# Supplementary material for: HDAC6 Enhances Endoglin Expression through Deacetylation of Transcription Factor SP1, Potentiating BMP9-Induced Angiogenesis
Source: Cells. 2024 Mar 11;13(6):490. doi: 10.3390/cells13060490 (PMC10969049; doi:10.3390/cells13060490)
Supplement: Supplementary file 1 [file cells-13-00490-s001.zip]

Archive with 5 entries (5 files):
- Excel S1 mRNA expression in HUVECs with or without HDAC6 knockdown.xlsx
- Excel S2 protein expression in HUVECs with or without HDAC6 knockdown.xlsx
- Excel S3 Differentially expressed genes following HDAC6 knockdown and the results of the corresponding bioin-formatics analysis..xlsx
- Figure S1.pdf
- Supplementary Tables.pdf
