# Supplementary material for: HDAC6 Enhances Endoglin Expression through Deacetylation of Transcription Factor SP1, Potentiating BMP9-Induced Angiogenesis
Source: Cells. 2024 Mar 11;13(6):490. doi: 10.3390/cells13060490 (PMC10969049; doi:10.3390/cells13060490)
Supplement: Supplementary file 1 [file cells-13-00490-s001.zip › Excel S1 mRNA expression in HUVECs with or without HDAC6 knockdown.xlsx]

## Sheet: shHDAC6 vs shNC
gene_id	shHDAC6_readcount	shNC_readcount	log2FoldChange	pvalue	padj	shHDAC6-1	shHDAC6-2	shHDAC6-3	shNC-1	shNC-2	shNC-3	symbol	description
ENSG00000117152	132.37	5362.33	-5.3404	1.869e-202	6.1485e-198	0.507579	0.512566	0.485486	22.0133	16.7639	19.3148	RGS4	regulator of G protein signaling 4 [Source:HGNC Symbol;Acc:HGNC:10000]
ENSG00000136928	41.97	3223.08	-6.2675	3.0454e-190	5.0093e-186	0.115065	0.102117	0.0905636	8.90406	7.0207	6.63198	GABBR2	gamma-aminobutyric acid type B receptor subunit 2 [Source:HGNC Symbol;Acc:HGNC:4507]
ENSG00000058085	333.16	17009.4	-5.6743	3.6884e-173	4.0447e-169	0.873625	0.971085	0.802201	55.6768	40.6615	33.388	LAMC2	laminin subunit gamma 2 [Source:HGNC Symbol;Acc:HGNC:6493]
ENSG00000272405	3882.36	181.76	4.4158	7.8472e-163	6.4539e-159	22.6178	21.3785	20.8313	1.05451	1.02351	0.814685	-	novel transcript, antisense to BCAN
ENSG00000120337	109.65	2619.06	-4.5783	5.1147e-148	3.3653e-144	0.720803	0.724478	0.703969	19.1922	14.8902	14.931	TNFSF18	TNF superfamily member 18 [Source:HGNC Symbol;Acc:HGNC:11932]
ENSG00000108700	3049.4	17.89	7.4458	6.8885e-142	3.7769e-138	54.1776	70.259	65.6118	0.25706	0.475511	0.319421	CCL8	C-C motif chemokine ligand 8 [Source:HGNC Symbol;Acc:HGNC:10635]
ENSG00000139508	23081.6	1794.19	3.6847	1.5723e-132	7.3896e-129	115.181	110.139	103.572	9.68263	7.73182	7.01477	SLC46A3	solute carrier family 46 member 3 [Source:HGNC Symbol;Acc:HGNC:27501]
ENSG00000134668	282.88	4372.73	-3.9489	3.602e-130	1.4812e-126	0.683005	0.671935	0.791118	10.7295	10.4004	10.3841	SPOCD1	SPOC domain containing 1 [Source:HGNC Symbol;Acc:HGNC:26338]
ENSG00000130300	4754.88	149.69	4.9954	1.8086e-127	6.6112e-124	42.6226	35.4541	33.4815	0.952641	1.27456	1.08777	PLVAP	plasmalemma vesicle associated protein [Source:HGNC Symbol;Acc:HGNC:13635]
ENSG00000163751	22.23	1730.68	-6.2787	4.2518e-118	1.3988e-114	0.2116	0.211374	0.23554	14.0724	17.5125	16.8491	CPA3	carboxypeptidase A3 [Source:HGNC Symbol;Acc:HGNC:2298]
ENSG00000164308	15829.2	905.5	4.1262	8.137e-118	2.4335e-114	41.6395	40.7354	40.0814	2.87459	2.02043	1.82425	ERAP2	endoplasmic reticulum aminopeptidase 2 [Source:HGNC Symbol;Acc:HGNC:29499]
ENSG00000180596	1438.09	64.14	4.4764	1.7343e-111	4.7546e-108	30.3928	30.4857	31.8379	1.62957	1.13933	1.18852	H2BC4	H2B clustered histone 4 [Source:HGNC Symbol;Acc:HGNC:4757]
ENSG00000180573	3624.73	326.04	3.477	5.0153e-110	1.2692e-106	38.8545	37.3335	40.666	3.2857	3.42916	3.25743	H2AC6	H2A clustered histone 6 [Source:HGNC Symbol;Acc:HGNC:4733]
ENSG00000128917	27380.7	3617.76	2.9201	5.2165e-108	1.2258e-104	105.34	101.087	103.358	13.4859	13.5444	11.8886	DLL4	delta like canonical Notch ligand 4 [Source:HGNC Symbol;Acc:HGNC:2910]
ENSG00000162772	4836.57	258.94	4.2228	9.6792e-102	2.1228e-98	17.5059	22.5144	24.2637	1.21397	1.01919	1.04957	ATF3	activating transcription factor 3 [Source:HGNC Symbol;Acc:HGNC:785]
ENSG00000107566	435.31	4265.7	-3.2932	2.4213e-95	4.9785e-92	2.30477	2.31279	2.09088	24.8393	19.4052	18.5506	ERLIN1	ER lipid raft associated 1 [Source:HGNC Symbol;Acc:HGNC:16947]
ENSG00000115380	18149.4	119569	-2.7199	1.8879e-92	3.6534e-89	87.2896	83.7541	75.463	560.75	498.702	485.643	EFEMP1	EGF containing fibulin extracellular matrix protein 1 [Source:HGNC Symbol;Acc:HGNC:3218]
ENSG00000105011	29.87	1168	-5.2912	7.8077e-92	1.427e-88	0.304027	0.25828	0.258771	8.82721	10.429	11.0249	ASF1B	anti-silencing function 1B histone chaperone [Source:HGNC Symbol;Acc:HGNC:20996]
ENSG00000158023	3069.11	265.98	3.5252	1.0531e-91	1.8234e-88	3.72322	3.30631	3.70084	0.360068	0.257945	0.270837	CFAP251	cilia and flagella associated protein 251 [Source:HGNC Symbol;Acc:HGNC:28506]
ENSG00000154027	11.91	1236.46	-6.6922	2.4741e-91	4.0696e-88	0.0304016	0.0276082	0.0341829	2.54711	3.13741	3.33939	AK5	adenylate kinase 5 [Source:HGNC Symbol;Acc:HGNC:365]
ENSG00000270547	363.8	3186.45	-3.13	3.5311e-90	5.5317e-87	2.13434	2.04207	2.29411	18.1002	17.9842	17.7185	LINC01235	long intergenic non-protein coding RNA 1235 [Source:HGNC Symbol;Acc:HGNC:49769]
ENSG00000101057	76.02	3053.75	-5.3251	1.5327e-89	2.292e-86	0.442714	0.452291	0.576076	14.3839	19.2958	21.9268	MYBL2	MYB proto-oncogene like 2 [Source:HGNC Symbol;Acc:HGNC:7548]
ENSG00000118515	779.71	5166.15	-2.7278	2.0123e-89	2.8782e-86	1.35899	1.39821	1.43912	9.5185	8.61445	8.33464	SGK1	serum/glucocorticoid regulated kinase 1 [Source:HGNC Symbol;Acc:HGNC:10810]
ENSG00000237649	127.51	1800.86	-3.8196	2.4606e-89	3.3729e-86	0.735154	0.817242	0.71068	9.45334	10.6193	10.1897	KIFC1	kinesin family member C1 [Source:HGNC Symbol;Acc:HGNC:6389]
ENSG00000197632	96.09	1382.82	-3.8462	1.9321e-88	2.5425e-85	0.602494	0.623479	0.658527	10.3315	7.64695	7.94246	SERPINB2	serpin family B member 2 [Source:HGNC Symbol;Acc:HGNC:8584]
ENSG00000111145	1888.44	12690	-2.7486	2.1168e-87	2.6784e-84	7.95152	7.18711	6.74732	51.3343	45.3147	43.3288	ELK3	ETS transcription factor ELK3 [Source:HGNC Symbol;Acc:HGNC:3325]
ENSG00000173597	78.47	2990.08	-5.2505	2.5267e-86	3.0786e-83	0.193112	0.163357	0.224666	10.0958	5.48238	5.76298	SULT1B1	sulfotransferase family 1B member 1 [Source:HGNC Symbol;Acc:HGNC:17845]
ENSG00000123485	147.43	1569.59	-3.4107	6.5689e-86	7.718e-83	0.653325	0.666316	0.754175	7.90618	6.54365	6.60549	HJURP	Holliday junction recognition protein [Source:HGNC Symbol;Acc:HGNC:25444]
ENSG00000126787	382.59	3628.08	-3.2444	1.6576e-85	1.8804e-82	1.6763	2.03132	2.00725	18.8135	16.0571	16.7537	DLGAP5	DLG associated protein 5 [Source:HGNC Symbol;Acc:HGNC:16864]
ENSG00000157168	58.06	2300.63	-5.3141	2.446e-85	2.6822e-82	0.0583315	0.0546017	0.0332979	2.48323	1.53244	1.53982	NRG1	neuregulin 1 [Source:HGNC Symbol;Acc:HGNC:7997]
ENSG00000106991	2072.34	30397.5	-3.8747	9.9853e-85	1.0597e-81	10.3623	9.77383	8.93629	113.103	140.464	148.246	ENG	endoglin [Source:HGNC Symbol;Acc:HGNC:3349]
ENSG00000184678	1127.61	89.79	3.6488	3.8432e-84	3.9511e-81	8.88367	9.32322	9.42507	0.781037	0.611422	0.702784	H2BC21	H2B clustered histone 21 [Source:HGNC Symbol;Acc:HGNC:4760]
ENSG00000276043	124.37	1455.78	-3.5488	1.6573e-83	1.6522e-80	0.462807	0.372831	0.464696	5.38352	4.46863	4.64164	UHRF1	ubiquitin like with PHD and ring finger domains 1 [Source:HGNC Symbol;Acc:HGNC:12556]
ENSG00000165480	84.01	1067.24	-3.6648	1.3394e-82	1.296e-79	0.461173	0.506049	0.538699	6.82446	5.60557	5.81051	SKA3	spindle and kinetochore associated complex subunit 3 [Source:HGNC Symbol;Acc:HGNC:20262]
ENSG00000113657	959.39	10639.2	-3.4715	1.2144e-81	1.1415e-78	2.56786	2.51166	2.1129	31.6683	23.7959	20.9002	DPYSL3	dihydropyrimidinase like 3 [Source:HGNC Symbol;Acc:HGNC:3015]
ENSG00000187514	9225.72	84314.2	-3.192	2.2828e-80	2.0861e-77	48.6799	52.0674	46.0161	389.626	433.117	445.622	PTMA	prothymosin alpha [Source:HGNC Symbol;Acc:HGNC:9623]
ENSG00000168077	725.7	5497.9	-2.9219	7.4714e-80	6.6431e-77	3.35536	3.47555	2.86096	25.9626	23.154	20.8482	SCARA3	scavenger receptor class A member 3 [Source:HGNC Symbol;Acc:HGNC:19000]
ENSG00000171848	756.27	6208.57	-3.0367	2.1555e-79	1.8661e-76	1.38886	1.43271	1.61916	11.7446	10.9777	11.8884	RRM2	ribonucleotide reductase regulatory subunit M2 [Source:HGNC Symbol;Acc:HGNC:10452]
ENSG00000124875	63.47	1421.29	-4.4803	4.2027e-79	3.5451e-76	0.395351	0.692404	0.582115	11.6441	12.1743	11.7155	CXCL6	C-X-C motif chemokine ligand 6 [Source:HGNC Symbol;Acc:HGNC:10643]
ENSG00000113368	551.5	4664.67	-3.0795	1.2311e-78	1.0125e-75	2.37854	2.81759	2.95925	22.9088	21.6366	21.0895	LMNB1	lamin B1 [Source:HGNC Symbol;Acc:HGNC:6637]
ENSG00000165092	1528.52	8786.48	-2.5231	7.5199e-78	6.0339e-75	9.97325	9.59108	9.38862	53.5134	52.9944	51.468	ALDH1A1	aldehyde dehydrogenase 1 family member A1 [Source:HGNC Symbol;Acc:HGNC:402]
ENSG00000163219	2102.34	250.43	3.0728	9.7385e-78	7.628e-75	6.91523	6.75751	6.97416	0.747251	0.83358	0.750869	ARHGAP25	Rho GTPase activating protein 25 [Source:HGNC Symbol;Acc:HGNC:28951]
ENSG00000006756	10916.5	2059.87	2.4057	2.3084e-77	1.7661e-74	28.7467	27.5797	27.2546	5.55068	4.91904	4.55636	ARSD	arylsulfatase D [Source:HGNC Symbol;Acc:HGNC:717]
ENSG00000178882	37.95	2180.51	-5.8413	2.8031e-77	2.0958e-74	0.168445	0.237364	0.210731	7.5962	12.5111	13.1424	RFLNA	refilin A [Source:HGNC Symbol;Acc:HGNC:27051]
ENSG00000004468	1116.98	69.63	3.9924	8.215e-77	6.0057e-74	3.12811	3.00854	2.63007	0.224052	0.144008	0.155265	CD38	CD38 molecule [Source:HGNC Symbol;Acc:HGNC:1667]
ENSG00000136842	1410.73	171.24	3.0409	1.2216e-76	8.7362e-74	6.75962	6.75522	7.11992	0.888111	0.760257	0.739036	TMOD1	tropomodulin 1 [Source:HGNC Symbol;Acc:HGNC:11871]
ENSG00000115009	3488.23	226.03	3.9495	5.6734e-76	3.9712e-73	30.9726	41.2218	45.2855	2.40028	2.59483	2.24556	CCL20	C-C motif chemokine ligand 20 [Source:HGNC Symbol;Acc:HGNC:10619]
ENSG00000179222	1567.29	14898.4	-3.2488	8.4492e-76	5.7909e-73	4.80308	4.90117	4.31848	37.8092	44.1755	43.9684	MAGED1	MAGE family member D1 [Source:HGNC Symbol;Acc:HGNC:6813]
ENSG00000110848	6616.79	494.45	3.7408	8.8245e-75	5.9246e-72	34.527	47.2042	43.7603	3.66701	2.8947	2.43062	CD69	CD69 molecule [Source:HGNC Symbol;Acc:HGNC:1694]
ENSG00000165801	1750.68	169.12	3.3696	2.1503e-74	1.4148e-71	3.78477	3.8435	3.8608	0.398425	0.388817	0.273302	ARHGEF40	Rho guanine nucleotide exchange factor 40 [Source:HGNC Symbol;Acc:HGNC:25516]
ENSG00000133101	27.26	954.93	-5.124	5.253e-74	3.3885e-71	0.2218	0.154938	0.274326	6.45102	7.12644	7.96707	CCNA1	cyclin A1 [Source:HGNC Symbol;Acc:HGNC:1577]
ENSG00000117298	10594.5	52923	-2.3206	6.2292e-74	3.8666e-71	26.0687	26.4462	25.4554	137.265	122.447	111.505	ECE1	endothelin converting enzyme 1 [Source:HGNC Symbol;Acc:HGNC:3146]
ENSG00000128165	821.27	32.4	4.6766	6.1367e-74	3.8666e-71	2.91466	3.59012	3.78026	0.117104	0.143352	0.124114	ADM2	adrenomedullin 2 [Source:HGNC Symbol;Acc:HGNC:28898]
ENSG00000162430	2025.86	14537.3	-2.8433	9.9699e-74	6.0739e-71	8.52631	8.62609	7.60211	67.135	54.6839	47.9517	SELENON	selenoprotein N [Source:HGNC Symbol;Acc:HGNC:15999]
ENSG00000137225	1591.06	150.23	3.4112	2.2103e-73	1.3221e-70	8.29701	7.76074	8.06403	0.641191	0.787685	0.724309	CAPN11	calpain 11 [Source:HGNC Symbol;Acc:HGNC:1478]
ENSG00000165071	3592.35	544.75	2.722	5.8907e-73	3.4606e-70	19.8705	18.8549	19.1986	2.89602	2.5579	2.88327	TMEM71	transmembrane protein 71 [Source:HGNC Symbol;Acc:HGNC:26572]
ENSG00000126709	29773.2	3616.09	3.0417	9.6165e-73	5.5502e-70	498.348	634.244	576.588	65.4814	65.7672	65.8347	IFI6	interferon alpha inducible protein 6 [Source:HGNC Symbol;Acc:HGNC:4054]
ENSG00000171241	180.74	1561.02	-3.1091	4.4066e-72	2.4994e-69	0.466463	0.570452	0.535904	4.55731	4.15774	4.20926	SHCBP1	SHC binding and spindle associated 1 [Source:HGNC Symbol;Acc:HGNC:29547]
ENSG00000076003	570.93	3204.27	-2.4886	6.7372e-72	3.7566e-69	2.46594	2.50505	2.45448	14.6652	12.882	12.1634	MCM6	minichromosome maintenance complex component 6 [Source:HGNC Symbol;Acc:HGNC:6949]
ENSG00000183117	662.01	9.07	6.1259	1.2444e-71	6.8231e-69	0.684749	0.606915	0.612856	0.0134258	0.00597638	0.00588807	CSMD1	CUB and Sushi multiple domains 1 [Source:HGNC Symbol;Acc:HGNC:14026]
ENSG00000107984	163.79	3221.48	-4.2961	3.5103e-71	1.8932e-68	1.20179	1.25625	1.50422	19.7142	25.183	28.5052	DKK1	dickkopf WNT signaling pathway inhibitor 1 [Source:HGNC Symbol;Acc:HGNC:2891]
ENSG00000171208	299.35	2092.33	-2.8053	5.2585e-71	2.7902e-68	0.703075	0.784009	0.679889	5.28338	4.53433	4.60322	NETO2	neuropilin and tolloid like 2 [Source:HGNC Symbol;Acc:HGNC:14644]
ENSG00000186106	5029.64	752.32	2.74	8.5101e-71	4.4439e-68	14.9729	15.2241	16.2634	2.59913	2.00399	2.0343	ANKRD46	ankyrin repeat domain 46 [Source:HGNC Symbol;Acc:HGNC:27229]
ENSG00000121898	935.82	34.98	4.7679	2.7523e-70	1.4148e-67	3.81999	3.28225	3.27039	0.0851784	0.126614	0.151203	CPXM2	carboxypeptidase X, M14 family member 2 [Source:HGNC Symbol;Acc:HGNC:26977]
ENSG00000144354	101.41	1352.21	-3.7382	3.3334e-70	1.6871e-67	0.43931	0.536359	0.410529	7.2848	5.24747	5.1606	CDCA7	cell division cycle associated 7 [Source:HGNC Symbol;Acc:HGNC:14628]
ENSG00000172731	129.62	1541.15	-3.5707	7.1153e-70	3.5466e-67	0.619785	0.678291	0.624606	6.45094	7.76607	7.39812	LRRC20	leucine rich repeat containing 20 [Source:HGNC Symbol;Acc:HGNC:23421]
ENSG00000105063	897.43	5089.56	-2.5036	1.2657e-68	6.2149e-66	2.43014	2.45499	2.42081	13.8041	13.9016	11.7233	PPP6R1	protein phosphatase 6 regulatory subunit 1 [Source:HGNC Symbol;Acc:HGNC:29195]
ENSG00000185885	10762.7	1313.36	3.0341	1.3305e-68	6.437e-66	101.466	125.292	120.348	16.0758	12.2233	12.208	IFITM1	interferon induced transmembrane protein 1 [Source:HGNC Symbol;Acc:HGNC:5412]
ENSG00000179348	408.84	2561.78	-2.6469	4.2555e-68	2.029e-65	1.63491	1.5938	1.68419	9.75802	9.87567	9.58207	GATA2	GATA binding protein 2 [Source:HGNC Symbol;Acc:HGNC:4171]
ENSG00000158859	32340.5	4947.02	2.7085	6.6963e-68	3.1471e-65	51.4525	58.4955	58.1834	9.65677	7.65944	7.26927	ADAMTS4	ADAM metallopeptidase with thrombospondin type 1 motif 4 [Source:HGNC Symbol;Acc:HGNC:220]
ENSG00000136261	809.66	7127.02	-3.1381	8.0995e-67	3.7529e-64	4.07442	4.42387	3.39846	31.0413	34.8969	33.1732	BZW2	basic leucine zipper and W2 domains 2 [Source:HGNC Symbol;Acc:HGNC:18808]
ENSG00000134690	172.63	1345.05	-2.9611	8.8483e-67	4.0429e-64	1.29295	1.20314	1.36224	10.2535	9.96616	8.4151	CDCA8	cell division cycle associated 8 [Source:HGNC Symbol;Acc:HGNC:14629]
ENSG00000211772	71.84	3966.05	-5.7836	2.7007e-66	1.2171e-63	1.44401	1.47236	2.17241	55.3282	90.7235	116.747	TRBC2	T cell receptor beta constant 2 [Source:HGNC Symbol;Acc:HGNC:12157]
ENSG00000115008	5673.86	790.5	2.8433	4.0844e-66	1.8158e-63	45.2983	49.9979	55.8452	7.41914	6.14272	6.50698	IL1A	interleukin 1 alpha [Source:HGNC Symbol;Acc:HGNC:5991]
ENSG00000168078	226.19	1571.39	-2.795	1.9106e-65	8.3806e-63	1.77902	1.88347	1.99762	12.8467	12.1954	12.3228	PBK	PDZ binding kinase [Source:HGNC Symbol;Acc:HGNC:18282]
ENSG00000068489	390.8	3181.68	-3.0254	7.2222e-65	3.1263e-62	0.982492	1.1379	0.995613	9.77084	6.98227	7.49704	PRR11	proline rich 11 [Source:HGNC Symbol;Acc:HGNC:25619]
ENSG00000112984	332.62	2687.27	-3.0143	1.1959e-64	5.1093e-62	1.58029	1.44414	1.61953	14.7494	10.9167	10.2502	KIF20A	kinesin family member 20A [Source:HGNC Symbol;Acc:HGNC:9787]
ENSG00000013297	2375.34	34261	-3.8503	2.4619e-64	1.0384e-61	9.53693	10.0045	10.0146	104.528	136.456	159.814	CLDN11	claudin 11 [Source:HGNC Symbol;Acc:HGNC:8514]
ENSG00000125968	148.54	4378.41	-4.8804	3.1368e-63	1.3063e-60	2.19593	1.72545	2.55545	41.0823	66.9551	70.9827	ID1	inhibitor of DNA binding 1, HLH protein [Source:HGNC Symbol;Acc:HGNC:5360]
ENSG00000092853	79.94	1103.6	-3.7885	3.7698e-63	1.5502e-60	0.160173	0.136365	0.15188	2.57065	1.70948	1.65742	CLSPN	claspin [Source:HGNC Symbol;Acc:HGNC:19715]
ENSG00000130303	23239.8	3957.75	2.5541	1.7283e-62	7.0193e-60	361.887	380.206	392.646	58.8212	61.9184	62.4039	BST2	bone marrow stromal cell antigen 2 [Source:HGNC Symbol;Acc:HGNC:1119]
ENSG00000214814	672.71	5.46	6.8402	2.3129e-62	9.2793e-60	1.82158	2.14413	2.00961	0.0292957	0.0123162	0.00606711	FER1L6	fer-1 like family member 6 [Source:HGNC Symbol;Acc:HGNC:28065]
ENSG00000111863	68.27	805.63	-3.5578	4.6372e-62	1.838e-59	0.287044	0.313687	0.328946	3.46198	3.20042	3.73911	ADTRP	androgen dependent TFPI regulating protein [Source:HGNC Symbol;Acc:HGNC:21214]
ENSG00000101447	166.04	1207.89	-2.8634	8.6375e-62	3.3828e-59	1.30346	1.07801	1.2283	9.33495	8.13005	7.5575	FAM83D	family with sequence similarity 83 member D [Source:HGNC Symbol;Acc:HGNC:16122]
ENSG00000196611	17291.8	201306	-3.5412	1.931e-61	7.4737e-59	98.6297	110.935	129.67	1063.76	1264.47	1400.08	MMP1	matrix metallopeptidase 1 [Source:HGNC Symbol;Acc:HGNC:7155]
ENSG00000172349	831.64	84.53	3.3006	7.4536e-61	2.8513e-58	1.27023	1.11891	1.30921	0.124589	0.107838	0.124458	IL16	interleukin 16 [Source:HGNC Symbol;Acc:HGNC:5980]
ENSG00000113583	17288.6	3946.45	2.1312	1.8685e-60	7.0656e-58	133.309	130.882	139.818	31.7275	28.2264	27.8332	C5orf15	chromosome 5 open reading frame 15 [Source:HGNC Symbol;Acc:HGNC:20656]
ENSG00000028137	288.8	2533.22	-3.1322	5.4457e-60	2.0358e-57	1.3571	1.36626	1.38722	10.006	12.5409	11.5345	TNFRSF1B	TNF receptor superfamily member 1B [Source:HGNC Symbol;Acc:HGNC:11917]
ENSG00000074416	1321.63	6739.56	-2.35	5.7282e-60	2.1174e-57	1.87992	2.04715	2.06855	9.88773	9.73788	9.42357	MGLL	monoglyceride lipase [Source:HGNC Symbol;Acc:HGNC:17038]
ENSG00000167601	1311.71	7662.92	-2.5461	1.1057e-59	4.0417e-57	4.19663	4.70774	4.82654	26.3595	23.7882	26.061	AXL	AXL receptor tyrosine kinase [Source:HGNC Symbol;Acc:HGNC:905]
ENSG00000145386	542.01	2730.41	-2.3325	2.3113e-59	8.3556e-57	3.52889	3.40136	3.67605	18.8471	16.4347	15.6374	CCNA2	cyclin A2 [Source:HGNC Symbol;Acc:HGNC:1578]
ENSG00000138180	455.12	2860.38	-2.6514	4.1533e-59	1.4852e-56	2.45067	2.24669	2.73755	16.9225	13.8532	13.7991	CEP55	centrosomal protein 55 [Source:HGNC Symbol;Acc:HGNC:1161]
ENSG00000088882	1057.21	123.54	3.1021	2.3321e-58	8.2495e-56	7.76677	7.69165	8.46321	0.857991	0.823356	0.965702	CPXM1	carboxypeptidase X, M14 family member 1 [Source:HGNC Symbol;Acc:HGNC:15771]
ENSG00000176619	2193.79	10320.9	-2.2339	5.5554e-58	1.9443e-55	7.07245	7.14987	7.63942	33.2166	32.7007	31.7786	LMNB2	lamin B2 [Source:HGNC Symbol;Acc:HGNC:6638]
ENSG00000084090	1518.95	8672.11	-2.513	2.8492e-57	9.8667e-55	5.753	6.43275	6.30329	32.261	34.0858	33.7317	STARD7	StAR related lipid transfer domain containing 7 [Source:HGNC Symbol;Acc:HGNC:18063]
ENSG00000100292	995.44	9838.84	-3.305	3.1169e-57	1.0681e-54	8.02751	7.52434	7.66958	58.6411	79.8984	77.6988	HMOX1	heme oxygenase 1 [Source:HGNC Symbol;Acc:HGNC:5013]
ENSG00000169213	92.33	2230.94	-4.5972	3.3753e-57	1.1448e-54	0.157769	0.118712	0.112743	4.52418	2.35006	2.20186	RAB3B	RAB3B, member RAS oncogene family [Source:HGNC Symbol;Acc:HGNC:9778]
ENSG00000088053	479.16	20.9	4.546	5.9363e-57	1.9928e-54	3.5308	3.0709	2.9406	0.103838	0.130964	0.156193	GP6	glycoprotein VI platelet [Source:HGNC Symbol;Acc:HGNC:14388]
ENSG00000107130	861.5	4605.56	-2.4181	6.8241e-57	2.2677e-54	2.87233	2.72334	2.88726	13.9367	14.6029	14.4409	NCS1	neuronal calcium sensor 1 [Source:HGNC Symbol;Acc:HGNC:3953]
ENSG00000260804	93.56	790.65	-3.0789	1.5005e-56	4.9365e-54	0.573398	0.487475	0.538179	4.27029	4.18436	4.35577	LINC01963	long intergenic non-protein coding RNA 1963 [Source:HGNC Symbol;Acc:HGNC:25283]
ENSG00000129195	64.93	1112.52	-4.0955	4.6488e-56	1.5142e-53	0.411929	0.349141	0.486837	5.4558	7.35396	7.34373	PIMREG	PICALM interacting mitotic regulator [Source:HGNC Symbol;Acc:HGNC:25483]
ENSG00000213949	14397.8	1022.95	3.8137	1.1305e-55	3.6463e-53	14.8507	13.6582	13.267	1.39639	0.727372	0.739389	ITGA1	integrin subunit alpha 1 [Source:HGNC Symbol;Acc:HGNC:6134]
ENSG00000233452	1284.28	171.55	2.9007	1.1534e-55	3.684e-53	1.817	1.67289	1.83248	0.266353	0.234005	0.179629	STXBP5-AS1	STXBP5 antisense RNA 1 [Source:HGNC Symbol;Acc:HGNC:44183]
ENSG00000093072	2083.81	315.81	2.7203	4.1946e-55	1.3269e-52	4.33077	4.28144	4.26399	0.714519	0.661431	0.48927	ADA2	adenosine deaminase 2 [Source:HGNC Symbol;Acc:HGNC:1839]
ENSG00000164512	27.35	582.96	-4.4258	4.4555e-55	1.396e-52	0.227984	0.159713	0.11279	3.17696	3.51392	3.38105	ANKRD55	ankyrin repeat domain 55 [Source:HGNC Symbol;Acc:HGNC:25681]
ENSG00000121152	156.12	1123.1	-2.8468	4.7112e-55	1.4621e-52	0.396084	0.482252	0.404003	3.34946	2.78403	2.66997	NCAPH	non-SMC condensin I complex subunit H [Source:HGNC Symbol;Acc:HGNC:1112]
ENSG00000158270	1068.2	5428.56	-2.3457	5.0694e-55	1.5586e-52	2.77201	2.49119	2.56381	14.8629	12.0445	11.0766	COLEC12	collectin subfamily member 12 [Source:HGNC Symbol;Acc:HGNC:16016]
ENSG00000135451	79.31	1068.37	-3.7482	8.2671e-55	2.5183e-52	0.276823	0.427799	0.372412	4.22175	4.52355	4.99058	TROAP	trophinin associated protein [Source:HGNC Symbol;Acc:HGNC:12327]
ENSG00000172927	50.58	847.01	-4.0604	1.033e-54	3.1176e-52	0.230617	0.186158	0.308473	3.75322	3.44086	4.311	MYEOV	myeloma overexpressed [Source:HGNC Symbol;Acc:HGNC:7563]
ENSG00000186185	87.43	928.99	-3.4093	5.2902e-54	1.5821e-51	0.346032	0.288359	0.362523	4.11823	3.36526	2.66176	KIF18B	kinesin family member 18B [Source:HGNC Symbol;Acc:HGNC:27102]
ENSG00000103811	1193.69	167.67	2.8347	9.3178e-54	2.7616e-51	1.60244	1.49957	1.56528	0.207245	0.185542	0.228166	CTSH	cathepsin H [Source:HGNC Symbol;Acc:HGNC:2535]
ENSG00000139182	17066.4	3677.99	2.214	1.0897e-53	3.2008e-51	50.1468	44.3161	42.033	10.5009	9.08591	8.43888	CLSTN3	calsyntenin 3 [Source:HGNC Symbol;Acc:HGNC:18371]
ENSG00000089685	298.04	3990.68	-3.7423	2.1348e-53	6.215e-51	1.16777	1.66384	1.36546	14.6756	17.4104	20.8773	BIRC5	baculoviral IAP repeat containing 5 [Source:HGNC Symbol;Acc:HGNC:593]
ENSG00000197355	467.28	2473.31	-2.404	3.1961e-53	9.2234e-51	1.69168	1.50644	1.57524	7.88683	8.37651	7.6986	UAP1L1	UDP-N-acetylglucosamine pyrophosphorylase 1 like 1 [Source:HGNC Symbol;Acc:HGNC:28082]
ENSG00000017483	55.43	888.45	-4.0023	4.0409e-53	1.156e-50	0.267634	0.234363	0.24038	2.98903	3.96925	4.23496	SLC38A5	solute carrier family 38 member 5 [Source:HGNC Symbol;Acc:HGNC:18070]
ENSG00000185950	41.98	681.97	-4.0127	6.6319e-53	1.8808e-50	0.0659241	0.0898001	0.120363	1.57758	1.25869	1.44265	IRS2	insulin receptor substrate 2 [Source:HGNC Symbol;Acc:HGNC:6126]
ENSG00000026508	1215.89	6661.78	-2.4536	7.9521e-53	2.236e-50	2.11976	2.07682	2.34524	11.3025	10.7701	11.9153	CD44	CD44 molecule (Indian blood group) [Source:HGNC Symbol;Acc:HGNC:1681]
ENSG00000169418	7102.42	1645.31	2.11	9.5023e-53	2.6492e-50	25.8609	26.8723	24.4122	6.00501	5.85428	5.14503	NPR1	natriuretic peptide receptor 1 [Source:HGNC Symbol;Acc:HGNC:7943]
ENSG00000143476	119.13	919.37	-2.9456	1.5448e-52	4.2707e-50	0.397863	0.403812	0.498517	3.57082	2.97845	3.02019	DTL	denticleless E3 ubiquitin protein ligase homolog [Source:HGNC Symbol;Acc:HGNC:30288]
ENSG00000258791	50.69	901.55	-4.1509	2.5662e-52	7.0352e-50	0.281258	0.21535	0.286477	3.5043	4.5321	5.0661	LINC00520	long intergenic non-protein coding RNA 520 [Source:HGNC Symbol;Acc:HGNC:19843]
ENSG00000071282	72.61	670.13	-3.2039	2.8088e-52	7.6367e-50	0.138302	0.146849	0.14737	1.20798	1.2531	1.32001	LMCD1	LIM and cysteine rich domains 1 [Source:HGNC Symbol;Acc:HGNC:6633]
ENSG00000072571	251.77	1599	-2.6669	3.422e-52	9.2275e-50	1.06465	1.24179	1.13557	8.26907	6.46317	6.16692	HMMR	hyaluronan mediated motility receptor [Source:HGNC Symbol;Acc:HGNC:5012]
ENSG00000131459	143.82	962.22	-2.7432	6.2081e-52	1.6604e-49	0.577587	0.52821	0.533262	4.0459	3.10589	3.30495	GFPT2	glutamine-fructose-6-phosphate transaminase 2 [Source:HGNC Symbol;Acc:HGNC:4242]
ENSG00000122952	242.06	2059.19	-3.0863	7.8795e-52	2.0905e-49	1.50261	1.75337	2.2115	14.8967	14.7593	14.5644	ZWINT	ZW10 interacting kinetochore protein [Source:HGNC Symbol;Acc:HGNC:13195]
ENSG00000076706	485889	126778	1.9383	2.3553e-51	6.1988e-49	1167.19	1164.69	1188.61	321.885	292.906	260.742	MCAM	melanoma cell adhesion molecule [Source:HGNC Symbol;Acc:HGNC:6934]
ENSG00000136026	3568.29	28767.8	-3.0111	3.0444e-51	7.9488e-49	17.1651	18.0091	17.1681	109.902	143.018	144.881	CKAP4	cytoskeleton associated protein 4 [Source:HGNC Symbol;Acc:HGNC:16991]
ENSG00000123689	13.82	1064.12	-6.2616	3.2746e-51	8.4824e-49	0.175368	0.418042	0.253047	12.9343	20.1627	27.8903	G0S2	G0/G1 switch 2 [Source:HGNC Symbol;Acc:HGNC:30229]
ENSG00000099953	52.63	880.72	-4.0629	3.3671e-51	8.6541e-49	0.201388	0.14563	0.202955	2.32674	3.2168	3.12292	MMP11	matrix metallopeptidase 11 [Source:HGNC Symbol;Acc:HGNC:7157]
ENSG00000270055	166.75	1056.25	-2.6637	4.883e-51	1.2453e-48	1.40488	1.18679	1.22573	7.64695	7.62373	7.65161	-	novel transcript
ENSG00000137310	183.78	1214.87	-2.7224	5.3855e-51	1.3629e-48	0.837029	0.918066	1.03973	5.92902	5.87471	5.75153	TCF19	transcription factor 19 [Source:HGNC Symbol;Acc:HGNC:11629]
ENSG00000132718	19408.5	3536.29	2.456	1.198e-50	3.0087e-48	67.8359	67.1217	66.4843	14.5158	10.9552	9.68457	SYT11	synaptotagmin 11 [Source:HGNC Symbol;Acc:HGNC:19239]
ENSG00000164284	14453.7	2905.16	2.3144	2.7132e-50	6.762e-48	57.5517	59.3313	58.995	13.6258	9.96709	10.2061	GRPEL2	GrpE like 2, mitochondrial [Source:HGNC Symbol;Acc:HGNC:21060]
ENSG00000186193	45.98	635.69	-3.7848	3.6373e-50	8.9969e-48	0.211462	0.18746	0.249085	2.46335	3.07755	2.92619	SAPCD2	suppressor APC domain containing 2 [Source:HGNC Symbol;Acc:HGNC:28055]
ENSG00000165138	433.85	1947.11	-2.1662	3.859e-50	9.474e-48	0.888414	0.905171	0.839738	3.97564	3.7843	3.48189	ANKS6	ankyrin repeat and sterile alpha motif domain containing 6 [Source:HGNC Symbol;Acc:HGNC:26724]
ENSG00000111665	89.49	1003.16	-3.4879	4.8792e-50	1.189e-47	0.381772	0.307378	0.298562	3.01564	3.50555	3.90899	CDCA3	cell division cycle associated 3 [Source:HGNC Symbol;Acc:HGNC:14624]
ENSG00000088325	1351.28	5990.55	-2.148	6.664e-50	1.612e-47	6.41334	6.4529	7.28211	30.1922	27.9445	26.8747	TPX2	TPX2 microtubule nucleation factor [Source:HGNC Symbol;Acc:HGNC:1249]
ENSG00000103241	79.65	704.08	-3.1434	1.5681e-49	3.7656e-47	0.392783	0.45082	0.373347	3.31959	3.24461	3.62428	FOXF1	forkhead box F1 [Source:HGNC Symbol;Acc:HGNC:3809]
ENSG00000142453	858.45	4055.16	-2.2404	1.8275e-49	4.3565e-47	3.65808	3.5863	3.20611	17.8405	15.6933	13.5594	CARM1	coactivator associated arginine methyltransferase 1 [Source:HGNC Symbol;Acc:HGNC:23393]
ENSG00000070814	809.66	4246	-2.3904	4.2178e-49	9.9826e-47	1.26239	1.29427	1.24991	5.90947	6.65674	6.33532	TCOF1	treacle ribosome biogenesis factor 1 [Source:HGNC Symbol;Acc:HGNC:11654]
ENSG00000148337	1399.61	6706.4	-2.2604	1.2058e-48	2.8335e-46	2.992	2.87562	2.79683	12.4894	13.8438	12.9908	CIZ1	CDKN1A interacting zinc finger protein 1 [Source:HGNC Symbol;Acc:HGNC:16744]
ENSG00000179542	7.07	388.59	-5.7752	1.601e-48	3.7355e-46	0.0145507	0.00943836	0.0171396	0.916277	0.617147	0.633858	SLITRK4	SLIT and NTRK like family member 4 [Source:HGNC Symbol;Acc:HGNC:23502]
ENSG00000175063	201.54	2163.57	-3.4235	1.844e-48	4.2499e-46	2.77738	2.79339	2.85644	22.1356	31.7429	31.2738	UBE2C	ubiquitin conjugating enzyme E2 C [Source:HGNC Symbol;Acc:HGNC:15937]
ENSG00000167747	174.13	3891.21	-4.4808	1.8473e-48	4.2499e-46	0.925931	0.771228	1.17682	13.2343	22.059	24.8619	C19orf48	chromosome 19 open reading frame 48 [Source:HGNC Symbol;Acc:HGNC:29667]
ENSG00000037280	14838.7	3397.21	2.1267	4.0038e-48	9.1471e-46	32.5418	29.4375	28.2346	7.44293	6.59633	5.65902	FLT4	fms related receptor tyrosine kinase 4 [Source:HGNC Symbol;Acc:HGNC:3767]
ENSG00000205683	171.07	1099.47	-2.6848	4.5603e-48	1.0346e-45	0.180825	0.176842	0.155274	1.07334	0.95093	1.10155	DPF3	double PHD fingers 3 [Source:HGNC Symbol;Acc:HGNC:17427]
ENSG00000163735	4600.1	695.85	2.7239	4.8386e-48	1.0903e-45	28.5597	37.3177	35.5604	5.81556	4.64255	4.22732	CXCL5	C-X-C motif chemokine ligand 5 [Source:HGNC Symbol;Acc:HGNC:10642]
ENSG00000198792	1384.9	5167.96	-1.8998	9.5964e-48	2.1476e-45	3.60868	3.53166	3.41758	13.2315	12.5846	11.6546	TMEM184B	transmembrane protein 184B [Source:HGNC Symbol;Acc:HGNC:1310]
ENSG00000282851	1009.9	149.78	2.7492	1.1668e-47	2.5937e-45	5.77028	5.9674	6.09422	0.999379	0.868852	0.663109	BISPR	BST2 interferon stimulated positive regulator [Source:HGNC Symbol;Acc:HGNC:51290]
ENSG00000137807	366.49	1790.83	-2.2887	1.465e-47	3.2346e-45	0.94612	1.05807	0.992004	5.32623	4.40002	4.24567	KIF23	kinesin family member 23 [Source:HGNC Symbol;Acc:HGNC:6392]
ENSG00000117399	325.18	5330.5	-4.034	1.7235e-47	3.7799e-45	2.30013	3.01617	3.3603	32.0484	47.7452	53.8548	CDC20	cell division cycle 20 [Source:HGNC Symbol;Acc:HGNC:1723]
ENSG00000120875	1228.26	5668.24	-2.2067	2.0395e-47	4.4435e-45	3.33731	3.02108	2.73217	15.2741	12.7087	12.0111	DUSP4	dual specificity phosphatase 4 [Source:HGNC Symbol;Acc:HGNC:3070]
ENSG00000093009	101.07	1078.54	-3.4123	4.0045e-47	8.667e-45	0.535201	0.591427	0.696505	5.23333	6.3627	6.77411	CDC45	cell division cycle 45 [Source:HGNC Symbol;Acc:HGNC:1739]
ENSG00000100714	1034.96	4247.34	-2.0373	4.2392e-47	9.1152e-45	1.56038	1.53842	1.4617	6.82956	5.55828	5.46261	MTHFD1	methylenetetrahydrofolate dehydrogenase, cyclohydrolase and formyltetrahydrofolate synthetase 1 [Source:HGNC Symbol;Acc:HGNC:7432]
ENSG00000156587	1540.66	5747.64	-1.8994	4.4588e-47	9.525e-45	13.3544	13.768	13.0615	50.0412	47.8886	44.6349	UBE2L6	ubiquitin conjugating enzyme E2 L6 [Source:HGNC Symbol;Acc:HGNC:12490]
ENSG00000135480	124.76	2363.09	-4.2443	4.9637e-47	1.0535e-44	0.691472	0.466592	0.522637	7.06296	9.97494	12.7331	KRT7	keratin 7 [Source:HGNC Symbol;Acc:HGNC:6445]
ENSG00000126785	6018.01	26222.5	-2.1235	5.8431e-47	1.2322e-44	28.2114	26.0507	25.0691	130.197	103.262	96.6728	RHOJ	ras homolog family member J [Source:HGNC Symbol;Acc:HGNC:688]
ENSG00000173898	471.77	2485.53	-2.3978	1.1566e-46	2.4235e-44	0.667047	0.699801	0.645447	4.02787	3.30545	2.80676	SPTBN2	spectrin beta, non-erythrocytic 2 [Source:HGNC Symbol;Acc:HGNC:11276]
ENSG00000175874	3022.19	733.94	2.0422	1.3751e-46	2.8633e-44	8.13104	7.4531	7.45134	1.85623	1.83437	1.62784	CREG2	cellular repressor of E1A stimulated genes 2 [Source:HGNC Symbol;Acc:HGNC:14272]
ENSG00000154734	279.24	1708.51	-2.6135	2.3959e-46	4.9572e-44	0.644211	0.754554	0.65693	4.88704	3.65331	3.49627	ADAMTS1	ADAM metallopeptidase with thrombospondin type 1 motif 1 [Source:HGNC Symbol;Acc:HGNC:217]
ENSG00000169258	65.51	608.12	-3.2189	2.5611e-46	5.266e-44	0.30387	0.304779	0.224377	2.86795	2.16061	2.34111	GPRIN1	G protein regulated inducer of neurite outgrowth 1 [Source:HGNC Symbol;Acc:HGNC:24835]
ENSG00000164161	10085.9	35211.8	-1.8037	3.0395e-46	6.2107e-44	15.5983	14.8779	14.9662	53.5228	48.1148	49.175	HHIP	hedgehog interacting protein [Source:HGNC Symbol;Acc:HGNC:14866]
ENSG00000154839	51.37	810.97	-3.9746	4.0818e-46	8.2891e-44	0.185406	0.414912	0.34943	5.06336	4.72851	4.51306	SKA1	spindle and kinetochore associated complex subunit 1 [Source:HGNC Symbol;Acc:HGNC:28109]
ENSG00000262097	334.14	9.68	5.1529	6.4605e-46	1.3039e-43	1.08524	1.17716	1.26146	0.0231905	0.0292486	0.0432246	LINC02185	long intergenic non-protein coding RNA 2185 [Source:HGNC Symbol;Acc:HGNC:53047]
ENSG00000176692	204.99	1684.82	-3.0388	7.0086e-46	1.4059e-43	1.3773	1.21467	1.21208	8.30309	10.4079	10.7541	FOXC2	forkhead box C2 [Source:HGNC Symbol;Acc:HGNC:3801]
ENSG00000151725	87.46	857.47	-3.2958	7.2809e-46	1.4517e-43	0.551328	0.410549	0.390951	3.81291	4.151	4.54817	CENPU	centromere protein U [Source:HGNC Symbol;Acc:HGNC:21348]
ENSG00000177283	148.46	1071.52	-2.8495	8.3504e-46	1.6549e-43	0.56897	0.731979	0.668527	4.27487	4.81195	4.39639	FZD8	frizzled class receptor 8 [Source:HGNC Symbol;Acc:HGNC:4046]
ENSG00000106484	57.6	611.23	-3.4092	1.4478e-45	2.8521e-43	0.245724	0.212172	0.192646	1.92441	2.26688	2.32194	MEST	mesoderm specific transcript [Source:HGNC Symbol;Acc:HGNC:7028]
ENSG00000196911	3025.37	683.92	2.1441	1.4772e-45	2.8926e-43	4.67035	4.93154	4.64689	1.19416	0.928468	0.951724	KPNA5	karyopherin subunit alpha 5 [Source:HGNC Symbol;Acc:HGNC:6398]
ENSG00000146469	983.46	90.9	3.4463	1.5056e-45	2.9308e-43	11.2672	10.9361	11.1684	0.764249	0.916875	1.21602	VIP	vasoactive intestinal peptide [Source:HGNC Symbol;Acc:HGNC:12693]
ENSG00000168874	15.16	482.36	-5.0046	2.1633e-45	4.1864e-43	0.041314	0.0262625	0.0204392	0.7151	0.857813	1.05247	ATOH8	atonal bHLH transcription factor 8 [Source:HGNC Symbol;Acc:HGNC:24126]
ENSG00000155962	1100.31	122.48	3.1588	2.4484e-45	4.7103e-43	6.73448	7.25164	6.84633	0.993494	0.708517	0.529999	CLIC2	chloride intracellular channel 2 [Source:HGNC Symbol;Acc:HGNC:2063]
ENSG00000169851	188.05	1137.26	-2.5965	2.5551e-45	4.8871e-43	0.27278	0.276189	0.276625	1.85604	1.34613	1.56002	PCDH7	protocadherin 7 [Source:HGNC Symbol;Acc:HGNC:8659]
ENSG00000091879	148054	31557.3	2.23	2.5949e-45	4.9346e-43	385.762	393.561	392.517	97.9186	72.0437	69.1094	ANGPT2	angiopoietin 2 [Source:HGNC Symbol;Acc:HGNC:485]
ENSG00000075702	47.75	490.96	-3.356	3.5079e-45	6.6324e-43	0.0597286	0.0685143	0.0816495	0.690433	0.744218	0.61903	WDR62	WD repeat domain 62 [Source:HGNC Symbol;Acc:HGNC:24502]
ENSG00000146267	39.81	450.78	-3.5056	3.7265e-45	7.0053e-43	0.0690391	0.0656811	0.0487936	0.639858	0.642736	0.68352	FAXC	failed axon connections homolog, metaxin like GST domain containing [Source:HGNC Symbol;Acc:HGNC:20742]
ENSG00000111058	583.8	80.99	2.8448	7.2096e-45	1.3476e-42	0.536616	0.590249	0.572803	0.0880022	0.0686127	0.0685929	ACSS3	acyl-CoA synthetase short chain family member 3 [Source:HGNC Symbol;Acc:HGNC:24723]
ENSG00000094804	281.16	1420.94	-2.3384	1.9932e-44	3.7047e-42	1.01238	1.00801	0.828793	4.91763	4.35001	4.42052	CDC6	cell division cycle 6 [Source:HGNC Symbol;Acc:HGNC:1744]
ENSG00000166963	37.8	625.85	-4.0504	3.8663e-44	7.1457e-42	0.0667388	0.0573306	0.0669274	1.43755	0.798037	0.810384	MAP1A	microtubule associated protein 1A [Source:HGNC Symbol;Acc:HGNC:6835]
ENSG00000006210	2099.29	246.62	3.0866	4.1874e-44	7.696e-42	5.7866	7.19185	5.95617	0.879898	0.753383	0.50202	CX3CL1	C-X3-C motif chemokine ligand 1 [Source:HGNC Symbol;Acc:HGNC:10647]
ENSG00000175745	223.18	1478.14	-2.7252	6.2874e-44	1.1491e-41	0.810505	0.893754	1.07589	5.63214	5.93681	5.90016	NR2F1	nuclear receptor subfamily 2 group F member 1 [Source:HGNC Symbol;Acc:HGNC:7975]
ENSG00000133216	1410.61	5759.41	-2.0296	8.2446e-44	1.4985e-41	2.13108	2.03559	1.89759	7.78276	7.82857	7.86101	EPHB2	EPH receptor B2 [Source:HGNC Symbol;Acc:HGNC:3393]
ENSG00000176890	238.14	1222.8	-2.3612	1.104e-43	1.9956e-41	1.85603	1.73591	1.70042	9.94588	8.68848	7.30906	TYMS	thymidylate synthetase [Source:HGNC Symbol;Acc:HGNC:12441]
ENSG00000172399	819.34	54.89	3.9132	1.2136e-43	2.1816e-41	5.16794	5.61666	6.48498	0.289768	0.299681	0.496888	MYOZ2	myozenin 2 [Source:HGNC Symbol;Acc:HGNC:1330]
ENSG00000198846	3.95	366.82	-6.5586	1.403e-43	2.5085e-41	0.028267	0.00855659	0.0155383	1.56567	1.55414	1.47713	TOX	thymocyte selection associated high mobility group box [Source:HGNC Symbol;Acc:HGNC:18988]
ENSG00000169429	60806	10297.2	2.5619	1.5929e-43	2.8325e-41	404.57	524.809	529.196	93.8729	72.8113	69.7022	CXCL8	C-X-C motif chemokine ligand 8 [Source:HGNC Symbol;Acc:HGNC:6025]
ENSG00000143228	197.61	1142.25	-2.5291	1.7282e-43	3.0566e-41	0.982413	1.03219	1.14442	5.61544	5.78005	5.91849	NUF2	NUF2 component of NDC80 kinetochore complex [Source:HGNC Symbol;Acc:HGNC:14621]
ENSG00000143248	16185	66484.8	-2.0384	2.3005e-43	4.0472e-41	44.6354	42.9587	43.8267	204.666	152.803	158.146	RGS5	regulator of G protein signaling 5 [Source:HGNC Symbol;Acc:HGNC:10001]
ENSG00000159307	1687.99	366.74	2.2029	2.5039e-43	4.3816e-41	2.674	2.57216	2.24794	0.541077	0.502595	0.50274	SCUBE1	signal peptide, CUB domain and EGF like domain containing 1 [Source:HGNC Symbol;Acc:HGNC:13441]
ENSG00000096696	4933.59	195.64	4.6509	3.0979e-43	5.3924e-41	6.81597	7.00409	6.07704	0.423017	0.223465	0.122465	DSP	desmoplakin [Source:HGNC Symbol;Acc:HGNC:3052]
ENSG00000134222	27.31	644.78	-4.5632	3.6026e-43	6.2379e-41	0.228684	0.103836	0.183015	3.05278	3.81111	4.55847	PSRC1	proline and serine rich coiled-coil 1 [Source:HGNC Symbol;Acc:HGNC:24472]
ENSG00000105737	360.06	29.07	3.6121	3.7143e-43	6.3976e-41	1.29448	1.23466	1.33262	0.129634	0.0891809	0.0805411	GRIK5	glutamate ionotropic receptor kainate type subunit 5 [Source:HGNC Symbol;Acc:HGNC:4583]
ENSG00000142494	13.29	337.94	-4.6684	3.946e-43	6.7612e-41	0.0503656	0.0304919	0.0442973	0.873066	1.0653	1.0624	SLC47A1	solute carrier family 47 member 1 [Source:HGNC Symbol;Acc:HGNC:25588]
ENSG00000171522	489.07	2135.53	-2.1267	4.3092e-43	7.3452e-41	2.41118	2.6374	2.37235	11.7587	9.50494	9.639	PTGER4	prostaglandin E receptor 4 [Source:HGNC Symbol;Acc:HGNC:9596]
ENSG00000146670	99.24	1289.8	-3.7003	4.6021e-43	7.804e-41	0.56609	0.312915	0.49112	4.72595	6.15633	5.89596	CDCA5	cell division cycle associated 5 [Source:HGNC Symbol;Acc:HGNC:14626]
ENSG00000179314	1321.29	5159.34	-1.9654	5.6284e-43	9.4956e-41	3.594	3.2152	3.0935	12.7111	12.5965	11.4262	WSCD1	WSC domain containing 1 [Source:HGNC Symbol;Acc:HGNC:29060]
ENSG00000129038	30.96	432.48	-3.8004	6.4062e-43	1.0753e-40	0.142555	0.158225	0.156725	1.7181	2.18228	2.13489	LOXL1	lysyl oxidase like 1 [Source:HGNC Symbol;Acc:HGNC:6665]
ENSG00000106462	395.91	1606.96	-2.021	8.6148e-43	1.4386e-40	0.673718	0.629618	0.673079	2.76554	2.46251	2.40738	EZH2	enhancer of zeste 2 polycomb repressive complex 2 subunit [Source:HGNC Symbol;Acc:HGNC:3527]
ENSG00000110675	23.1	464.87	-4.3169	9.4689e-43	1.5733e-40	0.0459082	0.0655128	0.100041	1.60438	1.10083	1.36667	ELMOD1	ELMO domain containing 1 [Source:HGNC Symbol;Acc:HGNC:25334]
ENSG00000178999	108.86	1825.98	-4.0657	1.2331e-42	2.0385e-40	0.685506	0.925997	0.99622	9.67027	14.3165	17.0783	AURKB	aurora kinase B [Source:HGNC Symbol;Acc:HGNC:11390]
ENSG00000185551	4577.54	15780.7	-1.7856	1.5193e-42	2.499e-40	13.0114	13.1299	11.8849	45.4714	40.3613	38.9542	NR2F2	nuclear receptor subfamily 2 group F member 2 [Source:HGNC Symbol;Acc:HGNC:7976]
ENSG00000077943	346.16	14.4	4.595	1.5797e-42	2.5855e-40	1.03359	0.800448	0.713807	0.0322893	0.0432696	0.0250766	ITGA8	integrin subunit alpha 8 [Source:HGNC Symbol;Acc:HGNC:6144]
ENSG00000116194	424.87	30.48	3.7807	1.9507e-42	3.177e-40	2.02275	2.0453	2.27954	0.197074	0.150169	0.0918313	ANGPTL1	angiopoietin like 1 [Source:HGNC Symbol;Acc:HGNC:489]
ENSG00000242779	3837.87	798.81	2.2629	2.3938e-42	3.8793e-40	10.5396	10.5325	10.1061	2.54127	1.96135	1.71057	ZNF702P	zinc finger protein 702, pseudogene [Source:HGNC Symbol;Acc:HGNC:25775]
ENSG00000174370	830.05	145.66	2.5095	2.5073e-42	4.0434e-40	3.93272	3.82713	4.14205	0.72877	0.710476	0.553129	C11orf45	chromosome 11 open reading frame 45 [Source:HGNC Symbol;Acc:HGNC:28584]
ENSG00000152253	54.75	526.14	-3.2612	4.0373e-42	6.4789e-40	0.54595	0.457649	0.605985	4.6199	4.71642	5.29907	SPC25	SPC25 component of NDC80 kinetochore complex [Source:HGNC Symbol;Acc:HGNC:24031]
ENSG00000198715	939.12	4380.04	-2.221	4.111e-42	6.5652e-40	4.64716	4.74266	5.15468	20.386	22.2868	21.6084	GLMP	glycosylated lysosomal membrane protein [Source:HGNC Symbol;Acc:HGNC:29436]
ENSG00000137834	240.86	1077.41	-2.1613	4.3347e-42	6.889e-40	0.511714	0.495268	0.507058	2.33084	2.18193	1.9373	SMAD6	SMAD family member 6 [Source:HGNC Symbol;Acc:HGNC:6772]
ENSG00000171864	12.92	457.72	-5.165	4.5849e-42	7.2516e-40	0.0675304	0.0876077	0.0198864	2.19304	2.16687	1.54466	PRND	prion like protein doppel [Source:HGNC Symbol;Acc:HGNC:15748]
ENSG00000109805	338.85	1852.77	-2.452	7.7772e-42	1.2242e-39	1.29946	1.33837	1.12373	8.00335	5.80429	5.85485	NCAPG	non-SMC condensin I complex subunit G [Source:HGNC Symbol;Acc:HGNC:24304]
ENSG00000035499	61.76	555.23	-3.1686	8.0819e-42	1.2661e-39	0.252269	0.361962	0.257929	2.89548	2.28609	2.30536	DEPDC1B	DEP domain containing 1B [Source:HGNC Symbol;Acc:HGNC:24902]
ENSG00000124191	314.33	2303.35	-2.8724	8.8283e-42	1.3765e-39	1.67393	1.71418	1.83542	10.0279	12.9124	13.1585	TOX2	TOX high mobility group box family member 2 [Source:HGNC Symbol;Acc:HGNC:16095]
ENSG00000123219	154.41	1071.51	-2.7947	9.948e-42	1.5437e-39	0.570423	0.712264	0.643042	5.32409	3.90442	3.5826	CENPK	centromere protein K [Source:HGNC Symbol;Acc:HGNC:29479]
ENSG00000115290	195.66	1253.84	-2.678	1.0266e-41	1.5856e-39	1.10575	1.12675	1.2881	6.55781	7.17311	7.61404	GRB14	growth factor receptor bound protein 14 [Source:HGNC Symbol;Acc:HGNC:4565]
ENSG00000169679	421.32	2590.93	-2.6206	1.4854e-41	2.2835e-39	1.1027	1.28906	1.20058	9.00777	6.39271	5.79741	BUB1	BUB1 mitotic checkpoint serine/threonine kinase [Source:HGNC Symbol;Acc:HGNC:1148]
ENSG00000110042	429.65	37.18	3.516	1.9179e-41	2.9347e-39	1.0567	1.33369	1.19865	0.128595	0.0868866	0.0827492	DTX4	deltex E3 ubiquitin ligase 4 [Source:HGNC Symbol;Acc:HGNC:29151]
ENSG00000106348	885.12	6891.33	-2.9607	4.1931e-41	6.3864e-39	4.36283	4.50006	4.13782	25.0106	34.6222	35.6093	IMPDH1	inosine monophosphate dehydrogenase 1 [Source:HGNC Symbol;Acc:HGNC:6052]
ENSG00000158373	647.07	78.22	3.0604	4.5418e-41	6.8855e-39	13.5808	13.2539	13.1249	1.2381	1.6257	1.68598	H2BC5	H2B clustered histone 5 [Source:HGNC Symbol;Acc:HGNC:4747]
ENSG00000091651	107.24	752.67	-2.8084	4.6714e-41	7.0495e-39	0.356514	0.505869	0.474014	3.21228	2.84508	2.87972	ORC6	origin recognition complex subunit 6 [Source:HGNC Symbol;Acc:HGNC:17151]
ENSG00000178031	210	1590.55	-2.9213	5.3258e-41	8.0004e-39	0.261349	0.2944	0.283793	2.71805	1.69741	1.69554	ADAMTSL1	ADAMTS like 1 [Source:HGNC Symbol;Acc:HGNC:14632]
ENSG00000099998	272.6	2159.11	-2.9855	6.8726e-41	1.0277e-38	0.816595	0.906677	0.712772	5.00837	6.77476	6.40632	GGT5	gamma-glutamyltransferase 5 [Source:HGNC Symbol;Acc:HGNC:4260]
ENSG00000135919	1339.78	324.13	2.0475	8.7763e-41	1.3064e-38	2.67556	2.58547	2.7824	0.66465	0.603226	0.584066	SERPINE2	serpin family E member 2 [Source:HGNC Symbol;Acc:HGNC:8951]
ENSG00000127586	173.35	1134.92	-2.7098	9.8786e-41	1.4639e-38	0.519344	0.545316	0.511191	2.90653	3.28789	3.54958	CHTF18	chromosome transmission fidelity factor 18 [Source:HGNC Symbol;Acc:HGNC:18435]
ENSG00000125844	5009.89	17351.9	-1.7923	1.2057e-40	1.7787e-38	13.1861	13.3536	12.0725	47.1319	42.1768	38.1296	RRBP1	ribosome binding protein 1 [Source:HGNC Symbol;Acc:HGNC:10448]
ENSG00000115602	9082.83	32584.5	-1.843	1.8055e-40	2.6517e-38	28.4231	28.7584	27.8341	112.317	88.2218	90.4417	IL1RL1	interleukin 1 receptor like 1 [Source:HGNC Symbol;Acc:HGNC:5998]
ENSG00000090889	459.61	1749.98	-1.9289	2.2635e-40	3.3096e-38	1.78884	1.8609	1.75543	7.09384	6.49429	6.00897	KIF4A	kinesin family member 4A [Source:HGNC Symbol;Acc:HGNC:13339]
ENSG00000277149	553.74	88.06	2.6488	2.3697e-40	3.4494e-38	3.04348	3.10597	2.98032	0.534378	0.399815	0.450179	TYW1B	tRNA-yW synthesizing protein 1 homolog B [Source:HGNC Symbol;Acc:HGNC:33908]
ENSG00000177675	94.81	608.9	-2.6859	3.3237e-40	4.8169e-38	0.335997	0.314371	0.251859	1.93205	1.7683	1.80057	CD163L1	CD163 molecule like 1 [Source:HGNC Symbol;Acc:HGNC:30375]
ENSG00000232810	324.89	6.61	5.6161	4.0328e-40	5.8188e-38	2.90673	3.80359	3.68946	0.0704285	0.111033	0.0218785	TNF	tumor necrosis factor [Source:HGNC Symbol;Acc:HGNC:11892]
ENSG00000142945	331.44	1930.96	-2.5413	4.6689e-40	6.7073e-38	1.49577	1.67879	1.71103	8.07497	9.48943	9.35927	KIF2C	kinesin family member 2C [Source:HGNC Symbol;Acc:HGNC:6393]
ENSG00000149948	3750.35	15178.8	-2.0171	5.3308e-40	7.6248e-38	4.69301	4.359	4.33715	20.796	15.6531	15.3389	HMGA2	high mobility group AT-hook 2 [Source:HGNC Symbol;Acc:HGNC:5009]
ENSG00000170312	508.28	2393.9	-2.2353	6.6583e-40	9.4825e-38	2.12495	2.2979	2.52547	12.2884	9.76832	9.23173	CDK1	cyclin dependent kinase 1 [Source:HGNC Symbol;Acc:HGNC:1722]
ENSG00000176399	52	498.14	-3.2524	9.4495e-40	1.34e-37	0.123756	0.171698	0.204084	1.59465	1.46089	1.50174	DMRTA1	DMRT like family A1 [Source:HGNC Symbol;Acc:HGNC:13826]
ENSG00000198885	46.55	397.52	-3.0988	9.4975e-40	1.341e-37	0.193427	0.19434	0.149309	1.66846	1.39755	1.30609	ITPRIPL1	ITPRIP like 1 [Source:HGNC Symbol;Acc:HGNC:29371]
ENSG00000157456	371.9	2790.56	-2.9066	9.7397e-40	1.3693e-37	1.98096	2.75542	2.5191	15.089	17.5892	18.7828	CCNB2	cyclin B2 [Source:HGNC Symbol;Acc:HGNC:1580]
ENSG00000073060	945.57	4681.17	-2.3075	1.1949e-39	1.6728e-37	1.15317	1.19246	1.07103	4.897	5.36151	5.72864	SCARB1	scavenger receptor class B member 1 [Source:HGNC Symbol;Acc:HGNC:1664]
ENSG00000168496	205.53	2202.04	-3.4207	1.2012e-39	1.6745e-37	1.60751	1.78509	1.63522	12.2386	18.3856	19.9428	FEN1	flap structure-specific endonuclease 1 [Source:HGNC Symbol;Acc:HGNC:3650]
ENSG00000124343	365.72	32	3.5251	1.8861e-39	2.6181e-37	1.85907	2.19732	1.80173	0.149616	0.19425	0.142168	XG	Xg glycoprotein (Xg blood group) [Source:HGNC Symbol;Acc:HGNC:12806]
ENSG00000115163	59.72	540.1	-3.1724	2.2196e-39	3.0681e-37	0.463073	0.581576	0.601171	4.58558	4.27308	5.24593	CENPA	centromere protein A [Source:HGNC Symbol;Acc:HGNC:1851]
ENSG00000149269	162.76	1000.13	-2.6194	2.5374e-39	3.4926e-37	0.551748	0.414164	0.489128	2.68656	3.03251	2.74685	PAK1	p21 (RAC1) activated kinase 1 [Source:HGNC Symbol;Acc:HGNC:8590]
ENSG00000121895	20.38	361.95	-4.1499	2.9643e-39	4.0633e-37	0.179885	0.0816783	0.166864	2.34674	2.25438	2.59363	TMEM156	transmembrane protein 156 [Source:HGNC Symbol;Acc:HGNC:26260]
ENSG00000161800	392.38	1701.76	-2.1167	3.0476e-39	4.1602e-37	1.52355	1.55845	1.6197	7.55574	6.34472	5.58414	RACGAP1	Rac GTPase activating protein 1 [Source:HGNC Symbol;Acc:HGNC:9804]
ENSG00000099260	2994.4	10087.3	-1.7523	3.2133e-39	4.3682e-37	7.02563	6.69974	6.23026	22.2464	21.5689	20.0657	PALMD	palmdelphin [Source:HGNC Symbol;Acc:HGNC:15846]
ENSG00000189057	46.73	598.91	-3.6764	3.6951e-39	5.0025e-37	0.21364	0.153403	0.282668	3.38255	2.45847	2.15143	FAM111B	FAM111 trypsin like peptidase B [Source:HGNC Symbol;Acc:HGNC:24200]
ENSG00000137700	200.28	979.44	-2.2891	4.0207e-39	5.4211e-37	0.599116	0.53561	0.606619	2.72236	2.60827	2.74777	SLC37A4	solute carrier family 37 member 4 [Source:HGNC Symbol;Acc:HGNC:4061]
ENSG00000171302	1603.57	5615.73	-1.808	5.0653e-39	6.8015e-37	6.24458	6.65275	6.5991	22.2321	22.0189	20.6391	CANT1	calcium activated nucleotidase 1 [Source:HGNC Symbol;Acc:HGNC:19721]
ENSG00000150687	9995.76	38499.1	-1.9454	5.362e-39	7.1707e-37	15.7109	16.0212	15.2455	55.2557	56.9019	59.2225	PRSS23	serine protease 23 [Source:HGNC Symbol;Acc:HGNC:14370]
ENSG00000183741	1435.03	4982.18	-1.7959	6.7395e-39	8.9763e-37	3.37063	3.29218	2.99714	11.7931	10.114	10.0243	CBX6	chromobox 6 [Source:HGNC Symbol;Acc:HGNC:1556]
ENSG00000133243	687.07	4958.2	-2.8511	7.0518e-39	9.3545e-37	2.20699	2.02183	2.0012	11.2274	15.2938	15.7793	BTBD2	BTB domain containing 2 [Source:HGNC Symbol;Acc:HGNC:15504]
ENSG00000134057	953.24	5108.51	-2.4216	8.9975e-39	1.1888e-36	6.62191	7.3466	7.09353	31.9431	35.5627	39.1415	CCNB1	cyclin B1 [Source:HGNC Symbol;Acc:HGNC:1579]
ENSG00000230487	1159.94	250.72	2.2127	1.2781e-38	1.6819e-36	3.21935	3.12134	3.35073	0.649562	0.648451	0.687354	PSMG3-AS1	PSMG3 antisense RNA 1 (head to head) [Source:HGNC Symbol;Acc:HGNC:22230]
ENSG00000141424	5083.02	1182.21	2.1032	1.3361e-38	1.7512e-36	24.7868	24.9335	24.5048	6.73039	5.20545	4.59026	SLC39A6	solute carrier family 39 member 6 [Source:HGNC Symbol;Acc:HGNC:18607]
ENSG00000092470	123.76	806.96	-2.7072	1.4369e-38	1.8758e-36	0.577882	0.580704	0.484301	4.13218	3.3917	2.72579	WDR76	WD repeat domain 76 [Source:HGNC Symbol;Acc:HGNC:25773]
ENSG00000166257	1167.18	228.63	2.348	1.4726e-38	1.9148e-36	2.00843	2.11453	2.13958	0.480618	0.364446	0.329749	SCN3B	sodium voltage-gated channel beta subunit 3 [Source:HGNC Symbol;Acc:HGNC:20665]
ENSG00000134548	330.15	13.76	4.557	1.9328e-38	2.5034e-36	0.67085	0.825924	0.951061	0.044876	0.0360176	0.0177427	SPX	spexin hormone [Source:HGNC Symbol;Acc:HGNC:28139]
ENSG00000106853	1567.69	8682.4	-2.4693	2.4033e-38	3.1005e-36	7.22777	7.70154	7.42958	33.3769	42.2443	41.2792	PTGR1	prostaglandin reductase 1 [Source:HGNC Symbol;Acc:HGNC:18429]
ENSG00000110400	432.67	1817.47	-2.0717	6.5181e-38	8.3763e-36	1.07351	1.0061	0.899333	4.59404	3.7277	3.61157	NECTIN1	nectin cell adhesion molecule 1 [Source:HGNC Symbol;Acc:HGNC:9706]
ENSG00000050165	35283.3	8557.27	2.0439	7.5911e-38	9.7172e-36	54.207	52.1968	52.3084	11.2664	12.5689	12.5781	DKK3	dickkopf WNT signaling pathway inhibitor 3 [Source:HGNC Symbol;Acc:HGNC:2893]
ENSG00000265972	3376.91	11463	-1.7633	8.055e-38	1.0271e-35	17.2153	16.2819	16.9011	61.3849	54.3742	47.4436	TXNIP	thioredoxin interacting protein [Source:HGNC Symbol;Acc:HGNC:16952]
ENSG00000113083	19308.5	5288.91	1.868	8.5466e-38	1.0856e-35	61.551	60.8191	63.1757	19.1914	15.0023	14.3739	LOX	lysyl oxidase [Source:HGNC Symbol;Acc:HGNC:6664]
ENSG00000188070	331.79	1567.06	-2.2401	1.5238e-37	1.9281e-35	0.942704	1.11408	0.942345	5.31984	4.19112	4.02426	C11orf95	chromosome 11 open reading frame 95 [Source:HGNC Symbol;Acc:HGNC:28449]
ENSG00000013016	2867.58	800.33	1.8408	1.6039e-37	2.0217e-35	10.7535	10.2281	10.9801	3.12286	2.8729	2.50708	EHD3	EH domain containing 3 [Source:HGNC Symbol;Acc:HGNC:3244]
ENSG00000100479	58.62	523.84	-3.1614	2.6003e-37	3.2651e-35	0.428894	0.312769	0.326851	2.69952	3.04533	3.26123	POLE2	DNA polymerase epsilon 2, accessory subunit [Source:HGNC Symbol;Acc:HGNC:9178]
ENSG00000085840	44.52	425.32	-3.2519	2.7054e-37	3.3841e-35	0.227652	0.229084	0.309467	2.8352	2.01775	2.15262	ORC1	origin recognition complex subunit 1 [Source:HGNC Symbol;Acc:HGNC:8487]
ENSG00000165304	481.78	1832.2	-1.9268	3.7686e-37	4.6961e-35	2.71837	2.9657	2.70816	10.456	10.393	9.4902	MELK	maternal embryonic leucine zipper kinase [Source:HGNC Symbol;Acc:HGNC:16870]
ENSG00000126822	62.62	496.7	-2.9907	4.4295e-37	5.499e-35	0.0938115	0.102519	0.0825961	0.883138	0.64794	0.588208	PLEKHG3	pleckstrin homology and RhoGEF domain containing G3 [Source:HGNC Symbol;Acc:HGNC:20364]
ENSG00000090006	405.58	1738.19	-2.0991	4.7329e-37	5.8535e-35	0.935275	0.868691	0.886365	3.49182	3.71249	3.71422	LTBP4	latent transforming growth factor beta binding protein 4 [Source:HGNC Symbol;Acc:HGNC:6717]
ENSG00000076382	421.91	1537.37	-1.8657	4.9992e-37	6.1597e-35	1.46836	1.4972	1.38369	5.41861	4.97741	4.68575	SPAG5	sperm associated antigen 5 [Source:HGNC Symbol;Acc:HGNC:13452]
ENSG00000107611	2503.23	414.78	2.5903	5.932e-37	7.2818e-35	3.59038	3.37618	3.18843	0.720576	0.446681	0.448384	CUBN	cubilin [Source:HGNC Symbol;Acc:HGNC:2548]
ENSG00000065328	38.84	649.31	-4.0648	7.6004e-37	9.295e-35	0.1619	0.073512	0.148004	2.78336	1.6562	1.71247	MCM10	minichromosome maintenance 10 replication initiation factor [Source:HGNC Symbol;Acc:HGNC:18043]
ENSG00000106688	606.86	2666.23	-2.1359	7.9348e-37	9.6681e-35	2.8751	2.65919	2.68142	14.1219	10.6097	9.80622	SLC1A1	solute carrier family 1 member 1 [Source:HGNC Symbol;Acc:HGNC:10939]
ENSG00000109472	3759.56	1033.1	1.8639	8.1522e-37	9.8963e-35	21.4068	22.0789	21.3364	5.84927	6.06908	5.02599	CPE	carboxypeptidase E [Source:HGNC Symbol;Acc:HGNC:2303]
ENSG00000156206	380.74	54.11	2.812	1.3893e-36	1.6803e-34	3.76217	3.36311	3.32827	0.527585	0.437267	0.449536	CFAP161	cilia and flagella associated protein 161 [Source:HGNC Symbol;Acc:HGNC:26782]
ENSG00000075218	191.74	1244.58	-2.7002	1.5249e-36	1.8376e-34	0.877733	0.907318	0.723731	6.67325	4.81979	4.12375	GTSE1	G2 and S-phase expressed 1 [Source:HGNC Symbol;Acc:HGNC:13698]
ENSG00000164109	479.05	1791.59	-1.9024	2.1487e-36	2.5798e-34	1.57325	1.49507	1.60143	5.60692	5.50465	5.46656	MAD2L1	mitotic arrest deficient 2 like 1 [Source:HGNC Symbol;Acc:HGNC:6763]
ENSG00000230266	113.96	788.18	-2.7909	2.2644e-36	2.7089e-34	2.84122	2.80259	2.18115	15.2811	18.4175	17.4195	XXYLT1-AS2	XXYLT1 antisense RNA 2 [Source:HGNC Symbol;Acc:HGNC:41154]
ENSG00000109084	238.72	1223.67	-2.3578	2.3315e-36	2.779e-34	1.45545	1.63131	1.29739	6.86419	7.03527	7.38253	TMEM97	transmembrane protein 97 [Source:HGNC Symbol;Acc:HGNC:28106]
ENSG00000255874	935.74	169.03	2.4634	2.5751e-36	3.0584e-34	2.58999	2.73892	2.70168	0.587122	0.392552	0.410191	PRECSIT	p53 regulated carcinoma associated Stat3 activating long intergenic non-protein coding transcript [Source:HGNC Symbol;Acc:HGNC:27492]
ENSG00000079616	357.89	2571.85	-2.8445	3.0262e-36	3.5812e-34	1.43876	1.49668	1.52789	7.98071	10.7829	11.4284	KIF22	kinesin family member 22 [Source:HGNC Symbol;Acc:HGNC:6391]
ENSG00000186871	54.84	459.05	-3.0687	3.9426e-36	4.6489e-34	0.234288	0.240861	0.204116	2.31583	1.63839	1.49587	ERCC6L	ERCC excision repair 6 like, spindle assembly checkpoint helicase [Source:HGNC Symbol;Acc:HGNC:20794]
ENSG00000204385	319.76	32.57	3.3034	4.2928e-36	5.0438e-34	1.94934	1.55801	1.60262	0.157853	0.171437	0.163456	SLC44A4	solute carrier family 44 member 4 [Source:HGNC Symbol;Acc:HGNC:13941]
ENSG00000069998	265.77	1680.53	-2.6601	4.4509e-36	5.2108e-34	0.988148	0.971543	0.936668	4.79144	6.23562	6.23645	HDHD5	haloacid dehalogenase like hydrolase domain containing 5 [Source:HGNC Symbol;Acc:HGNC:1843]
ENSG00000230202	577.55	3620.28	-2.6481	5.6919e-36	6.6402e-34	23.2945	23.1407	19.1405	107.676	142.526	137.206	-	ribosomal protein L29 (RPL29) pseudogene
ENSG00000065618	8.1	233.4	-4.8494	5.7924e-36	6.7336e-34	0.0164854	0.0299413	0.0158585	0.585484	0.5225	0.596197	COL17A1	collagen type XVII alpha 1 chain [Source:HGNC Symbol;Acc:HGNC:2194]
ENSG00000122694	266.06	2122.34	-2.9946	6.0662e-36	7.027e-34	1.40799	1.59257	1.67924	9.10036	13.2646	12.7982	GLIPR2	GLI pathogenesis related 2 [Source:HGNC Symbol;Acc:HGNC:18007]
ENSG00000112118	1465.21	5330.71	-1.863	8.7115e-36	1.0056e-33	7.18588	7.39155	7.04147	24.1221	25.6546	24.7769	MCM3	minichromosome maintenance complex component 3 [Source:HGNC Symbol;Acc:HGNC:6945]
ENSG00000127564	18.75	415.74	-4.4683	9.874e-36	1.1358e-33	0.0501881	0.0981651	0.0541154	1.07808	1.55823	1.59056	PKMYT1	protein kinase, membrane associated tyrosine/threonine 1 [Source:HGNC Symbol;Acc:HGNC:29650]
ENSG00000139278	449.74	1634.72	-1.8616	1.1119e-35	1.2745e-33	1.25854	1.28892	1.34623	4.97646	4.26031	4.24761	GLIPR1	GLI pathogenesis related 1 [Source:HGNC Symbol;Acc:HGNC:17001]
ENSG00000163155	1290.61	239.85	2.4249	1.1805e-35	1.3484e-33	8.84337	8.98338	9.83598	1.97318	1.70119	1.25155	LYSMD1	LysM domain containing 1 [Source:HGNC Symbol;Acc:HGNC:32070]
ENSG00000115129	791.35	6735.43	-3.089	1.2636e-35	1.4385e-33	5.72262	5.98877	6.68405	36.1834	53.13	57.7914	TP53I3	tumor protein p53 inducible protein 3 [Source:HGNC Symbol;Acc:HGNC:19373]
ENSG00000198825	3000.82	10888.1	-1.8594	1.3602e-35	1.543e-33	7.44848	7.03688	7.09852	29.5349	22.0891	23.142	INPP5F	inositol polyphosphate-5-phosphatase F [Source:HGNC Symbol;Acc:HGNC:17054]
ENSG00000111897	27854.4	7804.87	1.8353	1.4297e-35	1.6163e-33	157.641	157.598	164.046	50.973	39.5045	37.8928	SERINC1	serine incorporator 1 [Source:HGNC Symbol;Acc:HGNC:13464]
ENSG00000101412	44.47	588.43	-3.7171	1.4615e-35	1.6466e-33	0.207018	0.285236	0.394367	3.16865	3.72627	4.19664	E2F1	E2F transcription factor 1 [Source:HGNC Symbol;Acc:HGNC:3113]
ENSG00000154553	1620.4	454.03	1.8347	1.9406e-35	2.1789e-33	3.22816	3.21599	3.22574	0.957287	0.860037	0.765854	PDLIM3	PDZ and LIM domain 3 [Source:HGNC Symbol;Acc:HGNC:20767]
ENSG00000162174	235.42	1135.28	-2.2684	2.0276e-35	2.2688e-33	0.833263	1.00386	0.921839	4.08447	4.27798	4.25479	ASRGL1	asparaginase and isoaspartyl peptidase 1 [Source:HGNC Symbol;Acc:HGNC:16448]
ENSG00000213390	353.89	1320.24	-1.8992	2.1803e-35	2.4314e-33	1.00264	1.06886	1.01415	3.94281	3.46223	3.54798	ARHGAP19	Rho GTPase activating protein 19 [Source:HGNC Symbol;Acc:HGNC:23724]
ENSG00000167513	46.16	843.01	-4.1938	2.3198e-35	2.5782e-33	0.389621	0.265366	0.246682	3.50576	5.04262	6.81701	CDT1	chromatin licensing and DNA replication factor 1 [Source:HGNC Symbol;Acc:HGNC:24576]
ENSG00000132692	393.47	28.07	3.7869	2.7929e-35	3.0937e-33	1.69258	1.39433	1.35906	0.145709	0.0586507	0.100159	BCAN	brevican [Source:HGNC Symbol;Acc:HGNC:23059]
ENSG00000171067	193.64	1290.05	-2.735	2.8157e-35	3.1084e-33	1.07779	0.922391	1.06084	5.35678	6.95323	6.91521	C11orf24	chromosome 11 open reading frame 24 [Source:HGNC Symbol;Acc:HGNC:1174]
ENSG00000168679	1632.2	445.53	1.8719	3.2772e-35	3.5937e-33	9.4982	9.07741	9.17284	2.76398	2.21998	2.23939	SLC16A4	solute carrier family 16 member 4 [Source:HGNC Symbol;Acc:HGNC:10925]
ENSG00000183010	362.33	2172.66	-2.5829	3.2674e-35	3.5937e-33	1.96286	2.36257	2.41947	11.1126	13.3828	13.7257	PYCR1	pyrroline-5-carboxylate reductase 1 [Source:HGNC Symbol;Acc:HGNC:9721]
ENSG00000186575	981.06	4763.69	-2.2793	3.4108e-35	3.7279e-33	2.34059	2.32369	2.47185	9.62842	11.4631	11.6414	NF2	neurofibromin 2 [Source:HGNC Symbol;Acc:HGNC:7773]
ENSG00000108262	1474.58	5122.53	-1.7966	3.6414e-35	3.9668e-33	4.94853	4.7315	4.36333	15.4051	15.7196	15.1429	GIT1	GIT ArfGAP 1 [Source:HGNC Symbol;Acc:HGNC:4272]
ENSG00000145331	2113.76	479.65	2.1374	4.444e-35	4.825e-33	8.76514	8.52037	8.63516	2.33744	1.63545	1.65732	TRMT10A	tRNA methyltransferase 10A [Source:HGNC Symbol;Acc:HGNC:28403]
ENSG00000145284	1281.5	3984.82	-1.6366	5.5894e-35	6.0247e-33	5.51438	5.39512	5.38138	16.7101	15.9232	15.5013	SCD5	stearoyl-CoA desaturase 5 [Source:HGNC Symbol;Acc:HGNC:21088]
ENSG00000119922	5163.05	725.81	2.8287	5.5885e-35	6.0247e-33	20.9428	21.7112	21.5213	4.12848	2.33861	2.23192	IFIT2	interferon induced protein with tetratricopeptide repeats 2 [Source:HGNC Symbol;Acc:HGNC:5409]
ENSG00000274376	7.77	239.58	-4.9446	5.6039e-35	6.0247e-33	0.0275732	0.0321938	0.0259832	0.712104	0.92488	0.858499	ADAMTS7P1	ADAMTS7 pseudogene 1 [Source:HGNC Symbol;Acc:HGNC:49407]
ENSG00000140379	20.87	420.62	-4.3269	6.7478e-35	7.2309e-33	0.405284	0.245363	0.477393	5.31509	8.25772	7.80363	BCL2A1	BCL2 related protein A1 [Source:HGNC Symbol;Acc:HGNC:991]
ENSG00000185880	6971.94	1846.45	1.9162	8.0765e-35	8.6266e-33	12.9497	13.9544	13.5538	4.10565	3.16522	2.97778	TRIM69	tripartite motif containing 69 [Source:HGNC Symbol;Acc:HGNC:17857]
ENSG00000179750	39.98	378.68	-3.2359	1.2644e-34	1.3461e-32	0.303841	0.377095	0.450955	3.2334	3.30176	3.63055	APOBEC3B	apolipoprotein B mRNA editing enzyme catalytic subunit 3B [Source:HGNC Symbol;Acc:HGNC:17352]
ENSG00000171877	245.57	1613.35	-2.717	1.3077e-34	1.3878e-32	0.657117	0.734849	0.582046	5.53412	3.55533	3.36839	FRMD5	FERM domain containing 5 [Source:HGNC Symbol;Acc:HGNC:28214]
ENSG00000147475	11169.5	2834.47	1.978	1.3796e-34	1.4593e-32	23.5001	22.5065	22.7661	6.87382	5.10998	4.72349	ERLIN2	ER lipid raft associated 2 [Source:HGNC Symbol;Acc:HGNC:1356]
ENSG00000167972	18628	6503.06	1.5183	1.4296e-34	1.5074e-32	43.216	43.1623	42.0063	15.1566	14.1001	13.3789	ABCA3	ATP binding cassette subfamily A member 3 [Source:HGNC Symbol;Acc:HGNC:33]
ENSG00000186716	2602.98	8052.13	-1.6291	1.7188e-34	1.8065e-32	3.86284	3.81864	3.76231	11.4518	11.5574	10.6184	BCR	BCR activator of RhoGEF and GTPase [Source:HGNC Symbol;Acc:HGNC:1014]
ENSG00000168615	80092.4	15475.2	2.3716	1.7584e-34	1.8423e-32	83.1801	79.9214	80.2427	20.0425	12.6938	12.4212	ADAM9	ADAM metallopeptidase domain 9 [Source:HGNC Symbol;Acc:HGNC:216]
ENSG00000101638	312.81	19.37	4.0438	1.9093e-34	1.9941e-32	0.333258	0.338241	0.401066	0.0150806	0.0178313	0.0292797	ST8SIA5	ST8 alpha-N-acetyl-neuraminide alpha-2,8-sialyltransferase 5 [Source:HGNC Symbol;Acc:HGNC:17827]
ENSG00000071539	462	2249.47	-2.2826	2.0526e-34	2.1369e-32	2.30849	2.55874	2.61427	10.3927	12.013	12.0512	TRIP13	thyroid hormone receptor interactor 13 [Source:HGNC Symbol;Acc:HGNC:12307]
ENSG00000227630	393.33	51.33	2.9237	2.4072e-34	2.4982e-32	1.40913	1.41689	1.33633	0.226686	0.157613	0.137228	LINC01132	long intergenic non-protein coding RNA 1132 [Source:HGNC Symbol;Acc:HGNC:49444]
ENSG00000285888	448.94	39.06	3.5018	2.4898e-34	2.5757e-32	5.23286	4.51869	4.94076	0.602037	0.260658	0.368461	-	novel transcript
ENSG00000161940	40702.7	14183.9	1.5208	2.5463e-34	2.626e-32	171.388	166.966	165.521	61.1736	55.2766	50.8013	BCL6B	BCL6B transcription repressor [Source:HGNC Symbol;Acc:HGNC:1002]
ENSG00000158604	10762.3	3578.57	1.5884	5.1156e-34	5.2591e-32	51.0918	50.0016	52.462	18.1117	15.5319	15.0199	TMED4	transmembrane p24 trafficking protein 4 [Source:HGNC Symbol;Acc:HGNC:22301]
ENSG00000174371	60.03	459.76	-2.9426	6.3037e-34	6.4605e-32	0.320278	0.231837	0.229638	2.32816	1.67534	1.7127	EXO1	exonuclease 1 [Source:HGNC Symbol;Acc:HGNC:3511]
ENSG00000140564	3356.44	10632.3	-1.6635	6.4682e-34	6.6084e-32	11.9785	12.917	11.4985	40.3858	36.3011	33.1667	FURIN	furin, paired basic amino acid cleaving enzyme [Source:HGNC Symbol;Acc:HGNC:8568]
ENSG00000140263	466.42	1708.25	-1.872	9.1628e-34	9.3325e-32	0.647405	0.656673	0.713452	2.41531	2.2832	2.32183	SORD	sorbitol dehydrogenase [Source:HGNC Symbol;Acc:HGNC:11184]
ENSG00000143499	891.48	3971.67	-2.1551	9.7234e-34	9.8729e-32	3.15005	3.39921	3.2548	12.4125	14.4051	14.4776	SMYD2	SET and MYND domain containing 2 [Source:HGNC Symbol;Acc:HGNC:20982]
ENSG00000125872	241.77	3.72	6.0472	1.1478e-33	1.1618e-31	1.5637	1.44973	1.41881	0.0201327	0.012696	0.031271	LRRN4	leucine rich repeat neuronal 4 [Source:HGNC Symbol;Acc:HGNC:16208]
ENSG00000171345	375.26	4880.76	-3.7008	1.2186e-33	1.2297e-31	2.63051	3.23236	2.77222	21.6527	37.9487	45.3558	KRT19	keratin 19 [Source:HGNC Symbol;Acc:HGNC:6436]
ENSG00000104738	1044.43	3964.43	-1.9245	1.3602e-33	1.3684e-31	2.69879	2.55835	2.79749	11.7027	8.75325	8.76868	MCM4	minichromosome maintenance complex component 4 [Source:HGNC Symbol;Acc:HGNC:6947]
ENSG00000103148	496.54	3038.02	-2.6128	1.4253e-33	1.4295e-31	1.39852	1.4247	1.33301	6.42987	8.71262	8.80382	NPRL3	NPR3 like, GATOR1 complex subunit [Source:HGNC Symbol;Acc:HGNC:14124]
ENSG00000184349	151.82	916.13	-2.5922	1.4455e-33	1.4454e-31	0.475465	0.495631	0.452781	2.33628	2.84262	2.92865	EFNA5	ephrin A5 [Source:HGNC Symbol;Acc:HGNC:3225]
ENSG00000112655	518	1994.7	-1.9454	1.5586e-33	1.5538e-31	1.11134	1.05387	0.9375	3.77982	4.00829	3.54863	PTK7	protein tyrosine kinase 7 (inactive) [Source:HGNC Symbol;Acc:HGNC:9618]
ENSG00000135899	5198.35	1638.13	1.6656	1.8136e-33	1.8025e-31	10.3663	10.8859	10.3386	3.59084	2.95609	2.9456	SP110	SP110 nuclear body protein [Source:HGNC Symbol;Acc:HGNC:5401]
ENSG00000013588	352.29	1786.39	-2.3408	2.0819e-33	2.063e-31	0.66657	0.85337	0.9484	4.33359	3.96795	3.63863	GPRC5A	G protein-coupled receptor class C group 5 member A [Source:HGNC Symbol;Acc:HGNC:9836]
ENSG00000226702	11.37	271.81	-4.6081	2.2771e-33	2.2496e-31	0.362718	0.232511	0.0879641	5.99102	4.90626	4.60941	MIR217HG	MIR217 host gene [Source:HGNC Symbol;Acc:HGNC:50537]
ENSG00000259207	1895.35	8358.32	-2.141	2.3435e-33	2.3083e-31	5.7063	5.2425	5.13716	28.8061	20.471	18.7064	ITGB3	integrin subunit beta 3 [Source:HGNC Symbol;Acc:HGNC:6156]
ENSG00000113048	1928.61	6023.5	-1.6429	2.7691e-33	2.7193e-31	5.37158	5.31953	5.22601	15.8695	16.2328	15.0944	MRPS27	mitochondrial ribosomal protein S27 [Source:HGNC Symbol;Acc:HGNC:14512]
ENSG00000120129	9486.74	3312.95	1.5179	4.6993e-33	4.6011e-31	85.5776	83.5186	84.3747	29.4567	27.7296	26.955	DUSP1	dual specificity phosphatase 1 [Source:HGNC Symbol;Acc:HGNC:3064]
ENSG00000135828	1434.76	217.21	2.7178	6.7189e-33	6.559e-31	4.37352	4.09979	4.12835	0.858607	0.492781	0.485499	RNASEL	ribonuclease L [Source:HGNC Symbol;Acc:HGNC:10050]
ENSG00000100023	768.66	2527.67	-1.7178	6.8762e-33	6.6927e-31	1.01292	1.0176	0.941023	3.5235	2.92559	2.86653	PPIL2	peptidylprolyl isomerase like 2 [Source:HGNC Symbol;Acc:HGNC:9261]
ENSG00000196368	68.13	527.79	-2.9512	9.0719e-33	8.8037e-31	0.532289	0.461409	0.545296	3.17038	4.13161	3.94721	NUDT11	nudix hydrolase 11 [Source:HGNC Symbol;Acc:HGNC:18011]
ENSG00000115155	256.87	3.32	6.2754	9.6989e-33	9.3846e-31	0.677181	0.501963	0.544555	0.00736318	0.00928667	0.00457472	OTOF	otoferlin [Source:HGNC Symbol;Acc:HGNC:8515]
ENSG00000106123	4.01	242.03	-5.9525	1.2732e-32	1.2283e-30	0.0216369	0.0130992	0.00594687	0.710184	0.892207	0.713559	EPHB6	EPH receptor B6 [Source:HGNC Symbol;Acc:HGNC:3396]
ENSG00000081189	13356.7	2808.22	2.2493	1.2906e-32	1.2415e-30	21.0193	19.9291	20.1734	5.4113	3.53132	3.39325	MEF2C	myocyte enhancer factor 2C [Source:HGNC Symbol;Acc:HGNC:6996]
ENSG00000162241	840.76	191.35	2.1356	1.5515e-32	1.4881e-30	2.0804	1.70942	1.96936	0.443829	0.424572	0.378572	SLC25A45	solute carrier family 25 member 45 [Source:HGNC Symbol;Acc:HGNC:27442]
ENSG00000178695	8951.42	37101.6	-2.0514	1.6953e-32	1.6213e-30	27.8996	25.5628	23.8532	128.371	90.089	88.2746	KCTD12	potassium channel tetramerization domain containing 12 [Source:HGNC Symbol;Acc:HGNC:14678]
ENSG00000214182	72.47	634.37	-3.1268	2.023e-32	1.9291e-30	1.04111	1.12554	1.18547	7.27177	9.76464	10.584	PTMAP5	prothymosin alpha pseudogene 5 [Source:HGNC Symbol;Acc:HGNC:9628]
ENSG00000123977	3.95	249.38	-5.9987	2.1744e-32	2.0675e-30	0.0392828	0.0118911	0.0215936	1.21886	1.58173	1.51455	DAW1	dynein assembly factor with WD repeats 1 [Source:HGNC Symbol;Acc:HGNC:26383]
ENSG00000272068	270.47	26.68	3.3375	2.9387e-32	2.7861e-30	1.62705	1.27729	1.61186	0.16047	0.127216	0.13673	BCAN-AS1	BCAN antisense RNA 1 [Source:HGNC Symbol;Acc:HGNC:55233]
ENSG00000150630	256.32	1730.66	-2.754	3.0828e-32	2.9143e-30	1.58615	1.84053	1.84069	8.94816	11.8913	12.6632	VEGFC	vascular endothelial growth factor C [Source:HGNC Symbol;Acc:HGNC:12682]
ENSG00000127418	291.94	1210.52	-2.0508	4.1822e-32	3.9423e-30	1.1764	1.22092	1.21796	4.49431	4.96465	4.74332	FGFRL1	fibroblast growth factor receptor like 1 [Source:HGNC Symbol;Acc:HGNC:3693]
ENSG00000142784	684.6	2750.29	-2.0069	4.5311e-32	4.2589e-30	2.26431	2.0297	1.93935	9.54919	7.82007	6.57104	WDTC1	WD and tetratricopeptide repeats 1 [Source:HGNC Symbol;Acc:HGNC:29175]
ENSG00000100297	874.18	4292	-2.2953	5.1162e-32	4.7953e-30	2.17973	2.1522	2.13713	8.5305	10.4308	10.9939	MCM5	minichromosome maintenance complex component 5 [Source:HGNC Symbol;Acc:HGNC:6948]
ENSG00000105552	500.71	4053.11	-3.0165	5.5767e-32	5.212e-30	1.90214	1.97249	2.03788	10.6972	16.2989	17.9126	BCAT2	branched chain amino acid transaminase 2 [Source:HGNC Symbol;Acc:HGNC:977]
ENSG00000100221	1973.74	5807.2	-1.557	5.961e-32	5.5554e-30	8.08583	8.43101	8.01374	25.4309	22.3688	20.982	JOSD1	Josephin domain containing 1 [Source:HGNC Symbol;Acc:HGNC:28953]
ENSG00000163072	1221.05	244.97	2.3157	6.3387e-32	5.8907e-30	4.6031	3.47238	4.44413	0.920459	0.805892	0.671563	NOSTRIN	nitric oxide synthase trafficking [Source:HGNC Symbol;Acc:HGNC:20203]
ENSG00000168216	4503.98	1446.49	1.6381	1.3259e-31	1.2287e-29	7.6643	7.5102	7.37012	2.65039	2.1187	2.13693	LMBRD1	LMBR1 domain containing 1 [Source:HGNC Symbol;Acc:HGNC:23038]
ENSG00000189223	1412.2	395.03	1.8371	1.759e-31	1.6255e-29	1.11716	1.15177	1.16612	0.340824	0.3127	0.263238	PAX8-AS1	PAX8 antisense RNA 1 [Source:HGNC Symbol;Acc:HGNC:49271]
ENSG00000128602	145.07	723.99	-2.3165	1.8687e-31	1.7221e-29	0.509378	0.528657	0.603341	2.47243	2.78098	2.51575	SMO	smoothened, frizzled class receptor [Source:HGNC Symbol;Acc:HGNC:11119]
ENSG00000184117	1068.32	4233.3	-1.9862	1.9352e-31	1.7783e-29	6.27002	6.87478	6.11473	22.3096	25.3831	24.5342	NIPSNAP1	nipsnap homolog 1 [Source:HGNC Symbol;Acc:HGNC:7827]
ENSG00000161888	85.08	979.26	-3.523	2.1189e-31	1.9417e-29	0.46671	0.608099	0.535407	4.11066	5.72263	7.53898	SPC24	SPC24 component of NDC80 kinetochore complex [Source:HGNC Symbol;Acc:HGNC:26913]
ENSG00000268355	327.13	34.03	3.2519	2.1653e-31	1.9787e-29	6.26219	6.46064	5.44124	0.777493	0.403776	0.625129	-	novel transcript
ENSG00000111206	659.79	2542.59	-1.9465	2.3051e-31	2.1006e-29	2.45158	2.25468	2.50749	10.6971	8.39719	7.50064	FOXM1	forkhead box M1 [Source:HGNC Symbol;Acc:HGNC:3818]
ENSG00000137216	8650.39	2410.12	1.8442	2.7049e-31	2.4582e-29	34.5953	34.853	35.6711	8.64643	9.75568	9.32944	TMEM63B	transmembrane protein 63B [Source:HGNC Symbol;Acc:HGNC:17735]
ENSG00000233913	518.82	7752.21	-3.9011	3.0015e-31	2.7182e-29	13.7248	14.7888	14.7289	107.163	230.769	264.156	RPL10P9	ribosomal protein L10 pseudogene 9 [Source:HGNC Symbol;Acc:HGNC:35579]
ENSG00000174705	746.31	5118.16	-2.7781	3.0075e-31	2.7182e-29	1.6375	1.63934	1.59219	15.4999	8.69645	8.02242	SH3PXD2B	SH3 and PX domains 2B [Source:HGNC Symbol;Acc:HGNC:29242]
ENSG00000117632	2822.07	19557.2	-2.7927	3.2533e-31	2.9322e-29	7.153	8.45816	8.66067	39.7887	58.2473	60.2074	STMN1	stathmin 1 [Source:HGNC Symbol;Acc:HGNC:6510]
ENSG00000135821	2463.13	7939.48	-1.6884	4.1573e-31	3.7368e-29	3.40508	3.59308	3.48167	10.4896	10.8459	10.6987	GLUL	glutamate-ammonia ligase [Source:HGNC Symbol;Acc:HGNC:4341]
ENSG00000112742	171.8	943.26	-2.4573	4.6591e-31	4.1764e-29	0.65421	0.643607	0.719234	4.59076	3.09234	2.94643	TTK	TTK protein kinase [Source:HGNC Symbol;Acc:HGNC:12401]
ENSG00000125817	929.41	6597.72	-2.8274	5.2731e-31	4.7139e-29	5.44188	6.28745	5.56091	28.6962	41.0599	45.5408	CENPB	centromere protein B [Source:HGNC Symbol;Acc:HGNC:1852]
ENSG00000167767	144.99	679.25	-2.2288	5.8824e-31	5.2444e-29	0.624837	0.61138	0.551489	2.88407	2.31825	2.75509	KRT80	keratin 80 [Source:HGNC Symbol;Acc:HGNC:27056]
ENSG00000143153	7877.29	2095.12	1.9102	6.9223e-31	6.1549e-29	45.3627	51.4081	51.0044	15.0921	11.9267	10.6036	ATP1B1	ATPase Na+/K+ transporting subunit beta 1 [Source:HGNC Symbol;Acc:HGNC:804]
ENSG00000048140	1173.15	5586.8	-2.2514	7.4596e-31	6.6147e-29	4.02098	4.20994	3.86806	15.4381	19.1923	19.7182	TSPAN17	tetraspanin 17 [Source:HGNC Symbol;Acc:HGNC:13594]
ENSG00000114107	225.58	849.07	-1.9126	8.0257e-31	7.0976e-29	0.953822	0.889912	0.90857	3.59509	3.35948	2.91432	CEP70	centrosomal protein 70 [Source:HGNC Symbol;Acc:HGNC:29972]
ENSG00000185745	17387.3	2268.9	2.9374	8.179e-31	7.2137e-29	66.2024	67.9165	68.509	12.7778	6.44062	6.34545	IFIT1	interferon induced protein with tetratricopeptide repeats 1 [Source:HGNC Symbol;Acc:HGNC:5407]
ENSG00000173894	378.1	1356.22	-1.8424	1.1928e-30	1.0492e-28	1.12758	1.23922	1.21732	4.47261	4.19871	3.58641	CBX2	chromobox 2 [Source:HGNC Symbol;Acc:HGNC:1552]
ENSG00000100526	85.93	1051.39	-3.6081	1.2497e-30	1.0963e-28	0.596164	0.740844	1.17285	7.60343	9.88396	11.4675	CDKN3	cyclin dependent kinase inhibitor 3 [Source:HGNC Symbol;Acc:HGNC:1791]
ENSG00000089472	209.5	6.9	4.9644	1.3163e-30	1.1517e-28	0.423361	0.400334	0.317055	0.00896382	0.00753696	0.018564	HEPH	hephaestin [Source:HGNC Symbol;Acc:HGNC:4866]
ENSG00000101335	419.66	3876.57	-3.207	1.3325e-30	1.1628e-28	2.45505	2.82565	2.7517	15.5036	25.7177	28.3055	MYL9	myosin light chain 9 [Source:HGNC Symbol;Acc:HGNC:15754]
ENSG00000174010	1976.98	348.82	2.4991	1.6156e-30	1.4061e-28	5.98249	5.73029	5.24839	1.30954	0.846611	0.722887	KLHL15	kelch like family member 15 [Source:HGNC Symbol;Acc:HGNC:29347]
ENSG00000006634	411.82	1501.29	-1.8655	1.7972e-30	1.56e-28	1.53371	1.65465	1.62987	5.81893	5.12109	5.74451	DBF4	DBF4 zinc finger [Source:HGNC Symbol;Acc:HGNC:17364]
ENSG00000198624	662.2	2204.56	-1.7348	1.8869e-30	1.6336e-28	2.48341	2.36111	2.36494	7.51026	7.57171	7.67157	CCDC69	coiled-coil domain containing 69 [Source:HGNC Symbol;Acc:HGNC:24487]
ENSG00000117650	143.54	765.16	-2.4122	2.0303e-30	1.7531e-28	0.806577	0.69866	0.987358	4.46751	3.85269	4.31175	NEK2	NIMA related kinase 2 [Source:HGNC Symbol;Acc:HGNC:7745]
ENSG00000169188	352.76	1726.21	-2.2899	2.2047e-30	1.8987e-28	1.90901	1.93281	2.01402	7.75789	9.819	9.48122	APEX2	apurinic/apyrimidinic endodeoxyribonuclease 2 [Source:HGNC Symbol;Acc:HGNC:17889]
ENSG00000182628	743.58	2533.12	-1.7678	2.5889e-30	2.2237e-28	4.09833	3.84582	4.42242	13.4793	13.2373	13.2745	SKA2	spindle and kinetochore associated complex subunit 2 [Source:HGNC Symbol;Acc:HGNC:28006]
ENSG00000175899	11866.7	3814.24	1.6372	2.6133e-30	2.2388e-28	34.0014	34.6917	32.3337	12.0999	9.84355	9.07053	A2M	alpha-2-macroglobulin [Source:HGNC Symbol;Acc:HGNC:7]
ENSG00000088247	3981.75	11431.4	-1.5215	3.5902e-30	3.0678e-28	13.5334	14.3202	13.6251	38.731	37.8294	36.5663	KHSRP	KH-type splicing regulatory protein [Source:HGNC Symbol;Acc:HGNC:6316]
ENSG00000143622	6198	2196.53	1.4968	4.0131e-30	3.4202e-28	27.7151	27.4358	27.4009	9.65436	9.51409	8.64617	RIT1	Ras like without CAAX 1 [Source:HGNC Symbol;Acc:HGNC:10023]
ENSG00000172830	260.35	923.89	-1.8269	4.0786e-30	3.4671e-28	1.24438	1.34735	1.28475	4.68412	4.3444	4.0667	SSH3	slingshot protein phosphatase 3 [Source:HGNC Symbol;Acc:HGNC:30581]
ENSG00000152463	314.78	26.27	3.601	4.202e-30	3.5628e-28	1.97457	2.3012	2.96455	0.15823	0.191582	0.22021	OLAH	oleoyl-ACP hydrolase [Source:HGNC Symbol;Acc:HGNC:25625]
ENSG00000134013	6892.27	21976.3	-1.6728	5.3936e-30	4.5614e-28	20.5567	20.9114	20.4632	60.0817	64.1592	62.8737	LOXL2	lysyl oxidase like 2 [Source:HGNC Symbol;Acc:HGNC:6666]
ENSG00000151136	28.97	257.76	-3.1578	5.5198e-30	4.6562e-28	0.0824777	0.0506672	0.0640062	0.591567	0.567226	0.507829	BTBD11	BTB domain containing 11 [Source:HGNC Symbol;Acc:HGNC:23844]
ENSG00000160957	101.17	733.31	-2.8561	5.8421e-30	4.9154e-28	0.376258	0.518704	0.388736	2.4516	3.24598	3.08534	RECQL4	RecQ like helicase 4 [Source:HGNC Symbol;Acc:HGNC:9949]
ENSG00000164932	1191.78	4519.83	-1.923	6.0452e-30	5.0733e-28	12.402	12.8214	11.5145	40.5584	47.4273	43.8652	CTHRC1	collagen triple helix repeat containing 1 [Source:HGNC Symbol;Acc:HGNC:18831]
ENSG00000089486	442.75	2376.16	-2.4237	6.329e-30	5.298e-28	1.85558	1.97885	1.73747	7.75601	10.0437	10.3763	CDIP1	cell death inducing p53 target 1 [Source:HGNC Symbol;Acc:HGNC:13234]
ENSG00000055070	3192.25	9592.45	-1.5873	6.8437e-30	5.7143e-28	11.9055	12.8195	11.4795	35.4232	33.7109	34.1728	SZRD1	SUZ RNA binding domain containing 1 [Source:HGNC Symbol;Acc:HGNC:30232]
ENSG00000136710	300.66	1770.85	-2.5568	7.8905e-30	6.5717e-28	1.08989	1.18612	1.36225	5.56293	7.38541	7.27214	CCDC115	coiled-coil domain containing 115 [Source:HGNC Symbol;Acc:HGNC:28178]
ENSG00000158402	51.46	475.14	-3.2003	8.0683e-30	6.7028e-28	0.219196	0.27763	0.332937	2.02349	2.43456	2.77353	CDC25C	cell division cycle 25C [Source:HGNC Symbol;Acc:HGNC:1727]
ENSG00000138829	156.68	1692.34	-3.4342	1.0216e-29	8.4654e-28	0.212105	0.237471	0.188067	3.49696	1.71401	1.46787	FBN2	fibrillin 2 [Source:HGNC Symbol;Acc:HGNC:3604]
ENSG00000164104	1548.58	7309.77	-2.2386	1.088e-29	8.9929e-28	10.5171	12.1364	12.0087	44.2864	54.5206	55.6951	HMGB2	high mobility group box 2 [Source:HGNC Symbol;Acc:HGNC:5000]
ENSG00000156471	2124.62	6227	-1.5512	1.0914e-29	8.9987e-28	6.2783	6.12968	6.2992	17.6262	18.0945	16.3606	PTDSS1	phosphatidylserine synthase 1 [Source:HGNC Symbol;Acc:HGNC:9587]
ENSG00000170011	65.38	950.69	-3.8675	1.1129e-29	9.1532e-28	0.251979	0.243685	0.105233	3.94736	2.23843	2.20848	MYRIP	myosin VIIA and Rab interacting protein [Source:HGNC Symbol;Acc:HGNC:19156]
ENSG00000166851	417.39	2511.47	-2.588	1.1612e-29	9.5265e-28	1.44827	1.44709	1.8162	7.36446	9.24915	10.1151	PLK1	polo like kinase 1 [Source:HGNC Symbol;Acc:HGNC:9077]
ENSG00000198286	232.12	876.52	-1.9155	1.272e-29	1.041e-27	0.838149	0.889249	0.968213	3.4122	3.22063	3.05405	CARD11	caspase recruitment domain family member 11 [Source:HGNC Symbol;Acc:HGNC:16393]
ENSG00000151743	1994.73	503	1.9855	1.6755e-29	1.3677e-27	11.5571	10.7732	11.8663	3.39995	2.59544	2.26452	AMN1	antagonist of mitotic exit network 1 homolog [Source:HGNC Symbol;Acc:HGNC:27281]
ENSG00000101003	218.75	975.14	-2.1555	1.7832e-29	1.4485e-27	0.822975	1.1147	0.908607	4.24929	3.92026	3.90233	GINS1	GINS complex subunit 1 [Source:HGNC Symbol;Acc:HGNC:28980]
ENSG00000028277	1039.81	3281.59	-1.6577	1.7825e-29	1.4485e-27	1.94313	2.12405	2.09438	6.34893	5.95169	6.17129	POU2F2	POU class 2 homeobox 2 [Source:HGNC Symbol;Acc:HGNC:9213]
ENSG00000072958	992.71	4644.62	-2.2257	2.0256e-29	1.6413e-27	1.20307	1.26327	1.32002	4.74804	5.90773	6.06268	AP1M1	adaptor related protein complex 1 subunit mu 1 [Source:HGNC Symbol;Acc:HGNC:13667]
ENSG00000157510	42055.4	11333.2	1.8916	2.3145e-29	1.8708e-27	116.979	114.562	112.869	36.8792	28.1173	23.9344	AFAP1L1	actin filament associated protein 1 like 1 [Source:HGNC Symbol;Acc:HGNC:26714]
ENSG00000117475	5979.12	1683.62	1.8278	2.562e-29	2.0658e-27	26.5571	27.8876	29.6899	9.10705	6.69656	6.85229	BLZF1	basic leucine zipper nuclear factor 1 [Source:HGNC Symbol;Acc:HGNC:1065]
ENSG00000102384	223.01	970.41	-2.1224	2.7689e-29	2.2272e-27	0.547392	0.641978	0.528465	2.86094	2.20182	2.08514	CENPI	centromere protein I [Source:HGNC Symbol;Acc:HGNC:3968]
ENSG00000051180	104.36	623.83	-2.5776	3.1439e-29	2.5226e-27	0.622657	0.571099	0.626359	2.93627	3.57041	3.75573	RAD51	RAD51 recombinase [Source:HGNC Symbol;Acc:HGNC:9817]
ENSG00000168306	446.19	86.44	2.3725	3.1688e-29	2.5364e-27	2.27037	1.89755	2.11224	0.37868	0.375259	0.398523	ACOX2	acyl-CoA oxidase 2 [Source:HGNC Symbol;Acc:HGNC:120]
ENSG00000273802	248.57	24.69	3.3461	3.5587e-29	2.8416e-27	2.84161	2.77376	3.09652	0.250379	0.218621	0.347018	H2BC8	H2B clustered histone 8 [Source:HGNC Symbol;Acc:HGNC:4746]
ENSG00000182253	2189.14	727.92	1.5882	3.8259e-29	3.0476e-27	5.33794	5.05832	4.75576	1.74251	1.56739	1.4852	SYNM	synemin [Source:HGNC Symbol;Acc:HGNC:24466]
ENSG00000166313	788.32	3459.84	-2.1337	4.5062e-29	3.5808e-27	2.84526	2.71019	2.53324	9.67641	12.0976	11.7298	APBB1	amyloid beta precursor protein binding family B member 1 [Source:HGNC Symbol;Acc:HGNC:581]
ENSG00000151640	88.56	613.01	-2.7905	4.5604e-29	3.6151e-27	0.524665	0.543721	0.463147	2.7161	3.88678	3.39271	DPYSL4	dihydropyrimidinase like 4 [Source:HGNC Symbol;Acc:HGNC:3016]
ENSG00000077152	192.87	1454.22	-2.914	4.7757e-29	3.7767e-27	2.01094	2.42785	1.84022	11.115	16.5788	16.8005	UBE2T	ubiquitin conjugating enzyme E2 T [Source:HGNC Symbol;Acc:HGNC:25009]
ENSG00000038295	290.46	1850.1	-2.6723	5.9316e-29	4.6795e-27	0.694189	0.634708	0.59974	5.57541	3.10561	3.14578	TLL1	tolloid like 1 [Source:HGNC Symbol;Acc:HGNC:11843]
ENSG00000110583	719.11	2297.01	-1.6758	7.0645e-29	5.56e-27	2.62447	2.28156	2.37861	8.00912	7.60758	6.53796	NAA40	N-alpha-acetyltransferase 40, NatD catalytic subunit [Source:HGNC Symbol;Acc:HGNC:25845]
ENSG00000124635	285.84	39.16	2.8788	7.0825e-29	5.5608e-27	5.1036	4.41793	5.17693	0.579032	0.694669	0.631757	H2BC11	H2B clustered histone 11 [Source:HGNC Symbol;Acc:HGNC:4761]
ENSG00000159259	150.38	794.82	-2.3996	8.6993e-29	6.814e-27	0.496623	0.519323	0.567699	2.32121	2.72316	2.86274	CHAF1B	chromatin assembly factor 1 subunit B [Source:HGNC Symbol;Acc:HGNC:1911]
ENSG00000126821	2238.06	638.48	1.8086	8.8573e-29	6.9213e-27	11.2304	12.1849	12.644	3.83922	2.94327	3.04284	SGPP1	sphingosine-1-phosphate phosphatase 1 [Source:HGNC Symbol;Acc:HGNC:17720]
ENSG00000167994	8.94	209.46	-4.5354	9.0265e-29	7.0368e-27	0.0300889	0.0655781	0.0545813	0.911989	1.267	1.15049	RAB3IL1	RAB3A interacting protein like 1 [Source:HGNC Symbol;Acc:HGNC:9780]
ENSG00000135926	1877.48	7599.38	-2.0168	9.3731e-29	7.2897e-27	6.21365	6.80002	6.80223	22.4646	27.0343	26.3321	TMBIM1	transmembrane BAX inhibitor motif containing 1 [Source:HGNC Symbol;Acc:HGNC:23410]
ENSG00000138061	506.24	50.88	3.3034	9.4915e-29	7.3644e-27	1.99246	1.43644	1.13229	0.19499	0.121407	0.12268	CYP1B1	cytochrome P450 family 1 subfamily B member 1 [Source:HGNC Symbol;Acc:HGNC:2597]
ENSG00000130382	1591.71	4812.76	-1.5961	1.1411e-28	8.8327e-27	6.09732	6.08237	5.78846	17.0014	17.9158	16.6225	MLLT1	MLLT1 super elongation complex subunit [Source:HGNC Symbol;Acc:HGNC:7134]
ENSG00000124641	345.67	1640.87	-2.2463	1.2292e-28	9.4928e-27	1.90973	1.93641	1.82583	7.21945	9.35547	8.83644	MED20	mediator complex subunit 20 [Source:HGNC Symbol;Acc:HGNC:16840]
ENSG00000074219	959.79	3968.72	-2.0476	1.3586e-28	1.0468e-26	5.71572	5.95712	5.648	19.8039	23.9144	23.9245	TEAD2	TEA domain transcription factor 2 [Source:HGNC Symbol;Acc:HGNC:11715]
ENSG00000089053	3076.04	9263.81	-1.5905	1.8297e-28	1.4064e-26	4.67576	4.52779	4.29581	12.6503	12.9458	12.9371	ANAPC5	anaphase promoting complex subunit 5 [Source:HGNC Symbol;Acc:HGNC:15713]
ENSG00000235947	336.2	23.87	3.7796	2.2591e-28	1.7324e-26	3.69889	4.47869	4.16387	0.47425	0.203622	0.175536	EGOT	eosinophil granule ontogeny transcript [Source:HGNC Symbol;Acc:HGNC:37129]
ENSG00000120437	303.03	1715.45	-2.4998	2.2827e-28	1.7464e-26	1.87734	2.12775	2.16594	8.90597	11.7408	12.2768	ACAT2	acetyl-CoA acetyltransferase 2 [Source:HGNC Symbol;Acc:HGNC:94]
ENSG00000164611	865.93	6761.16	-2.9646	2.6487e-28	2.0218e-26	7.44775	7.44329	8.67437	40.121	60.7807	71.5933	PTTG1	PTTG1 regulator of sister chromatid separation, securin [Source:HGNC Symbol;Acc:HGNC:9690]
ENSG00000141696	602.83	3244.73	-2.4277	2.7311e-28	2.0798e-26	2.79464	3.02555	2.97927	11.8684	16.2183	16.5219	P3H4	prolyl 3-hydroxylase family member 4 (inactive) [Source:HGNC Symbol;Acc:HGNC:16946]
ENSG00000157601	37960.9	6910.51	2.4574	3.1854e-28	2.4202e-26	36.7921	38.8648	37.8406	9.35923	5.38304	5.16979	MX1	MX dynamin like GTPase 1 [Source:HGNC Symbol;Acc:HGNC:7532]
ENSG00000256540	211.07	5.05	5.4008	3.5594e-28	2.6981e-26	3.27614	3.21077	3.10252	0.0623833	0.15736	0	-	novel transcript
ENSG00000134291	678.74	3533.58	-2.3797	3.6138e-28	2.733e-26	3.44268	3.32708	3.7317	13.8797	18.8137	18.8209	TMEM106C	transmembrane protein 106C [Source:HGNC Symbol;Acc:HGNC:28775]
ENSG00000114520	5851.66	2096.95	1.4808	3.7368e-28	2.8195e-26	37.8098	38.5923	39.7826	13.7032	13.4231	12.4588	SNX4	sorting nexin 4 [Source:HGNC Symbol;Acc:HGNC:11175]
ENSG00000113360	1358.19	4521.84	-1.7355	4.4337e-28	3.3377e-26	3.22513	3.1484	3.01533	11.9477	9.60299	8.34302	DROSHA	drosha ribonuclease III [Source:HGNC Symbol;Acc:HGNC:17904]
ENSG00000272654	376.38	57.28	2.7025	4.4836e-28	3.3676e-26	4.80746	4.46411	5.00241	0.92718	0.617542	0.543691	-	novel transcript
ENSG00000124212	37.57	370.62	-3.3076	5.3465e-28	4.0066e-26	0.120664	0.162799	0.0795941	1.33933	1.18746	0.896382	PTGIS	prostaglandin I2 synthase [Source:HGNC Symbol;Acc:HGNC:9603]
ENSG00000131153	87.51	939.73	-3.421	6.0886e-28	4.5523e-26	0.363892	0.514644	0.580415	3.47855	5.09917	6.13579	GINS2	GINS complex subunit 2 [Source:HGNC Symbol;Acc:HGNC:24575]
ENSG00000142552	687.73	5834.7	-3.0845	6.3785e-28	4.7583e-26	6.87826	7.39311	7.43795	37.742	62.3708	72.2817	RCN3	reticulocalbin 3 [Source:HGNC Symbol;Acc:HGNC:21145]
ENSG00000112837	202.37	1479.94	-2.8712	6.7657e-28	5.0357e-26	0.401629	0.451373	0.404346	4.34431	2.26272	2.2717	TBX18	T-box transcription factor 18 [Source:HGNC Symbol;Acc:HGNC:11595]
ENSG00000081087	6091.44	1980.02	1.6211	6.8122e-28	5.0588e-26	19.7617	19.6455	22.0867	7.10461	6.36091	5.60506	OSTM1	osteoclastogenesis associated transmembrane protein 1 [Source:HGNC Symbol;Acc:HGNC:21652]
ENSG00000111540	2787.39	7741.58	-1.4738	7.0937e-28	5.256e-26	7.59575	7.72097	7.65591	23.0517	19.6879	18.1338	RAB5B	RAB5B, member RAS oncogene family [Source:HGNC Symbol;Acc:HGNC:9784]
ENSG00000112033	342.39	1244.28	-1.8607	7.4083e-28	5.4768e-26	1.22791	1.43983	1.46008	5.18707	4.85327	4.26262	PPARD	peroxisome proliferator activated receptor delta [Source:HGNC Symbol;Acc:HGNC:9235]
ENSG00000228649	132.32	554.92	-2.0697	7.6651e-28	5.654e-26	0.431595	0.412413	0.350558	1.65514	1.56564	1.53634	SNHG26	small nucleolar RNA host gene 26 [Source:HGNC Symbol;Acc:HGNC:53131]
ENSG00000185432	169.16	743.77	-2.1347	7.8608e-28	5.7854e-26	0.734943	0.637466	0.858491	3.26543	3.01229	3.04883	METTL7A	methyltransferase like 7A [Source:HGNC Symbol;Acc:HGNC:24550]
ENSG00000168394	11653.7	3662.53	1.6697	9.1645e-28	6.7298e-26	41.5777	47.3986	45.9319	15.4437	13.4469	11.6114	TAP1	transporter 1, ATP binding cassette subfamily B member [Source:HGNC Symbol;Acc:HGNC:43]
ENSG00000183580	865.01	2750.16	-1.6693	9.5138e-28	6.9707e-26	3.37527	3.19762	2.98464	11.3326	9.13205	8.5448	FBXL7	F-box and leucine rich repeat protein 7 [Source:HGNC Symbol;Acc:HGNC:13604]
ENSG00000235770	11946.5	3416.31	1.8057	1.013e-27	7.4055e-26	32.4967	30.0547	29.8261	10.4795	7.67694	7.13348	LINC00607	long intergenic non-protein coding RNA 607 [Source:HGNC Symbol;Acc:HGNC:43944]
ENSG00000167900	349.92	3170.72	-3.179	1.0622e-27	7.7483e-26	2.69567	3.97915	3.50998	19.8566	31.3047	35.4287	TK1	thymidine kinase 1 [Source:HGNC Symbol;Acc:HGNC:11830]
ENSG00000144843	2475.04	852.1	1.5383	1.4508e-27	1.0559e-25	9.42453	10.1494	9.26682	3.39941	3.10456	2.94731	ADPRH	ADP-ribosylarginine hydrolase [Source:HGNC Symbol;Acc:HGNC:269]
ENSG00000177406	698.74	164.15	2.0945	1.4867e-27	1.0797e-25	2.81252	3.05851	2.75524	0.593472	0.680071	0.644737	NINJ2-AS1	NINJ2 antisense RNA 1 [Source:HGNC Symbol;Acc:HGNC:40405]
ENSG00000132622	4409.45	1260.5	1.8075	1.5304e-27	1.109e-25	24.1735	26.099	25.3953	6.33708	7.1005	7.03659	HSPA12B	heat shock protein family A (Hsp70) member 12B [Source:HGNC Symbol;Acc:HGNC:16193]
ENSG00000189120	596.99	133.65	2.16	1.6761e-27	1.2119e-25	2.32142	2.79358	2.81442	0.602581	0.566541	0.521866	SP6	Sp6 transcription factor [Source:HGNC Symbol;Acc:HGNC:14530]
ENSG00000162244	7029.52	52544.4	-2.902	1.7096e-27	1.2334e-25	58.0093	65.4522	64.4207	298.782	481.608	535.949	RPL29	ribosomal protein L29 [Source:HGNC Symbol;Acc:HGNC:10331]
ENSG00000080986	273.41	1336.93	-2.2882	1.7918e-27	1.2898e-25	1.31296	1.1727	1.6484	6.34705	5.89766	6.92097	NDC80	NDC80 kinetochore complex component [Source:HGNC Symbol;Acc:HGNC:16909]
ENSG00000141668	3.25	182.87	-5.8204	1.8152e-27	1.3039e-25	0.00700447	0.0190826	0.0057755	0.649306	0.577664	0.485433	CBLN2	cerebellin 2 precursor [Source:HGNC Symbol;Acc:HGNC:1544]
ENSG00000174175	17.13	359.83	-4.4135	1.9772e-27	1.4171e-25	0.159564	0.0699532	0.0362946	1.81163	1.52147	1.92502	SELP	selectin P [Source:HGNC Symbol;Acc:HGNC:10721]
ENSG00000112658	890.39	3214.9	-1.852	2.1013e-27	1.5028e-25	3.63994	4.16278	3.51399	12.3284	13.9328	12.4731	SRF	serum response factor [Source:HGNC Symbol;Acc:HGNC:11291]
ENSG00000006704	343.43	1352.02	-1.977	2.1722e-27	1.5501e-25	1.02824	0.933765	0.881942	3.36635	3.97913	3.26506	GTF2IRD1	GTF2I repeat domain containing 1 [Source:HGNC Symbol;Acc:HGNC:4661]
ENSG00000228742	5.98	168.38	-4.7875	2.2759e-27	1.6206e-25	0.0170313	0.0154664	0.0386184	0.743532	0.578357	0.594231	LINC02577	long intergenic non-protein coding RNA 2577 [Source:HGNC Symbol;Acc:HGNC:53749]
ENSG00000100504	1659.26	5972.68	-1.8475	2.3187e-27	1.6475e-25	6.15451	6.53649	6.92761	20.6768	23.0249	23.149	PYGL	glycogen phosphorylase L [Source:HGNC Symbol;Acc:HGNC:9725]
ENSG00000133805	1041.6	296.37	1.8109	2.4406e-27	1.7304e-25	2.78444	2.66979	2.79237	0.880732	0.721338	0.640422	AMPD3	adenosine monophosphate deaminase 3 [Source:HGNC Symbol;Acc:HGNC:470]
ENSG00000204381	1550.65	402.4	1.9488	2.7039e-27	1.913e-25	8.92952	8.52503	9.07004	1.97811	2.20448	2.3237	LAYN	layilin [Source:HGNC Symbol;Acc:HGNC:29471]
ENSG00000174307	374.74	2812.38	-2.9073	2.7332e-27	1.9295e-25	1.99547	2.16702	2.0506	10.0396	16.184	17.49	PHLDA3	pleckstrin homology like domain family A member 3 [Source:HGNC Symbol;Acc:HGNC:8934]
ENSG00000197013	686.74	93.38	2.8793	3.0175e-27	2.1257e-25	1.81349	1.534	1.53504	0.226337	0.13781	0.264273	ZNF429	zinc finger protein 429 [Source:HGNC Symbol;Acc:HGNC:20817]
ENSG00000149488	162.01	5.42	4.859	3.1573e-27	2.2194e-25	0.45773	0.370869	0.415839	0.0189768	0.0106374	0.0104802	TMC2	transmembrane channel like 2 [Source:HGNC Symbol;Acc:HGNC:16527]
ENSG00000168758	3352.44	1139.36	1.5565	3.2358e-27	2.2697e-25	10.1409	9.51536	9.14017	3.46906	3.14984	2.71062	SEMA4C	semaphorin 4C [Source:HGNC Symbol;Acc:HGNC:10731]
ENSG00000129810	34.25	286.08	-3.067	3.7468e-27	2.617e-25	0.200135	0.149125	0.143864	1.41723	1.05555	1.43238	SGO1	shugoshin 1 [Source:HGNC Symbol;Acc:HGNC:25088]
ENSG00000139197	4514.13	1616.07	1.4823	3.7426e-27	2.617e-25	14.2831	14.6516	15.2882	5.20855	5.00752	4.83318	PEX5	peroxisomal biogenesis factor 5 [Source:HGNC Symbol;Acc:HGNC:9719]
ENSG00000112787	539.18	2248.59	-2.0601	4.5552e-27	3.1749e-25	1.07329	1.09164	0.923749	3.67855	4.03055	4.45368	FBRSL1	fibrosin like 1 [Source:HGNC Symbol;Acc:HGNC:29308]
ENSG00000158683	3058.34	448.79	2.766	4.579e-27	3.1848e-25	5.92192	5.37439	4.74559	1.08673	0.695295	0.490067	PKD1L1	polycystin 1 like 1, transient receptor potential channel interacting [Source:HGNC Symbol;Acc:HGNC:18053]
ENSG00000170365	14698.1	5062.59	1.5375	5.4962e-27	3.8147e-25	35.7202	37.7036	37.9679	14.1518	11.7897	10.7073	SMAD1	SMAD family member 1 [Source:HGNC Symbol;Acc:HGNC:6767]
ENSG00000138160	545.78	2297.19	-2.0738	5.711e-27	3.9554e-25	1.82935	1.76611	1.91895	9.59843	6.31898	6.34632	KIF11	kinesin family member 11 [Source:HGNC Symbol;Acc:HGNC:6388]
ENSG00000142173	629.72	111.66	2.5019	5.8256e-27	4.0262e-25	2.27164	2.30484	1.77808	0.310181	0.352788	0.399194	COL6A2	collagen type VI alpha 2 chain [Source:HGNC Symbol;Acc:HGNC:2212]
ENSG00000168917	2996.3	823.18	1.8652	6.1063e-27	4.2114e-25	11.7557	12.6828	13.1644	3.02829	3.57576	3.18434	SLC35G2	solute carrier family 35 member G2 [Source:HGNC Symbol;Acc:HGNC:28480]
ENSG00000176974	271.88	1140.8	-2.0676	6.2346e-27	4.2909e-25	0.63297	0.684983	0.68936	2.42656	2.67917	2.85892	SHMT1	serine hydroxymethyltransferase 1 [Source:HGNC Symbol;Acc:HGNC:10850]
ENSG00000134242	263.52	1495.08	-2.5052	6.4385e-27	4.422e-25	1.08461	1.04312	1.02458	8.02182	4.7811	4.42064	PTPN22	protein tyrosine phosphatase non-receptor type 22 [Source:HGNC Symbol;Acc:HGNC:9652]
ENSG00000232140	199.89	14.84	3.7135	6.726e-27	4.6098e-25	2.05784	2.07188	2.1302	0.223693	0.141065	0.0855262	-	novel transcript
ENSG00000118960	1056.38	3507.49	-1.7311	7.4037e-27	5.0638e-25	1.31169	1.33068	1.24286	3.83425	4.33649	4.04524	HS1BP3	HCLS1 binding protein 3 [Source:HGNC Symbol;Acc:HGNC:24979]
ENSG00000163808	79.92	656.09	-3.0377	8.1926e-27	5.5837e-25	0.294532	0.204729	0.314812	3.00427	1.7887	1.64409	KIF15	kinesin family member 15 [Source:HGNC Symbol;Acc:HGNC:17273]
ENSG00000268297	8.53	197.28	-4.5416	8.1979e-27	5.5837e-25	0.242793	0.140308	0.145596	3.05635	3.83335	4.57846	CLEC4GP1	C-type lectin domain family 4 member G pseudogene 1 [Source:HGNC Symbol;Acc:HGNC:33502]
ENSG00000148288	93.36	930.09	-3.3173	8.2842e-27	5.6308e-25	0.506341	0.39041	0.354482	2.57598	4.46782	4.61184	GBGT1	globoside alpha-1,3-N-acetylgalactosaminyltransferase 1 (FORS blood group) [Source:HGNC Symbol;Acc:HGNC:20460]
ENSG00000240583	463.64	88.84	2.3922	8.4528e-27	5.7336e-25	2.67932	2.51334	2.45684	0.407701	0.451358	0.523494	AQP1	aquaporin 1 (Colton blood group) [Source:HGNC Symbol;Acc:HGNC:633]
ENSG00000225964	431.07	15.42	4.7692	8.6925e-27	5.8841e-25	2.90591	2.75309	2.7762	0.171959	0.013555	0.106838	NRIR	negative regulator of interferon response [Source:HGNC Symbol;Acc:HGNC:51269]
ENSG00000196659	837.1	229.25	1.8664	9.7167e-27	6.5638e-25	3.95276	3.73646	4.15948	1.18988	1.02009	0.889053	TTC30B	tetratricopeptide repeat domain 30B [Source:HGNC Symbol;Acc:HGNC:26425]
ENSG00000172602	5142.8	1309.24	1.9745	1.0484e-26	7.0677e-25	20.8322	23.6663	25.4909	5.25714	6.33788	5.30503	RND1	Rho family GTPase 1 [Source:HGNC Symbol;Acc:HGNC:18314]
ENSG00000030582	5938.94	34796.7	-2.5506	1.3507e-26	9.0871e-25	30.2318	30.3538	30.0496	122.031	183.443	193.187	GRN	granulin precursor [Source:HGNC Symbol;Acc:HGNC:4601]
ENSG00000112029	242.78	864.08	-1.8325	1.5093e-26	1.0133e-24	1.23503	1.04467	1.10868	4.3482	3.52237	3.61789	FBXO5	F-box protein 5 [Source:HGNC Symbol;Acc:HGNC:13584]
ENSG00000160145	2025.11	501.61	2.0108	1.9516e-26	1.3076e-24	1.12766	1.0317	1.03038	0.325632	0.227438	0.204732	KALRN	kalirin RhoGEF kinase [Source:HGNC Symbol;Acc:HGNC:4814]
ENSG00000197261	281.57	1098.3	-1.9653	2.4852e-26	1.6618e-24	2.06397	1.55996	1.53488	7.01939	6.1661	5.95011	C6orf141	chromosome 6 open reading frame 141 [Source:HGNC Symbol;Acc:HGNC:21351]
ENSG00000073111	253.01	1252.59	-2.3089	2.5689e-26	1.7142e-24	1.01817	0.932016	0.936915	6.04994	4.25578	3.42984	MCM2	minichromosome maintenance complex component 2 [Source:HGNC Symbol;Acc:HGNC:6944]
ENSG00000229953	339.02	17.12	4.2625	2.7528e-26	1.8332e-24	8.8667	8.21304	6.99767	0.70159	0.368695	0.121082	-	novel transcript
ENSG00000166394	21.28	359.87	-4.0691	2.8309e-26	1.8815e-24	0.0402152	0.0263756	0.0663185	0.52249	0.750024	0.841453	CYB5R2	cytochrome b5 reductase 2 [Source:HGNC Symbol;Acc:HGNC:24376]
ENSG00000176788	2011.45	7950.36	-1.9825	2.8795e-26	1.9099e-24	15.0687	17.3896	17.9068	56.9143	63.404	67.9499	BASP1	brain abundant membrane attached signal protein 1 [Source:HGNC Symbol;Acc:HGNC:957]
ENSG00000067225	20586.4	80732.9	-1.9714	2.9107e-26	1.9267e-24	41.0671	44.8277	43.2351	138.536	167.5	172.122	PKM	pyruvate kinase M1/2 [Source:HGNC Symbol;Acc:HGNC:9021]
ENSG00000166508	1640.42	6533.01	-1.9935	3.0039e-26	1.9844e-24	6.94819	6.44892	6.72185	21.7241	27.0932	26.7975	MCM7	minichromosome maintenance complex component 7 [Source:HGNC Symbol;Acc:HGNC:6950]
ENSG00000165609	1044.1	4135.77	-1.9857	3.158e-26	2.082e-24	3.91095	3.75535	3.64898	12.3976	14.3301	15.5642	NUDT5	nudix hydrolase 5 [Source:HGNC Symbol;Acc:HGNC:8052]
ENSG00000115641	2201.92	10888.9	-2.3059	3.3139e-26	2.176e-24	5.85124	5.89261	6.12456	21.8933	30.0475	31.2297	FHL2	four and a half LIM domains 2 [Source:HGNC Symbol;Acc:HGNC:3703]
ENSG00000112763	4860.17	1695.28	1.519	3.3076e-26	2.176e-24	22.5088	22.8904	23.6061	8.87435	7.3207	6.79082	BTN2A1	butyrophilin subfamily 2 member A1 [Source:HGNC Symbol;Acc:HGNC:1136]
ENSG00000123374	561.98	1680.58	-1.5801	3.4391e-26	2.2538e-24	2.59857	2.70525	2.47259	7.5059	7.39599	7.17808	CDK2	cyclin dependent kinase 2 [Source:HGNC Symbol;Acc:HGNC:1771]
ENSG00000233817	321.66	20.71	3.961	3.8888e-26	2.5434e-24	1.96886	1.65042	2.0657	0.111654	0.189804	0.0482578	-	novel transcript
ENSG00000152128	255.48	1272.2	-2.3153	5.2495e-26	3.4265e-24	0.663234	0.727878	0.628315	2.61838	3.49133	3.37229	TMEM163	transmembrane protein 163 [Source:HGNC Symbol;Acc:HGNC:25380]
ENSG00000228716	879.07	2543.02	-1.5326	5.5046e-26	3.5859e-24	3.49576	3.60547	3.61468	11.2794	9.57545	8.73484	DHFR	dihydrofolate reductase [Source:HGNC Symbol;Acc:HGNC:2861]
ENSG00000108691	73266	19233.5	1.9296	6.0168e-26	3.9118e-24	598.108	691.132	693.255	146.965	180.469	165.094	CCL2	C-C motif chemokine ligand 2 [Source:HGNC Symbol;Acc:HGNC:10618]
ENSG00000241749	12.38	212.24	-4.102	6.1169e-26	3.9691e-24	0.103799	0.145676	0.0778061	1.37198	2.00505	1.90326	RPSAP52	ribosomal protein SA pseudogene 52 [Source:HGNC Symbol;Acc:HGNC:35752]
ENSG00000188404	65.37	365.51	-2.48	6.869e-26	4.4484e-24	0.435947	0.363964	0.487007	2.20693	2.46281	2.15756	SELL	selectin L [Source:HGNC Symbol;Acc:HGNC:10720]
ENSG00000165355	2260.57	684.65	1.7223	7.9199e-26	5.1188e-24	10.78	9.55419	11.2187	3.56561	2.75626	2.80129	FBXO33	F-box protein 33 [Source:HGNC Symbol;Acc:HGNC:19833]
ENSG00000182541	17414.7	5806.39	1.5844	8.8762e-26	5.7256e-24	49.6252	51.0629	51.0805	19.0556	15.808	13.5246	LIMK2	LIM domain kinase 2 [Source:HGNC Symbol;Acc:HGNC:6614]
ENSG00000184185	305.78	51.5	2.5714	9.6557e-26	6.2163e-24	0.925815	1.07411	1.013	0.167899	0.184435	0.131235	KCNJ12	potassium inwardly rectifying channel subfamily J member 12 [Source:HGNC Symbol;Acc:HGNC:6258]
ENSG00000140044	454.55	96.28	2.2441	1.0166e-25	6.5321e-24	1.18119	1.40142	1.32052	0.252539	0.285766	0.246351	JDP2	Jun dimerization protein 2 [Source:HGNC Symbol;Acc:HGNC:17546]
ENSG00000162458	4760.89	18156.3	-1.9311	1.0554e-25	6.7684e-24	20.0325	19.9913	18.8358	61.0791	77.4673	73.382	FBLIM1	filamin binding LIM protein 1 [Source:HGNC Symbol;Acc:HGNC:24686]
ENSG00000178773	26.6	261.91	-3.3076	1.1076e-25	7.0893e-24	0.175826	0.199588	0.0931993	1.44439	1.57191	1.3566	CPNE7	copine 7 [Source:HGNC Symbol;Acc:HGNC:2320]
ENSG00000109674	38.46	293.85	-2.9388	1.1953e-25	7.6353e-24	0.237234	0.299216	0.173875	2.0734	1.54089	1.56852	NEIL3	nei like DNA glycosylase 3 [Source:HGNC Symbol;Acc:HGNC:24573]
ENSG00000184640	2411.44	8662.11	-1.8447	1.2566e-25	8.0114e-24	3.22788	3.12249	3.06852	9.4596	11.2651	11.2333	SEPTIN9	septin 9 [Source:HGNC Symbol;Acc:HGNC:7323]
ENSG00000135414	655.82	1854.39	-1.4997	1.7506e-25	1.1139e-23	1.32004	1.38302	1.30432	4.02334	3.4824	3.29537	GDF11	growth differentiation factor 11 [Source:HGNC Symbol;Acc:HGNC:4216]
ENSG00000110697	436.89	1308.12	-1.5817	1.8907e-25	1.2008e-23	1.246	1.18024	1.22156	3.53372	3.41276	3.42217	PITPNM1	phosphatidylinositol transfer protein membrane associated 1 [Source:HGNC Symbol;Acc:HGNC:9003]
ENSG00000128815	248.32	986.65	-1.9887	1.9078e-25	1.2093e-23	0.306053	0.335303	0.334544	1.12213	1.28178	1.26552	WDFY4	WDFY family member 4 [Source:HGNC Symbol;Acc:HGNC:29323]
ENSG00000100304	2026.59	6091.36	-1.5875	2.0087e-25	1.2708e-23	7.78826	8.04962	7.73696	21.422	23.3104	22.4061	TTLL12	tubulin tyrosine ligase like 12 [Source:HGNC Symbol;Acc:HGNC:28974]
ENSG00000076201	895.53	2919.53	-1.7051	2.0901e-25	1.3198e-23	2.40524	2.15376	2.45597	8.58028	7.16383	6.1169	PTPN23	protein tyrosine phosphatase non-receptor type 23 [Source:HGNC Symbol;Acc:HGNC:14406]
ENSG00000224114	184.82	3.46	5.7887	2.097e-25	1.3216e-23	7.0957	9.38367	6.47237	0.102349	0.0430286	0.254356	-	ribosomal protein S14 (RPS14) pseudogene
ENSG00000170775	17.79	174.98	-3.2996	2.1718e-25	1.3661e-23	0.0579924	0.0658298	0.0567831	0.663614	0.545085	0.488525	GPR37	G protein-coupled receptor 37 [Source:HGNC Symbol;Acc:HGNC:4494]
ENSG00000255248	587.12	1711.95	-1.5439	2.5381e-25	1.5935e-23	0.362619	0.365213	0.37416	1.14935	0.940381	0.972617	MIR100HG	mir-100-let-7a-2-mir-125b-1 cluster host gene [Source:HGNC Symbol;Acc:HGNC:39522]
ENSG00000236824	19.61	257.72	-3.7197	3.1368e-25	1.9656e-23	1.82426	2.26698	1.18751	16.9144	23.1029	25.1478	BCYRN1	brain cytoplasmic RNA 1 [Source:HGNC Symbol;Acc:HGNC:1022]
ENSG00000144476	6593.76	1840.07	1.8411	3.2476e-25	2.0312e-23	52.2463	64.3449	54.6372	17.1988	16.0662	12.3881	ACKR3	atypical chemokine receptor 3 [Source:HGNC Symbol;Acc:HGNC:23692]
ENSG00000086289	723.57	115.83	2.6344	3.7882e-25	2.3648e-23	4.75924	4.20276	5.03484	1.00962	0.663491	0.488614	EPDR1	ependymin related 1 [Source:HGNC Symbol;Acc:HGNC:17572]
ENSG00000104313	174	4.66	5.2277	3.804e-25	2.3702e-23	0.364609	0.347943	0.292144	0.00950807	0	0.0157529	EYA1	EYA transcriptional coactivator and phosphatase 1 [Source:HGNC Symbol;Acc:HGNC:3519]
ENSG00000042832	167.33	13.13	3.6423	3.8223e-25	2.3771e-23	0.286351	0.267872	0.2546	0.0278674	0.0200841	0.0131916	TG	thyroglobulin [Source:HGNC Symbol;Acc:HGNC:11764]
ENSG00000197852	5685.31	2159.37	1.3964	3.8688e-25	2.4014e-23	16.8779	16.0172	14.9568	6.37063	5.5285	5.40374	INKA2	inka box actin regulator 2 [Source:HGNC Symbol;Acc:HGNC:28045]
ENSG00000142669	2380.26	20293.3	-3.0917	3.8856e-25	2.4028e-23	48.1165	48.0151	49.9768	234.52	438.645	490.584	SH3BGRL3	SH3 domain binding glutamate rich protein like 3 [Source:HGNC Symbol;Acc:HGNC:15568]
ENSG00000008394	1732.96	8396.97	-2.2765	3.8788e-25	2.4028e-23	4.43359	4.10589	3.9919	15.1952	19.6404	22.2562	MGST1	microsomal glutathione S-transferase 1 [Source:HGNC Symbol;Acc:HGNC:7061]
ENSG00000146147	1076.4	182.68	2.5632	4.1052e-25	2.5338e-23	2.80418	2.57522	2.56185	0.360549	0.355102	0.55121	MLIP	muscular LMNA interacting protein [Source:HGNC Symbol;Acc:HGNC:21355]
ENSG00000179604	558.85	1797.96	-1.6852	4.2422e-25	2.6135e-23	1.99689	2.15951	2.05571	6.1264	6.76384	6.06809	CDC42EP4	CDC42 effector protein 4 [Source:HGNC Symbol;Acc:HGNC:17147]
ENSG00000150867	1055.37	2774.32	-1.3945	4.7379e-25	2.9134e-23	3.81347	3.69873	3.60642	9.95819	9.34853	8.50936	PIP4K2A	phosphatidylinositol-5-phosphate 4-kinase type 2 alpha [Source:HGNC Symbol;Acc:HGNC:8997]
ENSG00000112039	87.46	494.86	-2.4978	4.7692e-25	2.9272e-23	0.510372	0.669467	0.555255	2.70472	3.34938	3.22535	FANCE	FA complementation group E [Source:HGNC Symbol;Acc:HGNC:3586]
ENSG00000130164	15828.7	3063.25	2.369	4.8935e-25	2.9979e-23	35.9995	37.9424	37.7142	9.84373	5.95216	5.0502	LDLR	low density lipoprotein receptor [Source:HGNC Symbol;Acc:HGNC:6547]
ENSG00000168268	1176.26	6257.86	-2.4113	5.5926e-25	3.4198e-23	4.39354	4.54944	4.23965	16.5239	24.7344	24.6673	NT5DC2	5'-nucleotidase domain containing 2 [Source:HGNC Symbol;Acc:HGNC:25717]
ENSG00000157870	986.3	3788.51	-1.9411	5.6466e-25	3.4464e-23	4.92743	5.59723	5.20426	16.7969	20.1181	20.1748	PRXL2B	peroxiredoxin like 2B [Source:HGNC Symbol;Acc:HGNC:28390]
ENSG00000156869	632.93	128.28	2.2978	5.8505e-25	3.5643e-23	1.18458	1.28806	1.47062	0.322032	0.207399	0.236262	FRRS1	ferric chelate reductase 1 [Source:HGNC Symbol;Acc:HGNC:27622]
ENSG00000116031	183.29	19.18	3.2685	5.9036e-25	3.59e-23	1.81119	1.57936	1.89222	0.166249	0.159755	0.196742	CD207	CD207 molecule [Source:HGNC Symbol;Acc:HGNC:17935]
ENSG00000156398	133.55	505.2	-1.919	6.7182e-25	4.0778e-23	0.286822	0.321244	0.285768	1.12714	1.05981	1.02816	SFXN2	sideroflexin 2 [Source:HGNC Symbol;Acc:HGNC:16086]
ENSG00000259807	192.61	22.88	3.0632	6.8989e-25	4.1797e-23	0.784689	0.690663	0.696782	0.0990603	0.0663733	0.0807789	-	novel transcript
ENSG00000173918	1018.62	266.48	1.9378	7.3656e-25	4.4543e-23	3.49324	4.06711	3.95256	0.888517	0.987404	0.976673	C1QTNF1	C1q and TNF related 1 [Source:HGNC Symbol;Acc:HGNC:14324]
ENSG00000170323	269.84	1902.21	-2.8173	7.6141e-25	4.5961e-23	3.95557	3.31188	3.34251	16.0457	26.9876	27.0447	FABP4	fatty acid binding protein 4 [Source:HGNC Symbol;Acc:HGNC:3559]
ENSG00000146592	6247.92	826.72	2.9163	7.6309e-25	4.5978e-23	9.72056	10.1113	8.94084	1.93365	0.944249	0.814009	CREB5	cAMP responsive element binding protein 5 [Source:HGNC Symbol;Acc:HGNC:16844]
ENSG00000159335	1180.93	10508.9	-3.1535	8.4471e-25	5.0803e-23	13.779	14.3423	14.5771	70.2855	130.858	153.601	PTMS	parathymosin [Source:HGNC Symbol;Acc:HGNC:9629]
ENSG00000105341	672.89	3076.86	-2.1925	8.4742e-25	5.0873e-23	2.62991	2.8301	2.79734	9.72798	12.4564	13.391	DMAC2	distal membrane arm assembly complex 2 [Source:HGNC Symbol;Acc:HGNC:25496]
ENSG00000165152	1721.43	602.51	1.5142	8.8413e-25	5.298e-23	5.71341	5.58441	5.39008	2.02325	1.91048	1.63084	PGAP4	post-GPI attachment to proteins GalNAc transferase 4 [Source:HGNC Symbol;Acc:HGNC:28180]
ENSG00000197565	230.07	1316.71	-2.5178	1.2121e-24	7.2504e-23	0.461346	0.430228	0.44181	3.43288	2.21802	1.70667	COL4A6	collagen type IV alpha 6 chain [Source:HGNC Symbol;Acc:HGNC:2208]
ENSG00000159733	183.44	693.98	-1.9176	1.2644e-24	7.5495e-23	0.331633	0.312047	0.382166	1.24179	1.2231	1.2203	ZFYVE28	zinc finger FYVE-type containing 28 [Source:HGNC Symbol;Acc:HGNC:29334]
ENSG00000027697	11780.7	4404	1.4196	1.2827e-24	7.6445e-23	63.3878	65.7876	64.1993	23.9578	24.2959	20.5301	IFNGR1	interferon gamma receptor 1 [Source:HGNC Symbol;Acc:HGNC:5439]
ENSG00000163171	30112.7	12375.6	1.2828	1.4022e-24	8.3415e-23	54.1354	54.6041	53.7917	23.5463	20.4321	19.6659	CDC42EP3	CDC42 effector protein 3 [Source:HGNC Symbol;Acc:HGNC:16943]
ENSG00000170485	623.73	2055.43	-1.721	1.4856e-24	8.8222e-23	0.892258	0.937184	0.853471	3.39183	2.7208	2.34589	NPAS2	neuronal PAS domain protein 2 [Source:HGNC Symbol;Acc:HGNC:7895]
ENSG00000168280	139.31	4.98	4.8085	1.574e-24	9.3302e-23	0.0718271	0.0757479	0.0783294	0.00267365	0.00337209	0.00166113	KIF5C	kinesin family member 5C [Source:HGNC Symbol;Acc:HGNC:6325]
ENSG00000141522	4637.03	15823.1	-1.7707	1.7046e-24	1.0086e-22	26.797	31.2919	28.6105	85.8288	99.5272	94.7109	ARHGDIA	Rho GDP dissociation inhibitor alpha [Source:HGNC Symbol;Acc:HGNC:678]
ENSG00000095321	640.51	2982.95	-2.2194	1.7293e-24	1.0214e-22	1.59409	1.66892	1.29347	5.54965	7.32941	7.11919	CRAT	carnitine O-acetyltransferase [Source:HGNC Symbol;Acc:HGNC:2342]
ENSG00000124766	3689.15	11813.3	-1.6792	1.7641e-24	1.04e-22	13.6024	14.3188	12.832	51.3165	37.5574	36.0222	SOX4	SRY-box transcription factor 4 [Source:HGNC Symbol;Acc:HGNC:11200]
ENSG00000251442	610.41	152.57	1.9966	1.8201e-24	1.0712e-22	1.92095	2.01778	1.84325	0.541151	0.475792	0.365311	LINC01094	long intergenic non-protein coding RNA 1094 [Source:HGNC Symbol;Acc:HGNC:49219]
ENSG00000064666	3651.79	10176.4	-1.4784	1.9006e-24	1.1166e-22	17.1506	18.7558	18.0302	47.3933	49.6802	45.6329	CNN2	calponin 2 [Source:HGNC Symbol;Acc:HGNC:2156]
ENSG00000105852	344.08	64.48	2.4054	2.0981e-24	1.2304e-22	1.57575	1.4733	1.44535	0.344294	0.217117	0.245104	PON3	paraoxonase 3 [Source:HGNC Symbol;Acc:HGNC:9206]
ENSG00000024526	295.01	1243.45	-2.0753	2.1133e-24	1.2371e-22	0.800114	0.894955	0.989596	4.54381	3.05158	3.249	DEPDC1	DEP domain containing 1 [Source:HGNC Symbol;Acc:HGNC:22949]
ENSG00000267583	1620.3	5398.99	-1.7361	2.1968e-24	1.2836e-22	30.9843	31.2976	32.8252	91.2307	105.239	103.323	-	novel transcript
ENSG00000129173	46.77	614.35	-3.7182	2.2908e-24	1.3362e-22	0.209028	0.223568	0.176183	4.33452	1.84331	1.60294	E2F8	E2F transcription factor 8 [Source:HGNC Symbol;Acc:HGNC:24727]
ENSG00000058866	230.53	33.12	2.8044	2.4173e-24	1.4075e-22	0.433921	0.330494	0.366443	0.0511481	0.0509286	0.0518485	DGKG	diacylglycerol kinase gamma [Source:HGNC Symbol;Acc:HGNC:2853]
ENSG00000179454	3238.58	440.71	2.8745	2.6665e-24	1.5499e-22	7.30899	7.2964	6.97805	1.49536	0.697147	0.655005	KLHL28	kelch like family member 28 [Source:HGNC Symbol;Acc:HGNC:19741]
ENSG00000166922	963.62	224.65	2.1051	2.6851e-24	1.5579e-22	7.87872	8.28241	7.44089	1.52029	1.68836	1.98105	SCG5	secretogranin V [Source:HGNC Symbol;Acc:HGNC:10816]
ENSG00000182983	300.24	53.07	2.4907	2.7627e-24	1.6001e-22	0.958323	0.796145	0.790181	0.176748	0.129059	0.124262	ZNF662	zinc finger protein 662 [Source:HGNC Symbol;Acc:HGNC:31930]
ENSG00000121621	123.03	560.63	-2.1862	2.9893e-24	1.7283e-22	0.391112	0.559787	0.511777	2.37104	2.08711	1.90591	KIF18A	kinesin family member 18A [Source:HGNC Symbol;Acc:HGNC:29441]
ENSG00000174007	737.25	225.18	1.7098	3.3868e-24	1.9547e-22	6.51363	5.94745	5.92107	1.97148	1.79579	1.58213	CEP19	centrosomal protein 19 [Source:HGNC Symbol;Acc:HGNC:28209]
ENSG00000154639	359.27	1155.52	-1.6859	3.6858e-24	2.1236e-22	1.04609	1.09478	1.06767	3.89121	2.98919	2.97855	CXADR	CXADR Ig-like cell adhesion molecule [Source:HGNC Symbol;Acc:HGNC:2559]
ENSG00000181588	636.82	1932.42	-1.6009	3.7147e-24	2.1364e-22	3.41012	3.94238	3.64059	10.6879	10.9192	10.0858	MEX3D	mex-3 RNA binding family member D [Source:HGNC Symbol;Acc:HGNC:16734]
ENSG00000171346	33.77	292.64	-3.1145	3.7681e-24	2.1634e-22	0.109381	0.102252	0.092842	0.645936	0.87398	0.959472	KRT15	keratin 15 [Source:HGNC Symbol;Acc:HGNC:6421]
ENSG00000157111	66.48	562.43	-3.0771	4.1254e-24	2.3644e-22	0.691299	1.21371	0.950012	5.96804	7.78046	9.00181	TMEM171	transmembrane protein 171 [Source:HGNC Symbol;Acc:HGNC:27031]
ENSG00000107758	6133.92	2456.92	1.3201	4.1958e-24	2.4006e-22	21.4026	21.8039	21.6113	8.61843	8.05444	8.00395	PPP3CB	protein phosphatase 3 catalytic subunit beta [Source:HGNC Symbol;Acc:HGNC:9315]
ENSG00000225190	1385.49	3766.91	-1.4433	4.7966e-24	2.7396e-22	2.88467	2.63851	2.55175	7.95977	6.62077	6.34997	PLEKHM1	pleckstrin homology and RUN domain containing M1 [Source:HGNC Symbol;Acc:HGNC:29017]
ENSG00000235888	424.34	85.7	2.3075	5.007e-24	2.8548e-22	1.10547	0.948956	1.21308	0.226356	0.232125	0.170864	-	novel transcript
ENSG00000149136	2981.24	9167.95	-1.6205	5.6663e-24	3.2251e-22	8.43321	8.34904	8.51768	22.8101	25.5788	25.2385	SSRP1	structure specific recognition protein 1 [Source:HGNC Symbol;Acc:HGNC:11327]
ENSG00000120645	150.82	6.06	4.7101	5.764e-24	3.275e-22	0.375102	0.3747	0.307227	0.00577121	0.0194102	0.0143425	IQSEC3	IQ motif and Sec7 domain ArfGEF 3 [Source:HGNC Symbol;Acc:HGNC:29193]
ENSG00000224367	143.91	4.84	4.9394	5.9654e-24	3.3836e-22	0.952252	0.705024	0.790176	0.0186638	0.0235393	0.0347872	OACYLP	O-acyltransferase like, pseudogene [Source:HGNC Symbol;Acc:HGNC:44362]
ENSG00000042088	836.09	2377.19	-1.5072	6.1872e-24	3.5034e-22	2.39456	2.45196	2.37897	6.47582	6.88909	6.13835	TDP1	tyrosyl-DNA phosphodiesterase 1 [Source:HGNC Symbol;Acc:HGNC:18884]
ENSG00000062822	504.45	1598.48	-1.6629	6.2203e-24	3.5161e-22	1.74358	1.82371	1.92865	5.34129	5.69816	5.47631	POLD1	DNA polymerase delta 1, catalytic subunit [Source:HGNC Symbol;Acc:HGNC:9175]
ENSG00000198911	2568.95	8245.42	-1.6826	6.2532e-24	3.5286e-22	6.13491	6.11357	6.03711	23.0383	18.0001	15.1761	SREBF2	sterol regulatory element binding transcription factor 2 [Source:HGNC Symbol;Acc:HGNC:11290]
ENSG00000249115	262.22	914.99	-1.8015	6.818e-24	3.8407e-22	0.863935	0.962705	0.942546	2.95447	3.07839	3.12666	HAUS5	HAUS augmin like complex subunit 5 [Source:HGNC Symbol;Acc:HGNC:29130]
ENSG00000198720	391.18	1377.69	-1.816	6.8806e-24	3.8694e-22	1.7299	1.63168	1.52564	5.01101	5.60196	5.65982	ANKRD13B	ankyrin repeat domain 13B [Source:HGNC Symbol;Acc:HGNC:26363]
ENSG00000171004	1703.99	363.54	2.2252	7.1299e-24	4.0027e-22	6.10403	6.02427	6.1916	1.73358	1.08391	0.946794	HS6ST2	heparan sulfate 6-O-sulfotransferase 2 [Source:HGNC Symbol;Acc:HGNC:19133]
ENSG00000134321	7157.78	787.45	3.1827	7.1793e-24	4.0236e-22	21.6731	23.9342	22.3975	4.05398	1.70214	1.52778	RSAD2	radical S-adenosyl methionine domain containing 2 [Source:HGNC Symbol;Acc:HGNC:30908]
ENSG00000166794	2517.98	13531.1	-2.4258	7.5604e-24	4.23e-22	10.1178	9.89063	10.9773	38.5319	57.2118	60.6813	PPIB	peptidylprolyl isomerase B [Source:HGNC Symbol;Acc:HGNC:9255]
ENSG00000162073	59.44	341.02	-2.5158	8.2584e-24	4.6126e-22	0.352464	0.308223	0.42517	1.85784	1.93787	2.10265	PAQR4	progestin and adipoQ receptor family member 4 [Source:HGNC Symbol;Acc:HGNC:26386]
ENSG00000214706	701.88	3555.3	-2.3402	8.5e-24	4.7395e-22	3.25173	3.73334	3.43789	12.7402	18.513	18.4321	IFRD2	interferon related developmental regulator 2 [Source:HGNC Symbol;Acc:HGNC:5457]
ENSG00000184979	6981.57	2076.81	1.7486	8.629e-24	4.8033e-22	66.2071	68.2704	67.578	24.3132	17.3579	15.9553	USP18	ubiquitin specific peptidase 18 [Source:HGNC Symbol;Acc:HGNC:12616]
ENSG00000167912	7.2	142.64	-4.3165	1.0543e-23	5.8586e-22	0.0396444	0.0360017	0.0245164	0.552773	0.649093	0.667924	-	novel transcript
ENSG00000197299	122.59	644.09	-2.395	1.0562e-23	5.8593e-22	0.290138	0.265693	0.281449	1.84748	1.36494	1.01616	BLM	BLM RecQ like helicase [Source:HGNC Symbol;Acc:HGNC:1058]
ENSG00000099937	496.1	3095.2	-2.6405	1.0644e-23	5.8948e-22	3.17147	3.93283	4.38341	17.3905	21.9495	28.0605	SERPIND1	serpin family D member 1 [Source:HGNC Symbol;Acc:HGNC:4838]
ENSG00000145901	2936.4	10892	-1.891	1.0976e-23	6.0687e-22	8.55886	9.50634	9.18361	27.5787	34.3746	33.5213	TNIP1	TNFAIP3 interacting protein 1 [Source:HGNC Symbol;Acc:HGNC:16903]
ENSG00000108733	1154.37	366.69	1.6524	1.2622e-23	6.9673e-22	7.262	7.53685	7.40975	2.65321	2.16644	1.92427	PEX12	peroxisomal biogenesis factor 12 [Source:HGNC Symbol;Acc:HGNC:8854]
ENSG00000135486	23368.9	78305.3	-1.7445	1.3259e-23	7.3067e-22	62.7924	61.7359	63.1332	176.007	208.3	209.772	HNRNPA1	heterogeneous nuclear ribonucleoprotein A1 [Source:HGNC Symbol;Acc:HGNC:5031]
ENSG00000060688	1547.31	4862.77	-1.6516	1.3946e-23	7.672e-22	6.87682	6.96277	7.56034	19.9144	22.3222	21.4634	SNRNP40	small nuclear ribonucleoprotein U5 subunit 40 [Source:HGNC Symbol;Acc:HGNC:30857]
ENSG00000262370	894.2	278.69	1.683	1.4019e-23	7.6994e-22	7.22363	7.44659	7.96149	2.32992	2.35085	2.03092	-	novel transcript
ENSG00000223552	551.09	75.14	2.8878	1.4151e-23	7.7591e-22	15.1924	13.956	16.0266	1.26106	2.30052	2.21056	CCR5AS	CCR5 antisense RNA [Source:HGNC Symbol;Acc:HGNC:54398]
ENSG00000106628	1259.74	7178.54	-2.5104	1.4393e-23	7.8787e-22	6.09172	6.1046	6.18732	23.5356	35.2555	39.4817	POLD2	DNA polymerase delta 2, accessory subunit [Source:HGNC Symbol;Acc:HGNC:9176]
ENSG00000206432	2.25	160.54	-6.1475	1.6807e-23	9.1845e-22	0.00361022	0.0032785	0.00446518	0.249956	0.278472	0.241572	TMEM200C	transmembrane protein 200C [Source:HGNC Symbol;Acc:HGNC:37208]
ENSG00000116044	12454.8	5019.74	1.311	2.0892e-23	1.1398e-21	38.2599	39.2985	40.5233	16.5593	15.0569	13.7339	NFE2L2	nuclear factor, erythroid 2 like 2 [Source:HGNC Symbol;Acc:HGNC:7782]
ENSG00000156970	211.75	1541.52	-2.8647	2.2195e-23	1.2089e-21	0.851925	0.851793	0.847908	9.27452	4.73403	3.99367	BUB1B	BUB1 mitotic checkpoint serine/threonine kinase B [Source:HGNC Symbol;Acc:HGNC:1149]
ENSG00000022567	2599.49	916.39	1.5034	2.3442e-23	1.2747e-21	5.69524	5.334	5.21837	2.09024	1.82677	1.55028	SLC45A4	solute carrier family 45 member 4 [Source:HGNC Symbol;Acc:HGNC:29196]
ENSG00000085998	1506.63	5394.35	-1.84	2.3491e-23	1.2752e-21	4.58582	4.27998	4.23149	12.8963	16.5271	14.8741	POMGNT1	protein O-linked mannose N-acetylglucosaminyltransferase 1 (beta 1,2-) [Source:HGNC Symbol;Acc:HGNC:19139]
ENSG00000169446	530.21	1532.25	-1.5312	2.3985e-23	1.2999e-21	1.91435	1.70146	1.88378	5.63435	4.66682	4.83501	MMGT1	membrane magnesium transporter 1 [Source:HGNC Symbol;Acc:HGNC:28100]
ENSG00000150054	333.65	42.91	2.9401	2.4857e-23	1.345e-21	1.00972	0.996319	0.812677	0.166946	0.111127	0.0720297	MPP7	membrane palmitoylated protein 7 [Source:HGNC Symbol;Acc:HGNC:26542]
ENSG00000196116	5770.06	2022.92	1.5117	2.6656e-23	1.4399e-21	23.9827	25.0128	25.3283	9.77511	8.08818	7.04953	TDRD7	tudor domain containing 7 [Source:HGNC Symbol;Acc:HGNC:30831]
ENSG00000225746	15.03	163.87	-3.4545	2.8743e-23	1.5501e-21	0.0104719	0.0120457	0.00690767	0.111171	0.0887337	0.104774	MEG8	maternally expressed 8, small nucleolar RNA host gene [Source:HGNC Symbol;Acc:HGNC:14574]
ENSG00000123080	108.15	549.47	-2.3457	3.5893e-23	1.9307e-21	0.750803	0.612479	0.566608	2.79001	2.93855	3.51551	CDKN2C	cyclin dependent kinase inhibitor 2C [Source:HGNC Symbol;Acc:HGNC:1789]
ENSG00000071564	2410.05	7502.71	-1.6382	3.5917e-23	1.9307e-21	7.22074	6.99537	7.06919	19.1337	22.1955	21.3491	TCF3	transcription factor 3 [Source:HGNC Symbol;Acc:HGNC:11633]
ENSG00000130402	11465	26973.8	-1.2343	3.7892e-23	2.0335e-21	34.4322	33.2397	33.3583	81.2021	75.8746	69.172	ACTN4	actinin alpha 4 [Source:HGNC Symbol;Acc:HGNC:166]
ENSG00000269190	341.9	1644.14	-2.2649	3.9347e-23	2.1082e-21	1.28232	1.26275	1.29193	4.55317	6.31803	6.4928	FBXO17	F-box protein 17 [Source:HGNC Symbol;Acc:HGNC:18754]
ENSG00000085999	29.16	218.24	-2.9071	4.4265e-23	2.3678e-21	0.150684	0.0983525	0.135893	1.11209	0.881769	0.760709	RAD54L	RAD54 like [Source:HGNC Symbol;Acc:HGNC:9826]
ENSG00000174938	190.92	887.52	-2.2155	4.4626e-23	2.3833e-21	0.88707	0.720767	0.889265	3.11394	4.12672	3.71763	SEZ6L2	seizure related 6 homolog like 2 [Source:HGNC Symbol;Acc:HGNC:30844]
ENSG00000004059	1120.16	6391.64	-2.5122	4.8229e-23	2.5715e-21	10.6588	10.8356	11.5043	41.6945	66.2256	68.7975	ARF5	ADP ribosylation factor 5 [Source:HGNC Symbol;Acc:HGNC:658]
ENSG00000130669	630.72	2433.77	-1.9476	4.8999e-23	2.6084e-21	1.54108	1.70584	1.51993	4.99956	6.14848	6.215	PAK4	p21 (RAC1) activated kinase 4 [Source:HGNC Symbol;Acc:HGNC:16059]
ENSG00000122729	2403.02	6023.14	-1.3258	5.2814e-23	2.8069e-21	6.0366	5.71506	5.36307	14.7352	13.677	12.4155	ACO1	aconitase 1 [Source:HGNC Symbol;Acc:HGNC:117]
ENSG00000162614	258.28	810.5	-1.6495	5.9606e-23	3.1628e-21	0.986976	1.06139	1.08151	3.51993	3.02403	2.82624	NEXN	nexilin F-actin binding protein [Source:HGNC Symbol;Acc:HGNC:29557]
ENSG00000154556	7032.5	1803.85	1.9622	6.1547e-23	3.2605e-21	7.66386	7.19848	7.18372	2.41457	1.61549	1.40443	SORBS2	sorbin and SH3 domain containing 2 [Source:HGNC Symbol;Acc:HGNC:24098]
ENSG00000149600	408.32	3114.78	-2.9309	7.4792e-23	3.9558e-21	3.47264	3.69051	3.56757	15.8121	28.8304	31.8853	COMMD7	COMM domain containing 7 [Source:HGNC Symbol;Acc:HGNC:16223]
ENSG00000160803	1658.74	4358.71	-1.3935	7.8619e-23	4.1515e-21	7.53475	7.65957	7.77001	19.074	19.6195	18.5829	UBQLN4	ubiquilin 4 [Source:HGNC Symbol;Acc:HGNC:1237]
ENSG00000162062	46.85	423.92	-3.1753	8.2192e-23	4.3333e-21	0.310157	0.263289	0.311334	1.69094	2.83919	2.97126	TEDC2	tubulin epsilon and delta complex 2 [Source:HGNC Symbol;Acc:HGNC:25849]
ENSG00000140682	972	4601.2	-2.2425	8.5804e-23	4.5164e-21	2.91435	3.25335	3.49903	11.3192	15.7348	16.0492	TGFB1I1	transforming growth factor beta 1 induced transcript 1 [Source:HGNC Symbol;Acc:HGNC:11767]
ENSG00000134215	1739.27	253.32	2.7744	9.8806e-23	5.1925e-21	4.53128	4.18415	4.09383	0.944251	0.446276	0.417069	VAV3	vav guanine nucleotide exchange factor 3 [Source:HGNC Symbol;Acc:HGNC:12659]
ENSG00000115042	483.53	2250.9	-2.2183	1.007e-22	5.2839e-21	1.6301	1.3759	1.57555	5.31524	7.48142	7.28035	FAHD2A	fumarylacetoacetate hydrolase domain containing 2A [Source:HGNC Symbol;Acc:HGNC:24252]
ENSG00000178343	4	170.02	-5.4391	1.1315e-22	5.9276e-21	0.0661593	0	0.0272757	1.03699	1.31591	1.35971	SHISA3	shisa family member 3 [Source:HGNC Symbol;Acc:HGNC:25159]
ENSG00000115884	49.2	342.17	-2.8021	1.1521e-22	6.0257e-21	0.313579	0.236501	0.18406	1.38606	1.80487	1.6207	SDC1	syndecan 1 [Source:HGNC Symbol;Acc:HGNC:10658]
ENSG00000130787	2540.02	6371.27	-1.3266	1.1624e-22	6.0699e-21	6.57379	6.38896	6.35625	15.5828	15.9547	14.486	HIP1R	huntingtin interacting protein 1 related [Source:HGNC Symbol;Acc:HGNC:18415]
ENSG00000179546	14.27	173.49	-3.6232	1.2179e-22	6.3498e-21	0.1215	0.0630491	0.0477057	0.93913	0.85326	0.879365	HTR1D	5-hydroxytryptamine receptor 1D [Source:HGNC Symbol;Acc:HGNC:5289]
ENSG00000101846	4906.55	1219.62	2.0072	1.3729e-22	7.1463e-21	7.10106	7.10277	7.17525	2.30287	1.49148	1.31773	STS	steroid sulfatase [Source:HGNC Symbol;Acc:HGNC:11425]
ENSG00000174939	14.54	196.03	-3.7346	1.4494e-22	7.5325e-21	0.0830568	0.0829678	0.17121	1.23955	1.48277	1.57995	ASPHD1	aspartate beta-hydroxylase domain containing 1 [Source:HGNC Symbol;Acc:HGNC:27380]
ENSG00000186314	208.31	682.47	-1.7119	1.5313e-22	7.946e-21	0.503327	0.428918	0.460254	1.48825	1.40256	1.43884	PRELID2	PRELI domain containing 2 [Source:HGNC Symbol;Acc:HGNC:28306]
ENSG00000117419	474.32	2767.64	-2.5445	1.5377e-22	7.9663e-21	3.27515	3.09319	2.79716	11.7861	18.8789	19.4765	ERI3	ERI1 exoribonuclease family member 3 [Source:HGNC Symbol;Acc:HGNC:17276]
ENSG00000196083	2403.43	316.51	2.9209	1.6563e-22	8.5674e-21	3.58701	3.83679	3.75632	0.763031	0.378817	0.289047	IL1RAP	interleukin 1 receptor accessory protein [Source:HGNC Symbol;Acc:HGNC:5995]
ENSG00000111247	138.31	649.53	-2.231	1.7626e-22	9.1028e-21	0.796046	1.11845	0.990757	5.37282	3.65778	4.03446	RAD51AP1	RAD51 associated protein 1 [Source:HGNC Symbol;Acc:HGNC:16956]
ENSG00000110104	989.32	3179.99	-1.6841	1.8298e-22	9.4352e-21	5.18853	5.49448	5.2352	14.7105	17.1707	16.5215	CCDC86	coiled-coil domain containing 86 [Source:HGNC Symbol;Acc:HGNC:28359]
ENSG00000135677	86609.4	23672.2	1.8713	1.8842e-22	9.7005e-21	263.449	247.603	232.479	85.7542	56.7294	52.5965	GNS	glucosamine (N-acetyl)-6-sulfatase [Source:HGNC Symbol;Acc:HGNC:4422]
ENSG00000162522	686.36	1962.71	-1.5163	1.9333e-22	9.9375e-21	2.26796	1.91184	1.95684	6.05864	5.70702	4.93967	KIAA1522	KIAA1522 [Source:HGNC Symbol;Acc:HGNC:29301]
ENSG00000196878	369.1	1232.43	-1.7396	2.0822e-22	1.0686e-20	1.5868	1.41473	1.27431	4.32013	4.67488	4.5189	LAMB3	laminin subunit beta 3 [Source:HGNC Symbol;Acc:HGNC:6490]
ENSG00000213047	1026.28	173.5	2.5574	2.2844e-22	1.1706e-20	1.39188	1.36833	1.4199	0.340135	0.18486	0.158494	DENND1B	DENN domain containing 1B [Source:HGNC Symbol;Acc:HGNC:28404]
ENSG00000136802	3564.71	9119.59	-1.3553	2.332e-22	1.1931e-20	12.5008	12.6176	11.6935	34.0681	29.6407	26.1474	LRRC8A	leucine rich repeat containing 8 VRAC subunit A [Source:HGNC Symbol;Acc:HGNC:19027]
ENSG00000138642	8893.94	1723.88	2.3664	2.4027e-22	1.2274e-20	27.2872	27.5139	27.9573	7.54339	4.275	3.6782	HERC6	HECT and RLD domain containing E3 ubiquitin protein ligase family member 6 [Source:HGNC Symbol;Acc:HGNC:26072]
ENSG00000259363	190.48	743.92	-1.9676	2.4693e-22	1.2595e-20	0.505204	0.461044	0.363211	1.80921	1.73371	1.40121	-	novel transcript
ENSG00000152284	526.45	2163.15	-2.0384	2.5556e-22	1.3015e-20	2.30121	2.07009	2.02252	6.8411	8.90993	8.99782	TCF7L1	transcription factor 7 like 1 [Source:HGNC Symbol;Acc:HGNC:11640]
ENSG00000134070	7889.06	2486.86	1.6651	2.8818e-22	1.4653e-20	38.9372	43.2781	41.3952	15.289	11.9467	10.1009	IRAK2	interleukin 1 receptor associated kinase 2 [Source:HGNC Symbol;Acc:HGNC:6113]
ENSG00000106683	1676.01	4983.93	-1.572	3.0299e-22	1.5382e-20	4.01899	4.54913	4.23397	11.5778	13.0404	11.4941	LIMK1	LIM domain kinase 1 [Source:HGNC Symbol;Acc:HGNC:6613]
ENSG00000166803	31.6	360.69	-3.5093	3.2401e-22	1.6424e-20	0.161982	0.128118	0.172338	1.05718	1.75414	2.12281	PCLAF	PCNA clamp associated factor [Source:HGNC Symbol;Acc:HGNC:28961]
ENSG00000089060	649.79	1898.24	-1.546	3.5878e-22	1.8158e-20	1.674	1.783	1.70547	4.62073	4.82026	4.8521	SLC8B1	solute carrier family 8 member B1 [Source:HGNC Symbol;Acc:HGNC:26175]
ENSG00000183578	2375.91	8570.07	-1.8506	3.6078e-22	1.8232e-20	15.8729	16.7739	17.0155	48.7454	58.1397	62.1836	TNFAIP8L3	TNF alpha induced protein 8 like 3 [Source:HGNC Symbol;Acc:HGNC:20620]
ENSG00000274070	261.69	933.8	-1.8344	4.0234e-22	2.027e-20	0.580341	0.592894	0.542191	1.77139	1.96849	2.04677	CASTOR2	cytosolic arginine sensor for mTORC1 subunit 2 [Source:HGNC Symbol;Acc:HGNC:37073]
ENSG00000086065	12402.1	4669.17	1.4095	4.021e-22	2.027e-20	91.203	87.3375	100.325	34.0549	32.6809	32.981	CHMP5	charged multivesicular body protein 5 [Source:HGNC Symbol;Acc:HGNC:26942]
ENSG00000106624	379.93	1477.89	-1.9597	4.3947e-22	2.2107e-20	1.4177	1.52598	1.16896	4.54969	5.16851	5.39124	AEBP1	AE binding protein 1 [Source:HGNC Symbol;Acc:HGNC:303]
ENSG00000131747	986.18	5482.76	-2.4752	4.5627e-22	2.2916e-20	2.7596	2.82614	2.73497	22.2049	12.1335	10.3962	TOP2A	DNA topoisomerase II alpha [Source:HGNC Symbol;Acc:HGNC:11989]
ENSG00000171928	4489.94	1758.07	1.3529	4.6238e-22	2.3188e-20	13.7855	13.3777	14.8498	5.54028	5.03559	5.0698	TVP23B	trans-golgi network vesicle protein 23 homolog B [Source:HGNC Symbol;Acc:HGNC:20399]
ENSG00000171860	145.99	11.43	3.712	4.7386e-22	2.3728e-20	0.693081	0.829207	0.725685	0.038084	0.0640437	0.0630973	C3AR1	complement C3a receptor 1 [Source:HGNC Symbol;Acc:HGNC:1319]
ENSG00000157680	177.03	14.13	3.6396	4.7924e-22	2.3961e-20	0.270496	0.168248	0.17517	0.0180533	0.0119839	0.0165295	DGKI	diacylglycerol kinase iota [Source:HGNC Symbol;Acc:HGNC:2855]
ENSG00000102921	7709.78	2250.28	1.776	5.1016e-22	2.5468e-20	18.0201	17.3423	17.7332	6.39695	4.54453	3.9321	N4BP1	NEDD4 binding protein 1 [Source:HGNC Symbol;Acc:HGNC:29850]
ENSG00000174547	847.59	4354.58	-2.3608	5.1128e-22	2.5485e-20	5.83872	6.10582	6.00539	21.1957	31.4583	33.9432	MRPL11	mitochondrial ribosomal protein L11 [Source:HGNC Symbol;Acc:HGNC:14042]
ENSG00000175426	59.19	333.11	-2.4925	5.14e-22	2.5582e-20	0.193569	0.175783	0.224631	1.38155	0.928612	0.897757	PCSK1	proprotein convertase subtilisin/kexin type 1 [Source:HGNC Symbol;Acc:HGNC:8743]
ENSG00000227482	134.66	7.33	4.2045	5.5792e-22	2.7726e-20	2.11968	1.81085	1.99376	0.108709	0.0457025	0.15009	-	novel transcript
ENSG00000265681	366.81	1397.83	-1.9293	5.8492e-22	2.9024e-20	2.74213	2.63958	2.66799	8.37764	9.8896	10.6721	RPL17	ribosomal protein L17 [Source:HGNC Symbol;Acc:HGNC:10307]
ENSG00000188807	257.7	951.43	-1.8845	6.023e-22	2.9841e-20	0.759197	0.604509	0.623725	2.15206	2.50874	2.27972	TMEM201	transmembrane protein 201 [Source:HGNC Symbol;Acc:HGNC:33719]
ENSG00000117676	276.1	1301.1	-2.2349	6.3409e-22	3.1369e-20	0.724509	0.892069	0.904158	3.06795	4.3222	3.82782	RPS6KA1	ribosomal protein S6 kinase A1 [Source:HGNC Symbol;Acc:HGNC:10430]
ENSG00000168575	2393.55	943.05	1.3441	6.4635e-22	3.1927e-20	6.63308	6.46879	6.93333	2.6353	2.48554	2.38594	SLC20A2	solute carrier family 20 member 2 [Source:HGNC Symbol;Acc:HGNC:10947]
ENSG00000147889	285.39	2163.01	-2.9212	6.5591e-22	3.2351e-20	1.1665	1.43187	1.34901	5.80628	10.8575	11.3396	CDKN2A	cyclin dependent kinase inhibitor 2A [Source:HGNC Symbol;Acc:HGNC:1787]
ENSG00000049323	843.66	3541.45	-2.0702	6.6423e-22	3.2712e-20	2.26837	2.09791	1.81435	11.214	7.1072	6.60248	LTBP1	latent transforming growth factor beta binding protein 1 [Source:HGNC Symbol;Acc:HGNC:6714]
ENSG00000129514	22.72	182.12	-2.9947	7.0425e-22	3.4631e-20	0.0870083	0.0711123	0.118375	0.716196	0.713344	0.677852	FOXA1	forkhead box A1 [Source:HGNC Symbol;Acc:HGNC:5021]
ENSG00000165424	236.15	743.8	-1.6567	7.0865e-22	3.4796e-20	0.897751	0.86708	0.752783	2.81225	2.45441	2.28723	ZCCHC24	zinc finger CCHC-type containing 24 [Source:HGNC Symbol;Acc:HGNC:26911]
ENSG00000197744	28.39	226.52	-2.986	7.3925e-22	3.6244e-20	1.05703	1.75983	1.83998	10.7518	12.4779	12.0128	PTMAP2	prothymosin alpha pseudogene 2 [Source:HGNC Symbol;Acc:HGNC:9625]
ENSG00000213347	61.9	476.72	-2.9453	8.7029e-22	4.2605e-20	0.249628	0.209774	0.187397	1.10635	1.65203	1.90541	MXD3	MAX dimerization protein 3 [Source:HGNC Symbol;Acc:HGNC:14008]
ENSG00000105255	172.82	1323.4	-2.9364	8.8271e-22	4.3149e-20	0.906779	1.2492	0.829061	4.76436	8.40297	8.26111	FSD1	fibronectin type III and SPRY domain containing 1 [Source:HGNC Symbol;Acc:HGNC:13745]
ENSG00000140553	2091.55	7032.13	-1.7492	9.1067e-22	4.445e-20	5.07344	5.06311	4.86747	13.8937	16.723	17.0071	UNC45A	unc-45 myosin chaperone A [Source:HGNC Symbol;Acc:HGNC:30594]
ENSG00000117143	2424.67	6179.78	-1.3496	9.1984e-22	4.4831e-20	13.0626	12.3646	12.5213	30.5591	30.259	30.9014	UAP1	UDP-N-acetylglucosamine pyrophosphorylase 1 [Source:HGNC Symbol;Acc:HGNC:12457]
ENSG00000126950	662.82	1950.2	-1.5567	9.3053e-22	4.5285e-20	5.12073	5.07625	4.56976	13.3227	13.6553	14.168	TMEM35A	transmembrane protein 35A [Source:HGNC Symbol;Acc:HGNC:25864]
ENSG00000136160	1597.55	490.03	1.7026	9.6818e-22	4.7047e-20	5.13283	5.20538	4.98327	1.87816	1.29237	1.32892	EDNRB	endothelin receptor type B [Source:HGNC Symbol;Acc:HGNC:3180]
ENSG00000196498	1775.69	5860.06	-1.7229	1.0641e-21	5.1631e-20	2.5022	2.23859	2.0983	9.10232	6.37666	6.13138	NCOR2	nuclear receptor corepressor 2 [Source:HGNC Symbol;Acc:HGNC:7673]
ENSG00000165943	3112.47	1287.4	1.2737	1.0673e-21	5.1712e-20	21.8299	22.5478	21.8063	9.27581	8.55319	8.21631	MOAP1	modulator of apoptosis 1 [Source:HGNC Symbol;Acc:HGNC:16658]
ENSG00000114738	1156.56	3151.59	-1.4459	1.1146e-21	5.3924e-20	5.26297	5.45198	5.17269	13.331	13.9152	13.7893	MAPKAPK3	MAPK activated protein kinase 3 [Source:HGNC Symbol;Acc:HGNC:6888]
ENSG00000087586	630.82	2227.05	-1.8189	1.1446e-21	5.5293e-20	3.57428	3.63894	4.36396	12.159	12.5736	13.9614	AURKA	aurora kinase A [Source:HGNC Symbol;Acc:HGNC:11393]
ENSG00000102547	1654.84	529.81	1.6441	1.1792e-21	5.6884e-20	5.72509	5.78808	6.47881	1.87045	1.65813	1.93808	CAB39L	calcium binding protein 39 like [Source:HGNC Symbol;Acc:HGNC:20290]
ENSG00000135318	30795.3	10420.9	1.5631	1.3105e-21	6.3121e-20	121.482	121.199	122.662	49.137	35.7543	33.5212	NT5E	5'-nucleotidase ecto [Source:HGNC Symbol;Acc:HGNC:8021]
ENSG00000174348	3.49	123.46	-5.1205	1.3999e-21	6.7232e-20	0.00783945	0.0142383	0.01616	0.422154	0.486796	0.378437	PODN	podocan [Source:HGNC Symbol;Acc:HGNC:23174]
ENSG00000197467	1898.14	5507.9	-1.5367	1.3991e-21	6.7232e-20	2.88817	3.00008	2.97988	7.78473	7.90486	8.67323	COL13A1	collagen type XIII alpha 1 chain [Source:HGNC Symbol;Acc:HGNC:2190]
ENSG00000110660	2481.3	5911.22	-1.2522	1.4329e-21	6.8714e-20	12.5096	12.8221	12.9741	30.2658	28.72	27.7739	SLC35F2	solute carrier family 35 member F2 [Source:HGNC Symbol;Acc:HGNC:23615]
ENSG00000110446	1205.28	407.79	1.5651	1.4476e-21	6.9319e-20	3.0038	3.23471	3.08741	0.997013	0.959855	1.03548	SLC15A3	solute carrier family 15 member 3 [Source:HGNC Symbol;Acc:HGNC:18068]
ENSG00000065717	191	938.09	-2.2948	1.4522e-21	6.9442e-20	0.823636	0.823593	0.827922	2.96871	4.42663	4.0516	TLE2	TLE family member 2, transcriptional corepressor [Source:HGNC Symbol;Acc:HGNC:11838]
ENSG00000134627	214.5	33.23	2.6741	1.5533e-21	7.4168e-20	0.926411	0.837412	0.802589	0.167495	0.103554	0.110185	PIWIL4	piwi like RNA-mediated gene silencing 4 [Source:HGNC Symbol;Acc:HGNC:18444]
ENSG00000118407	1253.8	374.52	1.741	1.5903e-21	7.5822e-20	2.70775	2.59124	2.22913	0.855295	0.708757	0.585657	FILIP1	filamin A interacting protein 1 [Source:HGNC Symbol;Acc:HGNC:21015]
ENSG00000091986	255.06	755.4	-1.5671	1.6324e-21	7.7716e-20	0.352667	0.360296	0.336832	1.11008	0.965216	0.889148	CCDC80	coiled-coil domain containing 80 [Source:HGNC Symbol;Acc:HGNC:30649]
ENSG00000227500	717.94	3215.37	-2.1627	1.6939e-21	8.0527e-20	1.90473	1.96069	1.81754	6.17418	9.13335	8.6445	SCAMP4	secretory carrier membrane protein 4 [Source:HGNC Symbol;Acc:HGNC:30385]
ENSG00000131584	312.76	1070.01	-1.7738	1.7484e-21	8.2999e-20	0.650604	0.644899	0.636469	1.99352	2.40515	1.87208	ACAP3	ArfGAP with coiled-coil, ankyrin repeat and PH domains 3 [Source:HGNC Symbol;Acc:HGNC:16754]
ENSG00000011426	965.98	4367.01	-2.177	1.7803e-21	8.4269e-20	3.02594	2.93983	2.70097	17.7505	10.3984	9.59584	ANLN	anillin actin binding protein [Source:HGNC Symbol;Acc:HGNC:14082]
ENSG00000166228	1238.35	5866.6	-2.2439	1.7786e-21	8.4269e-20	16.6148	15.1007	16.0378	53.117	78.2785	81.1351	PCBD1	pterin-4 alpha-carbinolamine dehydratase 1 [Source:HGNC Symbol;Acc:HGNC:8646]
ENSG00000128578	316.56	1702.93	-2.4276	1.8114e-21	8.5619e-20	0.842999	1.03259	1.01839	7.19892	3.82011	4.00416	STRIP2	striatin interacting protein 2 [Source:HGNC Symbol;Acc:HGNC:22209]
ENSG00000270607	164.3	852.4	-2.3732	1.8164e-21	8.5731e-20	1.54898	1.90311	1.78432	6.7641	8.96207	9.85304	NAV2-AS6	NAV2 antisense RNA 6 [Source:HGNC Symbol;Acc:HGNC:55264]
ENSG00000125772	3761.95	1274.97	1.5602	1.8289e-21	8.6076e-20	9.2827	9.13458	8.66691	3.53295	2.86502	2.3854	GPCPD1	glycerophosphocholine phosphodiesterase 1 [Source:HGNC Symbol;Acc:HGNC:26957]
ENSG00000128016	1975.8	700.07	1.4981	1.8275e-21	8.6076e-20	17.5896	17.809	18.3656	5.85363	6.44932	5.76878	ZFP36	ZFP36 ring finger protein [Source:HGNC Symbol;Acc:HGNC:12862]
ENSG00000138131	258.67	54.21	2.2601	2.01e-21	9.4462e-20	1.21185	1.33321	1.32056	0.254625	0.258985	0.255158	LOXL4	lysyl oxidase like 4 [Source:HGNC Symbol;Acc:HGNC:17171]
ENSG00000125753	2595.55	9959.84	-1.9399	2.0313e-21	9.5327e-20	12.4726	13.7515	13.2155	39.3192	51.3758	52.0019	VASP	vasodilator stimulated phosphoprotein [Source:HGNC Symbol;Acc:HGNC:12652]
ENSG00000156042	290.46	31.49	3.1817	2.0356e-21	9.5394e-20	0.803559	0.710954	0.590136	0.113297	0.0426175	0.0642166	CFAP70	cilia and flagella associated protein 70 [Source:HGNC Symbol;Acc:HGNC:30726]
ENSG00000221829	247.94	840.82	-1.762	2.1076e-21	9.863e-20	1.31815	1.3596	1.09135	3.96016	4.06311	4.08604	FANCG	FA complementation group G [Source:HGNC Symbol;Acc:HGNC:3588]
ENSG00000084444	1866.21	735.5	1.3434	2.2089e-21	1.0322e-19	4.84791	5.13014	4.97659	2.01221	1.81593	1.78089	FAM234B	family with sequence similarity 234 member B [Source:HGNC Symbol;Acc:HGNC:29288]
ENSG00000100968	678.93	2058.42	-1.5998	2.2208e-21	1.0363e-19	1.47486	1.46129	1.3925	3.85199	4.43867	4.13158	NFATC4	nuclear factor of activated T cells 4 [Source:HGNC Symbol;Acc:HGNC:7778]
ENSG00000102760	574.92	3718.57	-2.6929	2.2382e-21	1.0429e-19	9.00478	11.3264	9.66922	40.5021	66.1866	75.0816	RGCC	regulator of cell cycle [Source:HGNC Symbol;Acc:HGNC:20369]
ENSG00000140511	602.19	1995.25	-1.7276	2.2498e-21	1.0469e-19	2.97755	3.24376	3.0587	8.83209	10.8563	9.42267	HAPLN3	hyaluronan and proteoglycan link protein 3 [Source:HGNC Symbol;Acc:HGNC:21446]
ENSG00000103978	3623.06	1502.06	1.2704	2.2662e-21	1.053e-19	11.5958	11.2598	11.9728	4.90652	4.55293	4.2822	TMEM87A	transmembrane protein 87A [Source:HGNC Symbol;Acc:HGNC:24522]
ENSG00000049130	8672.31	1632.3	2.4087	2.4416e-21	1.1329e-19	23.3063	26.9879	24.8361	6.75649	3.40499	3.50259	KITLG	KIT ligand [Source:HGNC Symbol;Acc:HGNC:6343]
ENSG00000105355	1689.47	4631.1	-1.4545	2.5812e-21	1.196e-19	11.0211	10.8997	11.2494	27.4683	30.0728	28.6164	PLIN3	perilipin 3 [Source:HGNC Symbol;Acc:HGNC:16893]
ENSG00000160712	2734.97	591.2	2.2076	2.6972e-21	1.2479e-19	7.97808	7.57471	7.25059	2.25489	1.21553	1.27721	IL6R	interleukin 6 receptor [Source:HGNC Symbol;Acc:HGNC:6019]
ENSG00000135535	40708	14957.5	1.4444	2.7008e-21	1.2479e-19	103.092	108.165	107.754	44.8554	33.279	33.9136	CD164	CD164 molecule [Source:HGNC Symbol;Acc:HGNC:1632]
ENSG00000231503	12.98	158.62	-3.6108	2.7214e-21	1.2557e-19	0.554993	0.957596	0.503378	6.83116	8.45412	8.01088	PTMAP4	prothymosin alpha pseudogene 4 [Source:HGNC Symbol;Acc:HGNC:9627]
ENSG00000278311	8378.4	3542.97	1.2417	2.964e-21	1.3657e-19	15.0852	15.4941	15.8384	6.71568	6.27381	5.70258	GGNBP2	gametogenetin binding protein 2 [Source:HGNC Symbol;Acc:HGNC:19357]
ENSG00000068120	917.94	3845.52	-2.0663	3.1887e-21	1.4672e-19	4.03391	4.15631	4.05263	12.8049	17.2497	18.2195	COASY	Coenzyme A synthase [Source:HGNC Symbol;Acc:HGNC:29932]
ENSG00000113595	2306.17	497.6	2.2098	3.2208e-21	1.4799e-19	9.28366	8.52807	8.84555	2.62817	1.56929	1.3489	TRIM23	tripartite motif containing 23 [Source:HGNC Symbol;Acc:HGNC:660]
ENSG00000162512	1270.74	3779.5	-1.5729	3.2467e-21	1.4897e-19	3.44644	3.21369	3.01879	10.9021	9.16405	7.45674	SDC3	syndecan 3 [Source:HGNC Symbol;Acc:HGNC:10660]
ENSG00000230453	44.25	260.93	-2.5618	3.5062e-21	1.6065e-19	0.137701	0.128026	0.140574	0.968515	0.747545	0.582931	ANKRD18B	ankyrin repeat domain 18B [Source:HGNC Symbol;Acc:HGNC:23644]
ENSG00000101347	26172.9	5716.31	2.1947	3.614e-21	1.6536e-19	42.6182	44.7458	42.5365	13.0572	7.6589	6.65968	SAMHD1	SAM and HD domain containing deoxynucleoside triphosphate triphosphohydrolase 1 [Source:HGNC Symbol;Acc:HGNC:15925]
ENSG00000258289	3839.8	1579.03	1.2816	3.7381e-21	1.708e-19	12.7355	12.7496	12.7278	5.63942	4.86815	4.48032	CHURC1	churchill domain containing 1 [Source:HGNC Symbol;Acc:HGNC:20099]
ENSG00000215251	3096.65	1244.15	1.315	3.9306e-21	1.7935e-19	20.1014	19.5982	18.9144	8.50373	6.94907	6.99494	FASTKD5	FAST kinase domains 5 [Source:HGNC Symbol;Acc:HGNC:25790]
ENSG00000116133	2062.9	6176.16	-1.5818	4.5845e-21	2.0889e-19	5.83437	6.21595	5.80189	15.7922	16.6045	18.1611	DHCR24	24-dehydrocholesterol reductase [Source:HGNC Symbol;Acc:HGNC:2859]
ENSG00000163930	2017.39	5414.56	-1.4241	4.7364e-21	2.1552e-19	7.45643	7.9208	7.61473	19.0901	20.9929	18.4767	BAP1	BRCA1 associated protein 1 [Source:HGNC Symbol;Acc:HGNC:950]
ENSG00000163734	3739.95	888.62	2.0738	4.8329e-21	2.196e-19	24.2046	34.4444	31.8597	6.71048	8.06884	5.69129	CXCL3	C-X-C motif chemokine ligand 3 [Source:HGNC Symbol;Acc:HGNC:4604]
ENSG00000068323	1853.39	4541.35	-1.2928	5.0411e-21	2.2875e-19	8.00609	7.96683	7.72294	18.5225	18.5339	18.0463	TFE3	transcription factor binding to IGHM enhancer 3 [Source:HGNC Symbol;Acc:HGNC:11752]
ENSG00000111276	5025.02	2097.81	1.2605	5.2078e-21	2.3599e-19	9.55054	9.73004	9.91414	3.98559	3.86719	3.72873	CDKN1B	cyclin dependent kinase inhibitor 1B [Source:HGNC Symbol;Acc:HGNC:1785]
ENSG00000269720	135.41	6.51	4.3156	5.3751e-21	2.4323e-19	1.71828	1.79862	1.46006	0.131175	0.0254527	0.0752297	CCDC194	coiled-coil domain containing 194 [Source:HGNC Symbol;Acc:HGNC:53438]
ENSG00000149428	3272.22	10201.6	-1.6406	6.1033e-21	2.758e-19	7.9367	7.3926	7.4647	28.5788	21.2634	18.2705	HYOU1	hypoxia up-regulated 1 [Source:HGNC Symbol;Acc:HGNC:16931]
ENSG00000205913	198.72	27.43	2.8622	6.2147e-21	2.8045e-19	0.618026	0.492082	0.521666	0.0721043	0.0539957	0.0867965	SRRM2-AS1	SRRM2 antisense RNA 1 [Source:HGNC Symbol;Acc:HGNC:44162]
ENSG00000138646	1791.82	460.23	1.9582	7.2689e-21	3.2758e-19	6.83221	6.64003	6.75684	2.2357	1.50177	1.25996	HERC5	HECT and RLD domain containing E3 ubiquitin protein ligase 5 [Source:HGNC Symbol;Acc:HGNC:24368]
ENSG00000133710	728.2	217.97	1.7364	7.353e-21	3.3091e-19	3.15897	2.74009	2.85952	1.01366	0.757915	0.734406	SPINK5	serine peptidase inhibitor Kazal type 5 [Source:HGNC Symbol;Acc:HGNC:15464]
ENSG00000070610	15850.9	6991.81	1.1809	7.512e-21	3.3761e-19	61.2185	58.7123	57.6047	26.1031	25.0552	23.2938	GBA2	glucosylceramidase beta 2 [Source:HGNC Symbol;Acc:HGNC:18986]
ENSG00000286656	248.85	54	2.2036	7.6159e-21	3.4181e-19	3.339	3.25868	3.06161	0.714105	0.699013	0.582732	-	novel transcript
ENSG00000235448	319.33	54.21	2.5483	7.8049e-21	3.4982e-19	1.68643	1.69658	2.21762	0.400296	0.249392	0.263685	LURAP1L-AS1	LURAP1L antisense RNA 1 [Source:HGNC Symbol;Acc:HGNC:49761]
ENSG00000148483	124.77	2.96	5.3882	8.0181e-21	3.5888e-19	0.477022	0.347818	0.393326	0.0107143	0.00675662	0.00998516	TMEM236	transmembrane protein 236 [Source:HGNC Symbol;Acc:HGNC:23473]
ENSG00000115520	3731.59	1458.62	1.3555	8.2349e-21	3.6762e-19	22.9064	25.472	25.3092	9.50816	9.21302	8.67226	COQ10B	coenzyme Q10B [Source:HGNC Symbol;Acc:HGNC:25819]
ENSG00000166068	4515.91	1304.66	1.7904	8.2355e-21	3.6762e-19	10.3695	10.265	10.6994	3.77601	2.36318	2.54379	SPRED1	sprouty related EVH1 domain containing 1 [Source:HGNC Symbol;Acc:HGNC:20249]
ENSG00000237614	156.84	17.9	3.1299	8.4106e-21	3.7492e-19	1.71526	1.50235	1.24693	0.171772	0.177254	0.135827	-	novel transcript
ENSG00000012963	881.34	2183.75	-1.309	8.6391e-21	3.8459e-19	4.39983	4.66148	4.44458	11.5392	10.6192	9.71422	UBR7	ubiquitin protein ligase E3 component n-recognin 7 [Source:HGNC Symbol;Acc:HGNC:20344]
ENSG00000102010	3412.18	9668.12	-1.5027	1.0558e-20	4.694e-19	21.9392	21.9644	20.9957	70.7695	57.3896	47.8179	BMX	BMX non-receptor tyrosine kinase [Source:HGNC Symbol;Acc:HGNC:1079]
ENSG00000150967	178.22	650.98	-1.8663	1.1264e-20	5.0007e-19	0.223943	0.232231	0.264468	0.779131	0.862109	0.852132	ABCB9	ATP binding cassette subfamily B member 9 [Source:HGNC Symbol;Acc:HGNC:50]
ENSG00000158292	113.15	460.13	-2.0204	1.1279e-20	5.0009e-19	0.439129	0.473551	0.535579	1.75593	2.04155	1.78838	GPR153	G protein-coupled receptor 153 [Source:HGNC Symbol;Acc:HGNC:23618]
ENSG00000108688	462.29	104.46	2.1484	1.2011e-20	5.3184e-19	8.18842	10.6085	9.98081	2.07121	2.3748	1.74414	CCL7	C-C motif chemokine ligand 7 [Source:HGNC Symbol;Acc:HGNC:10634]
ENSG00000198826	325.68	1562.99	-2.2639	1.2285e-20	5.4324e-19	1.0012	0.857489	0.877444	5.98643	3.26034	3.39555	ARHGAP11A	Rho GTPase activating protein 11A [Source:HGNC Symbol;Acc:HGNC:15783]
ENSG00000064692	3296.36	1133.08	1.5397	1.2752e-20	5.6309e-19	8.80588	7.62237	7.98432	3.2326	2.54624	2.24588	SNCAIP	synuclein alpha interacting protein [Source:HGNC Symbol;Acc:HGNC:11139]
ENSG00000204644	11.83	139.08	-3.5443	1.2787e-20	5.6391e-19	0.101309	0.0669096	0.136692	1.10527	1.23316	1.06527	ZFP57	ZFP57 zinc finger protein [Source:HGNC Symbol;Acc:HGNC:18791]
ENSG00000138111	85.57	371.38	-2.117	1.3727e-20	6.0454e-19	0.457467	0.435216	0.413127	1.69258	2.06076	1.61904	MFSD13A	major facilitator superfamily domain containing 13A [Source:HGNC Symbol;Acc:HGNC:26196]
ENSG00000145476	981.63	299	1.7148	1.4276e-20	6.2786e-19	2.09388	1.76579	1.55304	0.556592	0.50551	0.503678	CYP4V2	cytochrome P450 family 4 subfamily V member 2 [Source:HGNC Symbol;Acc:HGNC:23198]
ENSG00000095209	199.02	688.06	-1.788	1.436e-20	6.3074e-19	0.673855	0.850556	0.835183	2.79733	2.4014	2.56847	TMEM38B	transmembrane protein 38B [Source:HGNC Symbol;Acc:HGNC:25535]
ENSG00000115525	3521.04	1338.74	1.3959	1.448e-20	6.3514e-19	3.92419	3.81717	3.87679	1.35851	1.3945	1.43245	ST3GAL5	ST3 beta-galactoside alpha-2,3-sialyltransferase 5 [Source:HGNC Symbol;Acc:HGNC:10872]
ENSG00000184661	182.34	770.02	-2.0793	1.5158e-20	6.6401e-19	0.810286	1.01885	0.822299	4.61112	2.97336	3.15285	CDCA2	cell division cycle associated 2 [Source:HGNC Symbol;Acc:HGNC:14623]
ENSG00000243364	110.45	777.36	-2.8125	1.5547e-20	6.8015e-19	1.31379	1.6925	1.71309	7.02775	11.7539	12.3834	EFNA4	ephrin A4 [Source:HGNC Symbol;Acc:HGNC:3224]
ENSG00000112183	130.19	490.15	-1.9117	1.5861e-20	6.9295e-19	0.611124	0.682258	0.748915	2.85959	2.42072	2.0741	RBM24	RNA binding motif protein 24 [Source:HGNC Symbol;Acc:HGNC:21539]
ENSG00000109445	915.64	2697.86	-1.5585	1.6005e-20	6.983e-19	6.33781	6.83505	6.24351	16.951	18.3595	18.8338	ZNF330	zinc finger protein 330 [Source:HGNC Symbol;Acc:HGNC:15462]
ENSG00000177679	26.48	214.96	-3.0166	1.7474e-20	7.6039e-19	0.0698078	0.0659294	0.0713741	0.41458	0.560811	0.605907	SRRM3	serine/arginine repetitive matrix 3 [Source:HGNC Symbol;Acc:HGNC:26729]
ENSG00000133083	49.61	353.93	-2.8361	1.7469e-20	7.6039e-19	0.0624544	0.0530957	0.0690272	0.613343	0.345527	0.312476	DCLK1	doublecortin like kinase 1 [Source:HGNC Symbol;Acc:HGNC:2700]
ENSG00000214413	3441.13	1194.57	1.527	1.7593e-20	7.6458e-19	7.38357	7.28146	7.25844	2.40257	2.17829	2.62882	BBIP1	BBSome interacting protein 1 [Source:HGNC Symbol;Acc:HGNC:28093]
ENSG00000065882	2682.44	6509.96	-1.2789	1.7765e-20	7.71e-19	5.32831	5.28457	5.35378	12.261	12.4388	12.0701	TBC1D1	TBC1 domain family member 1 [Source:HGNC Symbol;Acc:HGNC:11578]
ENSG00000105968	2240.68	5927.9	-1.4034	1.786e-20	7.7414e-19	5.6569	5.79451	5.75415	14.0341	14.1139	14.9826	H2AZ2	H2A.Z variant histone 2 [Source:HGNC Symbol;Acc:HGNC:20664]
ENSG00000147113	74947.6	32577.9	1.202	1.8047e-20	7.8122e-19	206.07	198.308	195.484	93.217	81.6332	73.7738	DIPK2B	divergent protein kinase domain 2B [Source:HGNC Symbol;Acc:HGNC:25866]
ENSG00000164761	286.7	58.86	2.2806	1.8406e-20	7.9568e-19	2.15572	1.9993	1.98549	0.464577	0.304095	0.431133	TNFRSF11B	TNF receptor superfamily member 11b [Source:HGNC Symbol;Acc:HGNC:11909]
ENSG00000079337	748.33	1835.68	-1.2946	1.9179e-20	8.2802e-19	1.15001	1.11348	1.06202	2.7297	2.56093	2.46395	RAPGEF3	Rap guanine nucleotide exchange factor 3 [Source:HGNC Symbol;Acc:HGNC:16629]
ENSG00000080845	11686.9	5008.35	1.2226	1.9513e-20	8.4135e-19	23.9242	23.7963	23.8251	9.84881	9.80029	9.46115	DLGAP4	DLG associated protein 4 [Source:HGNC Symbol;Acc:HGNC:24476]
ENSG00000095713	551.63	120.88	2.1984	2.0613e-20	8.876e-19	2.91851	2.63072	2.80307	0.457349	0.608286	0.656127	CRTAC1	cartilage acidic protein 1 [Source:HGNC Symbol;Acc:HGNC:14882]
ENSG00000218336	299.93	1856.31	-2.6305	2.0707e-20	8.9049e-19	0.454086	0.466087	0.423194	4.16111	2.02137	1.87076	TENM3	teneurin transmembrane protein 3 [Source:HGNC Symbol;Acc:HGNC:29944]
ENSG00000178252	2311	5645.62	-1.2888	2.1552e-20	9.2492e-19	8.06993	7.93996	7.43018	20.2257	18.4557	15.9058	WDR6	WD repeat domain 6 [Source:HGNC Symbol;Acc:HGNC:12758]
ENSG00000004139	533.58	114.24	2.2142	2.1564e-20	9.2492e-19	0.895724	0.880945	0.80843	0.246095	0.144286	0.142154	SARM1	sterile alpha and TIR motif containing 1 [Source:HGNC Symbol;Acc:HGNC:17074]
ENSG00000175115	1494.86	3808.6	-1.3491	2.2589e-20	9.6762e-19	2.66198	2.84666	2.87372	7.41623	7.00013	5.94509	PACS1	phosphofurin acidic cluster sorting protein 1 [Source:HGNC Symbol;Acc:HGNC:30032]
ENSG00000124733	666.73	3085.44	-2.2098	2.3182e-20	9.9175e-19	3.72344	4.17317	3.98331	12.9852	19.1254	19.5851	MEA1	male-enhanced antigen 1 [Source:HGNC Symbol;Acc:HGNC:6986]
ENSG00000104343	3607.67	1365.11	1.4024	2.379e-20	1.0164e-18	6.53751	7.40616	7.38469	2.63241	2.64991	2.39269	UBE2W	ubiquitin conjugating enzyme E2 W [Source:HGNC Symbol;Acc:HGNC:25616]
ENSG00000167123	1067.12	4254.64	-1.9949	2.3973e-20	1.0229e-18	3.06787	3.13999	3.26131	9.49148	12.8719	13.1937	CERCAM	cerebral endothelial cell adhesion molecule [Source:HGNC Symbol;Acc:HGNC:23723]
ENSG00000142634	1362.5	6030.38	-2.1457	2.4199e-20	1.0312e-18	9.66957	9.30411	9.94126	30.4367	43.733	46.1219	EFHD2	EF-hand domain family member D2 [Source:HGNC Symbol;Acc:HGNC:28670]
ENSG00000105676	524.87	2663.23	-2.3427	2.4797e-20	1.0553e-18	2.28424	2.47029	2.21169	7.94398	12.6033	12.639	ARMC6	armadillo repeat containing 6 [Source:HGNC Symbol;Acc:HGNC:25049]
ENSG00000197635	5037.83	1890.92	1.4132	2.4852e-20	1.0563e-18	6.06206	6.41371	6.29304	2.65006	2.18304	1.90276	DPP4	dipeptidyl peptidase 4 [Source:HGNC Symbol;Acc:HGNC:3009]
ENSG00000130775	3399.99	1210.14	1.4913	2.5547e-20	1.0844e-18	12.9237	12.9929	13.644	4.1846	4.60039	4.5483	THEMIS2	thymocyte selection associated family member 2 [Source:HGNC Symbol;Acc:HGNC:16839]
ENSG00000144668	286.31	28.72	3.2864	2.7358e-20	1.1598e-18	0.589782	0.624153	0.647126	0.103603	0.0360462	0.0421723	ITGA9	integrin subunit alpha 9 [Source:HGNC Symbol;Acc:HGNC:6145]
ENSG00000179855	65.4	298.14	-2.1889	2.7413e-20	1.1607e-18	0.260494	0.244444	0.289965	1.4061	1.04467	1.01678	GIPC3	GIPC PDZ domain containing family member 3 [Source:HGNC Symbol;Acc:HGNC:18183]
ENSG00000104689	4093.44	757.72	2.4319	2.748e-20	1.162e-18	26.0716	24.2063	24.9539	6.667	3.94652	2.85971	TNFRSF10A	TNF receptor superfamily member 10a [Source:HGNC Symbol;Acc:HGNC:11904]
ENSG00000170545	367.44	1736.06	-2.2395	2.7516e-20	1.162e-18	2.06789	2.30211	2.03889	7.18255	10.5394	10.7469	SMAGP	small cell adhesion glycoprotein [Source:HGNC Symbol;Acc:HGNC:26918]
ENSG00000059758	24746.5	6327.68	1.9673	2.8376e-20	1.1968e-18	67.1992	69.2706	69.2885	23.3521	13.8777	13.42	CDK17	cyclin dependent kinase 17 [Source:HGNC Symbol;Acc:HGNC:8750]
ENSG00000105202	2124.87	13388.7	-2.6554	2.8894e-20	1.2171e-18	17.0202	17.3568	19.0476	66.8557	115.396	132.639	FBL	fibrillarin [Source:HGNC Symbol;Acc:HGNC:3599]
ENSG00000135439	218.37	21.69	3.36	2.9676e-20	1.2484e-18	0.640623	0.564863	0.423017	0.0306735	0.0593192	0.0609836	AGAP2	ArfGAP with GTPase domain, ankyrin repeat and PH domain 2 [Source:HGNC Symbol;Acc:HGNC:16921]
ENSG00000142686	507.46	1694.57	-1.7392	3.3107e-20	1.391e-18	3.01047	3.23716	2.70557	8.50296	10.217	9.54828	C1orf216	chromosome 1 open reading frame 216 [Source:HGNC Symbol;Acc:HGNC:26800]
ENSG00000006282	1512.83	4635.54	-1.6152	3.3266e-20	1.3959e-18	5.1416	4.95017	5.15324	13.1808	15.6152	15.3535	SPATA20	spermatogenesis associated 20 [Source:HGNC Symbol;Acc:HGNC:26125]
ENSG00000213793	550.43	135.39	2.0161	4.1817e-20	1.7525e-18	2.1562	2.32694	2.17693	0.691416	0.465365	0.417183	ZNF888	zinc finger protein 888 [Source:HGNC Symbol;Acc:HGNC:38695]
ENSG00000103043	1030.49	3566.59	-1.7909	4.2313e-20	1.771e-18	2.20919	2.4087	2.07989	6.2999	7.743	7.83487	VAC14	VAC14 component of PIKFYVE complex [Source:HGNC Symbol;Acc:HGNC:25507]
ENSG00000181773	67.05	348.25	-2.3772	4.4139e-20	1.8451e-18	0.646981	0.538572	0.503828	2.37796	3.23455	2.67138	GPR3	G protein-coupled receptor 3 [Source:HGNC Symbol;Acc:HGNC:4484]
ENSG00000168497	36263.7	15691.7	1.2085	4.8514e-20	2.0254e-18	222.567	208.626	207.625	99.5902	81.8341	82.0252	CAVIN2	caveolae associated protein 2 [Source:HGNC Symbol;Acc:HGNC:10690]
ENSG00000142733	264.34	987.72	-1.9016	5.0765e-20	2.114e-18	0.892296	0.861901	0.721961	2.57861	3.27816	2.88471	MAP3K6	mitogen-activated protein kinase kinase kinase 6 [Source:HGNC Symbol;Acc:HGNC:6858]
ENSG00000137337	514.56	1926.44	-1.9055	5.0752e-20	2.114e-18	1.36803	1.10276	1.16331	5.67482	3.97952	3.40052	MDC1	mediator of DNA damage checkpoint 1 [Source:HGNC Symbol;Acc:HGNC:21163]
ENSG00000184574	175.57	23.9	2.8963	5.0871e-20	2.1157e-18	1.09492	1.15165	1.15994	0.117283	0.188264	0.132487	LPAR5	lysophosphatidic acid receptor 5 [Source:HGNC Symbol;Acc:HGNC:13307]
ENSG00000096746	3444.36	7673.14	-1.1555	5.2412e-20	2.1771e-18	11.4573	11.4655	11.5386	26.1615	23.7788	23.1098	HNRNPH3	heterogeneous nuclear ribonucleoprotein H3 [Source:HGNC Symbol;Acc:HGNC:5043]
ENSG00000121966	2561.49	6974.27	-1.4448	5.2597e-20	2.182e-18	20.3159	20.5816	21.4771	50.6797	55.5144	54.6525	CXCR4	C-X-C motif chemokine receptor 4 [Source:HGNC Symbol;Acc:HGNC:2561]
ENSG00000162511	9192.54	3676.8	1.3218	5.4333e-20	2.2512e-18	50.6838	51.348	51.1107	22.7169	19.1162	16.6899	LAPTM5	lysosomal protein transmembrane 5 [Source:HGNC Symbol;Acc:HGNC:29612]
ENSG00000089091	444.02	130.37	1.7645	5.7801e-20	2.3919e-18	1.28521	1.16185	1.16258	0.390567	0.306817	0.313376	DZANK1	double zinc ribbon and ankyrin repeat domains 1 [Source:HGNC Symbol;Acc:HGNC:15858]
ENSG00000188171	677.77	190.6	1.8253	5.906e-20	2.4409e-18	1.71097	1.8344	1.78605	0.609482	0.419785	0.408211	ZNF626	zinc finger protein 626 [Source:HGNC Symbol;Acc:HGNC:30461]
ENSG00000087245	7774.33	20833.7	-1.4221	6.4314e-20	2.6547e-18	29.6488	29.8927	29.3052	70.3869	79.0903	75.9323	MMP2	matrix metallopeptidase 2 [Source:HGNC Symbol;Acc:HGNC:7166]
ENSG00000136048	1643.33	4225.49	-1.3623	6.6073e-20	2.7239e-18	7.03288	8.01543	7.37425	18.4805	18.8442	17.4476	DRAM1	DNA damage regulated autophagy modulator 1 [Source:HGNC Symbol;Acc:HGNC:25645]
ENSG00000183486	6760.11	534.77	3.658	6.8451e-20	2.8184e-18	7.98202	8.97783	8.00158	1.23763	0.371041	0.331523	MX2	MX dynamin like GTPase 2 [Source:HGNC Symbol;Acc:HGNC:7533]
ENSG00000168036	70962.3	28178.5	1.3324	6.9088e-20	2.8411e-18	109.295	106.092	109.172	48.4314	39.8438	34.9123	CTNNB1	catenin beta 1 [Source:HGNC Symbol;Acc:HGNC:2514]
ENSG00000168067	1507.12	4128.64	-1.4535	7.4633e-20	3.0653e-18	3.41103	3.5196	3.66791	8.73589	9.3559	9.41213	MAP4K2	mitogen-activated protein kinase kinase kinase kinase 2 [Source:HGNC Symbol;Acc:HGNC:6864]
ENSG00000142327	809.96	3910.35	-2.271	7.5002e-20	3.0766e-18	1.8239	1.78978	1.85155	5.92748	9.67102	9.18494	RNPEPL1	arginyl aminopeptidase like 1 [Source:HGNC Symbol;Acc:HGNC:10079]
ENSG00000002079	11.32	125.9	-3.4739	7.5762e-20	3.1039e-18	0.027402	0.0414737	0.0276152	0.353675	0.307224	0.357982	MYH16	myosin heavy chain 16 pseudogene [Source:HGNC Symbol;Acc:HGNC:31038]
ENSG00000096080	351.42	1440.3	-2.034	7.6432e-20	3.1275e-18	4.38128	4.59566	4.66432	14.1751	18.8063	19.6814	MRPS18A	mitochondrial ribosomal protein S18A [Source:HGNC Symbol;Acc:HGNC:14515]
ENSG00000188177	1686.69	331.73	2.3422	7.724e-20	3.1566e-18	2.79091	2.52856	2.37369	0.722344	0.36947	0.368677	ZC3H6	zinc finger CCCH-type containing 6 [Source:HGNC Symbol;Acc:HGNC:24762]
ENSG00000133106	5895.35	1074.72	2.4544	8.4555e-20	3.4512e-18	20.9772	20.2892	23.1008	5.79315	2.93244	2.63934	EPSTI1	epithelial stromal interaction 1 [Source:HGNC Symbol;Acc:HGNC:16465]
ENSG00000137285	20.76	248.38	-3.5894	8.4974e-20	3.4597e-18	0.147713	0.041919	0.0799289	0.898416	1.1779	0.961928	TUBB2B	tubulin beta 2B class IIb [Source:HGNC Symbol;Acc:HGNC:30829]
ENSG00000215492	642.96	1802.9	-1.4869	8.4891e-20	3.4597e-18	12.2435	10.9374	12.726	31.4162	33.6642	30.46	HNRNPA1P7	heterogeneous nuclear ribonucleoprotein A1 pseudogene 7 [Source:HGNC Symbol;Acc:HGNC:31015]
ENSG00000156671	8505.19	2289.13	1.8929	8.8318e-20	3.5915e-18	21.5387	20.6668	20.4007	7.38821	4.48703	4.3303	SAMD8	sterile alpha motif domain containing 8 [Source:HGNC Symbol;Acc:HGNC:26320]
ENSG00000139985	116.87	7.59	3.9402	8.9316e-20	3.6275e-18	0.726526	0.590039	0.618535	0.0454395	0.0229239	0.0508165	ADAM21	ADAM metallopeptidase domain 21 [Source:HGNC Symbol;Acc:HGNC:200]
ENSG00000128487	114.29	418.88	-1.8728	9.5392e-20	3.8695e-18	0.0867594	0.100947	0.101344	0.383075	0.300761	0.326553	SPECC1	sperm antigen with calponin homology and coiled-coil domains 1 [Source:HGNC Symbol;Acc:HGNC:30615]
ENSG00000167491	2417.91	6411.63	-1.4067	9.5538e-20	3.8707e-18	5.71214	5.80807	6.01017	14.0274	15.0136	14.9972	GATAD2A	GATA zinc finger domain containing 2A [Source:HGNC Symbol;Acc:HGNC:29989]
ENSG00000100056	324.56	1553.09	-2.2579	9.7526e-20	3.9464e-18	0.962856	1.01382	0.931074	3.22369	5.09934	4.75796	ESS2	ess-2 splicing factor homolog [Source:HGNC Symbol;Acc:HGNC:16817]
ENSG00000161681	32.16	241.73	-2.914	1.0065e-19	4.0676e-18	0.0475904	0.076462	0.0407497	0.5041	0.356964	0.327193	SHANK1	SH3 and multiple ankyrin repeat domains 1 [Source:HGNC Symbol;Acc:HGNC:15474]
ENSG00000128340	3305.76	13943	-2.0764	1.0178e-19	4.1082e-18	22.8789	24.3362	23.2388	71.9004	97.6024	109.831	RAC2	Rac family small GTPase 2 [Source:HGNC Symbol;Acc:HGNC:9802]
ENSG00000170852	7442.23	2792.05	1.414	1.0551e-19	4.2536e-18	27.1016	27.8761	27.5373	11.9489	9.26191	8.40972	KBTBD2	kelch repeat and BTB domain containing 2 [Source:HGNC Symbol;Acc:HGNC:21751]
ENSG00000198431	8365.11	25573.4	-1.6122	1.0731e-19	4.3208e-18	21.7326	21.9603	23.3326	83.5377	58.4403	54.5593	TXNRD1	thioredoxin reductase 1 [Source:HGNC Symbol;Acc:HGNC:12437]
ENSG00000087077	1264.38	4575.59	-1.8553	1.1326e-19	4.5549e-18	8.92818	9.20071	8.50905	24.9736	33.0519	32.8295	TRIP6	thyroid hormone receptor interactor 6 [Source:HGNC Symbol;Acc:HGNC:12311]
ENSG00000101363	744.25	3355.22	-2.172	1.1483e-19	4.6124e-18	6.17433	6.63582	6.85808	20.9675	30.1455	32.2449	MANBAL	mannosidase beta like [Source:HGNC Symbol;Acc:HGNC:15799]
ENSG00000182054	1689.33	6085.72	-1.8487	1.2987e-19	5.2103e-18	10.9002	10.493	11.2033	30.3451	40.8727	39.4915	IDH2	isocitrate dehydrogenase (NADP(+)) 2 [Source:HGNC Symbol;Acc:HGNC:5383]
ENSG00000186283	791.55	2860.26	-1.8529	1.3112e-19	5.2541e-18	4.39566	4.34335	4.46423	12.5501	15.5974	16.8188	TOR3A	torsin family 3 member A [Source:HGNC Symbol;Acc:HGNC:11997]
ENSG00000162076	333.08	1665.87	-2.3212	1.4373e-19	5.7525e-18	4.14768	4.37913	4.85183	15.2692	24.0899	23.5418	FLYWCH2	FLYWCH family member 2 [Source:HGNC Symbol;Acc:HGNC:25178]
ENSG00000154175	104.13	1017.11	-3.2899	1.5976e-19	6.3862e-18	0.183666	0.182675	0.14423	2.80027	1.11164	0.949739	ABI3BP	ABI family member 3 binding protein [Source:HGNC Symbol;Acc:HGNC:17265]
ENSG00000130881	263.29	1159	-2.137	1.6141e-19	6.4441e-18	0.912364	0.815485	0.921105	2.87379	3.96605	4.13063	LRP3	LDL receptor related protein 3 [Source:HGNC Symbol;Acc:HGNC:6695]
ENSG00000214695	0.6	456.32	-9.4643	1.6209e-19	6.4636e-18	0	0	0.0256621	6.09331	6.96034	5.81622	NPAP1P2	nuclear pore associated protein 1 pseudogene 2 [Source:HGNC Symbol;Acc:HGNC:45019]
ENSG00000180318	88.32	482.46	-2.4464	1.8018e-19	7.1762e-18	1.2254	0.877153	1.46211	5.33447	6.2804	6.76638	ALX1	ALX homeobox 1 [Source:HGNC Symbol;Acc:HGNC:1494]
ENSG00000118473	349.7	1592.71	-2.1886	1.8864e-19	7.504e-18	0.27923	0.239182	0.221526	1.52455	0.905758	0.814462	SGIP1	SH3GL interacting endocytic adaptor 1 [Source:HGNC Symbol;Acc:HGNC:25412]
ENSG00000108576	603.61	180.75	1.7418	1.9279e-19	7.6599e-18	1.7682	1.41844	1.46703	0.435788	0.448242	0.43636	SLC6A4	solute carrier family 6 member 4 [Source:HGNC Symbol;Acc:HGNC:11050]
ENSG00000166908	239.51	780.18	-1.7032	2.1763e-19	8.6364e-18	1.3155	1.16291	1.42545	4.40619	4.3204	3.39968	PIP4K2C	phosphatidylinositol-5-phosphate 4-kinase type 2 gamma [Source:HGNC Symbol;Acc:HGNC:23786]
ENSG00000125648	708.75	2379.56	-1.747	2.2283e-19	8.8322e-18	2.63984	2.75455	2.41671	7.194	8.60379	8.9505	SLC25A23	solute carrier family 25 member 23 [Source:HGNC Symbol;Acc:HGNC:19375]
ENSG00000198363	30737.7	7089.46	2.1161	2.2528e-19	8.9186e-18	28.2164	27.6758	26.5877	8.82201	5.07351	4.46105	ASPH	aspartate beta-hydroxylase [Source:HGNC Symbol;Acc:HGNC:757]
ENSG00000073910	3414.45	8464.93	-1.3098	2.2754e-19	8.9971e-18	3.41844	3.14782	3.17813	7.46141	7.76208	7.6688	FRY	FRY microtubule binding protein [Source:HGNC Symbol;Acc:HGNC:20367]
ENSG00000128918	548.31	1715.87	-1.6468	2.3543e-19	9.2978e-18	1.23812	1.281	1.11051	4.53877	3.25539	3.08306	ALDH1A2	aldehyde dehydrogenase 1 family member A2 [Source:HGNC Symbol;Acc:HGNC:15472]
ENSG00000125378	891.62	2496.93	-1.4852	2.3763e-19	9.3735e-18	5.33409	4.82708	5.32899	13.0356	14.8582	13.2156	BMP4	bone morphogenetic protein 4 [Source:HGNC Symbol;Acc:HGNC:1071]
ENSG00000071073	12118	3392.19	1.8364	2.3972e-19	9.4446e-18	23.0289	22.6955	21.9215	8.24162	5.03295	4.93	MGAT4A	alpha-1,3-mannosyl-glycoprotein 4-beta-N-acetylglucosaminyltransferase A [Source:HGNC Symbol;Acc:HGNC:7047]
ENSG00000060642	1556.31	487.99	1.674	2.4891e-19	9.7833e-18	4.51945	4.54667	5.17987	1.42894	1.62771	1.19414	PIGV	phosphatidylinositol glycan anchor biosynthesis class V [Source:HGNC Symbol;Acc:HGNC:26031]
ENSG00000132819	411.92	2193.78	-2.4125	2.4888e-19	9.7833e-18	2.73409	2.8385	2.64186	9.45388	14.9355	16.6069	RBM38	RNA binding motif protein 38 [Source:HGNC Symbol;Acc:HGNC:15818]
ENSG00000137496	2013.28	685.9	1.5519	2.6649e-19	1.0462e-17	8.56467	8.42586	8.48105	3.42638	2.35357	2.52174	IL18BP	interleukin 18 binding protein [Source:HGNC Symbol;Acc:HGNC:5987]
ENSG00000184992	176.14	547.6	-1.6355	2.6815e-19	1.0514e-17	0.444044	0.460478	0.507864	1.5493	1.37588	1.26244	BRI3BP	BRI3 binding protein [Source:HGNC Symbol;Acc:HGNC:14251]
ENSG00000247077	699.89	2378.04	-1.7639	2.7024e-19	1.0584e-17	3.15349	3.03582	3.33338	8.75801	10.8149	10.9663	PGAM5	PGAM family member 5, mitochondrial serine/threonine protein phosphatase [Source:HGNC Symbol;Acc:HGNC:28763]
ENSG00000150403	11964.2	4905.9	1.2859	2.7117e-19	1.0608e-17	21.0007	20.583	20.4062	9.52143	7.74976	7.01459	TMCO3	transmembrane and coiled-coil domains 3 [Source:HGNC Symbol;Acc:HGNC:20329]
ENSG00000144524	974.12	2746.94	-1.4951	2.8161e-19	1.1003e-17	2.88073	2.8029	2.95215	7.17432	7.84754	8.02207	COPS7B	COP9 signalosome subunit 7B [Source:HGNC Symbol;Acc:HGNC:16760]
ENSG00000283498	7.91	287.59	-5.169	3.3471e-19	1.3062e-17	0.903658	1.84641	2.23532	21.7241	57.4285	88.9729	MIR1244-2	microRNA 1244-2 [Source:HGNC Symbol;Acc:HGNC:38321]
ENSG00000074410	19.77	172.2	-3.1148	3.7412e-19	1.4583e-17	0.0439045	0.0398704	0.0678774	0.479184	0.46858	0.317388	CA12	carbonic anhydrase 12 [Source:HGNC Symbol;Acc:HGNC:1371]
ENSG00000263586	140.22	18.79	2.9082	3.8335e-19	1.4925e-17	3.39288	2.95275	2.91415	0.380638	0.38863	0.40541	HID1-AS1	HID1 antisense RNA 1 [Source:HGNC Symbol;Acc:HGNC:51181]
ENSG00000186603	27.97	252.6	-3.169	3.9771e-19	1.5466e-17	0.274929	0.230462	0.3226	1.61064	2.78034	2.62807	HPDL	4-hydroxyphenylpyruvate dioxygenase like [Source:HGNC Symbol;Acc:HGNC:28242]
ENSG00000100196	569.6	1961.5	-1.7833	4.2821e-19	1.6632e-17	5.59118	4.91336	5.51235	14.9037	19.3618	17.8091	KDELR3	KDEL endoplasmic reticulum protein retention receptor 3 [Source:HGNC Symbol;Acc:HGNC:6306]
ENSG00000161682	121.79	445.08	-1.8696	4.3601e-19	1.6915e-17	0.634712	0.664317	0.536655	2.02758	2.2389	2.08755	FAM171A2	family with sequence similarity 171 member A2 [Source:HGNC Symbol;Acc:HGNC:30480]
ENSG00000232445	10.5	156.38	-3.9056	4.5387e-19	1.7587e-17	0.0656925	0.0149141	0.0406248	0.495887	0.593559	0.608336	EMSLR	E2F1 mRNA stabilizing lncRNA [Source:HGNC Symbol;Acc:HGNC:54408]
ENSG00000115415	42778	10807.4	1.9847	4.7047e-19	1.8209e-17	77.609	79.04	78.8046	26.9078	16.034	14.3974	STAT1	signal transducer and activator of transcription 1 [Source:HGNC Symbol;Acc:HGNC:11362]
ENSG00000153214	6666.89	2468.11	1.4331	4.9136e-19	1.8995e-17	22.2558	22.7999	22.3235	9.7446	6.96444	7.15131	TMEM87B	transmembrane protein 87B [Source:HGNC Symbol;Acc:HGNC:25913]
ENSG00000245552	326.43	65.58	2.3055	5.1013e-19	1.9698e-17	0.81142	0.868279	0.683968	0.198794	0.115333	0.140801	-	novel transcript, antisense to SESN3
ENSG00000141179	5054.41	2149.96	1.2334	5.4433e-19	2.0993e-17	16.1874	14.7962	15.8281	6.55448	6.56974	5.8058	PCTP	phosphatidylcholine transfer protein [Source:HGNC Symbol;Acc:HGNC:8752]
ENSG00000179134	1839.61	4698.21	-1.353	5.7542e-19	2.2166e-17	4.23047	4.1123	3.94021	11.7911	9.74465	8.44328	SAMD4B	sterile alpha motif domain containing 4B [Source:HGNC Symbol;Acc:HGNC:25492]
ENSG00000139645	29115.3	5964.36	2.2871	6.0872e-19	2.3422e-17	49.4104	46.3398	45.4229	13.9762	7.60636	6.38558	ANKRD52	ankyrin repeat domain 52 [Source:HGNC Symbol;Acc:HGNC:26614]
ENSG00000162063	499.56	1489.17	-1.5752	6.1467e-19	2.3623e-17	1.46707	1.40966	1.38283	3.6808	4.09896	4.2246	CCNF	cyclin F [Source:HGNC Symbol;Acc:HGNC:1591]
ENSG00000086991	523.56	1763.31	-1.7512	6.9808e-19	2.6797e-17	1.49239	1.61259	1.51092	4.39853	4.70443	5.57393	NOX4	NADPH oxidase 4 [Source:HGNC Symbol;Acc:HGNC:7891]
ENSG00000141934	159.79	827.45	-2.3712	7.055e-19	2.7051e-17	0.400172	0.441096	0.393677	1.48403	2.08324	2.43499	PLPP2	phospholipid phosphatase 2 [Source:HGNC Symbol;Acc:HGNC:9230]
ENSG00000012174	5906.81	1386.39	2.09	7.7065e-19	2.9514e-17	12.3353	11.8004	11.3906	3.84957	2.26409	1.93103	MBTPS2	membrane bound transcription factor peptidase, site 2 [Source:HGNC Symbol;Acc:HGNC:15455]
ENSG00000163584	682.86	4606.56	-2.7536	7.7212e-19	2.9536e-17	5.36478	5.98566	6.53876	22.7816	40.5421	49.4298	RPL22L1	ribosomal protein L22 like 1 [Source:HGNC Symbol;Acc:HGNC:27610]
ENSG00000187741	189.67	648.6	-1.7751	7.7693e-19	2.9686e-17	0.351077	0.342103	0.354531	1.43839	1.04103	0.954002	FANCA	FA complementation group A [Source:HGNC Symbol;Acc:HGNC:3582]
ENSG00000141401	20.04	255.39	-3.6545	7.8406e-19	2.9923e-17	0.0502821	0.0730592	0.157548	0.905142	1.32698	1.15837	IMPA2	inositol monophosphatase 2 [Source:HGNC Symbol;Acc:HGNC:6051]
ENSG00000269918	32.74	209.51	-2.6705	7.9959e-19	3.0481e-17	0.257435	0.285732	0.330193	1.50364	1.83168	1.94133	-	novel transcript
ENSG00000177084	513.52	1676.64	-1.7081	8.0504e-19	3.0653e-17	0.575282	0.563967	0.506409	2.20838	1.49806	1.44421	POLE	DNA polymerase epsilon, catalytic subunit [Source:HGNC Symbol;Acc:HGNC:9177]
ENSG00000172009	884.52	3857.61	-2.1243	8.5418e-19	3.2487e-17	1.97953	2.27232	2.15495	6.66857	9.20396	10.3913	THOP1	thimet oligopeptidase 1 [Source:HGNC Symbol;Acc:HGNC:11793]
ENSG00000038945	884.38	186.09	2.2422	8.8045e-19	3.3447e-17	1.98124	2.18537	1.92143	0.599442	0.319586	0.317213	MSR1	macrophage scavenger receptor 1 [Source:HGNC Symbol;Acc:HGNC:7376]
ENSG00000163902	6854.67	20995.2	-1.6148	1.1185e-18	4.2442e-17	30.1965	30.3774	32.3739	78.5302	94.1295	96.22	RPN1	ribophorin I [Source:HGNC Symbol;Acc:HGNC:10381]
ENSG00000267530	209.68	44.78	2.2279	1.137e-18	4.3093e-17	2.11479	2.35181	2.17268	0.478493	0.471819	0.399985	LINC01836	long intergenic non-protein coding RNA 1836 [Source:HGNC Symbol;Acc:HGNC:52652]
ENSG00000107798	9712.23	4204.78	1.2076	1.1904e-18	4.5065e-17	35.3313	36.0568	35.3996	16.7084	14.5744	12.8391	LIPA	lipase A, lysosomal acid type [Source:HGNC Symbol;Acc:HGNC:6617]
ENSG00000087086	50871.6	234707	-2.2059	1.2158e-18	4.5972e-17	958.704	1090.97	1089.3	3253.81	5035.6	5310.72	FTL	ferritin light chain [Source:HGNC Symbol;Acc:HGNC:3999]
ENSG00000168314	9.4	109.35	-3.5409	1.2546e-18	4.7388e-17	0.0207889	0.015103	0.0188556	0.199908	0.219857	0.184812	MOBP	myelin associated oligodendrocyte basic protein [Source:HGNC Symbol;Acc:HGNC:7189]
ENSG00000189190	611.67	180.15	1.7583	1.2703e-18	4.7925e-17	1.6131	1.62264	1.48923	0.557888	0.41736	0.358475	ZNF600	zinc finger protein 600 [Source:HGNC Symbol;Acc:HGNC:30951]
ENSG00000076248	828.73	2237.58	-1.4327	1.3448e-18	5.0679e-17	6.2273	5.73737	5.56414	14.1801	15.5408	15.0802	UNG	uracil DNA glycosylase [Source:HGNC Symbol;Acc:HGNC:12572]
ENSG00000214548	1544.41	12849.1	-3.0567	1.4044e-18	5.2861e-17	1.32544	1.25546	0.999482	16.846	6.52307	5.67343	MEG3	maternally expressed 3 [Source:HGNC Symbol;Acc:HGNC:14575]
ENSG00000163638	37964.1	7972.6	2.2513	1.4187e-18	5.3339e-17	67.7418	64.9316	58.6122	19.388	10.1007	9.33099	ADAMTS9	ADAM metallopeptidase with thrombospondin type 1 motif 9 [Source:HGNC Symbol;Acc:HGNC:13202]
ENSG00000189410	7.25	122.31	-4.0888	1.4232e-18	5.345e-17	0.0427964	0.0233185	0.0211725	0.362149	0.519038	0.499095	SH2D5	SH2 domain containing 5 [Source:HGNC Symbol;Acc:HGNC:28819]
ENSG00000170396	1.41	180.77	-7.1152	1.4778e-18	5.5436e-17	0.0169673	0	0	1.00179	0.543261	0.527123	ZNF804A	zinc finger protein 804A [Source:HGNC Symbol;Acc:HGNC:21711]
ENSG00000119408	1678.2	3921.01	-1.2244	1.5173e-18	5.6853e-17	7.18208	6.51036	6.67559	16.6618	13.9578	14.6666	NEK6	NIMA related kinase 6 [Source:HGNC Symbol;Acc:HGNC:7749]
ENSG00000171766	120.41	8.78	3.7307	1.5204e-18	5.6902e-17	0.213594	0.237282	0.247933	0.0255246	0.0160962	0.00792918	GATM	glycine amidinotransferase [Source:HGNC Symbol;Acc:HGNC:4175]
ENSG00000123064	1599.5	4740.17	-1.5671	1.5286e-18	5.7145e-17	5.84613	5.53619	5.60504	14.0607	17.3991	16.1164	DDX54	DEAD-box helicase 54 [Source:HGNC Symbol;Acc:HGNC:20084]
ENSG00000013810	1259.93	4674.6	-1.8912	1.5606e-18	5.8277e-17	2.52192	2.60043	2.5549	7.14598	9.64187	10.0298	TACC3	transforming acidic coiled-coil containing protein 3 [Source:HGNC Symbol;Acc:HGNC:11524]
ENSG00000106868	4929.31	1766.06	1.4801	1.618e-18	6.0348e-17	21.8611	21.5218	21.6905	9.28622	6.8873	6.16374	SUSD1	sushi domain containing 1 [Source:HGNC Symbol;Acc:HGNC:25413]
ENSG00000100280	5181.46	11273.8	-1.1215	1.6208e-18	6.0386e-17	14.2109	14.2965	14.005	30.4755	29.6965	27.7483	AP1B1	adaptor related protein complex 1 subunit beta 1 [Source:HGNC Symbol;Acc:HGNC:554]
ENSG00000040275	716.57	1908.11	-1.4122	1.6491e-18	6.1372e-17	2.46921	2.68057	2.9147	6.93606	6.69559	6.76964	SPDL1	spindle apparatus coiled-coil protein 1 [Source:HGNC Symbol;Acc:HGNC:26010]
ENSG00000101187	81.71	374.11	-2.1906	1.654e-18	6.1486e-17	0.279068	0.3714	0.448306	1.78038	1.64793	1.37981	SLCO4A1	solute carrier organic anion transporter family member 4A1 [Source:HGNC Symbol;Acc:HGNC:10953]
ENSG00000059728	3226.57	715.96	2.1703	1.6786e-18	6.2327e-17	9.09795	9.27243	8.95264	2.81678	1.73376	1.3064	MXD1	MAX dimerization protein 1 [Source:HGNC Symbol;Acc:HGNC:6761]
ENSG00000204625	125.61	7.65	4.0387	1.6872e-18	6.2578e-17	4.25204	2.36663	3.05361	0.189931	0.239546	0.131115	HCG9	HLA complex group 9 [Source:HGNC Symbol;Acc:HGNC:21243]
ENSG00000171451	106.7	397.89	-1.9008	1.7193e-18	6.3695e-17	0.209311	0.203253	0.206762	0.918291	0.667561	0.626	DSEL	dermatan sulfate epimerase like [Source:HGNC Symbol;Acc:HGNC:18144]
ENSG00000178035	3468.98	15138.1	-2.1255	1.731e-18	6.4056e-17	11.871	12.135	12.4029	36.5258	53.5302	59.117	IMPDH2	inosine monophosphate dehydrogenase 2 [Source:HGNC Symbol;Acc:HGNC:6053]
ENSG00000143344	14284.1	3844.12	1.8933	1.7568e-18	6.4937e-17	48.8537	47.8091	48.1273	17.3003	10.9028	9.32679	RGL1	ral guanine nucleotide dissociation stimulator like 1 [Source:HGNC Symbol;Acc:HGNC:30281]
ENSG00000101850	1582.4	415.84	1.9309	1.8673e-18	6.8945e-17	11.2509	12.1752	12.4783	2.39451	3.12227	3.37057	GPR143	G protein-coupled receptor 143 [Source:HGNC Symbol;Acc:HGNC:20145]
ENSG00000149781	1208.22	4926.79	-2.0274	1.8732e-18	6.9087e-17	6.82194	7.02416	7.3058	20.6842	29.2484	31.1712	FERMT3	fermitin family member 3 [Source:HGNC Symbol;Acc:HGNC:23151]
ENSG00000151079	155.98	7.72	4.2527	1.8914e-18	6.9679e-17	0.747806	0.530928	0.70255	0.0662438	0.0175892	0.012997	KCNA6	potassium voltage-gated channel subfamily A member 6 [Source:HGNC Symbol;Acc:HGNC:6225]
ENSG00000163577	1579.23	633.85	1.3161	1.9036e-18	7.0048e-17	5.31619	5.0732	4.94351	2.23145	1.77874	1.85515	EIF5A2	eukaryotic translation initiation factor 5A2 [Source:HGNC Symbol;Acc:HGNC:3301]
ENSG00000110917	3785.15	8721.79	-1.2044	1.9133e-18	7.0329e-17	11.3224	10.0735	10.2409	26.0616	21.6266	21.7518	MLEC	malectin [Source:HGNC Symbol;Acc:HGNC:28973]
ENSG00000090861	3353.53	8693.32	-1.3741	1.9644e-18	7.2114e-17	5.63828	6.20755	5.74908	13.7489	14.8735	14.591	AARS1	alanyl-tRNA synthetase 1 [Source:HGNC Symbol;Acc:HGNC:20]
ENSG00000125746	2622.51	1062.61	1.304	1.9663e-18	7.2114e-17	5.48146	6.00409	5.7654	2.23583	2.31154	2.09321	EML2	EMAP like 2 [Source:HGNC Symbol;Acc:HGNC:18035]
ENSG00000172985	866.94	2132.11	-1.2986	1.9838e-18	7.2675e-17	2.55369	2.71777	2.56616	7.07326	5.77923	5.5457	SH3RF3	SH3 domain containing ring finger 3 [Source:HGNC Symbol;Acc:HGNC:24699]
ENSG00000068354	360.99	1083.27	-1.584	2.0317e-18	7.4348e-17	1.5155	1.68403	1.69274	4.38404	5.03601	4.49876	TBC1D25	TBC1 domain family member 25 [Source:HGNC Symbol;Acc:HGNC:8092]
ENSG00000124225	316	997.5	-1.6569	2.0823e-18	7.6114e-17	0.927976	1.01612	1.01929	2.71119	3.01963	3.11912	PMEPA1	prostate transmembrane protein, androgen induced 1 [Source:HGNC Symbol;Acc:HGNC:14107]
ENSG00000136274	19.66	188.85	-3.268	2.0877e-18	7.6229e-17	0.077228	0.0911716	0.0445746	0.502017	0.726822	0.693935	NACAD	NAC alpha domain containing [Source:HGNC Symbol;Acc:HGNC:22196]
ENSG00000137054	363.24	1209.47	-1.7345	2.1347e-18	7.7857e-17	2.63567	2.60982	2.57239	7.23545	8.20854	9.12294	POLR1E	RNA polymerase I subunit E [Source:HGNC Symbol;Acc:HGNC:17631]
ENSG00000167193	17215.8	7459.4	1.2065	2.1819e-18	7.949e-17	74.2358	76.8891	76.6547	36.3384	29.4737	28.4058	CRK	CRK proto-oncogene, adaptor protein [Source:HGNC Symbol;Acc:HGNC:2362]
ENSG00000183763	42.93	296.19	-2.7828	2.2046e-18	8.0229e-17	0.200213	0.288767	0.218494	1.14609	1.82257	1.62677	TRAIP	TRAF interacting protein [Source:HGNC Symbol;Acc:HGNC:30764]
ENSG00000176697	13.43	126.59	-3.2252	2.2381e-18	8.1359e-17	0.0248097	0.0315422	0.0368222	0.265292	0.315337	0.253759	BDNF	brain derived neurotrophic factor [Source:HGNC Symbol;Acc:HGNC:1033]
ENSG00000120279	31133	14439.2	1.1084	2.3034e-18	8.364e-17	185.823	184.017	182.781	91.1402	79.3278	73.8604	MYCT1	MYC target 1 [Source:HGNC Symbol;Acc:HGNC:23172]
ENSG00000134873	5.42	153.56	-4.8611	2.3365e-18	8.4748e-17	0.0453831	0.0412132	0	0.602242	0.825615	0.867642	CLDN10	claudin 10 [Source:HGNC Symbol;Acc:HGNC:2033]
ENSG00000138092	300.48	818.05	-1.4458	2.4033e-18	8.7075e-17	0.991805	1.03657	0.901002	2.84846	2.44457	2.30864	CENPO	centromere protein O [Source:HGNC Symbol;Acc:HGNC:28152]
ENSG00000078399	925.46	3137.63	-1.761	2.4906e-18	9.0138e-17	5.51454	5.39881	5.4971	14.597	18.7481	19.1065	HOXA9	homeobox A9 [Source:HGNC Symbol;Acc:HGNC:5109]
ENSG00000116774	569.9	169.69	1.7523	2.7181e-18	9.8263e-17	3.80515	3.30716	3.75492	0.937347	1.11617	1.00857	OLFML3	olfactomedin like 3 [Source:HGNC Symbol;Acc:HGNC:24956]
ENSG00000184916	1363	3817.2	-1.4854	2.7348e-18	9.8758e-17	3.80692	3.80611	3.84698	9.21079	10.9062	10.2456	JAG2	jagged canonical Notch ligand 2 [Source:HGNC Symbol;Acc:HGNC:6189]
ENSG00000183856	208.81	1021.41	-2.2922	2.8504e-18	1.0282e-16	0.62661	0.540583	0.500229	3.81032	2.12235	1.93308	IQGAP3	IQ motif containing GTPase activating protein 3 [Source:HGNC Symbol;Acc:HGNC:20669]
ENSG00000227825	403.21	77.34	2.3688	3.2531e-18	1.1722e-16	2.31407	2.09091	2.14716	0.593393	0.332	0.288286	SLC9A7P1	solute carrier family 9 member 7 pseudogene 1 [Source:HGNC Symbol;Acc:HGNC:32679]
ENSG00000198113	839.97	2509.35	-1.5784	3.4378e-18	1.2374e-16	3.47592	3.91746	3.43547	9.26505	10.6535	10.6721	TOR4A	torsin family 4 member A [Source:HGNC Symbol;Acc:HGNC:25981]
ENSG00000134326	4908.08	701.15	2.8056	3.4932e-18	1.256e-16	18.9753	21.8714	19.2635	4.64707	2.11354	1.60563	CMPK2	cytidine/uridine monophosphate kinase 2 [Source:HGNC Symbol;Acc:HGNC:27015]
ENSG00000089818	3517.32	1300.79	1.4342	3.5049e-18	1.2588e-16	7.14119	7.2314	7.15888	3.14281	2.27139	2.20858	NECAP1	NECAP endocytosis associated 1 [Source:HGNC Symbol;Acc:HGNC:24539]
ENSG00000181524	2443.68	9766.87	-1.9987	3.6145e-18	1.2967e-16	99.389	104.257	108.39	302.921	406.527	463.174	RPL24P4	RPL24 pseudogene 4 [Source:HGNC Symbol;Acc:HGNC:21371]
ENSG00000226278	1.95	144.45	-6.2126	3.8841e-18	1.3919e-16	0.147147	0.133627	0.12133	5.71651	10.3508	11.7451	PSPHP1	phosphoserine phosphatase pseudogene 1 [Source:HGNC Symbol;Acc:HGNC:9578]
ENSG00000184545	654.27	197.34	1.7312	4.0536e-18	1.4511e-16	2.11385	2.50676	2.4676	0.679053	0.762534	0.592131	DUSP8	dual specificity phosphatase 8 [Source:HGNC Symbol;Acc:HGNC:3074]
ENSG00000128973	405.91	1162.5	-1.5175	4.2228e-18	1.51e-16	0.956999	1.09464	0.920604	2.64108	2.88198	2.55445	CLN6	CLN6 transmembrane ER protein [Source:HGNC Symbol;Acc:HGNC:2077]
ENSG00000124067	6801.06	2833.65	1.2629	4.3695e-18	1.5608e-16	14.0584	14.6454	15.3565	6.74352	5.64914	5.14093	SLC12A4	solute carrier family 12 member 4 [Source:HGNC Symbol;Acc:HGNC:10913]
ENSG00000164463	3630.41	706.59	2.3593	4.697e-18	1.6759e-16	5.55078	4.97147	5.31379	1.52958	0.782539	0.672743	CREBRF	CREB3 regulatory factor [Source:HGNC Symbol;Acc:HGNC:24050]
ENSG00000163644	2297.57	881.97	1.3806	4.9494e-18	1.7641e-16	3.4822	3.78487	3.59669	1.54726	1.16006	1.27206	PPM1K	protein phosphatase, Mg2+/Mn2+ dependent 1K [Source:HGNC Symbol;Acc:HGNC:25415]
ENSG00000166960	14.43	152.74	-3.4092	5.1925e-18	1.8487e-16	0.0686578	0.0662461	0.0389204	0.445647	0.632842	0.648102	CCDC178	coiled-coil domain containing 178 [Source:HGNC Symbol;Acc:HGNC:29588]
ENSG00000168944	2961.89	1086.79	1.4454	5.308e-18	1.8878e-16	4.07518	4.05007	4.10026	1.77668	1.27698	1.24121	CEP120	centrosomal protein 120 [Source:HGNC Symbol;Acc:HGNC:26690]
ENSG00000043093	5027.19	2121.13	1.2446	5.3718e-18	1.9085e-16	10.9456	10.6053	10.996	5.00237	3.90256	4.1874	DCUN1D1	defective in cullin neddylation 1 domain containing 1 [Source:HGNC Symbol;Acc:HGNC:18184]
ENSG00000115828	6947.34	2586.3	1.426	5.4199e-18	1.9234e-16	44.0314	45.5703	49.9443	15.5342	16.6958	16.9773	QPCT	glutaminyl-peptide cyclotransferase [Source:HGNC Symbol;Acc:HGNC:9753]
ENSG00000153904	14406.5	5863.46	1.2967	5.9037e-18	2.0929e-16	55.6448	55.6414	57.5972	26.247	19.8296	19.6286	DDAH1	dimethylarginine dimethylaminohydrolase 1 [Source:HGNC Symbol;Acc:HGNC:2715]
ENSG00000132470	925.19	224.48	2.0407	6.2105e-18	2.1993e-16	2.66413	2.53283	2.16859	0.681701	0.650348	0.380099	ITGB4	integrin subunit beta 4 [Source:HGNC Symbol;Acc:HGNC:6158]
ENSG00000119403	1150.36	2923.58	-1.3453	6.454e-18	2.283e-16	3.14221	3.15498	3.08555	7.19352	7.72775	7.66367	PHF19	PHD finger protein 19 [Source:HGNC Symbol;Acc:HGNC:24566]
ENSG00000047849	7652	22374.5	-1.548	6.5359e-18	2.3096e-16	9.3606	9.3879	8.70454	32.926	23.1221	20.9404	MAP4	microtubule associated protein 4 [Source:HGNC Symbol;Acc:HGNC:6862]
ENSG00000122877	140.06	10.61	3.7705	6.629e-18	2.3399e-16	0.501352	0.652863	0.698079	0.0218311	0.0642461	0.045212	EGR2	early growth response 2 [Source:HGNC Symbol;Acc:HGNC:3239]
ENSG00000141682	3935.78	1465.41	1.425	6.8764e-18	2.4246e-16	28.8744	33.8875	33.9849	13.3465	11.1908	9.90018	PMAIP1	phorbol-12-myristate-13-acetate-induced protein 1 [Source:HGNC Symbol;Acc:HGNC:9108]
ENSG00000142408	178.53	623.16	-1.805	7.0107e-18	2.4694e-16	0.353678	0.382264	0.348874	1.54567	1.08841	0.997657	CACNG8	calcium voltage-gated channel auxiliary subunit gamma 8 [Source:HGNC Symbol;Acc:HGNC:13628]
ENSG00000167325	1950.99	4623.56	-1.2449	7.0584e-18	2.4835e-16	8.02496	8.53584	8.22162	21.7241	17.7203	16.6432	RRM1	ribonucleotide reductase catalytic subunit M1 [Source:HGNC Symbol;Acc:HGNC:10451]
ENSG00000130517	1203.33	2761.53	-1.1987	7.0699e-18	2.4849e-16	2.92043	2.90755	2.7918	7.1511	6.02437	5.69089	PGPEP1	pyroglutamyl-peptidase I [Source:HGNC Symbol;Acc:HGNC:13568]
ENSG00000029993	1685.65	5148.27	-1.6105	7.2254e-18	2.5368e-16	7.58984	7.99294	7.57696	19.4939	22.8299	24.4435	HMGB3	high mobility group box 3 [Source:HGNC Symbol;Acc:HGNC:5004]
ENSG00000075213	47.26	232.49	-2.298	7.7124e-18	2.7049e-16	0.0850321	0.086636	0.102604	0.53767	0.366229	0.388572	SEMA3A	semaphorin 3A [Source:HGNC Symbol;Acc:HGNC:10723]
ENSG00000140931	1659.11	6571.05	-1.9855	7.8238e-18	2.7411e-16	9.18633	9.7438	9.63295	26.9479	39.2076	40.227	CMTM3	CKLF like MARVEL transmembrane domain containing 3 [Source:HGNC Symbol;Acc:HGNC:19174]
ENSG00000122707	4457.11	1356.32	1.7154	7.8651e-18	2.7526e-16	15.027	14.0972	13.9343	5.61557	3.55298	3.41807	RECK	reversion inducing cysteine rich protein with kazal motifs [Source:HGNC Symbol;Acc:HGNC:11345]
ENSG00000054392	499.55	161.76	1.6226	8.0967e-18	2.8307e-16	1.34376	1.36725	1.33197	0.500193	0.389731	0.361873	HHAT	hedgehog acyltransferase [Source:HGNC Symbol;Acc:HGNC:18270]
ENSG00000164086	854.77	1957.6	-1.1952	8.1109e-18	2.8326e-16	2.67937	2.69157	2.73714	6.20706	5.95849	5.49807	DUSP7	dual specificity phosphatase 7 [Source:HGNC Symbol;Acc:HGNC:3073]
ENSG00000203688	145.26	16.91	3.1164	8.66e-18	3.0212e-16	0.672024	0.666543	0.601273	0.0659972	0.0462432	0.100232	LINC02487	long intergenic non-protein coding RNA 2487 [Source:HGNC Symbol;Acc:HGNC:53466]
ENSG00000254554	105.99	9.7	3.4566	9.2614e-18	3.2275e-16	2.65443	2.30195	2.14926	0.202361	0.232022	0.182875	-	novel transcript
ENSG00000186472	3.66	197.75	-5.7837	9.3085e-18	3.2405e-16	0.0041975	0.00304946	0.00138441	0.299012	0.0830812	0.0754336	PCLO	piccolo presynaptic cytomatrix protein [Source:HGNC Symbol;Acc:HGNC:13406]
ENSG00000162434	118673	36565.3	1.6984	9.3986e-18	3.2684e-16	166.791	167.133	171.737	66.9392	42.9097	39.9324	JAK1	Janus kinase 1 [Source:HGNC Symbol;Acc:HGNC:6190]
ENSG00000170873	4727.03	1707.52	1.4683	9.7166e-18	3.3755e-16	11.5755	10.9558	10.1756	4.70125	3.44262	3.16752	MTSS1	MTSS I-BAR domain containing 1 [Source:HGNC Symbol;Acc:HGNC:20443]
ENSG00000129636	7998.51	3004.74	1.4121	9.9355e-18	3.4457e-16	18.8221	18.0505	18.8571	8.1871	6.40838	5.45283	ITFG1	integrin alpha FG-GAP repeat containing 1 [Source:HGNC Symbol;Acc:HGNC:30697]
ENSG00000197124	292.52	82.4	1.8309	9.9399e-18	3.4457e-16	1.07477	1.02165	1.07108	0.288488	0.273825	0.284561	ZNF682	zinc finger protein 682 [Source:HGNC Symbol;Acc:HGNC:28857]
ENSG00000162894	187.5	31.3	2.5976	1.0284e-17	3.5613e-16	0.871064	1.02068	1.0565	0.129696	0.190839	0.145043	FCMR	Fc fragment of IgM receptor [Source:HGNC Symbol;Acc:HGNC:14315]
ENSG00000096093	2285.26	996.29	1.1974	1.12e-17	3.8745e-16	1.85324	1.70979	1.84135	0.826172	0.729887	0.688433	EFHC1	EF-hand domain containing 1 [Source:HGNC Symbol;Acc:HGNC:16406]
ENSG00000115107	766.65	2178.65	-1.5062	1.1224e-17	3.8786e-16	2.87494	3.20327	2.95707	7.55133	8.09864	8.64288	STEAP3	STEAP3 metalloreductase [Source:HGNC Symbol;Acc:HGNC:24592]
ENSG00000134245	932.98	207.88	2.1604	1.2167e-17	4.2002e-16	1.53169	1.35854	1.16954	0.415451	0.236393	0.219549	WNT2B	Wnt family member 2B [Source:HGNC Symbol;Acc:HGNC:12781]
ENSG00000188158	292.12	17.91	3.9909	1.2717e-17	4.3853e-16	0.663973	0.418953	0.401283	0.0556713	0.00877679	0.0242119	NHS	NHS actin remodeling regulator [Source:HGNC Symbol;Acc:HGNC:7820]
ENSG00000011332	7.34	136.38	-4.2004	1.3367e-17	4.6046e-16	0.0160023	0.0363298	0.0296879	0.329301	0.477429	0.623341	DPF1	double PHD fingers 1 [Source:HGNC Symbol;Acc:HGNC:20225]
ENSG00000204161	2965.04	1188.33	1.3197	1.3432e-17	4.6223e-16	13.9072	12.697	12.0969	4.77961	5.12894	4.79047	TMEM273	transmembrane protein 273 [Source:HGNC Symbol;Acc:HGNC:27274]
ENSG00000166225	4047.91	747.77	2.4348	1.4011e-17	4.8164e-16	10.1897	9.76122	10.0954	2.81544	1.43476	1.1349	FRS2	fibroblast growth factor receptor substrate 2 [Source:HGNC Symbol;Acc:HGNC:16971]
ENSG00000163762	17472.9	7907	1.1439	1.4111e-17	4.8459e-16	71.9276	68.7087	75.0139	34.8204	29.9162	28.3114	TM4SF18	transmembrane 4 L six family member 18 [Source:HGNC Symbol;Acc:HGNC:25181]
ENSG00000123892	267.71	875.36	-1.708	1.4206e-17	4.8735e-16	3.4463	3.21489	3.39448	9.33589	10.2134	11.4982	RAB38	RAB38, member RAS oncogene family [Source:HGNC Symbol;Acc:HGNC:9776]
ENSG00000185127	5241.19	2025.52	1.371	1.4257e-17	4.8858e-16	36.1446	35.4259	34.1427	16.0131	11.862	11.2187	C6orf120	chromosome 6 open reading frame 120 [Source:HGNC Symbol;Acc:HGNC:21247]
ENSG00000143013	454.37	1573.66	-1.7915	1.4592e-17	4.9953e-16	1.57278	1.43791	1.49836	4.07119	5.32374	5.32295	LMO4	LIM domain only 4 [Source:HGNC Symbol;Acc:HGNC:6644]
ENSG00000181852	1203.29	2982.49	-1.3098	1.5124e-17	5.1721e-16	3.27737	3.33391	3.2937	9.1714	7.69724	6.59728	RNF41	ring finger protein 41 [Source:HGNC Symbol;Acc:HGNC:18401]
ENSG00000165949	56083	15171.4	1.8863	1.5362e-17	5.248e-16	214.143	250.356	262.095	53.3793	78.0882	54.7273	IFI27	interferon alpha inducible protein 27 [Source:HGNC Symbol;Acc:HGNC:5397]
ENSG00000235513	258.64	48.46	2.4257	1.5406e-17	5.2577e-16	0.943218	1.04092	1.07766	0.156184	0.242126	0.145555	L3MBTL2-AS1	L3MBTL2 antisense RNA 1 [Source:HGNC Symbol;Acc:HGNC:40847]
ENSG00000169992	964.86	2317.01	-1.2636	1.5812e-17	5.3905e-16	2.81139	3.23632	3.02435	7.35906	6.82097	6.55321	NLGN2	neuroligin 2 [Source:HGNC Symbol;Acc:HGNC:14290]
ENSG00000158615	11361.2	3179.92	1.8366	1.79e-17	6.0962e-16	39.5338	38.7828	37.8873	14.4943	8.8569	7.9686	PPP1R15B	protein phosphatase 1 regulatory subunit 15B [Source:HGNC Symbol;Acc:HGNC:14951]
ENSG00000203760	111.89	878.78	-2.9708	1.7957e-17	6.109e-16	1.79885	2.47077	2.76252	10.223	18.8059	22.6119	CENPW	centromere protein W [Source:HGNC Symbol;Acc:HGNC:21488]
ENSG00000124126	4519.08	12060.2	-1.4163	1.8066e-17	6.1399e-16	11.1115	10.887	10.3765	34.3371	25.4621	22.9493	PREX1	phosphatidylinositol-3,4,5-trisphosphate dependent Rac exchange factor 1 [Source:HGNC Symbol;Acc:HGNC:32594]
ENSG00000128805	1414.71	3964.76	-1.4865	1.8622e-17	6.3222e-16	3.80881	3.81142	3.61021	8.93188	10.3303	10.4783	ARHGAP22	Rho GTPase activating protein 22 [Source:HGNC Symbol;Acc:HGNC:30320]
ENSG00000171608	353	981.26	-1.476	1.9413e-17	6.5839e-16	1.07945	1.03809	0.882558	2.8901	2.75955	2.2927	PIK3CD	phosphatidylinositol-4,5-bisphosphate 3-kinase catalytic subunit delta [Source:HGNC Symbol;Acc:HGNC:8977]
ENSG00000049249	231.57	35.84	2.6717	1.9701e-17	6.6749e-16	0.625585	0.713561	0.620483	0.141819	0.0938313	0.0577779	TNFRSF9	TNF receptor superfamily member 9 [Source:HGNC Symbol;Acc:HGNC:11924]
ENSG00000138074	842.95	2340.01	-1.4727	2.0422e-17	6.9119e-16	2.90722	2.57768	2.63231	6.54288	7.36519	7.39432	SLC5A6	solute carrier family 5 member 6 [Source:HGNC Symbol;Acc:HGNC:11041]
ENSG00000171160	241.53	775.21	-1.6812	2.1314e-17	7.2065e-16	1.45244	1.99236	1.72076	5.42203	5.51079	4.84477	MORN4	MORN repeat containing 4 [Source:HGNC Symbol;Acc:HGNC:24001]
ENSG00000149679	197.6	613.15	-1.6318	2.135e-17	7.2114e-16	0.887841	0.838514	1.07927	2.90374	2.7664	2.61398	CABLES2	Cdk5 and Abl enzyme substrate 2 [Source:HGNC Symbol;Acc:HGNC:16143]
ENSG00000084652	2917.09	6136.16	-1.0728	2.4392e-17	8.2304e-16	10.5063	10.049	10.1274	22.0286	20.2927	19.0955	TXLNA	taxilin alpha [Source:HGNC Symbol;Acc:HGNC:30685]
ENSG00000198814	156.21	582.55	-1.9002	2.4991e-17	8.4239e-16	0.504676	0.526563	0.534179	2.4616	1.54885	1.59439	GK	glycerol kinase [Source:HGNC Symbol;Acc:HGNC:4289]
ENSG00000159388	3322.29	7498.34	-1.1745	2.5377e-17	8.545e-16	21.2992	21.7394	21.7603	53.142	45.7709	40.6936	BTG2	BTG anti-proliferation factor 2 [Source:HGNC Symbol;Acc:HGNC:1131]
ENSG00000036530	189.07	14.85	3.6196	2.5862e-17	8.6993e-16	0.418611	0.301882	0.367159	0.0520932	0.0179186	0.0137308	CYP46A1	cytochrome P450 family 46 subfamily A member 1 [Source:HGNC Symbol;Acc:HGNC:2641]
ENSG00000130024	10416.9	4953.49	1.0724	2.7878e-17	9.3679e-16	30.8586	31.5592	31.225	15.5404	13.6761	13.1978	PHF10	PHD finger protein 10 [Source:HGNC Symbol;Acc:HGNC:18250]
ENSG00000271503	640.52	193.68	1.7307	2.8399e-17	9.5334e-16	7.5325	7.82921	7.61573	1.92169	2.23726	2.40012	CCL5	C-C motif chemokine ligand 5 [Source:HGNC Symbol;Acc:HGNC:10632]
ENSG00000099256	502.95	1268	-1.3333	2.8628e-17	9.6005e-16	3.91657	3.65424	4.06739	9.42025	9.09923	9.3281	PRTFDC1	phosphoribosyl transferase domain containing 1 [Source:HGNC Symbol;Acc:HGNC:23333]
ENSG00000162631	233.89	57.32	2.0342	3.2052e-17	1.0733e-15	0.411644	0.388774	0.398252	0.0900755	0.10473	0.0839454	NTNG1	netrin G1 [Source:HGNC Symbol;Acc:HGNC:23319]
ENSG00000120925	3332.64	1383.44	1.2677	3.2071e-17	1.0733e-15	9.84715	9.72284	10.0283	4.64519	3.60319	3.49235	RNF170	ring finger protein 170 [Source:HGNC Symbol;Acc:HGNC:25358]
ENSG00000152213	507.68	134.36	1.9183	3.4713e-17	1.1606e-15	2.58478	2.32318	2.63892	0.685948	0.484066	0.725516	ARL11	ADP ribosylation factor like GTPase 11 [Source:HGNC Symbol;Acc:HGNC:24046]
ENSG00000172795	6028.3	2202.75	1.452	3.6336e-17	1.2136e-15	9.30837	9.77656	9.4227	4.10264	2.76087	3.09943	DCP2	decapping mRNA 2 [Source:HGNC Symbol;Acc:HGNC:24452]
ENSG00000137936	1232.23	3052.14	-1.3082	3.6897e-17	1.2311e-15	3.2555	3.16808	3.15572	7.14813	7.7606	7.56368	BCAR3	BCAR3 adaptor protein, NSP family member [Source:HGNC Symbol;Acc:HGNC:973]
ENSG00000083099	5456.59	2553.74	1.0955	3.7013e-17	1.2337e-15	11.0878	11.4781	11.2578	5.36744	4.85597	4.835	LYRM2	LYR motif containing 2 [Source:HGNC Symbol;Acc:HGNC:25229]
ENSG00000182197	3565.94	7469.71	-1.0667	3.7818e-17	1.2592e-15	5.97582	5.8994	5.98772	12.6204	11.5682	11.3973	EXT1	exostosin glycosyltransferase 1 [Source:HGNC Symbol;Acc:HGNC:3512]
ENSG00000175727	2609.73	6381.49	-1.2902	3.8041e-17	1.2654e-15	3.43401	3.43913	3.24937	9.50383	7.18358	6.97419	MLXIP	MLX interacting protein [Source:HGNC Symbol;Acc:HGNC:17055]
ENSG00000107864	844.21	128.47	2.7073	4.0015e-17	1.3297e-15	1.85989	2.04133	1.83148	0.470089	0.185867	0.192392	CPEB3	cytoplasmic polyadenylation element binding protein 3 [Source:HGNC Symbol;Acc:HGNC:21746]
ENSG00000223722	215.14	20.88	3.3887	4.0417e-17	1.3417e-15	7.0219	12.9703	8.74389	0.587955	0.787894	1.23287	IFITM3P2	IFITM3 pseudogene 2 [Source:HGNC Symbol;Acc:HGNC:54539]
ENSG00000173638	642.74	1668.73	-1.3756	4.2906e-17	1.4229e-15	0.989621	1.04614	1.04007	2.41933	2.56544	2.58145	SLC19A1	solute carrier family 19 member 1 [Source:HGNC Symbol;Acc:HGNC:10937]
ENSG00000113739	361.53	1304.29	-1.85	4.2964e-17	1.4234e-15	0.971138	1.54334	1.31998	4.40953	4.47565	4.26809	STC2	stanniocalcin 2 [Source:HGNC Symbol;Acc:HGNC:11374]
ENSG00000084623	4665.98	19049.9	-2.0295	4.359e-17	1.4427e-15	8.47944	8.7424	8.49778	24.0013	36.178	38.4111	EIF3I	eukaryotic translation initiation factor 3 subunit I [Source:HGNC Symbol;Acc:HGNC:3272]
ENSG00000120254	1533.38	4652.08	-1.6009	4.3813e-17	1.4486e-15	5.79498	5.76524	5.3059	13.8542	17.1	17.3202	MTHFD1L	methylenetetrahydrofolate dehydrogenase (NADP+ dependent) 1 like [Source:HGNC Symbol;Acc:HGNC:21055]
ENSG00000140859	671.75	1881.97	-1.4854	4.5809e-17	1.5131e-15	1.17817	1.27518	1.30792	3.07142	3.5846	3.32321	KIFC3	kinesin family member C3 [Source:HGNC Symbol;Acc:HGNC:6326]
ENSG00000137460	149.7	23.28	2.6695	4.6265e-17	1.5266e-15	0.395873	0.372715	0.451221	0.078374	0.0536602	0.0500847	FHDC1	FH2 domain containing 1 [Source:HGNC Symbol;Acc:HGNC:29363]
ENSG00000163069	8699.34	4087.78	1.0894	4.6756e-17	1.5413e-15	36.3125	35.6849	35.3693	18.0672	15.2326	14.7927	SGCB	sarcoglycan beta [Source:HGNC Symbol;Acc:HGNC:10806]
ENSG00000141858	256.1	1341.68	-2.3886	4.755e-17	1.5659e-15	2.00813	2.17314	1.82137	6.53332	11.6253	11.3096	SAMD1	sterile alpha motif domain containing 1 [Source:HGNC Symbol;Acc:HGNC:17958]
ENSG00000196405	581.1	1783.23	-1.6167	4.8277e-17	1.5882e-15	0.98377	0.918332	1.07853	2.56635	3.01813	3.05934	EVL	Enah/Vasp-like [Source:HGNC Symbol;Acc:HGNC:20234]
ENSG00000233559	290.28	66.13	2.1401	5.4231e-17	1.7823e-15	1.86872	2.18711	2.48395	0.458538	0.429835	0.523579	LINC00513	long intergenic non-protein coding RNA 513 [Source:HGNC Symbol;Acc:HGNC:43566]
ENSG00000099904	1535.27	3395.42	-1.1449	5.4687e-17	1.7955e-15	4.99375	4.89971	4.99706	10.6617	10.7051	9.9179	ZDHHC8	zinc finger DHHC-type palmitoyltransferase 8 [Source:HGNC Symbol;Acc:HGNC:18474]
ENSG00000198467	3324.39	16581.8	-2.3183	5.6157e-17	1.8419e-15	17.966	19.0326	19.1515	57.2284	96.8562	108.106	TPM2	tropomyosin 2 [Source:HGNC Symbol;Acc:HGNC:12011]
ENSG00000133985	104.41	7.44	3.8285	5.7456e-17	1.8827e-15	0.384507	0.410797	0.307719	0.0231996	0.0146301	0.0360347	TTC9	tetratricopeptide repeat domain 9 [Source:HGNC Symbol;Acc:HGNC:20267]
ENSG00000180660	89.12	5.38	4.0649	5.8534e-17	1.9161e-15	0.582503	0.541003	0.529422	0.030553	0.0256896	0.037965	MAB21L1	mab-21 like 1 [Source:HGNC Symbol;Acc:HGNC:6757]
ENSG00000173926	1875.54	4574.49	-1.286	6.0723e-17	1.9858e-15	6.84504	6.60526	7.0125	15.102	16.5146	15.6784	MARCHF3	membrane associated ring-CH-type finger 3 [Source:HGNC Symbol;Acc:HGNC:28728]
ENSG00000101782	9497.36	4161.97	1.19	6.2054e-17	2.0273e-15	34.8504	35.1244	35.2016	17.2517	13.7011	13.0753	RIOK3	RIO kinase 3 [Source:HGNC Symbol;Acc:HGNC:11451]
ENSG00000198252	6258.34	2617.83	1.257	6.2462e-17	2.0386e-15	22.9331	22.2887	22.3315	10.7169	7.979	8.29209	STYX	serine/threonine/tyrosine interacting protein [Source:HGNC Symbol;Acc:HGNC:11447]
ENSG00000139329	1.54	108.73	-6.0766	6.2765e-17	2.0464e-15	0	0.0130575	0.0177838	0.691332	0.662666	0.721597	LUM	lumican [Source:HGNC Symbol;Acc:HGNC:6724]
ENSG00000100418	3223.34	7243.38	-1.1679	6.2885e-17	2.0483e-15	11.7426	11.4932	12.0031	24.95	25.5438	24.6439	DESI1	desumoylating isopeptidase 1 [Source:HGNC Symbol;Acc:HGNC:24577]
ENSG00000165312	930.24	224.58	2.0553	6.542e-17	2.1288e-15	4.59284	5.33234	5.21073	0.867648	1.26353	1.30599	OTUD1	OTU deubiquitinase 1 [Source:HGNC Symbol;Acc:HGNC:27346]
ENSG00000162819	5525.42	2380.8	1.2143	6.8009e-17	2.2108e-15	19.5266	19.816	20.3165	9.61688	7.6658	7.27607	BROX	BRO1 domain and CAAX motif containing [Source:HGNC Symbol;Acc:HGNC:26512]
ENSG00000234585	673.31	236.07	1.5105	7.1541e-17	2.3233e-15	3.33109	2.73586	3.17478	1.16822	0.969592	0.950581	CCT6P3	chaperonin containing TCP1 subunit 6 pseudogene 3 [Source:HGNC Symbol;Acc:HGNC:35137]
ENSG00000152465	9881.64	4068.06	1.2806	7.2928e-17	2.3661e-15	26.2487	27.1655	28.6912	10.6124	10.2372	11.2009	NMT2	N-myristoyltransferase 2 [Source:HGNC Symbol;Acc:HGNC:7858]
ENSG00000171307	1094.75	3477.3	-1.667	7.5451e-17	2.4455e-15	6.53993	6.61038	6.22608	16.2209	20.6852	21.1164	ZDHHC16	zinc finger DHHC-type palmitoyltransferase 16 [Source:HGNC Symbol;Acc:HGNC:20714]
ENSG00000185414	976.45	2958.06	-1.5985	7.5856e-17	2.4562e-15	3.51781	3.7551	3.75547	9.12722	11.0653	11.353	MRPL30	mitochondrial ribosomal protein L30 [Source:HGNC Symbol;Acc:HGNC:14036]
ENSG00000066117	2788.56	5953.26	-1.0942	7.738e-17	2.5031e-15	10.4532	10.4673	9.67515	21.8045	20.7898	19.5054	SMARCD1	SWI/SNF related, matrix associated, actin dependent regulator of chromatin, subfamily d, member 1 [Source:HGNC Symbol;Acc:HGNC:11106]
ENSG00000226002	223.97	23.35	3.2266	7.7707e-17	2.5112e-15	7.4386	6.42778	6.70088	1.21002	0.572295	0.313243	GTF2IP14	general transcription factor IIi pseudogene 14 [Source:HGNC Symbol;Acc:HGNC:51726]
ENSG00000160233	184.82	598.4	-1.6969	7.8073e-17	2.5206e-15	0.571647	0.647411	0.482185	2.07496	1.66073	1.52627	LRRC3	leucine rich repeat containing 3 [Source:HGNC Symbol;Acc:HGNC:14965]
ENSG00000124406	1811.55	333.11	2.4394	8.0909e-17	2.6095e-15	3.11729	2.97568	2.61277	0.821787	0.372661	0.357319	ATP8A1	ATPase phospholipid transporting 8A1 [Source:HGNC Symbol;Acc:HGNC:13531]
ENSG00000126903	377.56	1475.84	-1.9659	8.1171e-17	2.6154e-15	2.82016	3.35263	2.86089	8.69118	12.7692	11.8044	SLC10A3	solute carrier family 10 member 3 [Source:HGNC Symbol;Acc:HGNC:22979]
ENSG00000142082	324.65	1110.45	-1.7732	8.3099e-17	2.675e-15	1.06855	1.0583	1.01793	2.81455	3.83498	3.49734	SIRT3	sirtuin 3 [Source:HGNC Symbol;Acc:HGNC:14931]
ENSG00000137393	2350.08	5465.49	-1.2178	8.3875e-17	2.6973e-15	8.11781	8.57584	7.74989	21.0687	16.6857	16.5066	RNF144B	ring finger protein 144B [Source:HGNC Symbol;Acc:HGNC:21578]
ENSG00000094631	747.93	1889.97	-1.3381	8.4497e-17	2.7146e-15	1.36024	1.25335	1.18281	3.57535	2.991	2.59533	HDAC6	histone deacetylase 6 [Source:HGNC Symbol;Acc:HGNC:14064]
ENSG00000176058	124.8	817.05	-2.7088	8.5682e-17	2.75e-15	0.3818	0.429271	0.458726	1.56367	2.97763	3.23256	TPRN	taperin [Source:HGNC Symbol;Acc:HGNC:26894]
ENSG00000228594	11.97	131.24	-3.45	9.0369e-17	2.8976e-15	0.0904084	0.123152	0.089455	0.772003	1.1842	1.1667	FNDC10	fibronectin type III domain containing 10 [Source:HGNC Symbol;Acc:HGNC:42951]
ENSG00000161714	487.5	1418.4	-1.5401	9.1623e-17	2.935e-15	1.31186	1.32571	1.24829	3.22024	4.009	3.46828	PLCD3	phospholipase C delta 3 [Source:HGNC Symbol;Acc:HGNC:9061]
ENSG00000145908	257.54	1041.35	-2.0174	9.1942e-17	2.9423e-15	1.15364	1.10299	0.88662	5.58946	3.62406	3.01287	ZNF300	zinc finger protein 300 [Source:HGNC Symbol;Acc:HGNC:13091]
ENSG00000160191	123.83	13.28	3.186	9.5206e-17	3.0438e-15	0.439979	0.389646	0.431742	0.0643372	0.042336	0.0243311	PDE9A	phosphodiesterase 9A [Source:HGNC Symbol;Acc:HGNC:8795]
ENSG00000120659	4.63	100.27	-4.3904	1.0093e-16	3.2238e-15	0.00702368	0.0255133	0.0579134	0.680804	0.626952	0.570689	TNFSF11	TNF superfamily member 11 [Source:HGNC Symbol;Acc:HGNC:11926]
ENSG00000121858	1539.26	3859.1	-1.326	1.082e-16	3.4527e-15	7.63422	8.9092	7.50954	19.8553	20.3369	17.1771	TNFSF10	TNF superfamily member 10 [Source:HGNC Symbol;Acc:HGNC:11925]
ENSG00000107897	5927.5	1624.46	1.8666	1.0832e-16	3.4529e-15	9.06733	8.90842	9.05387	3.35554	2.00942	1.77584	ACBD5	acyl-CoA binding domain containing 5 [Source:HGNC Symbol;Acc:HGNC:23338]
ENSG00000169432	2056.64	450.13	2.1889	1.1381e-16	3.6246e-15	2.82547	2.7084	2.40239	0.842108	0.442205	0.394867	SCN9A	sodium voltage-gated channel alpha subunit 9 [Source:HGNC Symbol;Acc:HGNC:10597]
ENSG00000117133	1092.75	3476.81	-1.6693	1.144e-16	3.6381e-15	8.43579	8.16327	9.05761	21.8747	26.3199	28.7926	RPF1	ribosome production factor 1 homolog [Source:HGNC Symbol;Acc:HGNC:30350]
ENSG00000164440	404.14	91.39	2.1364	1.1446e-16	3.6381e-15	1.42539	1.59257	1.51204	0.4343	0.337975	0.214333	TXLNB	taxilin beta [Source:HGNC Symbol;Acc:HGNC:21617]
ENSG00000147697	14.27	132.38	-3.1968	1.1697e-16	3.7143e-15	0.0647283	0.0914369	0.130464	0.774581	0.788519	0.955615	GSDMC	gasdermin C [Source:HGNC Symbol;Acc:HGNC:7151]
ENSG00000142731	269.43	993.25	-1.8834	1.1968e-16	3.7968e-15	1.15328	0.969445	1.11354	5.16489	3.06571	3.22942	PLK4	polo like kinase 4 [Source:HGNC Symbol;Acc:HGNC:11397]
ENSG00000186642	1166.86	2752.68	-1.2383	1.2042e-16	3.8165e-15	3.21383	2.69515	2.83513	6.77119	6.37908	6.4305	PDE2A	phosphodiesterase 2A [Source:HGNC Symbol;Acc:HGNC:8777]
ENSG00000114745	1473.05	3261.05	-1.1467	1.2063e-16	3.8195e-15	4.60588	4.75236	4.26602	10.523	9.48227	8.72354	GORASP1	golgi reassembly stacking protein 1 [Source:HGNC Symbol;Acc:HGNC:16769]
ENSG00000115935	1067.85	2800.71	-1.3915	1.2377e-16	3.9152e-15	2.1727	2.04381	2.0814	6.51727	4.64508	4.64285	WIPF1	WAS/WASL interacting protein family member 1 [Source:HGNC Symbol;Acc:HGNC:12736]
ENSG00000236439	99.64	653.65	-2.7112	1.2541e-16	3.9632e-15	6.27491	7.07145	7.72976	26.9276	46.5051	55.8631	-	ribosomal protein S27 (metallopanstimulin 1) (RPS27) pseudogene
ENSG00000185070	1398.5	6447.08	-2.2051	1.318e-16	4.1611e-15	0.752327	0.69098	0.533075	4.32108	2.40739	2.06498	FLRT2	fibronectin leucine rich transmembrane protein 2 [Source:HGNC Symbol;Acc:HGNC:3761]
ENSG00000228801	450	135.79	1.7348	1.3603e-16	4.2907e-15	1.71161	1.65941	1.65803	0.426628	0.487753	0.518683	-	novel transcript
ENSG00000117682	1380.28	3205.35	-1.2156	1.3852e-16	4.3636e-15	4.84178	4.33159	4.07414	9.98347	9.80738	9.40715	DHDDS	dehydrodolichyl diphosphate synthase subunit [Source:HGNC Symbol;Acc:HGNC:20603]
ENSG00000257038	301.93	62.32	2.2886	1.3861e-16	4.3636e-15	3.09283	2.82923	3.65245	0.49677	0.626542	0.736408	-	novel transcript
ENSG00000152332	31645.6	5540.99	2.5136	1.4675e-16	4.6156e-15	64.8466	60.9248	58.3468	17.1445	7.22248	6.95299	UHMK1	U2AF homology motif kinase 1 [Source:HGNC Symbol;Acc:HGNC:19683]
ENSG00000014216	4159.01	12061.5	-1.536	1.4727e-16	4.6274e-15	9.50927	10.0225	10.2561	23.6208	29.0591	28.9109	CAPN1	calpain 1 [Source:HGNC Symbol;Acc:HGNC:1476]
ENSG00000107815	527.38	1247.44	-1.2424	1.4969e-16	4.6988e-15	2.37306	2.20562	2.28217	5.69817	5.19966	4.56793	TWNK	twinkle mtDNA helicase [Source:HGNC Symbol;Acc:HGNC:1160]
ENSG00000101945	150.88	715.1	-2.2418	1.5029e-16	4.7089e-15	0.706813	0.819865	0.979495	2.83293	4.12046	4.2299	SUV39H1	suppressor of variegation 3-9 homolog 1 [Source:HGNC Symbol;Acc:HGNC:11479]
ENSG00000151176	2142.59	4920.36	-1.1996	1.5019e-16	4.7089e-15	7.73363	7.64914	6.52111	17.5338	15.584	14.7643	PLBD2	phospholipase B domain containing 2 [Source:HGNC Symbol;Acc:HGNC:27283]
ENSG00000109321	173.22	26.8	2.6915	1.5509e-16	4.8546e-15	1.78929	1.94349	1.93821	0.296887	0.374443	0.167686	AREG	amphiregulin [Source:HGNC Symbol;Acc:HGNC:651]
ENSG00000197083	97.37	442.04	-2.1851	1.5953e-16	4.9888e-15	0.595672	0.507479	0.572174	3.42027	2.03176	1.87259	ZNF300P1	zinc finger protein 300 pseudogene 1 [Source:HGNC Symbol;Acc:HGNC:27032]
ENSG00000143799	5459.62	11607.3	-1.0882	1.6201e-16	5.0615e-15	5.51065	5.25358	5.19867	12.2184	10.4807	9.66439	PARP1	poly(ADP-ribose) polymerase 1 [Source:HGNC Symbol;Acc:HGNC:270]
ENSG00000203814	94.02	6.81	3.7677	1.7908e-16	5.5895e-15	0.450628	0.594736	0.535051	0.0462214	0.0349775	0.0287172	H2BC18	H2B clustered histone 18 [Source:HGNC Symbol;Acc:HGNC:24700]
ENSG00000198689	3416.31	1080.04	1.6601	1.8639e-16	5.8122e-15	5.39603	5.55787	5.16166	2.18826	1.3726	1.33461	SLC9A6	solute carrier family 9 member A6 [Source:HGNC Symbol;Acc:HGNC:11079]
ENSG00000151468	95.55	400.69	-2.0662	1.9087e-16	5.9461e-15	0.451646	0.513862	0.423769	1.51757	1.9946	1.98001	CCDC3	coiled-coil domain containing 3 [Source:HGNC Symbol;Acc:HGNC:23813]
ENSG00000066735	209.2	581.59	-1.476	1.9174e-16	5.9677e-15	0.604613	0.498455	0.530694	1.56898	1.4598	1.29441	KIF26A	kinesin family member 26A [Source:HGNC Symbol;Acc:HGNC:20226]
ENSG00000115241	4452.09	14869	-1.7397	1.9563e-16	6.0829e-15	20.3804	19.2498	20.3081	50.57	66.6485	71.2141	PPM1G	protein phosphatase, Mg2+/Mn2+ dependent 1G [Source:HGNC Symbol;Acc:HGNC:9278]
ENSG00000083444	9753.35	28679.1	-1.556	2.0123e-16	6.2512e-15	32.4173	33.1951	32.9736	77.8215	96.8446	98.8467	PLOD1	procollagen-lysine,2-oxoglutarate 5-dioxygenase 1 [Source:HGNC Symbol;Acc:HGNC:9081]
ENSG00000205362	12.03	251.8	-4.3749	2.0341e-16	6.313e-15	0.290951	0.616506	0.719706	4.62569	11.0094	16.0384	MT1A	metallothionein 1A [Source:HGNC Symbol;Acc:HGNC:7393]
ENSG00000106511	129.96	421.93	-1.7018	2.0588e-16	6.3836e-15	1.06907	0.992903	0.888174	3.64481	2.67173	2.82579	MEOX2	mesenchyme homeobox 2 [Source:HGNC Symbol;Acc:HGNC:7014]
ENSG00000137094	645.7	1648.37	-1.3519	2.1053e-16	6.5215e-15	2.04708	2.03067	1.81961	4.59396	5.10774	4.56798	DNAJB5	DnaJ heat shock protein family (Hsp40) member B5 [Source:HGNC Symbol;Acc:HGNC:14887]
ENSG00000103034	1053.02	2347.02	-1.1565	2.1674e-16	6.7076e-15	2.10599	1.90345	1.86451	4.45606	4.1755	3.82267	NDRG4	NDRG family member 4 [Source:HGNC Symbol;Acc:HGNC:14466]
ENSG00000100014	950.07	2596.21	-1.4498	2.2747e-16	7.0331e-15	2.30608	2.22274	2.31954	5.33793	6.07561	6.27368	SPECC1L	sperm antigen with calponin homology and coiled-coil domains 1 like [Source:HGNC Symbol;Acc:HGNC:29022]
ENSG00000124839	150.1	17.12	3.1513	2.3622e-16	7.297e-15	0.661468	0.450517	0.585319	0.0465418	0.0900066	0.046266	RAB17	RAB17, member RAS oncogene family [Source:HGNC Symbol;Acc:HGNC:16523]
ENSG00000087842	3056.15	10752.3	-1.8147	2.4493e-16	7.5589e-15	20.8539	21.7632	22.7859	56.6078	78.3749	81.6011	PIR	pirin [Source:HGNC Symbol;Acc:HGNC:30048]
ENSG00000136404	1188.29	386.97	1.6158	2.4588e-16	7.5812e-15	8.42428	8.67026	8.50672	3.44452	2.1647	2.38276	TM6SF1	transmembrane 6 superfamily member 1 [Source:HGNC Symbol;Acc:HGNC:11860]
ENSG00000152784	552.54	163.74	1.7488	2.4773e-16	7.631e-15	2.10481	2.14702	2.22201	0.801552	0.515621	0.524002	PRDM8	PR/SET domain 8 [Source:HGNC Symbol;Acc:HGNC:13993]
ENSG00000115446	3592.24	1582.51	1.183	2.5701e-16	7.9094e-15	27.9947	29.1134	29.5015	12.3611	12.808	11.1042	UNC50	unc-50 inner nuclear membrane RNA binding protein [Source:HGNC Symbol;Acc:HGNC:16046]
ENSG00000115267	9102.95	2688.06	1.7593	2.653e-16	8.157e-15	30.3007	34.0003	31.7696	12.493	7.85268	6.97271	IFIH1	interferon induced with helicase C domain 1 [Source:HGNC Symbol;Acc:HGNC:18873]
ENSG00000070404	172.51	727.94	-2.0744	2.7812e-16	8.543e-15	0.905372	0.954422	1.19548	3.22917	4.52116	4.40594	FSTL3	follistatin like 3 [Source:HGNC Symbol;Acc:HGNC:3973]
ENSG00000184900	2645.02	7348.25	-1.4739	3.0162e-16	9.2564e-15	17.4174	17.3107	17.3404	40.3753	46.4557	49.7535	SUMO3	small ubiquitin like modifier 3 [Source:HGNC Symbol;Acc:HGNC:11124]
ENSG00000144554	207.63	769.42	-1.8904	3.0535e-16	9.362e-15	0.298043	0.300077	0.343249	1.50527	0.902101	0.946061	FANCD2	FA complementation group D2 [Source:HGNC Symbol;Acc:HGNC:3585]
ENSG00000139211	163.38	477.98	-1.549	3.0739e-16	9.4157e-15	0.794463	0.756658	0.667053	2.05337	2.11507	1.98657	AMIGO2	adhesion molecule with Ig like domain 2 [Source:HGNC Symbol;Acc:HGNC:24073]
ENSG00000198691	1087.66	358.51	1.5982	3.2406e-16	9.9172e-15	2.42197	2.27288	2.15263	0.905666	0.706279	0.551949	ABCA4	ATP binding cassette subfamily A member 4 [Source:HGNC Symbol;Acc:HGNC:34]
ENSG00000109089	959.89	2528.67	-1.3969	3.2835e-16	1.0039e-14	4.92559	4.69	4.9838	11.1336	12.7195	12.5263	CDR2L	cerebellar degeneration related protein 2 like [Source:HGNC Symbol;Acc:HGNC:29999]
ENSG00000066855	825.48	1905.82	-1.207	3.3219e-16	1.0147e-14	3.12786	3.34903	3.11266	7.51543	6.53245	7.00298	MTFR1	mitochondrial fission regulator 1 [Source:HGNC Symbol;Acc:HGNC:29510]
ENSG00000089127	6734.02	2279.06	1.5625	3.3769e-16	1.0306e-14	8.93847	9.39615	9.47021	3.94354	2.70435	2.39231	OAS1	2'-5'-oligoadenylate synthetase 1 [Source:HGNC Symbol;Acc:HGNC:8086]
ENSG00000106477	629.96	1456.68	-1.2094	3.5029e-16	1.068e-14	0.855574	0.784384	0.764997	1.81419	1.79506	1.67217	CEP41	centrosomal protein 41 [Source:HGNC Symbol;Acc:HGNC:12370]
ENSG00000085733	9705.77	20280.8	-1.0632	3.5401e-16	1.0784e-14	25.6248	24.5728	24.9294	55.9815	49.336	44.3699	CTTN	cortactin [Source:HGNC Symbol;Acc:HGNC:3338]
ENSG00000166845	260.22	1064.04	-2.0332	3.5764e-16	1.0884e-14	0.75878	0.841558	0.666675	4.20564	2.48318	2.24434	C18orf54	chromosome 18 open reading frame 54 [Source:HGNC Symbol;Acc:HGNC:13796]
ENSG00000224578	290.97	1023.81	-1.814	3.6787e-16	1.1185e-14	2.8345	2.61031	2.69104	7.33244	9.59651	10.0271	HNRNPA1P48	heterogeneous nuclear ribonucleoprotein A1 pseudogene 48 [Source:HGNC Symbol;Acc:HGNC:48778]
ENSG00000114861	736.46	2157.92	-1.5507	3.6958e-16	1.1227e-14	0.38936	0.406171	0.342418	0.951195	1.04236	1.15506	FOXP1	forkhead box P1 [Source:HGNC Symbol;Acc:HGNC:3823]
ENSG00000247556	12116.3	3883.44	1.6412	3.826e-16	1.1612e-14	17.486	17.0544	16.8855	7.12566	4.32669	4.38587	OIP5-AS1	OIP5 antisense RNA 1 [Source:HGNC Symbol;Acc:HGNC:43563]
ENSG00000007968	6.99	96.77	-3.778	3.8467e-16	1.1663e-14	0.0140628	0.0255413	0.0289885	0.384049	0.242187	0.285658	E2F2	E2F transcription factor 2 [Source:HGNC Symbol;Acc:HGNC:3114]
ENSG00000176658	13828.5	6495.21	1.0901	3.9519e-16	1.1971e-14	29.7399	29.8079	31.261	15.1567	13.4297	12.0924	MYO1D	myosin ID [Source:HGNC Symbol;Acc:HGNC:7598]
ENSG00000149380	485.75	1306.08	-1.4262	4.0762e-16	1.2337e-14	2.24273	2.15903	2.14685	5.12035	5.88826	5.64943	P4HA3	prolyl 4-hydroxylase subunit alpha 3 [Source:HGNC Symbol;Acc:HGNC:30135]
ENSG00000100897	954.34	2094.47	-1.1338	4.1052e-16	1.2413e-14	2.76701	2.63909	2.67799	5.79263	5.72731	5.33626	DCAF11	DDB1 and CUL4 associated factor 11 [Source:HGNC Symbol;Acc:HGNC:20258]
ENSG00000122641	117.5	679.84	-2.5348	4.2129e-16	1.2727e-14	0.27353	0.254712	0.235095	2.24867	0.991844	1.03702	INHBA	inhibin subunit beta A [Source:HGNC Symbol;Acc:HGNC:6066]
ENSG00000162390	71.35	279.1	-1.9726	4.2169e-16	1.2727e-14	0.155273	0.121372	0.116685	0.585149	0.47675	0.407704	ACOT11	acyl-CoA thioesterase 11 [Source:HGNC Symbol;Acc:HGNC:18156]
ENSG00000204767	222.6	962.37	-2.1139	4.4224e-16	1.3335e-14	0.766094	0.698753	0.631679	4.18228	2.11905	2.42499	INSYN2B	inhibitory synaptic factor family member 2B [Source:HGNC Symbol;Acc:HGNC:37271]
ENSG00000122406	21496.2	80708.9	-1.9086	4.4459e-16	1.3394e-14	98.9147	108.802	105.711	278.075	393.563	434.252	RPL5	ribosomal protein L5 [Source:HGNC Symbol;Acc:HGNC:10360]
ENSG00000063660	1187.52	3650.8	-1.62	4.6149e-16	1.389e-14	3.33884	3.49996	2.95695	8.06342	10.4412	9.90979	GPC1	glypican 1 [Source:HGNC Symbol;Acc:HGNC:4449]
ENSG00000086200	12119.1	5657.5	1.0991	4.6197e-16	1.3892e-14	28.6921	27.3439	30.3903	13.4911	12.444	12.4256	IPO11	importin 11 [Source:HGNC Symbol;Acc:HGNC:20628]
ENSG00000122203	3864.52	8007.5	-1.051	4.6705e-16	1.4032e-14	18.0791	17.9462	18.505	37.3089	35.5272	34.5543	KIAA1191	KIAA1191 [Source:HGNC Symbol;Acc:HGNC:29209]
ENSG00000189046	91.53	441.21	-2.2669	4.7037e-16	1.4119e-14	0.737922	0.692964	0.719077	2.43196	3.37643	3.9197	ALKBH2	alkB homolog 2, alpha-ketoglutarate dependent dioxygenase [Source:HGNC Symbol;Acc:HGNC:32487]
ENSG00000153044	202.69	604.76	-1.5755	4.7311e-16	1.4188e-14	1.5757	1.75327	1.58478	4.34913	4.71244	4.8166	CENPH	centromere protein H [Source:HGNC Symbol;Acc:HGNC:17268]
ENSG00000116521	1359.92	5087.59	-1.9032	4.7693e-16	1.429e-14	10.2069	9.91171	9.83598	26.3023	38.9718	40.0195	SCAMP3	secretory carrier membrane protein 3 [Source:HGNC Symbol;Acc:HGNC:10565]
ENSG00000263293	19.09	179.13	-3.2259	4.7764e-16	1.4298e-14	0.457849	0.538069	0.444138	2.71414	4.86036	5.07173	EFCAB13-DT	EFCAB13 divergent transcript [Source:HGNC Symbol;Acc:HGNC:55338]
ENSG00000139372	6266.9	2683.14	1.2234	4.8712e-16	1.4568e-14	22.9136	23.0678	23.0097	11.2796	8.49377	8.45844	TDG	thymine DNA glycosylase [Source:HGNC Symbol;Acc:HGNC:11700]
ENSG00000162889	2362.85	5604.11	-1.2458	4.8832e-16	1.4591e-14	10.341	9.95534	9.73882	21.4151	23.9232	22.1426	MAPKAPK2	MAPK activated protein kinase 2 [Source:HGNC Symbol;Acc:HGNC:6887]
ENSG00000163918	259.59	948.97	-1.8694	4.9518e-16	1.4783e-14	1.68513	1.51283	1.46343	4.3425	5.55149	6.13706	RFC4	replication factor C subunit 4 [Source:HGNC Symbol;Acc:HGNC:9972]
ENSG00000260517	103.97	9.43	3.4481	5.2173e-16	1.5561e-14	0.725506	0.763978	0.757311	0.0831243	0.029954	0.0811562	-	novel transcript
ENSG00000112773	1086.62	329.73	1.7171	5.6331e-16	1.6786e-14	3.20099	3.14599	3.30639	1.25198	0.741808	0.81879	TENT5A	terminal nucleotidyltransferase 5A [Source:HGNC Symbol;Acc:HGNC:18345]
ENSG00000114529	647.46	183.46	1.8134	5.7374e-16	1.7081e-14	1.87531	1.98972	1.91706	0.706601	0.473443	0.396327	C3orf52	chromosome 3 open reading frame 52 [Source:HGNC Symbol;Acc:HGNC:26255]
ENSG00000213023	5.41	122.39	-4.5335	5.8714e-16	1.7465e-14	0.0499551	0.018146	0.00823805	0.380454	0.615553	0.611232	SYT3	synaptotagmin 3 [Source:HGNC Symbol;Acc:HGNC:11511]
ENSG00000231298	1768.74	4263.12	-1.2695	5.8801e-16	1.7475e-14	11.4809	12.0343	10.11	29.9728	23.3715	23.9667	MANCR	mitotically associated long non coding RNA [Source:HGNC Symbol;Acc:HGNC:44678]
ENSG00000213185	54.95	375.54	-2.7701	6.299e-16	1.8703e-14	0.783119	0.933402	0.793694	3.41384	5.68281	6.94005	FAM24B	family with sequence similarity 24 member B [Source:HGNC Symbol;Acc:HGNC:23475]
ENSG00000179632	1447.75	5688.57	-1.974	6.4895e-16	1.9251e-14	10.7026	10.5857	10.9491	28.7985	44.5224	45.6279	MAF1	MAF1 homolog, negative regulator of RNA polymerase III [Source:HGNC Symbol;Acc:HGNC:24966]
ENSG00000147421	3142.87	902.88	1.798	6.5136e-16	1.9305e-14	9.41175	8.24199	7.85112	3.24266	1.84263	1.95654	HMBOX1	homeobox containing 1 [Source:HGNC Symbol;Acc:HGNC:26137]
ENSG00000115226	546.64	2632.56	-2.2672	6.5405e-16	1.9367e-14	4.23313	5.84278	5.08439	15.7409	25.8454	26.9418	FNDC4	fibronectin type III domain containing 4 [Source:HGNC Symbol;Acc:HGNC:20239]
ENSG00000174808	165.39	18.17	3.1452	6.6515e-16	1.9678e-14	1.08572	1.15029	1.11605	0.206023	0.0912958	0.0622708	BTC	betacellulin [Source:HGNC Symbol;Acc:HGNC:1121]
ENSG00000126653	4068.34	1764.36	1.2048	6.7794e-16	2.0038e-14	14.9155	15.0581	15.5436	7.38311	6.06702	5.41591	NSRP1	nuclear speckle splicing regulatory protein 1 [Source:HGNC Symbol;Acc:HGNC:25305]
ENSG00000129474	3209.45	1503.98	1.0934	6.8023e-16	2.0088e-14	9.58342	9.73701	10.0032	4.80949	4.30247	3.98312	AJUBA	ajuba LIM protein [Source:HGNC Symbol;Acc:HGNC:20250]
ENSG00000135476	244.45	759.01	-1.636	6.9435e-16	2.0487e-14	0.512217	0.465153	0.502539	1.87876	1.31688	1.21065	ESPL1	extra spindle pole bodies like 1, separase [Source:HGNC Symbol;Acc:HGNC:16856]
ENSG00000143384	37631.6	17743.2	1.0846	7.0497e-16	2.0781e-14	107.97	108.114	109.168	56.2642	46.0514	44.0522	MCL1	MCL1 apoptosis regulator, BCL2 family member [Source:HGNC Symbol;Acc:HGNC:6943]
ENSG00000185442	714.63	2536.98	-1.8273	7.1873e-16	2.1168e-14	2.75859	2.96557	2.87335	7.46387	10.6477	10.6177	FAM174B	family with sequence similarity 174 member B [Source:HGNC Symbol;Acc:HGNC:34339]
ENSG00000142661	94.42	7.27	3.6947	7.3838e-16	2.1728e-14	0.218829	0.164655	0.168405	0.0144293	0.0181986	0.00796877	MYOM3	myomesin 3 [Source:HGNC Symbol;Acc:HGNC:26679]
ENSG00000162944	127.57	424.66	-1.7334	7.4533e-16	2.1912e-14	0.382326	0.344177	0.460532	1.37596	1.30962	1.08369	RFTN2	raftlin family member 2 [Source:HGNC Symbol;Acc:HGNC:26402]
ENSG00000121964	2493.31	1160.81	1.1027	7.5592e-16	2.2204e-14	3.1878	3.08206	3.19868	1.53649	1.39847	1.26504	GTDC1	glycosyltransferase like domain containing 1 [Source:HGNC Symbol;Acc:HGNC:20887]
ENSG00000121797	2396.93	771.82	1.6365	7.6688e-16	2.2506e-14	14.4261	14.1617	14.5101	3.60543	4.8089	4.67033	CCRL2	C-C motif chemokine receptor like 2 [Source:HGNC Symbol;Acc:HGNC:1612]
ENSG00000120063	12701.7	4504.55	1.4953	8.0037e-16	2.3467e-14	35.0612	35.7037	35.4463	15.7348	10.392	10.0272	GNA13	G protein subunit alpha 13 [Source:HGNC Symbol;Acc:HGNC:4381]
ENSG00000175931	969.36	2195.85	-1.1799	8.4012e-16	2.4611e-14	2.66197	2.90684	2.56033	6.49819	5.54322	5.50138	UBE2O	ubiquitin conjugating enzyme E2 O [Source:HGNC Symbol;Acc:HGNC:29554]
ENSG00000004487	4320.53	9758.84	-1.1754	8.4109e-16	2.4618e-14	14.4444	13.9603	14.3113	29.5257	31.276	30.6317	KDM1A	lysine demethylase 1A [Source:HGNC Symbol;Acc:HGNC:29079]
ENSG00000166575	3923.59	1623.32	1.2728	9.1243e-16	2.6682e-14	6.85867	6.795	7.2424	3.25999	2.38798	2.60723	TMEM135	transmembrane protein 135 [Source:HGNC Symbol;Acc:HGNC:26167]
ENSG00000163931	10372.2	29499.3	-1.5079	9.3823e-16	2.7412e-14	19.4695	19.9471	19.2878	44.9981	55.749	56.7894	TKT	transketolase [Source:HGNC Symbol;Acc:HGNC:11834]
ENSG00000175544	567.29	211.3	1.4231	9.4898e-16	2.7701e-14	1.94677	1.91828	1.98147	0.784198	0.703408	0.590996	CABP4	calcium binding protein 4 [Source:HGNC Symbol;Acc:HGNC:1386]
ENSG00000104903	379.36	1882.78	-2.3107	9.7129e-16	2.8328e-14	2.22872	2.25317	2.06105	6.60234	11.0749	12.6945	LYL1	LYL1 basic helix-loop-helix family member [Source:HGNC Symbol;Acc:HGNC:6734]
ENSG00000172057	3219.42	1259.91	1.3544	9.7644e-16	2.8453e-14	14.6682	15.4351	16.0234	5.30735	5.80989	5.96865	ORMDL3	ORMDL sphingolipid biosynthesis regulator 3 [Source:HGNC Symbol;Acc:HGNC:16038]
ENSG00000156140	808.68	144.75	2.4746	9.8032e-16	2.854e-14	1.99235	2.11788	2.09472	0.560789	0.319076	0.199095	ADAMTS3	ADAM metallopeptidase with thrombospondin type 1 motif 3 [Source:HGNC Symbol;Acc:HGNC:219]
ENSG00000196352	31207.7	14535.8	1.1024	1.0231e-15	2.9758e-14	94.7718	95.9623	100.972	43.3052	43.8673	41.8373	CD55	CD55 molecule (Cromer blood group) [Source:HGNC Symbol;Acc:HGNC:2665]
ENSG00000171105	3033.23	1266.41	1.2594	1.097e-15	3.188e-14	4.9536	5.34211	4.7657	2.34318	1.96962	1.69646	INSR	insulin receptor [Source:HGNC Symbol;Acc:HGNC:6091]
ENSG00000198915	44.26	216.92	-2.2876	1.1877e-15	3.4487e-14	0.0926326	0.157026	0.132392	0.584339	0.638122	0.557854	RASGEF1A	RasGEF domain family member 1A [Source:HGNC Symbol;Acc:HGNC:24246]
ENSG00000223756	4.93	102.26	-4.3299	1.198e-15	3.4755e-14	0	0.0285406	0.0431902	0.531902	0.467563	0.430611	TSSC2	tumor suppressing subtransferable candidate 2 (pseudogene) [Source:HGNC Symbol;Acc:HGNC:12384]
ENSG00000132932	323.74	67.33	2.2757	1.204e-15	3.4897e-14	0.233101	0.199484	0.283416	0.0382956	0.0452329	0.0566498	ATP8A2	ATPase phospholipid transporting 8A2 [Source:HGNC Symbol;Acc:HGNC:13533]
ENSG00000102755	62070.1	15179.8	2.0317	1.2843e-15	3.7193e-14	94.7223	88.4976	82.6116	31.2554	16.7037	14.8645	FLT1	fms related receptor tyrosine kinase 1 [Source:HGNC Symbol;Acc:HGNC:3763]
ENSG00000125740	349.22	88.78	1.9848	1.2938e-15	3.7434e-14	1.25183	1.02375	1.10917	0.220801	0.295257	0.294199	FOSB	FosB proto-oncogene, AP-1 transcription factor subunit [Source:HGNC Symbol;Acc:HGNC:3797]
ENSG00000225361	265.7	70.41	1.9184	1.3035e-15	3.7681e-14	1.29426	1.00029	1.12394	0.293047	0.262727	0.302717	PPP1R26-AS1	PPP1R26 antisense RNA 1 [Source:HGNC Symbol;Acc:HGNC:48717]
ENSG00000214826	41.92	191.34	-2.1918	1.3185e-15	3.8082e-14	0.241093	0.260362	0.263265	1.39353	1.03051	0.921851	DDX12P	DEAD/H-box helicase 12, pseudogene [Source:HGNC Symbol;Acc:HGNC:2737]
ENSG00000006576	3227.58	1075.66	1.5839	1.3313e-15	3.8417e-14	6.84956	6.65787	6.57258	2.85845	1.82737	1.74304	PHTF2	putative homeodomain transcription factor 2 [Source:HGNC Symbol;Acc:HGNC:13411]
ENSG00000080815	8487.31	3989.98	1.0887	1.336e-15	3.852e-14	15.4267	15.2978	15.1666	7.91117	6.57633	6.10454	PSEN1	presenilin 1 [Source:HGNC Symbol;Acc:HGNC:9508]
ENSG00000140451	161.37	495.48	-1.6163	1.3717e-15	3.9515e-14	0.614521	0.603	0.646128	1.68156	1.99279	1.74651	PIF1	PIF1 5'-to-3' DNA helicase [Source:HGNC Symbol;Acc:HGNC:26220]
ENSG00000127990	7742.07	3466.09	1.1597	1.373e-15	3.9518e-14	6.71397	6.32594	6.90423	2.78309	2.90769	2.77856	SGCE	sarcoglycan epsilon [Source:HGNC Symbol;Acc:HGNC:10808]
ENSG00000113532	2436.58	968.02	1.3305	1.3968e-15	4.0167e-14	5.70773	5.43776	5.63051	2.62658	1.90797	1.84453	ST8SIA4	ST8 alpha-N-acetyl-neuraminide alpha-2,8-sialyltransferase 4 [Source:HGNC Symbol;Acc:HGNC:10871]
ENSG00000154928	491.7	128.14	1.9363	1.4528e-15	4.1742e-14	1.47233	1.54596	1.50667	0.452551	0.43047	0.248182	EPHB1	EPH receptor B1 [Source:HGNC Symbol;Acc:HGNC:3392]
ENSG00000100162	63.4	525.03	-3.0497	1.4601e-15	4.1915e-14	0.855894	0.408555	0.687628	3.01356	5.56812	6.48231	CENPM	centromere protein M [Source:HGNC Symbol;Acc:HGNC:18352]
ENSG00000148297	924.19	2082.29	-1.1717	1.4826e-15	4.2525e-14	2.41262	2.23432	2.22567	4.90847	5.07051	4.71397	MED22	mediator complex subunit 22 [Source:HGNC Symbol;Acc:HGNC:11477]
ENSG00000160013	424.77	87.86	2.2833	1.5273e-15	4.3767e-14	1.90553	2.04282	2.53913	0.315021	0.423801	0.521924	PTGIR	prostaglandin I2 receptor [Source:HGNC Symbol;Acc:HGNC:9602]
ENSG00000167785	240.45	63.74	1.9135	1.537e-15	4.4007e-14	0.578198	0.482382	0.523262	0.146458	0.143669	0.110091	ZNF558	zinc finger protein 558 [Source:HGNC Symbol;Acc:HGNC:26422]
ENSG00000130475	25.22	249.95	-3.3111	1.5614e-15	4.4668e-14	0.0876838	0.0980025	0.0528341	0.428072	0.85402	0.921994	FCHO1	FCH and mu domain containing endocytic adaptor 1 [Source:HGNC Symbol;Acc:HGNC:29002]
ENSG00000068903	1288.47	4033.99	-1.6463	1.5862e-15	4.5338e-14	3.67765	3.95332	3.50302	9.03099	12.1176	11.7144	SIRT2	sirtuin 2 [Source:HGNC Symbol;Acc:HGNC:10886]
ENSG00000118197	2100.89	887.11	1.2427	1.6089e-15	4.5945e-14	8.76098	8.4305	8.43378	4.11014	3.28267	2.95112	DDX59	DEAD-box helicase 59 [Source:HGNC Symbol;Acc:HGNC:25360]
ENSG00000075945	3777.44	1776.57	1.0884	1.6258e-15	4.6387e-14	13.077	14.2715	13.4512	6.5167	5.99213	5.7524	KIFAP3	kinesin associated protein 3 [Source:HGNC Symbol;Acc:HGNC:17060]
ENSG00000141101	1186.04	3016.64	-1.3464	1.659e-15	4.7294e-14	10.4194	9.61971	10.3246	22.4714	26.2932	24.3233	NOB1	NIN1 (RPN12) binding protein 1 homolog [Source:HGNC Symbol;Acc:HGNC:29540]
ENSG00000198053	1995.88	4190.32	-1.0699	1.6657e-15	4.7445e-14	7.01557	7.40874	7.22523	15.0734	14.5721	13.5791	SIRPA	signal regulatory protein alpha [Source:HGNC Symbol;Acc:HGNC:9662]
ENSG00000159167	18439.3	5197.93	1.8265	1.7246e-15	4.9078e-14	85.762	77.7047	76.5517	30.8883	18.2528	16.0738	STC1	stanniocalcin 1 [Source:HGNC Symbol;Acc:HGNC:11373]
ENSG00000171310	3997.42	1503.86	1.4095	1.7762e-15	5.0504e-14	11.2785	10.9298	10.9118	5.08113	3.51275	3.35057	CHST11	carbohydrate sulfotransferase 11 [Source:HGNC Symbol;Acc:HGNC:17422]
ENSG00000128285	117.43	14.13	3.0839	1.7805e-15	5.0583e-14	0.609611	0.718499	0.802104	0.0598678	0.0817993	0.0991884	MCHR1	melanin concentrating hormone receptor 1 [Source:HGNC Symbol;Acc:HGNC:4479]
ENSG00000088726	105.69	1.28	6.3213	1.7887e-15	5.0773e-14	0.629025	0.534204	0.561881	0.0089611	0.011302	0	TMEM40	transmembrane protein 40 [Source:HGNC Symbol;Acc:HGNC:25620]
ENSG00000213420	61.3	252.44	-2.0416	1.838e-15	5.2127e-14	0.27025	0.345403	0.243466	1.09724	1.06826	1.18642	GPC2	glypican 2 [Source:HGNC Symbol;Acc:HGNC:4450]
ENSG00000166250	34.62	241.86	-2.8104	1.8496e-15	5.241e-14	0.163282	0.0931055	0.112716	1.08083	0.895279	0.500917	CLMP	CXADR like membrane protein [Source:HGNC Symbol;Acc:HGNC:24039]
ENSG00000180398	37526.2	17218	1.1239	1.8516e-15	5.2423e-14	114.47	112.251	112.945	58.5326	45.6785	44.6421	MCFD2	multiple coagulation factor deficiency 2, ER cargo receptor complex subunit [Source:HGNC Symbol;Acc:HGNC:18451]
ENSG00000129353	23200.4	10104.1	1.1993	1.9171e-15	5.423e-14	87.2616	82.5714	82.2052	32.9186	36.1528	34.8661	SLC44A2	solute carrier family 44 member 2 [Source:HGNC Symbol;Acc:HGNC:17292]
ENSG00000185347	62.65	462.69	-2.8836	1.9224e-15	5.4332e-14	0.197819	0.137986	0.167838	0.670469	1.28233	1.51277	TEDC1	tubulin epsilon and delta complex 1 [Source:HGNC Symbol;Acc:HGNC:20127]
ENSG00000174574	8730.45	3822.67	1.1912	2.0014e-15	5.6516e-14	58.2726	57.758	58.6394	28.7973	23.816	20.5072	AKIRIN1	akirin 1 [Source:HGNC Symbol;Acc:HGNC:25744]
ENSG00000168734	4007.21	13543.5	-1.7568	2.0046e-15	5.6557e-14	28.6795	28.6467	30.049	71.921	103.848	102.172	PKIG	cAMP-dependent protein kinase inhibitor gamma [Source:HGNC Symbol;Acc:HGNC:9019]
ENSG00000271856	490.08	98.5	2.3044	2.0182e-15	5.6894e-14	3.48939	3.58589	3.09707	0.985965	0.589418	0.403663	LINC01215	long intergenic non-protein coding RNA 1215 [Source:HGNC Symbol;Acc:HGNC:49651]
ENSG00000160991	2665.22	5589.3	-1.0684	2.0418e-15	5.7509e-14	4.31876	4.49657	4.09132	8.93099	8.6791	8.1162	ORAI2	ORAI calcium release-activated calcium modulator 2 [Source:HGNC Symbol;Acc:HGNC:21667]
ENSG00000287454	213.82	12.33	4.0563	2.0538e-15	5.7799e-14	1.04868	0.74111	0.65945	0.10045	0.0237544	0.0156023	-	novel transcript, antisense to ELK3
ENSG00000154040	89.07	335.04	-1.9152	2.0619e-15	5.7976e-14	0.507076	0.510536	0.359027	1.93771	1.42249	1.57533	CABYR	calcium binding tyrosine phosphorylation regulated [Source:HGNC Symbol;Acc:HGNC:15569]
ENSG00000131931	2016.52	804.34	1.3271	2.0672e-15	5.8076e-14	14.172	14.6335	15.229	5.40614	5.26703	5.9646	THAP1	THAP domain containing 1 [Source:HGNC Symbol;Acc:HGNC:20856]
ENSG00000197451	4685.3	11698.4	-1.32	2.0912e-15	5.87e-14	37.8887	40.5412	40.4959	86.3326	97.6344	97.0323	HNRNPAB	heterogeneous nuclear ribonucleoprotein A/B [Source:HGNC Symbol;Acc:HGNC:5034]
ENSG00000234409	1254.09	419.51	1.5825	2.0973e-15	5.882e-14	13.4383	13.8394	14.8829	3.91713	4.41607	4.98219	CCDC188	coiled-coil domain containing 188 [Source:HGNC Symbol;Acc:HGNC:51899]
ENSG00000234028	283.45	84.59	1.7433	2.1307e-15	5.9707e-14	1.20606	1.14817	1.20517	0.369051	0.365406	0.278577	EIF2AK3-DT	EIF2AK3 divergent transcript [Source:HGNC Symbol;Acc:HGNC:54066]
ENSG00000155254	2607.46	7481.11	-1.5204	2.154e-15	6.0308e-14	13.512	14.1379	13.9406	32.1039	39.5122	40.9758	MARVELD1	MARVEL domain containing 1 [Source:HGNC Symbol;Acc:HGNC:28674]
ENSG00000185252	314.9	901.79	-1.5165	2.2974e-15	6.4268e-14	0.777203	1.00987	0.919464	2.40574	2.46789	2.48134	ZNF74	zinc finger protein 74 [Source:HGNC Symbol;Acc:HGNC:13144]
ENSG00000163661	6148.98	18645.2	-1.6003	2.3396e-15	6.5395e-14	51.2889	64.32	59.7623	145.277	173.794	183.19	PTX3	pentraxin 3 [Source:HGNC Symbol;Acc:HGNC:9692]
ENSG00000148773	1035.57	5926.7	-2.517	2.3574e-15	6.5835e-14	1.37835	1.51508	1.44098	13.4383	5.49586	5.21172	MKI67	marker of proliferation Ki-67 [Source:HGNC Symbol;Acc:HGNC:7107]
ENSG00000180758	206.45	584.46	-1.5024	2.3652e-15	6.5997e-14	0.742187	0.749611	0.603012	2.00808	1.72825	1.89652	GPR157	G protein-coupled receptor 157 [Source:HGNC Symbol;Acc:HGNC:23687]
ENSG00000125351	528.74	1219.19	-1.2056	2.3696e-15	6.6065e-14	3.14748	2.93752	3.14512	7.6427	6.62771	6.02932	UPF3B	UPF3B regulator of nonsense mediated mRNA decay [Source:HGNC Symbol;Acc:HGNC:20439]
ENSG00000104881	384.69	1222.8	-1.668	2.4248e-15	6.7545e-14	1.54676	1.2555	1.31631	3.58145	4.14648	4.61092	PPP1R13L	protein phosphatase 1 regulatory subunit 13 like [Source:HGNC Symbol;Acc:HGNC:18838]
ENSG00000136010	587.69	143.14	2.0298	2.4577e-15	6.8404e-14	1.13481	1.1279	1.06747	0.373472	0.231592	0.177895	ALDH1L2	aldehyde dehydrogenase 1 family member L2 [Source:HGNC Symbol;Acc:HGNC:26777]
ENSG00000226562	8.94	90.7	-3.3307	2.4776e-15	6.8899e-14	0.0282117	0.0426991	0.0465236	0.397885	0.396898	0.341592	CYP4F26P	cytochrome P450 family 4 subfamily F member 26, pseudogene [Source:HGNC Symbol;Acc:HGNC:39948]
ENSG00000126602	2698.25	5684.85	-1.0749	2.5931e-15	7.205e-14	9.29571	8.91599	9.78178	19.535	18.8686	17.6761	TRAP1	TNF receptor associated protein 1 [Source:HGNC Symbol;Acc:HGNC:16264]
ENSG00000285816	425.75	61.06	2.7849	2.6318e-15	7.3065e-14	2.03939	1.67582	1.67041	0.430398	0.161974	0.15958	-	novel protein, POLA2-CDC42EP2 readthrough
ENSG00000138798	89.36	6.72	3.7003	2.8543e-15	7.9175e-14	0.244188	0.210321	0.176436	0.0213026	0.00976999	0.0144384	EGF	epidermal growth factor [Source:HGNC Symbol;Acc:HGNC:3229]
ENSG00000279393	236.42	33.57	2.8404	2.9189e-15	8.0898e-14	2.65432	2.64508	2.47913	0.180702	0.410232	0.437851	-	TEC
ENSG00000143952	4772.28	1776.83	1.4247	2.9364e-15	8.1314e-14	15.3953	15.8408	15.8742	7.17329	4.74763	4.89315	VPS54	VPS54 subunit of GARP complex [Source:HGNC Symbol;Acc:HGNC:18652]
ENSG00000287917	231.35	61.53	1.9144	3.0024e-15	8.3072e-14	2.71929	2.55646	2.48911	0.645082	0.755483	0.561102	-	novel transcript, antisense to POLA2
ENSG00000162852	3728.18	1127.97	1.7235	3.0393e-15	8.4024e-14	11.2698	11.1278	11.3954	4.55645	2.80114	2.49058	CNST	consortin, connexin sorting protein [Source:HGNC Symbol;Acc:HGNC:26486]
ENSG00000257178	199.67	20.19	3.2687	3.0635e-15	8.4621e-14	1.62092	1.10067	1.36662	0.241526	0.0708417	0.0907333	-	novel transcript, sense intronic to HOXB3
ENSG00000187742	6430	2710.09	1.246	3.0892e-15	8.5259e-14	12.2706	11.5391	11.4172	5.78108	4.28028	4.13852	SECISBP2	SECIS binding protein 2 [Source:HGNC Symbol;Acc:HGNC:30972]
ENSG00000147394	1518.13	3271.66	-1.1076	3.4276e-15	9.4519e-14	5.41524	5.67506	5.87012	12.8322	10.907	11.0815	ZNF185	zinc finger protein 185 with LIM domain [Source:HGNC Symbol;Acc:HGNC:12976]
ENSG00000136699	1785.79	3737.63	-1.0657	3.6764e-15	1.013e-13	3.67681	3.40362	3.39598	7.51585	7.07793	6.27881	SMPD4	sphingomyelin phosphodiesterase 4 [Source:HGNC Symbol;Acc:HGNC:32949]
ENSG00000060491	1570.38	4930.29	-1.6503	3.995e-15	1.0998e-13	5.94215	6.15645	5.86265	14.3231	19.2654	19.5272	OGFR	opioid growth factor receptor [Source:HGNC Symbol;Acc:HGNC:15768]
ENSG00000249992	78.56	496.06	-2.6577	4.002e-15	1.1008e-13	0.853689	0.736965	0.729976	2.90259	4.48912	6.27652	TMEM158	transmembrane protein 158 [Source:HGNC Symbol;Acc:HGNC:30293]
ENSG00000115194	5.58	87.93	-3.9887	4.4642e-15	1.2259e-13	0.0233124	0.0151217	0.0137301	0.22033	0.326356	0.229212	SLC30A3	solute carrier family 30 member 3 [Source:HGNC Symbol;Acc:HGNC:11014]
ENSG00000198736	365.85	1579.38	-2.1088	4.4625e-15	1.2259e-13	2.682	3.23914	3.41493	9.04589	13.9492	14.868	MSRB1	methionine sulfoxide reductase B1 [Source:HGNC Symbol;Acc:HGNC:14133]
ENSG00000119969	302.13	926.55	-1.6175	4.5548e-15	1.2497e-13	0.505136	0.541189	0.553784	2.04048	1.40057	1.27136	HELLS	helicase, lymphoid specific [Source:HGNC Symbol;Acc:HGNC:4861]
ENSG00000171435	33.86	307.02	-3.1828	4.591e-15	1.2586e-13	0.0293796	0.0371616	0.0328766	0.506915	0.190376	0.182548	KSR2	kinase suppressor of ras 2 [Source:HGNC Symbol;Acc:HGNC:18610]
ENSG00000114771	59.01	245.8	-2.0585	4.6292e-15	1.268e-13	0.658918	0.694541	0.591817	2.65215	2.11201	2.91312	AADAC	arylacetamide deacetylase [Source:HGNC Symbol;Acc:HGNC:17]
ENSG00000138778	386.11	2103.87	-2.4464	4.7093e-15	1.2889e-13	0.649891	0.751773	0.688969	6.01578	2.69862	2.36292	CENPE	centromere protein E [Source:HGNC Symbol;Acc:HGNC:1856]
ENSG00000169689	250.17	1373.86	-2.4564	4.7607e-15	1.3019e-13	2.92243	2.81337	3.05088	9.37867	15.2604	20.4063	CENPX	centromere protein X [Source:HGNC Symbol;Acc:HGNC:11422]
ENSG00000162645	3145.63	6975.75	-1.1488	4.8306e-15	1.3199e-13	7.537	8.1675	7.7118	16.1733	17.1121	15.985	GBP2	guanylate binding protein 2 [Source:HGNC Symbol;Acc:HGNC:4183]
ENSG00000143061	420.83	124.94	1.745	4.9013e-15	1.3381e-13	1.09508	1.03687	0.928615	0.371306	0.274435	0.22573	IGSF3	immunoglobulin superfamily member 3 [Source:HGNC Symbol;Acc:HGNC:5950]
ENSG00000006831	9860.33	4671.72	1.0775	4.9797e-15	1.3584e-13	30.3964	29.9152	30.6298	15.8871	12.979	12.2678	ADIPOR2	adiponectin receptor 2 [Source:HGNC Symbol;Acc:HGNC:24041]
ENSG00000119686	456.1	130.36	1.8123	5.0903e-15	1.3874e-13	1.93592	1.57336	1.49306	0.391122	0.466733	0.489744	FLVCR2	FLVCR heme transporter 2 [Source:HGNC Symbol;Acc:HGNC:20105]
ENSG00000162490	24.29	151.67	-2.6538	5.3524e-15	1.4576e-13	0.0730043	0.0639287	0.0408469	0.451295	0.303566	0.306557	DRAXIN	dorsal inhibitory axon guidance protein [Source:HGNC Symbol;Acc:HGNC:25054]
ENSG00000137474	1102.51	478.82	1.2034	5.382e-15	1.4645e-13	2.0283	1.80857	1.83907	0.829639	0.74333	0.769226	MYO7A	myosin VIIA [Source:HGNC Symbol;Acc:HGNC:7606]
ENSG00000280134	86.43	5.99	3.8551	5.3992e-15	1.468e-13	0.835757	0.660745	0.883694	0.0529476	0.076319	0.0281967	-	TEC
ENSG00000185860	0	132.53	-9.5325	5.7024e-15	1.5491e-13	0	0	0	0.5579	0.453266	0.557146	CCDC190	coiled-coil domain containing 190 [Source:HGNC Symbol;Acc:HGNC:28736]
ENSG00000164649	1005.92	3298.1	-1.7136	5.8872e-15	1.598e-13	4.88698	4.71112	4.30197	19.7951	13.4975	10.5592	CDCA7L	cell division cycle associated 7 like [Source:HGNC Symbol;Acc:HGNC:30777]
ENSG00000230400	174.97	34.78	2.3403	6.1436e-15	1.6662e-13	0.753627	0.584973	0.725544	0.116598	0.159312	0.112688	LINC01747	long intergenic non-protein coding RNA 1747 [Source:HGNC Symbol;Acc:HGNC:52536]
ENSG00000171612	198.57	896.81	-2.1746	6.1544e-15	1.6678e-13	1.03342	0.884324	0.848005	2.74044	4.21797	4.7398	SLC25A33	solute carrier family 25 member 33 [Source:HGNC Symbol;Acc:HGNC:29681]
ENSG00000162517	1064.96	4666.14	-2.1311	6.8172e-15	1.8459e-13	8.07673	8.44853	9.22376	23.6836	39.2323	42.8143	PEF1	penta-EF-hand domain containing 1 [Source:HGNC Symbol;Acc:HGNC:30009]
ENSG00000164331	1985.37	865.72	1.1965	6.9277e-15	1.8738e-13	13.6177	11.9282	12.809	6.17947	5.07763	4.706	ANKRA2	ankyrin repeat family A member 2 [Source:HGNC Symbol;Acc:HGNC:13208]
ENSG00000214894	82.2	4.2	4.3451	6.9318e-15	1.8738e-13	0.804905	0.5703	0.663681	0.0204132	0.0257458	0.0507307	LINC00243	long intergenic non-protein coding RNA 243 [Source:HGNC Symbol;Acc:HGNC:30956]
ENSG00000254503	101.52	11.3	3.1463	7.1031e-15	1.9185e-13	1.40433	1.67729	1.25863	0.199627	0.162913	0.10214	-	high-mobility group box 3 (HMGB3) pseudogene
ENSG00000132669	12171.5	6233.12	0.9655	7.1218e-15	1.922e-13	26.5648	26.4453	26.1365	14.0026	12.5516	12.0332	RIN2	Ras and Rab interactor 2 [Source:HGNC Symbol;Acc:HGNC:18750]
ENSG00000214900	148.05	23.9	2.6077	7.2136e-15	1.9452e-13	0.160478	0.155646	0.136822	0.0335927	0.015888	0.020871	LINC01588	long intergenic non-protein coding RNA 1588 [Source:HGNC Symbol;Acc:HGNC:27503]
ENSG00000069482	89.09	508.6	-2.5117	7.3486e-15	1.9785e-13	1.15216	1.44872	1.08399	4.43171	6.6213	8.62735	GAL	galanin and GMAP prepropeptide [Source:HGNC Symbol;Acc:HGNC:4114]
ENSG00000021762	544.13	1370.24	-1.3329	7.3493e-15	1.9785e-13	1.51607	1.14575	1.25855	3.33283	3.12642	2.92302	OSBPL5	oxysterol binding protein like 5 [Source:HGNC Symbol;Acc:HGNC:16392]
ENSG00000171291	85.87	4.86	4.1871	7.7687e-15	2.0897e-13	0.32822	0.298062	0.26151	0.0113481	0.00715628	0.0282021	ZNF439	zinc finger protein 439 [Source:HGNC Symbol;Acc:HGNC:20873]
ENSG00000258634	122.33	386.19	-1.659	7.9791e-15	2.1428e-13	0.528349	0.525301	0.507004	1.69938	1.74117	1.25828	-	novel transcript, antisense to ALX3
ENSG00000163923	228.73	1082.15	-2.2408	7.9748e-15	2.1428e-13	3.29031	4.72675	3.87791	12.4557	19.0462	21.3236	RPL39L	ribosomal protein L39 like [Source:HGNC Symbol;Acc:HGNC:17094]
ENSG00000157216	2254.64	5776.12	-1.3569	8.034e-15	2.1558e-13	5.88453	5.3965	6.15445	12.8881	14.4169	14.9298	SSBP3	single stranded DNA binding protein 3 [Source:HGNC Symbol;Acc:HGNC:15674]
ENSG00000148339	2002.17	922.8	1.1171	8.0628e-15	2.1608e-13	6.08551	5.79119	6.29227	2.97392	2.60638	2.4037	SLC25A25	solute carrier family 25 member 25 [Source:HGNC Symbol;Acc:HGNC:20663]
ENSG00000273611	800.84	2124.02	-1.4066	8.0656e-15	2.1608e-13	2.2083	1.97149	2.26126	4.92854	5.97642	5.26498	ZNHIT3	zinc finger HIT-type containing 3 [Source:HGNC Symbol;Acc:HGNC:12309]
ENSG00000285744	129.9	11.94	3.3917	8.4548e-15	2.2632e-13	0.723143	0.919377	0.748041	0.126433	0.0574058	0.0314208	-	novel transcript
ENSG00000259341	145.03	25.75	2.4926	9.2259e-15	2.4676e-13	0.217447	0.192875	0.273807	0.0427922	0.037616	0.0354488	-	novel transcript
ENSG00000182287	2778.39	5839.92	-1.0715	9.2812e-15	2.4804e-13	9.17684	9.02115	9.3286	18.3512	18.5044	18.0517	AP1S2	adaptor related protein complex 1 subunit sigma 2 [Source:HGNC Symbol;Acc:HGNC:560]
ENSG00000110442	1204.93	3858.08	-1.6786	9.9761e-15	2.6639e-13	3.33543	3.13742	3.3579	7.93522	10.3812	11.3082	COMMD9	COMM domain containing 9 [Source:HGNC Symbol;Acc:HGNC:25014]
ENSG00000137965	14593.6	4128.97	1.8211	1.0109e-14	2.6971e-13	123.772	133.32	127.919	50.4566	28.7058	25.9759	IFI44	interferon induced protein 44 [Source:HGNC Symbol;Acc:HGNC:16938]
ENSG00000244486	91.94	458.72	-2.3155	1.0392e-14	2.7705e-13	0.435449	0.42473	0.523056	1.50536	2.53495	2.44096	SCARF2	scavenger receptor class F member 2 [Source:HGNC Symbol;Acc:HGNC:19869]
ENSG00000116285	3581.41	1207.93	1.5669	1.0567e-14	2.8149e-13	14.8053	16.4201	14.856	6.58553	4.53412	3.82143	ERRFI1	ERBB receptor feedback inhibitor 1 [Source:HGNC Symbol;Acc:HGNC:18185]
ENSG00000197863	632.61	234.85	1.4261	1.0757e-14	2.8631e-13	2.88988	3.04062	2.89638	1.27256	0.928185	0.93352	ZNF790	zinc finger protein 790 [Source:HGNC Symbol;Acc:HGNC:33114]
ENSG00000124145	4916.88	2207.98	1.1553	1.0785e-14	2.8681e-13	31.1594	35.4773	34.5029	14.5575	14.6812	13.9093	SDC4	syndecan 4 [Source:HGNC Symbol;Acc:HGNC:10661]
ENSG00000183751	634.62	2618.67	-2.0443	1.0805e-14	2.8712e-13	1.56449	1.56036	1.66809	4.28086	6.91185	7.35377	TBL3	transducin beta like 3 [Source:HGNC Symbol;Acc:HGNC:11587]
ENSG00000139178	3603.56	1652.99	1.1239	1.1493e-14	3.0517e-13	13.1129	12.8957	12.9174	6.48869	5.7215	4.83694	C1RL	complement C1r subcomponent like [Source:HGNC Symbol;Acc:HGNC:21265]
ENSG00000204390	223.06	62.31	1.8475	1.1653e-14	3.0915e-13	1.46697	1.42057	1.45609	0.358345	0.397991	0.39211	HSPA1L	heat shock protein family A (Hsp70) member 1 like [Source:HGNC Symbol;Acc:HGNC:5234]
ENSG00000070669	143.63	16.62	3.0679	1.1696e-14	3.1004e-13	0.545176	0.505768	0.527138	0.102586	0.0418597	0.0337427	ASNS	asparagine synthetase (glutamine-hydrolyzing) [Source:HGNC Symbol;Acc:HGNC:753]
ENSG00000162840	71.39	758.21	-3.4076	1.1772e-14	3.1182e-13	6.71571	7.33744	6.92176	26.4773	77.8852	101.811	MT2P1	metallothionein 2 pseudogene 1 [Source:HGNC Symbol;Acc:HGNC:7407]
ENSG00000211456	5335.68	2086.58	1.3539	1.1983e-14	3.1715e-13	12.8769	13.0128	13.2158	6.21338	4.30678	4.14056	SACM1L	SAC1 like phosphatidylinositide phosphatase [Source:HGNC Symbol;Acc:HGNC:17059]
ENSG00000135446	1575.53	4706.96	-1.5787	1.2212e-14	3.2294e-13	9.15451	9.09678	9.13473	21.1034	27.7965	28.1986	CDK4	cyclin dependent kinase 4 [Source:HGNC Symbol;Acc:HGNC:1773]
ENSG00000107789	4307.31	2133.92	1.0132	1.2229e-14	3.2314e-13	26.1468	25.5882	25.0597	13.2398	11.369	11.6026	MINPP1	multiple inositol-polyphosphate phosphatase 1 [Source:HGNC Symbol;Acc:HGNC:7102]
ENSG00000183935	1232.84	498.45	1.3049	1.2288e-14	3.2445e-13	5.55926	4.60172	4.8818	2.27396	1.79936	1.73115	HTR7P1	5-hydroxytryptamine receptor 7 pseudogene 1 [Source:HGNC Symbol;Acc:HGNC:30411]
ENSG00000132321	198.41	563.13	-1.5051	1.2438e-14	3.2812e-13	0.556648	0.628224	0.602247	1.84902	1.68581	1.31334	IQCA1	IQ motif containing with AAA domain 1 [Source:HGNC Symbol;Acc:HGNC:26195]
ENSG00000150907	2436.13	5073.94	-1.0584	1.2475e-14	3.2884e-13	7.56892	7.09301	7.336	14.6285	14.8501	14.0112	FOXO1	forkhead box O1 [Source:HGNC Symbol;Acc:HGNC:3819]
ENSG00000102967	185.42	609.27	-1.7164	1.2533e-14	3.301e-13	0.546589	0.488807	0.40722	1.32975	1.5156	1.62581	DHODH	dihydroorotate dehydrogenase (quinone) [Source:HGNC Symbol;Acc:HGNC:2867]
ENSG00000183496	313.96	876.22	-1.4823	1.2841e-14	3.3797e-13	1.39753	1.26109	1.23255	4.33441	2.95648	3.0988	MEX3B	mex-3 RNA binding family member B [Source:HGNC Symbol;Acc:HGNC:25297]
ENSG00000128050	5725.49	11283	-0.9786	1.3366e-14	3.515e-13	13.9345	13.7145	13.3266	26.8088	24.9897	24.9306	PAICS	phosphoribosylaminoimidazole carboxylase and phosphoribosylaminoimidazolesuccinocarboxamide synthase [Source:HGNC Symbol;Acc:HGNC:8587]
ENSG00000170537	1237.61	295.62	2.0615	1.3419e-14	3.5261e-13	4.17229	3.94357	3.6958	1.37558	0.67414	0.677201	TMC7	transmembrane channel like 7 [Source:HGNC Symbol;Acc:HGNC:23000]
ENSG00000099800	955	5461.47	-2.5154	1.37e-14	3.597e-13	9.42827	9.94529	11.466	31.0983	60.0481	73.3801	TIMM13	translocase of inner mitochondrial membrane 13 [Source:HGNC Symbol;Acc:HGNC:11816]
ENSG00000169248	2679.32	884.47	1.5977	1.403e-14	3.6807e-13	24.7447	27.8269	28.2799	11.38	6.94623	7.31769	CXCL11	C-X-C motif chemokine ligand 11 [Source:HGNC Symbol;Acc:HGNC:10638]
ENSG00000070778	2841.71	1078.79	1.3962	1.4244e-14	3.7338e-13	6.69217	6.66158	6.57288	3.08544	2.22751	1.9433	PTPN21	protein tyrosine phosphatase non-receptor type 21 [Source:HGNC Symbol;Acc:HGNC:9651]
ENSG00000123384	104.01	570.29	-2.4575	1.4292e-14	3.7433e-13	0.0874568	0.108681	0.0721121	0.730864	0.341204	0.351123	LRP1	LDL receptor related protein 1 [Source:HGNC Symbol;Acc:HGNC:6692]
ENSG00000108771	1758.09	798.53	1.1386	1.4382e-14	3.764e-13	8.06475	8.16281	8.49231	3.83989	3.70289	3.15375	DHX58	DExH-box helicase 58 [Source:HGNC Symbol;Acc:HGNC:29517]
ENSG00000169607	197.3	875.76	-2.152	1.5276e-14	3.9948e-13	0.713425	0.612767	0.61723	4.19326	2.1141	2.02911	CKAP2L	cytoskeleton associated protein 2 like [Source:HGNC Symbol;Acc:HGNC:26877]
ENSG00000131732	664.1	1450.68	-1.127	1.5313e-14	4.0014e-13	2.34326	2.3727	2.24694	4.9702	4.68871	4.78402	ZCCHC9	zinc finger CCHC-type containing 9 [Source:HGNC Symbol;Acc:HGNC:25424]
ENSG00000163162	16140	6221.69	1.3755	1.5475e-14	4.0404e-13	53.4511	54.4661	55.0339	17.6403	19.9397	21.744	RNF149	ring finger protein 149 [Source:HGNC Symbol;Acc:HGNC:23137]
ENSG00000102174	84.61	293.68	-1.7988	1.5989e-14	4.1713e-13	0.153267	0.164338	0.120286	0.563961	0.431788	0.45365	PHEX	phosphate regulating endopeptidase homolog X-linked [Source:HGNC Symbol;Acc:HGNC:8918]
ENSG00000273604	102.25	440.1	-2.1047	1.626e-14	4.2386e-13	0.625343	0.530382	0.535081	1.85165	2.1064	2.87606	EPOP	elongin BC and polycomb repressive complex 2 associated protein [Source:HGNC Symbol;Acc:HGNC:34493]
ENSG00000158856	740.05	1768.26	-1.256	1.6305e-14	4.2469e-13	2.85916	3.04869	2.98759	6.58532	7.3934	6.20076	DMTN	dematin actin binding protein [Source:HGNC Symbol;Acc:HGNC:3382]
ENSG00000130713	795.58	1863.38	-1.2271	1.6428e-14	4.2758e-13	3.33331	3.29848	3.45798	7.17714	7.59316	7.61949	EXOSC2	exosome component 2 [Source:HGNC Symbol;Acc:HGNC:17097]
ENSG00000258183	110.46	13.76	2.9808	1.6443e-14	4.2762e-13	0.669156	0.662914	0.757959	0.114394	0.0918125	0.0452279	LINC02392	long intergenic non-protein coding RNA 2392 [Source:HGNC Symbol;Acc:HGNC:53319]
ENSG00000138138	5791.26	2307.55	1.327	1.6575e-14	4.3071e-13	17.7621	17.751	18.6888	8.67572	6.30451	5.72249	ATAD1	ATPase family AAA domain containing 1 [Source:HGNC Symbol;Acc:HGNC:25903]
ENSG00000119396	17724.6	8377.8	1.081	1.66e-14	4.3102e-13	73.5615	75.2179	72.4932	38.9541	30.4468	30.4486	RAB14	RAB14, member RAS oncogene family [Source:HGNC Symbol;Acc:HGNC:16524]
ENSG00000223923	34.14	218.15	-2.6786	1.6788e-14	4.3556e-13	0.38219	0.296282	0.215213	1.3123	2.07116	1.96927	TNS1-AS1	TNS1 antisense RNA 1 [Source:HGNC Symbol;Acc:HGNC:40589]
ENSG00000116871	3587.53	10475.2	-1.5458	1.6812e-14	4.3583e-13	11.5777	12.6114	12.4001	27.9557	36.0397	36.7574	MAP7D1	MAP7 domain containing 1 [Source:HGNC Symbol;Acc:HGNC:25514]
ENSG00000175352	485.35	1389.2	-1.5172	1.7309e-14	4.4837e-13	2.00271	1.91597	2.40786	7.20525	5.32325	4.83054	NRIP3	nuclear receptor interacting protein 3 [Source:HGNC Symbol;Acc:HGNC:1167]
ENSG00000198134	12.84	113.74	-3.1375	1.734e-14	4.4883e-13	0.469792	0.959908	0.677888	4.9693	6.03953	6.6239	PTMAP9	prothymosin alpha pseudogene 9 [Source:HGNC Symbol;Acc:HGNC:34054]
ENSG00000266338	2909.45	742.98	1.9677	1.7364e-14	4.4908e-13	9.7968	10.484	9.21186	3.52466	2.17705	1.57753	NBPF15	NBPF member 15 [Source:HGNC Symbol;Acc:HGNC:28791]
ENSG00000178498	276.09	825.38	-1.5777	1.7427e-14	4.5036e-13	1.07595	1.13496	1.41793	3.23496	3.61048	3.44036	DTX3	deltex E3 ubiquitin ligase 3 [Source:HGNC Symbol;Acc:HGNC:24457]
ENSG00000188681	2.9	80.74	-4.7906	1.777e-14	4.5887e-13	0.0249494	0.0151047	0.0274292	0.447842	0.702005	0.620083	TEKT4P2	tektin 4 pseudogene 2 [Source:HGNC Symbol;Acc:HGNC:40046]
ENSG00000154920	40.94	172.97	-2.079	1.8693e-14	4.8232e-13	0.250673	0.211759	0.206692	0.856565	0.921953	0.897184	EME1	essential meiotic structure-specific endonuclease 1 [Source:HGNC Symbol;Acc:HGNC:24965]
ENSG00000174442	729.23	1797.36	-1.3019	1.8762e-14	4.8373e-13	2.78283	2.54152	2.76132	7.73182	5.54601	5.77434	ZWILCH	zwilch kinetochore protein [Source:HGNC Symbol;Acc:HGNC:25468]
ENSG00000196924	26538.6	68949	-1.3775	1.8936e-14	4.8782e-13	44.352	44.8049	42.2854	139.89	100.627	87.1084	FLNA	filamin A [Source:HGNC Symbol;Acc:HGNC:3754]
ENSG00000187840	1865.16	9467.46	-2.3435	1.897e-14	4.8831e-13	35.5469	39.7911	38.5942	107.838	197.937	234.311	EIF4EBP1	eukaryotic translation initiation factor 4E binding protein 1 [Source:HGNC Symbol;Acc:HGNC:3288]
ENSG00000167995	86.26	8.28	3.4151	1.9022e-14	4.8927e-13	0.183452	0.186667	0.164021	0.0119022	0.0150115	0.0211281	BEST1	bestrophin 1 [Source:HGNC Symbol;Acc:HGNC:12703]
ENSG00000124762	74710.9	29779.4	1.327	1.9917e-14	5.1151e-13	432.177	437.361	471.085	151.525	181.612	172.306	CDKN1A	cyclin dependent kinase inhibitor 1A [Source:HGNC Symbol;Acc:HGNC:1784]
ENSG00000090776	2668.87	5535.98	-1.0525	1.9913e-14	5.1151e-13	14.8541	14.6138	13.9976	28.7889	29.6816	27.1256	EFNB1	ephrin B1 [Source:HGNC Symbol;Acc:HGNC:3226]
ENSG00000215193	1421.38	3131.68	-1.1401	2.0302e-14	5.2098e-13	1.47002	1.38906	1.23328	3.23375	2.79077	2.56885	PEX26	peroxisomal biogenesis factor 26 [Source:HGNC Symbol;Acc:HGNC:22965]
ENSG00000108551	566.58	143.81	1.985	2.0706e-14	5.3094e-13	5.48179	5.83605	6.10515	1.03102	1.73736	1.39666	RASD1	ras related dexamethasone induced 1 [Source:HGNC Symbol;Acc:HGNC:15828]
ENSG00000135002	2072.46	4193.63	-1.0168	2.1323e-14	5.4633e-13	9.82974	9.19254	9.79567	19.5234	18.01	17.9005	RFK	riboflavin kinase [Source:HGNC Symbol;Acc:HGNC:30324]
ENSG00000260902	81.14	4.93	3.9717	2.1445e-14	5.4901e-13	0.355978	0.373353	0.409274	0.0385702	0.0194584	0.00958541	LINC02011	long intergenic non-protein coding RNA 2011 [Source:HGNC Symbol;Acc:HGNC:27191]
ENSG00000187608	22648	7098.39	1.674	2.2234e-14	5.6878e-13	410.146	485.739	507.513	113.579	143.335	157.752	ISG15	ISG15 ubiquitin like modifier [Source:HGNC Symbol;Acc:HGNC:4053]
ENSG00000100629	68.51	312.65	-2.1956	2.2494e-14	5.7499e-13	0.156036	0.126783	0.11173	0.789713	0.53187	0.41018	CEP128	centrosomal protein 128 [Source:HGNC Symbol;Acc:HGNC:20359]
ENSG00000196172	103.1	9.27	3.4752	2.2517e-14	5.7514e-13	0.245317	0.351612	0.255891	0.0272847	0.0114708	0.0339037	ZNF681	zinc finger protein 681 [Source:HGNC Symbol;Acc:HGNC:26457]
ENSG00000237988	57.65	261.59	-2.1847	2.2644e-14	5.7793e-13	0.214756	0.16577	0.197735	1.05458	0.889027	0.574803	OR2I1P	olfactory receptor family 2 subfamily I member 1 pseudogene [Source:HGNC Symbol;Acc:HGNC:8258]
ENSG00000170006	3899.17	1594.71	1.2892	2.3862e-14	6.0854e-13	5.82731	6.13345	6.36497	2.95887	2.13549	2.08307	TMEM154	transmembrane protein 154 [Source:HGNC Symbol;Acc:HGNC:26489]
ENSG00000146410	52.48	290.51	-2.462	2.3916e-14	6.0902e-13	0.313514	0.30606	0.529939	1.81489	1.76428	2.43499	MTFR2	mitochondrial fission regulator 2 [Source:HGNC Symbol;Acc:HGNC:21115]
ENSG00000159055	239.05	657.33	-1.4578	2.3918e-14	6.0902e-13	2.52787	2.59413	2.46756	6.05196	6.94002	6.75078	MIS18A	MIS18 kinetochore protein A [Source:HGNC Symbol;Acc:HGNC:1286]
ENSG00000104332	113.3	400.07	-1.8235	2.4057e-14	6.1208e-13	0.474693	0.40897	0.404787	1.9039	1.33447	1.12859	SFRP1	secreted frizzled related protein 1 [Source:HGNC Symbol;Acc:HGNC:10776]
ENSG00000141480	530.03	1934.16	-1.8669	2.4279e-14	6.1726e-13	2.28272	2.07706	2.32398	5.66996	8.61455	8.63359	ARRB2	arrestin beta 2 [Source:HGNC Symbol;Acc:HGNC:712]
ENSG00000224597	2829.15	821.8	1.7818	2.445e-14	6.2113e-13	10.2684	9.97423	10.2197	4.07534	2.29768	2.16083	SVIL-AS1	SVIL antisense RNA 1 [Source:HGNC Symbol;Acc:HGNC:51219]
ENSG00000100605	1112.99	3055.81	-1.4568	2.4572e-14	6.2375e-13	3.01757	3.08188	2.71898	6.65518	7.9053	8.28591	ITPK1	inositol-tetrakisphosphate 1-kinase [Source:HGNC Symbol;Acc:HGNC:6177]
ENSG00000115137	983.31	221.47	2.1452	2.5277e-14	6.4115e-13	3.14127	2.99217	3.26862	1.05329	0.473735	0.522221	DNAJC27	DnaJ heat shock protein family (Hsp40) member C27 [Source:HGNC Symbol;Acc:HGNC:30290]
ENSG00000128594	57.33	222.32	-1.9583	2.5833e-14	6.5475e-13	0.248593	0.221791	0.230149	1.06356	0.710895	0.821291	LRRC4	leucine rich repeat containing 4 [Source:HGNC Symbol;Acc:HGNC:15586]
ENSG00000141429	52109.6	24410.8	1.094	2.6701e-14	6.7623e-13	176.964	180.337	189.252	95.0809	78.411	71.136	GALNT1	polypeptide N-acetylgalactosaminyltransferase 1 [Source:HGNC Symbol;Acc:HGNC:4123]
ENSG00000124508	2079.32	957.54	1.1186	2.6967e-14	6.8243e-13	5.45949	5.96632	6.04337	2.81917	2.46943	2.37843	BTN2A2	butyrophilin subfamily 2 member A2 [Source:HGNC Symbol;Acc:HGNC:1137]
ENSG00000153551	1173.11	4816.78	-2.0375	2.8857e-14	7.2971e-13	5.61025	5.67542	5.65483	14.7684	23.6895	26.6961	CMTM7	CKLF like MARVEL transmembrane domain containing 7 [Source:HGNC Symbol;Acc:HGNC:19178]
ENSG00000164638	72.27	308.93	-2.094	3.0663e-14	7.7477e-13	0.203865	0.271727	0.189785	0.748737	0.995375	0.939805	SLC29A4	solute carrier family 29 member 4 [Source:HGNC Symbol;Acc:HGNC:23097]
ENSG00000160345	53.71	283.52	-2.3972	3.0842e-14	7.787e-13	0.484189	0.589385	0.475686	1.8307	3.10856	2.7475	C9orf116	chromosome 9 open reading frame 116 [Source:HGNC Symbol;Acc:HGNC:28435]
ENSG00000101134	95.7	392.55	-2.0336	3.1164e-14	7.8622e-13	0.670549	0.642394	0.662262	1.95567	2.75967	2.90203	DOK5	docking protein 5 [Source:HGNC Symbol;Acc:HGNC:16173]
ENSG00000133466	839.38	1823.21	-1.1193	3.1387e-14	7.9124e-13	2.30358	1.96498	2.05455	4.65255	4.23014	4.17276	C1QTNF6	C1q and TNF related 6 [Source:HGNC Symbol;Acc:HGNC:14343]
ENSG00000152926	27273.3	4548.01	2.5839	3.1455e-14	7.9235e-13	48.8229	44.4608	43.9342	12.9837	4.78197	4.55168	ZNF117	zinc finger protein 117 [Source:HGNC Symbol;Acc:HGNC:12897]
ENSG00000163131	3807.58	1644.88	1.2109	3.2186e-14	8.1015e-13	8.78732	10.4255	10.489	4.47804	4.09793	3.66162	CTSS	cathepsin S [Source:HGNC Symbol;Acc:HGNC:2545]
ENSG00000150471	115.9	0	9.2894	3.2371e-14	8.1417e-13	0.137686	0.123867	0.155969	0	0	0	ADGRL3	adhesion G protein-coupled receptor L3 [Source:HGNC Symbol;Acc:HGNC:20974]
ENSG00000173209	4230.24	1872.62	1.1751	3.2598e-14	8.1926e-13	8.41005	8.16335	8.47372	4.26761	3.21223	3.12233	AHSA2P	activator of HSP90 ATPase homolog 2, pseudogene [Source:HGNC Symbol;Acc:HGNC:20437]
ENSG00000166510	98.16	430.92	-2.1345	3.3049e-14	8.2995e-13	0.32547	0.28877	0.413344	2.03181	1.17603	1.14077	CCDC68	coiled-coil domain containing 68 [Source:HGNC Symbol;Acc:HGNC:24350]
ENSG00000177000	2868.69	1073.83	1.4164	3.3551e-14	8.4192e-13	4.61513	4.59397	4.19596	2.07221	1.37231	1.36638	MTHFR	methylenetetrahydrofolate reductase [Source:HGNC Symbol;Acc:HGNC:7436]
ENSG00000149260	547.55	1282.68	-1.2278	3.3942e-14	8.511e-13	1.49254	1.69354	1.60993	3.86821	3.72506	3.11667	CAPN5	calpain 5 [Source:HGNC Symbol;Acc:HGNC:1482]
ENSG00000198336	292.91	57.25	2.3708	3.4852e-14	8.7323e-13	3.23958	3.17642	3.21316	0.370212	0.671914	0.718085	MYL4	myosin light chain 4 [Source:HGNC Symbol;Acc:HGNC:7585]
ENSG00000283041	3320.57	13086.4	-1.9785	3.5191e-14	8.8106e-13	43.5204	46.98	45.3678	115.773	183.095	203.09	-	eukaryotic translation elongation factor 1 gamma (
ENSG00000103168	1311.71	2724.27	-1.0546	3.5292e-14	8.8291e-13	4.41074	4.21184	4.03149	8.96885	8.55901	7.4879	TAF1C	TATA-box binding protein associated factor, RNA polymerase I subunit C [Source:HGNC Symbol;Acc:HGNC:11534]
ENSG00000204792	38.97	173.1	-2.1582	3.5822e-14	8.952e-13	0.202328	0.175385	0.125121	0.781776	0.687076	0.654945	LINC01291	long intergenic non-protein coding RNA 1291 [Source:HGNC Symbol;Acc:HGNC:50358]
ENSG00000106333	26.19	167.71	-2.6818	3.5837e-14	8.952e-13	0.154953	0.171986	0.0946416	0.69756	1.03013	0.817409	PCOLCE	procollagen C-endopeptidase enhancer [Source:HGNC Symbol;Acc:HGNC:8738]
ENSG00000113552	3579.69	7904.85	-1.1427	3.6194e-14	9.0343e-13	15.9336	16.5265	16.1615	32.5037	35.1168	34.1156	GNPDA1	glucosamine-6-phosphate deaminase 1 [Source:HGNC Symbol;Acc:HGNC:4417]
ENSG00000132749	33.09	157.12	-2.2407	3.6347e-14	9.0654e-13	0.0961961	0.0933819	0.11761	0.426151	0.489198	0.466115	TESMIN	testis expressed metallothionein like protein [Source:HGNC Symbol;Acc:HGNC:7446]
ENSG00000164484	107.66	311.55	-1.5329	3.6837e-14	9.1755e-13	0.31797	0.351267	0.318941	0.986002	0.871457	0.864847	TMEM200A	transmembrane protein 200A [Source:HGNC Symbol;Acc:HGNC:21075]
ENSG00000162144	525.15	1306.33	-1.314	3.6844e-14	9.1755e-13	0.824635	0.946803	0.898611	2.11553	2.32452	1.87519	CYB561A3	cytochrome b561 family member A3 [Source:HGNC Symbol;Acc:HGNC:23014]
ENSG00000281398	612.89	1403.06	-1.1953	3.6956e-14	9.1965e-13	2.58672	2.48952	2.30293	5.95985	4.79021	5.32321	SNHG4	small nucleolar RNA host gene 4 [Source:HGNC Symbol;Acc:HGNC:32964]
ENSG00000197415	3498.65	7084.54	-1.0179	3.812e-14	9.4791e-13	9.57055	9.57868	9.60708	20.6606	16.9912	17.8146	VEPH1	ventricular zone expressed PH domain containing 1 [Source:HGNC Symbol;Acc:HGNC:25735]
ENSG00000084674	1111.57	190.92	2.5356	3.8258e-14	9.5061e-13	1.52684	1.32422	1.18527	0.379571	0.138215	0.155979	APOB	apolipoprotein B [Source:HGNC Symbol;Acc:HGNC:603]
ENSG00000139579	806.29	2489.25	-1.6257	3.8554e-14	9.5725e-13	6.42127	6.52055	6.75497	15.4435	20.5275	21.3084	NABP2	nucleic acid binding protein 2 [Source:HGNC Symbol;Acc:HGNC:28412]
ENSG00000078967	216.71	725.39	-1.742	4.0819e-14	1.0127e-12	0.863411	0.85065	0.758935	2.14301	2.68308	2.96656	UBE2D4	ubiquitin conjugating enzyme E2 D4 (putative) [Source:HGNC Symbol;Acc:HGNC:21647]
ENSG00000160094	515	1333.11	-1.3721	4.1067e-14	1.0181e-12	3.05292	2.72603	2.41433	6.31231	7.0253	6.72621	ZNF362	zinc finger protein 362 [Source:HGNC Symbol;Acc:HGNC:18079]
ENSG00000108342	517.61	2236.34	-2.1105	4.1242e-14	1.0217e-12	3.02746	5.46715	4.02257	13.568	19.5797	17.9013	CSF3	colony stimulating factor 3 [Source:HGNC Symbol;Acc:HGNC:2438]
ENSG00000087237	2315.38	471.12	2.2994	4.1745e-14	1.0329e-12	12.2488	11.7918	12.6771	1.38967	2.62081	2.96642	CETP	cholesteryl ester transfer protein [Source:HGNC Symbol;Acc:HGNC:1869]
ENSG00000179262	1611.47	4482.42	-1.4756	4.1758e-14	1.0329e-12	11.0904	12.1048	10.8292	25.392	32.0983	31.8186	RAD23A	RAD23 homolog A, nucleotide excision repair protein [Source:HGNC Symbol;Acc:HGNC:9812]
ENSG00000175215	3069.63	8672.93	-1.4986	4.1829e-14	1.0339e-12	10.8281	9.85561	9.72398	36.4441	24.7469	21.3365	CTDSP2	CTD small phosphatase 2 [Source:HGNC Symbol;Acc:HGNC:17077]
ENSG00000090238	282.95	1335.02	-2.2377	4.1969e-14	1.0366e-12	1.73253	1.55141	1.50321	4.51391	7.7782	8.81737	YPEL3	yippee like 3 [Source:HGNC Symbol;Acc:HGNC:18327]
ENSG00000260549	537.75	3498.48	-2.7012	4.4615e-14	1.1011e-12	21.3052	20.7054	28.2769	75.8747	147.102	202.765	MT1L	metallothionein 1L, pseudogene [Source:HGNC Symbol;Acc:HGNC:7404]
ENSG00000133195	129.44	385.6	-1.5751	4.7022e-14	1.1596e-12	0.457454	0.424792	0.365847	1.14041	1.25811	1.12444	SLC39A11	solute carrier family 39 member 11 [Source:HGNC Symbol;Acc:HGNC:14463]
ENSG00000140416	5631.54	10829.5	-0.9434	4.7471e-14	1.1698e-12	7.52346	7.26544	7.21797	14.2894	13.4704	12.4979	TPM1	tropomyosin 1 [Source:HGNC Symbol;Acc:HGNC:12010]
ENSG00000169967	4485.32	1131.9	1.9853	4.8422e-14	1.1924e-12	7.29218	6.86241	6.62628	2.56955	1.27546	1.22658	MAP3K2	mitogen-activated protein kinase kinase kinase 2 [Source:HGNC Symbol;Acc:HGNC:6854]
ENSG00000139734	400.02	1225.41	-1.616	4.8812e-14	1.2011e-12	0.925935	1.11484	0.872849	3.67158	2.31914	2.56333	DIAPH3	diaphanous related formin 3 [Source:HGNC Symbol;Acc:HGNC:15480]
ENSG00000125755	2931.12	7356.26	-1.3273	4.9357e-14	1.2136e-12	4.77151	5.26362	4.92806	10.6585	12.3743	12.4703	SYMPK	symplekin [Source:HGNC Symbol;Acc:HGNC:22935]
ENSG00000124164	8221.84	4074.37	1.0128	5.007e-14	1.2302e-12	13.7835	13.9034	14.5037	7.4172	6.57735	5.94408	VAPB	VAMP associated protein B and C [Source:HGNC Symbol;Acc:HGNC:12649]
ENSG00000116903	2463.03	879.27	1.4845	5.2157e-14	1.2805e-12	8.78055	8.58581	8.6091	3.9422	2.54994	2.41508	EXOC8	exocyst complex component 8 [Source:HGNC Symbol;Acc:HGNC:24659]
ENSG00000205133	2080.81	859.98	1.2735	5.2861e-14	1.2968e-12	5.66854	5.35526	5.62808	2.70567	2.05414	1.82987	TRIQK	triple QxxK/R motif containing [Source:HGNC Symbol;Acc:HGNC:27828]
ENSG00000145685	1992.09	4996.02	-1.3268	5.3727e-14	1.3171e-12	4.77601	4.46615	4.19607	13.5446	9.89843	8.84321	LHFPL2	LHFPL tetraspan subfamily member 2 [Source:HGNC Symbol;Acc:HGNC:6588]
ENSG00000149636	609.55	1475.67	-1.2746	5.5324e-14	1.3552e-12	3.88402	3.95371	4.12747	8.68868	9.15583	9.58348	DSN1	DSN1 component of MIS12 kinetochore complex [Source:HGNC Symbol;Acc:HGNC:16165]
ENSG00000213186	483.61	1140.57	-1.2372	5.5907e-14	1.3685e-12	1.11701	1.09686	1.1113	2.51179	2.30808	2.61659	TRIM59	tripartite motif containing 59 [Source:HGNC Symbol;Acc:HGNC:30834]
ENSG00000185947	6040.75	2271.78	1.4103	5.6274e-14	1.3764e-12	17.2623	17.072	17.363	8.13374	5.47615	5.05639	ZNF267	zinc finger protein 267 [Source:HGNC Symbol;Acc:HGNC:13060]
ENSG00000286717	79.47	7.29	3.4462	5.6474e-14	1.3803e-12	0.604811	0.473718	0.604666	0.0523431	0.0513463	0.0433608	-	novel transcript, antisense to KCNJ6
ENSG00000234009	153.8	904.58	-2.5552	5.6516e-14	1.3803e-12	2.8233	3.73818	2.71889	9.98089	18.8196	22.1468	RPL5P34	ribosomal protein L5 pseudogene 34 [Source:HGNC Symbol;Acc:HGNC:36463]
ENSG00000253210	359.95	128.31	1.4913	5.7571e-14	1.405e-12	2.43395	2.35546	2.53408	0.827208	0.881166	0.770913	-	novel transcript
ENSG00000072062	2251.31	5698.96	-1.3396	5.8818e-14	1.4344e-12	4.92188	5.31864	5.34718	11.1307	13.5296	12.6629	PRKACA	protein kinase cAMP-activated catalytic subunit alpha [Source:HGNC Symbol;Acc:HGNC:9380]
ENSG00000254087	5375.98	2649.37	1.021	5.8996e-14	1.4377e-12	15.4301	15.5004	15.9671	7.76484	7.61396	6.61997	LYN	LYN proto-oncogene, Src family tyrosine kinase [Source:HGNC Symbol;Acc:HGNC:6735]
ENSG00000160216	11317.2	5768.46	0.9722	5.9711e-14	1.454e-12	16.7858	16.6284	16.0174	8.9318	7.8928	7.19188	AGPAT3	1-acylglycerol-3-phosphate O-acyltransferase 3 [Source:HGNC Symbol;Acc:HGNC:326]
ENSG00000185112	9382.84	19794.9	-1.077	6.1245e-14	1.4903e-12	55.4293	52.4366	52.1227	103.945	112.007	104.027	FAM43A	family with sequence similarity 43 member A [Source:HGNC Symbol;Acc:HGNC:26888]
ENSG00000180340	4.44	93.78	-4.3819	6.1729e-14	1.5009e-12	0.0254072	0	0.0377089	0.371362	0.493024	0.398305	FZD2	frizzled class receptor 2 [Source:HGNC Symbol;Acc:HGNC:4040]
ENSG00000175183	83.69	337.47	-2.0098	6.1945e-14	1.5051e-12	0.259674	0.280589	0.230375	0.776296	1.0939	1.05574	CSRP2	cysteine and glycine rich protein 2 [Source:HGNC Symbol;Acc:HGNC:2470]
ENSG00000105991	756.62	277.13	1.4519	6.2635e-14	1.5207e-12	5.3085	5.06761	5.62237	1.74852	1.73639	2.05721	HOXA1	homeobox A1 [Source:HGNC Symbol;Acc:HGNC:5099]
ENSG00000205189	3059.03	1199.17	1.3499	6.3131e-14	1.5316e-12	5.48301	5.39912	5.22463	2.57244	1.84563	1.63688	ZBTB10	zinc finger and BTB domain containing 10 [Source:HGNC Symbol;Acc:HGNC:30953]
ENSG00000142186	2229.86	5751.31	-1.3667	6.3538e-14	1.5404e-12	9.13946	9.43999	9.42173	19.9541	24.0615	24.199	SCYL1	SCY1 like pseudokinase 1 [Source:HGNC Symbol;Acc:HGNC:14372]
ENSG00000138678	636.15	1484.67	-1.2223	6.6892e-14	1.6205e-12	3.24374	2.77723	3.42193	7.41269	6.74185	6.79929	GPAT3	glycerol-3-phosphate acyltransferase 3 [Source:HGNC Symbol;Acc:HGNC:28157]
ENSG00000187678	3664.06	1586.86	1.2065	6.8584e-14	1.6602e-12	10.01	9.91231	10.1378	5.08413	3.83144	3.5452	SPRY4	sprouty RTK signaling antagonist 4 [Source:HGNC Symbol;Acc:HGNC:15533]
ENSG00000247134	59.29	224.3	-1.914	6.9115e-14	1.6719e-12	0.493203	0.603672	0.680727	2.11152	2.08056	2.1933	-	novel transcript
ENSG00000137309	36601.6	101540	-1.4721	6.9872e-14	1.689e-12	280.482	265.262	300	627.315	765.64	819.909	HMGA1	high mobility group AT-hook 1 [Source:HGNC Symbol;Acc:HGNC:5010]
ENSG00000159231	47.48	285.89	-2.5913	7.259e-14	1.7533e-12	0.981302	0.978503	0.60288	3.31564	5.69396	5.44428	CBR3	carbonyl reductase 3 [Source:HGNC Symbol;Acc:HGNC:1549]
ENSG00000167996	40189.5	112304	-1.4825	7.3665e-14	1.778e-12	329.503	379.466	368.888	801.431	1036.87	1005.28	FTH1	ferritin heavy chain 1 [Source:HGNC Symbol;Acc:HGNC:3976]
ENSG00000145703	686.74	232.07	1.5626	7.4503e-14	1.7969e-12	1.5986	1.54259	1.55357	0.617706	0.383615	0.51326	IQGAP2	IQ motif containing GTPase activating protein 2 [Source:HGNC Symbol;Acc:HGNC:6111]
ENSG00000137473	24.67	129.27	-2.3816	7.6434e-14	1.8421e-12	0.114541	0.124819	0.155833	0.643235	0.705692	0.61862	TTC29	tetratricopeptide repeat domain 29 [Source:HGNC Symbol;Acc:HGNC:29936]
ENSG00000137522	838.18	2231.55	-1.4119	7.689e-14	1.8518e-12	4.23051	4.6842	4.94493	10.4816	11.9757	12.4369	RNF121	ring finger protein 121 [Source:HGNC Symbol;Acc:HGNC:21070]
ENSG00000077147	21532.1	10815.3	0.9933	7.7653e-14	1.8688e-12	51.0254	51.1561	52.3242	28.1807	23.3203	22.5372	TM9SF3	transmembrane 9 superfamily member 3 [Source:HGNC Symbol;Acc:HGNC:21529]
ENSG00000141456	953.75	3680.19	-1.9477	7.9985e-14	1.9235e-12	2.54888	2.47907	2.76852	6.58771	10.4134	11.2168	PELP1	proline, glutamate and leucine rich protein 1 [Source:HGNC Symbol;Acc:HGNC:30134]
ENSG00000005882	301.31	786.87	-1.3839	8.1229e-14	1.952e-12	0.958207	1.07734	0.926107	2.31131	2.52346	2.48953	PDK2	pyruvate dehydrogenase kinase 2 [Source:HGNC Symbol;Acc:HGNC:8810]
ENSG00000185015	743.86	284.6	1.3882	8.1818e-14	1.9647e-12	2.1203	2.51745	2.5036	0.865703	0.838861	0.888778	CA13	carbonic anhydrase 13 [Source:HGNC Symbol;Acc:HGNC:14914]
ENSG00000155093	1983.3	732.55	1.4384	8.2721e-14	1.985e-12	6.4614	7.69464	7.73462	2.31236	2.61406	2.72249	PTPRN2	protein tyrosine phosphatase receptor type N2 [Source:HGNC Symbol;Acc:HGNC:9677]
ENSG00000067066	24033.9	11743	1.0332	8.4515e-14	2.0265e-12	30.444	31.0124	29.9945	16.5774	13.4614	12.63	SP100	SP100 nuclear antigen [Source:HGNC Symbol;Acc:HGNC:11206]
ENSG00000237803	185.66	45.82	2.0226	8.4679e-14	2.029e-12	0.882943	0.975923	0.765468	0.205711	0.18602	0.221855	LINC00211	long intergenic non-protein coding RNA 211 [Source:HGNC Symbol;Acc:HGNC:37459]
ENSG00000170954	93.97	9.48	3.2983	8.5365e-14	2.0439e-12	0.396247	0.567437	0.3728	0.0508045	0.0492893	0.0291366	ZNF415	zinc finger protein 415 [Source:HGNC Symbol;Acc:HGNC:20636]
ENSG00000165118	1213.26	545.62	1.152	8.6079e-14	2.0595e-12	8.52758	7.57307	7.6063	3.82451	3.15935	3.17265	C9orf64	chromosome 9 open reading frame 64 [Source:HGNC Symbol;Acc:HGNC:28144]
ENSG00000197093	145.79	432.18	-1.5646	8.9443e-14	2.1384e-12	0.729516	0.812079	0.85862	2.09999	2.35746	2.28326	GAL3ST4	galactose-3-O-sulfotransferase 4 [Source:HGNC Symbol;Acc:HGNC:24145]
ENSG00000133119	396.15	952.43	-1.2652	9.0157e-14	2.154e-12	2.45913	2.3064	2.68694	6.31108	5.13699	5.61343	RFC3	replication factor C subunit 3 [Source:HGNC Symbol;Acc:HGNC:9971]
ENSG00000077044	2707.42	1097.77	1.3014	9.3001e-14	2.2203e-12	5.01658	4.63406	5.23037	2.3916	1.7824	1.60597	DGKD	diacylglycerol kinase delta [Source:HGNC Symbol;Acc:HGNC:2851]
ENSG00000233930	90.07	3.44	4.5719	9.3417e-14	2.227e-12	0.589644	0.589012	0.475384	0.0504005	0	0.0125255	KRTAP5-AS1	KRTAP5-1/KRTAP5-2 antisense RNA 1 [Source:HGNC Symbol;Acc:HGNC:27877]
ENSG00000205581	7078.27	16742.5	-1.242	9.3402e-14	2.227e-12	24.8851	24.8501	25.7538	51.6271	57.5644	59.6626	HMGN1	high mobility group nucleosome binding domain 1 [Source:HGNC Symbol;Acc:HGNC:4984]
ENSG00000104951	1661.52	448.55	1.8916	9.3868e-14	2.2361e-12	10.0901	13.0211	12.6605	2.26174	3.44998	3.37693	IL4I1	interleukin 4 induced 1 [Source:HGNC Symbol;Acc:HGNC:19094]
ENSG00000180776	12953.5	3900.68	1.7312	9.5803e-14	2.2806e-12	42.1592	41.4661	41.3217	17.3952	9.52953	9.35909	ZDHHC20	zinc finger DHHC-type palmitoyltransferase 20 [Source:HGNC Symbol;Acc:HGNC:20749]
ENSG00000132031	92.45	302.04	-1.7057	1.0007e-13	2.3804e-12	0.55457	0.475943	0.547717	1.5049	1.77385	1.602	MATN3	matrilin 3 [Source:HGNC Symbol;Acc:HGNC:6909]
ENSG00000125885	66.81	305.26	-2.1981	1.0218e-13	2.4289e-12	0.194749	0.176855	0.0967593	0.81055	0.6032	0.625314	MCM8	minichromosome maintenance 8 homologous recombination repair factor [Source:HGNC Symbol;Acc:HGNC:16147]
ENSG00000163053	187.57	51.4	1.864	1.0385e-13	2.4669e-12	0.716404	0.70715	0.622811	0.200679	0.173772	0.160039	SLC16A14	solute carrier family 16 member 14 [Source:HGNC Symbol;Acc:HGNC:26417]
ENSG00000173511	513.43	2579.96	-2.3287	1.0438e-13	2.4776e-12	4.12323	5.47935	4.40445	13.6026	23.3318	28.8386	VEGFB	vascular endothelial growth factor B [Source:HGNC Symbol;Acc:HGNC:12681]
ENSG00000141577	260.71	880.87	-1.7552	1.0475e-13	2.4846e-12	1.19109	1.18278	1.16176	2.93138	4.12934	4.1794	CEP131	centrosomal protein 131 [Source:HGNC Symbol;Acc:HGNC:29511]
ENSG00000124357	2008.84	4934.35	-1.2962	1.0552e-13	2.501e-12	3.88285	4.22581	4.0309	8.51773	9.80466	9.87435	NAGK	N-acetylglucosamine kinase [Source:HGNC Symbol;Acc:HGNC:17174]
ENSG00000248890	1493.99	4426.63	-1.5667	1.0708e-13	2.5361e-12	12.4243	12.1169	12.7742	28.0764	37.7041	38.3661	HHIP-AS1	HHIP antisense RNA 1 [Source:HGNC Symbol;Acc:HGNC:44182]
ENSG00000223547	139.01	23.63	2.5826	1.0811e-13	2.5587e-12	0.390584	0.386459	0.358105	0.0403617	0.0678739	0.0724434	ZNF844	zinc finger protein 844 [Source:HGNC Symbol;Acc:HGNC:25932]
ENSG00000166965	322.04	853.98	-1.4058	1.0851e-13	2.5663e-12	1.20186	1.14056	1.14394	2.64886	2.98462	3.10306	RCCD1	RCC1 domain containing 1 [Source:HGNC Symbol;Acc:HGNC:30457]
ENSG00000166813	337.93	793.19	-1.2307	1.1331e-13	2.6779e-12	1.2213	1.13879	1.08194	2.55574	2.645	2.46346	KIF7	kinesin family member 7 [Source:HGNC Symbol;Acc:HGNC:30497]
ENSG00000203805	128.23	644.41	-2.3262	1.2146e-13	2.8684e-12	0.459174	0.679354	0.710424	2.01225	3.21369	3.50156	PLPP4	phospholipid phosphatase 4 [Source:HGNC Symbol;Acc:HGNC:23531]
ENSG00000106144	664.49	1774.6	-1.4182	1.2157e-13	2.8691e-12	1.65211	1.41985	1.3879	4.8351	3.46609	3.11046	CASP2	caspase 2 [Source:HGNC Symbol;Acc:HGNC:1503]
ENSG00000145919	1134.67	3588.09	-1.6605	1.2302e-13	2.9012e-12	8.08028	8.93842	8.54719	19.843	28.767	27.5264	BOD1	biorientation of chromosomes in cell division 1 [Source:HGNC Symbol;Acc:HGNC:25114]
ENSG00000280734	247.29	71.82	1.7806	1.245e-13	2.934e-12	0.793015	0.700459	0.653877	0.221621	0.216399	0.15694	LINC01232	long intergenic non-protein coding RNA 1232 [Source:HGNC Symbol;Acc:HGNC:49755]
ENSG00000285533	320.32	85.32	1.9165	1.2602e-13	2.9677e-12	1.56074	1.4033	1.6564	0.336816	0.34484	0.477612	RELA-DT	RELA divergent transcript [Source:HGNC Symbol;Acc:HGNC:54185]
ENSG00000119900	6755.27	2574.72	1.3912	1.264e-13	2.9745e-12	12.121	13.6337	13.8112	6.18038	4.08932	4.19493	OGFRL1	opioid growth factor receptor like 1 [Source:HGNC Symbol;Acc:HGNC:21378]
ENSG00000203485	2926.72	7485.68	-1.3547	1.2793e-13	3.0083e-12	3.82871	3.88002	3.84132	8.09028	10.1559	9.6569	INF2	inverted formin 2 [Source:HGNC Symbol;Acc:HGNC:23791]
ENSG00000163348	3121.97	1496.95	1.061	1.2844e-13	3.0181e-12	15.597	14.9397	15.2934	6.89431	7.19016	6.76328	PYGO2	pygopus family PHD finger 2 [Source:HGNC Symbol;Acc:HGNC:30257]
ENSG00000109680	733.89	313.09	1.2276	1.2875e-13	3.0233e-12	3.13239	3.10164	3.30216	1.48152	1.20667	1.19328	TBC1D19	TBC1 domain family member 19 [Source:HGNC Symbol;Acc:HGNC:25624]
ENSG00000133678	1365.03	570.5	1.2604	1.3102e-13	3.0745e-12	8.06951	8.2768	8.15459	3.05703	3.19022	3.44329	TMEM254	transmembrane protein 254 [Source:HGNC Symbol;Acc:HGNC:25804]
ENSG00000119777	2421.48	5230.71	-1.1109	1.333e-13	3.1256e-12	8.77404	8.74936	9.00212	17.4566	18.6579	18.1878	TMEM214	transmembrane protein 214 [Source:HGNC Symbol;Acc:HGNC:25983]
ENSG00000158201	761.62	303.96	1.3242	1.3442e-13	3.1497e-12	3.01081	3.0116	3.41715	1.36245	1.22004	1.01578	ABHD3	abhydrolase domain containing 3, phospholipase [Source:HGNC Symbol;Acc:HGNC:18718]
ENSG00000116711	2360.01	4861.48	-1.0425	1.3498e-13	3.1606e-12	15.0274	13.9979	15.0636	29.7551	27.4132	29.0611	PLA2G4A	phospholipase A2 group IVA [Source:HGNC Symbol;Acc:HGNC:9035]
ENSG00000170379	365.76	817.97	-1.1605	1.363e-13	3.1892e-12	1.02754	1.03106	1.01028	2.22853	2.20612	2.08474	TCAF2	TRPM8 channel associated factor 2 [Source:HGNC Symbol;Acc:HGNC:26878]
ENSG00000135324	61.93	264.71	-2.0933	1.4558e-13	3.404e-12	0.548136	0.522252	0.489009	1.64522	2.48476	2.14741	MRAP2	melanocortin 2 receptor accessory protein 2 [Source:HGNC Symbol;Acc:HGNC:21232]
ENSG00000130695	317.92	1076.13	-1.7601	1.4724e-13	3.4402e-12	1.12716	1.05748	1.13866	4.94422	3.37863	2.51526	CEP85	centrosomal protein 85 [Source:HGNC Symbol;Acc:HGNC:25309]
ENSG00000100342	11445.9	5499.65	1.0576	1.4859e-13	3.4694e-12	56.853	61.1552	59.9458	26.8363	27.8016	26.5096	APOL1	apolipoprotein L1 [Source:HGNC Symbol;Acc:HGNC:618]
ENSG00000132334	15461.2	4950.68	1.6427	1.4933e-13	3.4842e-12	26.1647	24.6486	23.5105	10.5847	6.8613	5.47746	PTPRE	protein tyrosine phosphatase receptor type E [Source:HGNC Symbol;Acc:HGNC:9669]
ENSG00000115902	1651.92	774.76	1.0932	1.4949e-13	3.4853e-12	4.39884	4.31875	4.08556	1.90481	1.91387	1.87765	SLC1A4	solute carrier family 1 member 4 [Source:HGNC Symbol;Acc:HGNC:10942]
ENSG00000123091	13231.5	6683.11	0.9854	1.4992e-13	3.493e-12	72.8556	77.206	78.5113	39.2996	35.0775	35.4793	RNF11	ring finger protein 11 [Source:HGNC Symbol;Acc:HGNC:10056]
ENSG00000182010	19.11	154.84	-3.0128	1.5326e-13	3.5683e-12	0.0352956	0.0178069	0.0517383	0.354489	0.207375	0.253045	RTKN2	rhotekin 2 [Source:HGNC Symbol;Acc:HGNC:19364]
ENSG00000131016	117455	29177.2	2.0092	1.5806e-13	3.6775e-12	240.07	241.726	238.068	89.5147	44.3352	39.4294	AKAP12	A-kinase anchoring protein 12 [Source:HGNC Symbol;Acc:HGNC:370]
ENSG00000042493	910.12	3640.33	-1.9996	1.5953e-13	3.709e-12	6.58085	6.92775	6.72221	16.9586	28.5594	30.3	CAPG	capping actin protein, gelsolin like [Source:HGNC Symbol;Acc:HGNC:1474]
ENSG00000286342	72.41	3.52	4.4235	1.6108e-13	3.7424e-12	0.711213	0.663559	0.602494	0.0149897	0.0567165	0.0186261	-	novel transcript
ENSG00000146872	4162.28	2048.07	1.0229	1.6233e-13	3.7688e-12	4.84243	5.1545	5.08786	2.66669	2.26942	2.14432	TLK2	tousled like kinase 2 [Source:HGNC Symbol;Acc:HGNC:11842]
ENSG00000027847	581.03	2142.3	-1.882	1.6696e-13	3.8713e-12	2.27929	1.98049	2.14879	5.29661	8.30735	8.56465	B4GALT7	beta-1,4-galactosyltransferase 7 [Source:HGNC Symbol;Acc:HGNC:930]
ENSG00000099991	1613.88	4279.91	-1.4075	1.6698e-13	3.8713e-12	3.53046	3.0296	2.69683	9.82674	7.26362	6.40937	CABIN1	calcineurin binding protein 1 [Source:HGNC Symbol;Acc:HGNC:24187]
ENSG00000164402	2027.28	4884.75	-1.2691	1.7124e-13	3.9672e-12	4.92461	4.84988	4.37481	13.5881	9.89452	9.16255	SEPTIN8	septin 8 [Source:HGNC Symbol;Acc:HGNC:16511]
ENSG00000113318	2818.44	1341.56	1.0704	1.7742e-13	4.1074e-12	9.65362	9.75486	9.04137	4.95092	4.20945	3.7649	MSH3	mutS homolog 3 [Source:HGNC Symbol;Acc:HGNC:7326]
ENSG00000181938	275.82	815.22	-1.5616	1.7984e-13	4.1607e-12	0.932318	0.932001	1.03842	2.32517	2.83775	2.93596	GINS3	GINS complex subunit 3 [Source:HGNC Symbol;Acc:HGNC:25851]
ENSG00000160179	1358.68	2948.72	-1.1175	1.8005e-13	4.1626e-12	3.67365	4.25061	4.00688	8.35275	8.31883	7.932	ABCG1	ATP binding cassette subfamily G member 1 [Source:HGNC Symbol;Acc:HGNC:73]
ENSG00000137501	252.73	41.01	2.6041	1.8306e-13	4.229e-12	0.506592	0.317539	0.38536	0.0997247	0.0513033	0.0391318	SYTL2	synaptotagmin like 2 [Source:HGNC Symbol;Acc:HGNC:15585]
ENSG00000166971	3056.16	1436.69	1.0896	1.8698e-13	4.3166e-12	10.1355	10.3623	11.1277	4.72318	4.76275	4.62876	AKTIP	AKT interacting protein [Source:HGNC Symbol;Acc:HGNC:16710]
ENSG00000270090	84.98	10.11	3.0862	1.8916e-13	4.364e-12	1.58479	1.49525	1.81585	0.174165	0.159755	0.216417	-	novel transcript
ENSG00000261801	47.94	182.93	-1.9283	1.9483e-13	4.4917e-12	0.140114	0.172915	0.168852	0.596975	0.627436	0.52544	LOXL1-AS1	LOXL1 antisense RNA 1 [Source:HGNC Symbol;Acc:HGNC:44169]
ENSG00000143554	6061.05	2129.4	1.5097	1.9574e-13	4.5095e-12	19.9189	19.976	19.6978	5.38233	6.97229	7.36591	SLC27A3	solute carrier family 27 member 3 [Source:HGNC Symbol;Acc:HGNC:10997]
ENSG00000127423	44.12	190.85	-2.1166	1.9803e-13	4.5589e-12	0.358855	0.391059	0.236714	1.38031	1.26118	1.40262	AUNIP	aurora kinase A and ninein interacting protein [Source:HGNC Symbol;Acc:HGNC:28363]
ENSG00000183873	340.05	1130	-1.7339	2.0363e-13	4.6847e-12	0.704688	0.532123	0.588942	2.66339	1.60154	1.56506	SCN5A	sodium voltage-gated channel alpha subunit 5 [Source:HGNC Symbol;Acc:HGNC:10593]
ENSG00000233030	149.03	0.54	7.8236	2.068e-13	4.7543e-12	0.780467	0.762896	0.719503	0.00833891	0	0	-	novel transcript, antisense to FCGR1A
ENSG00000105397	2326.62	4589.6	-0.9801	2.1172e-13	4.8639e-12	6.47002	6.1527	6.14443	12.0943	12.0605	11.0208	TYK2	tyrosine kinase 2 [Source:HGNC Symbol;Acc:HGNC:12440]
ENSG00000243943	1332.19	3238.78	-1.2812	2.2158e-13	5.0869e-12	5.37677	5.44948	5.45537	11.2236	13.3977	12.8075	ZNF512	zinc finger protein 512 [Source:HGNC Symbol;Acc:HGNC:29380]
ENSG00000198740	1993.2	853.94	1.2217	2.2494e-13	5.1605e-12	3.20235	3.06754	2.80937	1.49812	1.08669	1.13123	ZNF652	zinc finger protein 652 [Source:HGNC Symbol;Acc:HGNC:29147]
ENSG00000284693	436.45	143.96	1.6056	2.2698e-13	5.2036e-12	2.97229	3.0183	2.95785	0.81662	1.10098	0.874764	LINC02606	long intergenic non-protein coding RNA 2606 [Source:HGNC Symbol;Acc:HGNC:54047]
ENSG00000169032	6031.38	2888.85	1.0623	2.2995e-13	5.2681e-12	34.7537	36.0799	38.2968	16.7314	16.3362	16.5581	MAP2K1	mitogen-activated protein kinase kinase 1 [Source:HGNC Symbol;Acc:HGNC:6840]
ENSG00000115687	228.94	600.27	-1.3927	2.3172e-13	5.3048e-12	0.441132	0.361357	0.353341	1.12195	0.868241	0.89844	PASK	PAS domain containing serine/threonine kinase [Source:HGNC Symbol;Acc:HGNC:17270]
ENSG00000164144	4248.83	1944.3	1.1273	2.3638e-13	5.4079e-12	17.1291	18.5045	17.8772	9.30151	7.14006	6.96575	ARFIP1	ADP ribosylation factor interacting protein 1 [Source:HGNC Symbol;Acc:HGNC:21496]
ENSG00000186235	22.4	135.67	-2.5964	2.4202e-13	5.5292e-12	0.104471	0.11746	0.0902429	0.486034	0.58404	0.708563	LINC02610	long intergenic non-protein coding RNA 2610 [Source:HGNC Symbol;Acc:HGNC:27177]
ENSG00000185650	5747.91	11215.4	-0.9644	2.4188e-13	5.5292e-12	20.1889	20.6455	19.0831	40.3521	34.858	36.022	ZFP36L1	ZFP36 ring finger protein like 1 [Source:HGNC Symbol;Acc:HGNC:1107]
ENSG00000065911	1216.98	2690.59	-1.1445	2.4902e-13	5.6841e-12	1.72679	1.95977	2.02849	4.54028	3.78066	3.73441	MTHFD2	methylenetetrahydrofolate dehydrogenase (NADP+ dependent) 2, methenyltetrahydrofolate cyclohydrolase [Source:HGNC Symbol;Acc:HGNC:7434]
ENSG00000170425	307.57	920.12	-1.5798	2.4915e-13	5.6841e-12	2.53792	2.00638	2.53282	5.83187	6.90907	7.23879	ADORA2B	adenosine A2b receptor [Source:HGNC Symbol;Acc:HGNC:264]
ENSG00000081014	2605.98	872.3	1.5774	2.5113e-13	5.7253e-12	6.74472	6.27912	6.04361	2.81226	1.64931	1.67486	AP4E1	adaptor related protein complex 4 subunit epsilon 1 [Source:HGNC Symbol;Acc:HGNC:573]
ENSG00000128262	3.17	66.26	-4.361	2.5422e-13	5.7917e-12	0.00747625	0.010184	0.0154113	0.207049	0.235748	0.214398	POM121L9P	POM121 transmembrane nucleoporin like 9, pseudogene [Source:HGNC Symbol;Acc:HGNC:30080]
ENSG00000203883	1386.36	6359.84	-2.1976	2.5856e-13	5.8866e-12	13.84	13.7858	12.4321	35.1062	61.7277	74.6959	SOX18	SRY-box transcription factor 18 [Source:HGNC Symbol;Acc:HGNC:11194]
ENSG00000107165	98.79	11.49	3.0752	2.6274e-13	5.9777e-12	0.565391	0.49477	0.364476	0.0751272	0.0398959	0.0442196	TYRP1	tyrosinase related protein 1 [Source:HGNC Symbol;Acc:HGNC:12450]
ENSG00000156172	446.85	138.43	1.6858	2.693e-13	6.1227e-12	2.42047	2.43823	2.33711	0.88015	0.764221	0.494624	C8orf37	chromosome 8 open reading frame 37 [Source:HGNC Symbol;Acc:HGNC:27232]
ENSG00000198879	350.62	84.59	2.0391	2.7235e-13	6.1876e-12	0.628085	0.613111	0.537286	0.203296	0.11064	0.100354	SFMBT2	Scm like with four mbt domains 2 [Source:HGNC Symbol;Acc:HGNC:20256]
ENSG00000158545	1746.97	3399.62	-0.9606	2.7694e-13	6.2877e-12	3.68067	3.62355	3.59119	7.41531	6.64758	6.13642	ZC3H18	zinc finger CCCH-type containing 18 [Source:HGNC Symbol;Acc:HGNC:25091]
ENSG00000179456	3280.21	1244.84	1.3967	2.7758e-13	6.2968e-12	15.5942	15.1614	14.4229	7.19709	4.71747	4.53967	ZBTB18	zinc finger and BTB domain containing 18 [Source:HGNC Symbol;Acc:HGNC:13030]
ENSG00000166451	499.02	1151.67	-1.2056	2.7773e-13	6.2968e-12	1.48156	1.50516	1.73759	3.61438	3.34754	3.40478	CENPN	centromere protein N [Source:HGNC Symbol;Acc:HGNC:30873]
ENSG00000237753	402.64	155.91	1.3702	2.7909e-13	6.3233e-12	2.12636	2.29879	2.28859	0.865998	0.809055	0.797099	-	novel transcript (FLJ42351)
ENSG00000105696	105.26	16.8	2.6442	2.8062e-13	6.3536e-12	0.606941	0.816799	0.729573	0.123759	0.0993295	0.104852	TMEM59L	transmembrane protein 59 like [Source:HGNC Symbol;Acc:HGNC:13237]
ENSG00000120137	16751.1	4183.22	2.0012	3.0454e-13	6.8905e-12	30.181	29.7621	27.1502	10.9094	5.10436	5.0449	PANK3	pantothenate kinase 3 [Source:HGNC Symbol;Acc:HGNC:19365]
ENSG00000280798	178.4	659.75	-1.8851	3.0609e-13	6.9209e-12	1.00486	0.896707	1.00097	2.52909	3.67443	3.88109	LINC00294	long intergenic non-protein coding RNA 294 [Source:HGNC Symbol;Acc:HGNC:27456]
ENSG00000104324	2101.1	840.26	1.3237	3.0812e-13	6.9619e-12	10.5275	11.0851	11.2058	3.68666	4.40614	4.31437	CPQ	carboxypeptidase Q [Source:HGNC Symbol;Acc:HGNC:16910]
ENSG00000140848	2171.1	5336.28	-1.2972	3.1233e-13	7.0522e-12	5.1798	5.02842	4.88697	10.3714	12.2138	12.4533	CPNE2	copine 2 [Source:HGNC Symbol;Acc:HGNC:2315]
ENSG00000132294	13485.7	3740.82	1.8496	3.1308e-13	7.0643e-12	39.5715	39.6164	37.9575	15.6694	8.25052	7.49717	EFR3A	EFR3 homolog A [Source:HGNC Symbol;Acc:HGNC:28970]
ENSG00000138623	521.63	198	1.3945	3.2786e-13	7.3926e-12	2.41045	2.53773	2.43336	1.0535	0.907054	0.719751	SEMA7A	semaphorin 7A (John Milton Hagen blood group) [Source:HGNC Symbol;Acc:HGNC:10741]
ENSG00000189114	340.59	937.4	-1.4597	3.3202e-13	7.4814e-12	1.81448	1.89053	1.72124	4.16567	5.41391	4.54552	BLOC1S3	biogenesis of lysosomal organelles complex 1 subunit 3 [Source:HGNC Symbol;Acc:HGNC:20914]
ENSG00000164659	6300.4	2368.5	1.4109	3.329e-13	7.496e-12	13.875	14.2208	13.8892	6.69791	4.36348	4.10111	ELAPOR2	endosome-lysosome associated apoptosis and autophagy regulator family member 2 [Source:HGNC Symbol;Acc:HGNC:21945]
ENSG00000164751	660.33	1420.48	-1.1049	3.3465e-13	7.5304e-12	2.55444	2.26358	2.33249	4.95584	4.80689	4.8319	PEX2	peroxisomal biogenesis factor 2 [Source:HGNC Symbol;Acc:HGNC:9717]
ENSG00000178996	3266.35	1609.61	1.0205	3.3667e-13	7.5706e-12	9.08191	8.70344	8.62111	4.77094	3.87524	3.76832	SNX18	sorting nexin 18 [Source:HGNC Symbol;Acc:HGNC:19245]
ENSG00000121653	92.89	286.2	-1.6215	3.3806e-13	7.5967e-12	0.477598	0.493537	0.457172	1.31338	1.50734	1.34863	MAPK8IP1	mitogen-activated protein kinase 8 interacting protein 1 [Source:HGNC Symbol;Acc:HGNC:6882]
ENSG00000132535	671.67	1432.36	-1.0926	3.3983e-13	7.6311e-12	1.16912	1.11936	1.22424	2.65794	2.36471	2.12089	DLG4	discs large MAGUK scaffold protein 4 [Source:HGNC Symbol;Acc:HGNC:2903]
ENSG00000182264	124.16	19.26	2.6604	3.4291e-13	7.695e-12	0.618536	0.60766	0.727925	0.147075	0.0763804	0.0698766	IZUMO1	izumo sperm-egg fusion 1 [Source:HGNC Symbol;Acc:HGNC:28539]
ENSG00000138606	13.27	123.37	-3.1987	3.4946e-13	7.8369e-12	0.0313899	0.0427585	0.0711765	0.329013	0.407347	0.536354	SHF	Src homology 2 domain containing F [Source:HGNC Symbol;Acc:HGNC:25116]
ENSG00000134490	248.08	645.96	-1.3801	3.5741e-13	8.0096e-12	0.950338	0.745486	0.875067	2.10221	2.06298	2.17742	TMEM241	transmembrane protein 241 [Source:HGNC Symbol;Acc:HGNC:31723]
ENSG00000198771	273.59	51.16	2.4161	3.6806e-13	8.2426e-12	0.644403	0.510442	0.647691	0.128455	0.0570465	0.134888	RCSD1	RCSD domain containing 1 [Source:HGNC Symbol;Acc:HGNC:28310]
ENSG00000010327	27786.8	14303	0.958	3.6901e-13	8.2582e-12	49.6808	46.035	45.4848	26.1558	21.9607	21.1629	STAB1	stabilin 1 [Source:HGNC Symbol;Acc:HGNC:18628]
ENSG00000163554	415.5	122.3	1.7568	3.7021e-13	8.2795e-12	0.7789	0.800493	0.63284	0.277676	0.184323	0.163439	SPTA1	spectrin alpha, erythrocytic 1 [Source:HGNC Symbol;Acc:HGNC:11272]
ENSG00000112584	1155.48	2877.58	-1.3168	3.7456e-13	8.371e-12	3.39846	3.70807	3.20137	10.2346	7.71028	6.65555	FAM120B	family with sequence similarity 120B [Source:HGNC Symbol;Acc:HGNC:21109]
ENSG00000129467	3553.67	1622.72	1.1303	3.8313e-13	8.5568e-12	8.69801	7.65237	7.36033	4.00119	3.36275	2.96946	ADCY4	adenylate cyclase 4 [Source:HGNC Symbol;Acc:HGNC:235]
ENSG00000185507	3247.27	1324.23	1.2949	3.868e-13	8.6329e-12	20.1438	22.7593	23.9018	7.98002	9.28002	8.55257	IRF7	interferon regulatory factor 7 [Source:HGNC Symbol;Acc:HGNC:6122]
ENSG00000140332	1534.2	3018.81	-0.9764	3.9157e-13	8.7334e-12	2.24493	2.10767	2.1794	4.29468	4.15128	3.77756	TLE3	TLE family member 3, transcriptional corepressor [Source:HGNC Symbol;Acc:HGNC:11839]
ENSG00000182831	5970.71	2920.17	1.0316	3.9733e-13	8.856e-12	6.50575	6.94171	6.77568	3.64051	2.95891	2.84349	C16orf72	chromosome 16 open reading frame 72 [Source:HGNC Symbol;Acc:HGNC:30103]
ENSG00000108439	490.41	1042.92	-1.0885	3.9847e-13	8.8753e-12	1.75272	1.60168	1.69364	3.6408	3.42609	3.14715	PNPO	pyridoxamine 5'-phosphate oxidase [Source:HGNC Symbol;Acc:HGNC:30260]
ENSG00000145736	303.11	789.39	-1.3798	3.9924e-13	8.8804e-12	0.628582	0.530627	0.719042	1.61583	1.57838	1.45774	GTF2H2	general transcription factor IIH subunit 2 [Source:HGNC Symbol;Acc:HGNC:4656]
ENSG00000171823	779.56	249.43	1.6395	3.9916e-13	8.8804e-12	5.5413	4.70957	5.26613	2.15328	1.41993	1.20201	FBXL14	F-box and leucine rich repeat protein 14 [Source:HGNC Symbol;Acc:HGNC:28624]
ENSG00000212541	80.46	7.25	3.4283	4.0663e-13	9.0386e-12	14.9355	13.8861	11.2887	1.77816	0.690051	1.01978	RNU6-510P	RNA, U6 small nuclear 510, pseudogene [Source:HGNC Symbol;Acc:HGNC:47473]
ENSG00000159261	512.69	186.48	1.4557	4.1208e-13	9.1537e-12	3.57129	3.8215	4.17442	1.63724	1.25148	1.14051	CLDN14	claudin 14 [Source:HGNC Symbol;Acc:HGNC:2035]
ENSG00000102900	1576.1	4329.13	-1.4573	4.1319e-13	9.1721e-12	2.42386	2.52568	2.66763	5.53018	7.02341	7.18366	NUP93	nucleoporin 93 [Source:HGNC Symbol;Acc:HGNC:28958]
ENSG00000038210	696.63	1643.97	-1.2392	4.178e-13	9.2682e-12	3.26212	3.71954	3.18389	9.13602	6.86605	6.92399	PI4K2B	phosphatidylinositol 4-kinase type 2 beta [Source:HGNC Symbol;Acc:HGNC:18215]
ENSG00000227507	1525.51	512.4	1.5762	4.3801e-13	9.71e-12	15.9126	19.0174	18.4742	4.65787	6.14168	6.12267	LTB	lymphotoxin beta [Source:HGNC Symbol;Acc:HGNC:6711]
ENSG00000270069	844.18	1965.4	-1.2185	4.4845e-13	9.928e-12	5.39194	5.41621	5.49199	11.1018	12.664	12.1539	MIR222HG	miR222/221 cluster host gene [Source:HGNC Symbol;Acc:HGNC:49555]
ENSG00000214223	194.81	666.79	-1.7742	4.4845e-13	9.928e-12	3.97229	3.55292	3.37409	9.13676	13.3054	12.6508	HNRNPA1P10	heterogeneous nuclear ribonucleoprotein A1 pseudogene 10 [Source:HGNC Symbol;Acc:HGNC:39128]
ENSG00000099814	1309.06	3216.77	-1.2976	4.4889e-13	9.9311e-12	3.51513	3.18248	3.07185	9.5833	7.23706	6.17554	CEP170B	centrosomal protein 170B [Source:HGNC Symbol;Acc:HGNC:20362]
ENSG00000025770	363.98	1536.52	-2.077	4.5492e-13	1.0058e-11	1.32641	1.70512	1.35645	3.90264	6.48902	6.96945	NCAPH2	non-SMC condensin II complex subunit H2 [Source:HGNC Symbol;Acc:HGNC:25071]
ENSG00000160224	71.84	6.43	3.4539	4.6008e-13	1.0165e-11	0.287343	0.264669	0.274159	0.0315784	0.0238966	0.0156956	AIRE	autoimmune regulator [Source:HGNC Symbol;Acc:HGNC:360]
ENSG00000213190	1224.17	3222.64	-1.3959	4.6526e-13	1.0269e-11	7.52488	9.42498	9.53328	20.3053	22.7884	22.9321	MLLT11	MLLT11 transcription factor 7 cofactor [Source:HGNC Symbol;Acc:HGNC:16997]
ENSG00000119541	8570.95	3275.77	1.3872	4.6541e-13	1.0269e-11	35.6508	35.4909	35.6814	17.1106	11.9863	10.1245	VPS4B	vacuolar protein sorting 4 homolog B [Source:HGNC Symbol;Acc:HGNC:10895]
ENSG00000108679	954.56	254.95	1.9023	4.7442e-13	1.0461e-11	4.34334	5.28449	5.35805	1.62746	1.43737	0.788527	LGALS3BP	galectin 3 binding protein [Source:HGNC Symbol;Acc:HGNC:6564]
ENSG00000198843	15307.6	7950.44	0.9452	4.7961e-13	1.0568e-11	67.5556	63.0394	68.5035	34.3355	32.5632	31.3984	SELENOT	selenoprotein T [Source:HGNC Symbol;Acc:HGNC:18136]
ENSG00000199161	567.36	204.14	1.4767	4.8891e-13	1.0766e-11	112.28	117.76	128.717	40.6675	47.5648	34.5526	MIR126	microRNA 126 [Source:HGNC Symbol;Acc:HGNC:31508]
ENSG00000121350	849.45	376.34	1.1736	4.9144e-13	1.0814e-11	2.60376	2.6936	2.68365	1.26996	1.01247	1.08731	PYROXD1	pyridine nucleotide-disulphide oxidoreductase domain 1 [Source:HGNC Symbol;Acc:HGNC:26162]
ENSG00000165140	314	91.9	1.7814	4.9508e-13	1.0887e-11	2.64415	3.03116	3.15842	0.688346	0.868163	0.884166	FBP1	fructose-bisphosphatase 1 [Source:HGNC Symbol;Acc:HGNC:3606]
ENSG00000116288	2853.59	12307	-2.1085	5.0317e-13	1.1058e-11	19.9157	22.3708	21.7059	54.0729	94.3694	109.631	PARK7	Parkinsonism associated deglycase [Source:HGNC Symbol;Acc:HGNC:16369]
ENSG00000164032	1556.57	7446.69	-2.258	5.3041e-13	1.1649e-11	10.9887	12.2376	13.6154	33.0979	58.0281	73.4889	H2AZ1	H2A.Z variant histone 1 [Source:HGNC Symbol;Acc:HGNC:4741]
ENSG00000115738	69.73	227.14	-1.7009	5.4899e-13	1.2048e-11	0.529312	0.520076	0.64393	1.90245	1.67539	1.67552	ID2	inhibitor of DNA binding 2 [Source:HGNC Symbol;Acc:HGNC:5361]
ENSG00000169026	524.23	185.5	1.5037	5.7166e-13	1.2529e-11	3.81105	3.98953	3.59678	1.11062	1.39321	1.30585	SLC49A3	solute carrier family 49 member 3 [Source:HGNC Symbol;Acc:HGNC:26177]
ENSG00000184381	392.74	133.44	1.5546	5.7163e-13	1.2529e-11	0.999014	0.742466	0.852874	0.320823	0.278899	0.240994	PLA2G6	phospholipase A2 group VI [Source:HGNC Symbol;Acc:HGNC:9039]
ENSG00000096717	2193.47	915.28	1.2596	6.1664e-13	1.3506e-11	8.75147	8.29505	8.80142	4.32749	3.09026	2.91589	SIRT1	sirtuin 1 [Source:HGNC Symbol;Acc:HGNC:14929]
ENSG00000112312	496.5	1633.67	-1.7176	6.2379e-13	1.3654e-11	3.73818	3.57077	3.47877	8.51977	11.6634	13.1591	GMNN	geminin DNA replication inhibitor [Source:HGNC Symbol;Acc:HGNC:17493]
ENSG00000244716	2252.53	7007.8	-1.6372	6.2893e-13	1.3757e-11	63.3171	86.1233	68.669	182.352	207.53	249.973	-	ribosomal protein L17 (RPL17) pseudogene
ENSG00000144655	2658.09	1169.03	1.1859	6.3681e-13	1.392e-11	13.6143	15.4353	15.1816	5.89066	6.3912	6.16036	CSRNP1	cysteine and serine rich nuclear protein 1 [Source:HGNC Symbol;Acc:HGNC:14300]
ENSG00000183638	731.7	100.05	2.8611	6.3912e-13	1.3961e-11	1.56472	1.4444	1.40376	0.347702	0.16706	0.0761235	RP1L1	RP1 like 1 [Source:HGNC Symbol;Acc:HGNC:15946]
ENSG00000173960	3359.35	1595.52	1.0736	6.5701e-13	1.4343e-11	8.63534	8.96653	8.81519	4.72465	3.74371	3.52196	UBXN2A	UBX domain protein 2A [Source:HGNC Symbol;Acc:HGNC:27265]
ENSG00000173715	509.91	1355.7	-1.4098	6.6046e-13	1.4408e-11	2.38516	2.21012	2.34319	5.02253	6.34871	6.04594	C11orf80	chromosome 11 open reading frame 80 [Source:HGNC Symbol;Acc:HGNC:26197]
ENSG00000280035	72.89	4.13	4.0984	6.6913e-13	1.4588e-11	0.635279	0.485126	0.357147	0.0388747	0.0210128	0.0207023	-	TEC
ENSG00000184787	3493.89	7689.55	-1.1383	6.7023e-13	1.4602e-11	9.66943	8.26472	8.20395	21.7428	17.3444	15.8533	UBE2G2	ubiquitin conjugating enzyme E2 G2 [Source:HGNC Symbol;Acc:HGNC:12483]
ENSG00000177030	801.03	2897.32	-1.8543	6.7976e-13	1.48e-11	2.18947	2.26535	2.25418	5.34521	8.36961	9.0465	DEAF1	DEAF1 transcription factor [Source:HGNC Symbol;Acc:HGNC:14677]
ENSG00000124098	3864.37	7599.9	-0.9757	7.2661e-13	1.5809e-11	20.4582	19.5301	19.1056	36.9897	37.0403	36.2321	FAM210B	family with sequence similarity 210 member B [Source:HGNC Symbol;Acc:HGNC:16102]
ENSG00000171320	200.96	661.17	-1.7188	7.3056e-13	1.5885e-11	0.408412	0.475895	0.499045	1.98542	1.21504	1.18062	ESCO2	establishment of sister chromatid cohesion N-acetyltransferase 2 [Source:HGNC Symbol;Acc:HGNC:27230]
ENSG00000049541	572.9	1863.45	-1.7009	7.312e-13	1.5888e-11	4.4294	4.96886	4.53307	10.8705	15.5388	16.2058	RFC2	replication factor C subunit 2 [Source:HGNC Symbol;Acc:HGNC:9970]
ENSG00000251192	553.31	200.77	1.4577	7.3771e-13	1.6019e-11	1.55974	1.63001	1.60504	0.711836	0.492433	0.464448	ZNF674	zinc finger protein 674 [Source:HGNC Symbol;Acc:HGNC:17625]
ENSG00000154359	1801.19	835.52	1.1074	7.5944e-13	1.648e-11	5.42884	5.9991	5.53577	2.89807	2.3073	2.30536	LONRF1	LON peptidase N-terminal domain and ring finger 1 [Source:HGNC Symbol;Acc:HGNC:26302]
ENSG00000092445	608.18	1290.29	-1.0846	7.6539e-13	1.6598e-11	1.00025	1.04274	0.993822	2.05743	2.1036	1.95662	TYRO3	TYRO3 protein tyrosine kinase [Source:HGNC Symbol;Acc:HGNC:12446]
ENSG00000173705	485.32	1723.34	-1.8293	7.9042e-13	1.713e-11	2.14477	1.86812	1.66524	9.42132	5.08901	4.92606	SUSD5	sushi domain containing 5 [Source:HGNC Symbol;Acc:HGNC:29061]
ENSG00000100441	8045.36	2087.86	1.9455	7.9395e-13	1.7195e-11	18.681	18.249	17.0135	6.9738	3.47597	3.10662	KHNYN	KH and NYN domain containing [Source:HGNC Symbol;Acc:HGNC:20166]
ENSG00000130560	751.36	2484.87	-1.7251	8.0566e-13	1.7437e-11	4.59393	4.518	4.48581	10.627	14.6819	16.917	UBAC1	UBA domain containing 1 [Source:HGNC Symbol;Acc:HGNC:30221]
ENSG00000134287	5495.82	10765.3	-0.9699	8.2948e-13	1.7941e-11	18.8916	20.6908	20.2488	39.9105	37.5231	34.1695	ARF3	ADP ribosylation factor 3 [Source:HGNC Symbol;Acc:HGNC:654]
ENSG00000103042	1310.43	2641.34	-1.0112	8.7326e-13	1.8876e-11	3.42978	3.53639	3.61767	7.44277	6.87376	6.01942	SLC38A7	solute carrier family 38 member 7 [Source:HGNC Symbol;Acc:HGNC:25582]
ENSG00000188735	406.64	898.63	-1.1445	8.8914e-13	1.9194e-11	0.877294	0.837964	0.87329	2.08586	1.78177	1.59249	TMEM120B	transmembrane protein 120B [Source:HGNC Symbol;Acc:HGNC:32008]
ENSG00000134769	1600.18	637.1	1.3269	8.8918e-13	1.9194e-11	1.91429	2.11747	1.9248	0.95619	0.702949	0.615045	DTNA	dystrobrevin alpha [Source:HGNC Symbol;Acc:HGNC:3057]
ENSG00000103187	7134.54	22888.1	-1.6816	9.1921e-13	1.983e-11	18.2172	19.2644	19.2527	42.6369	62.7393	65.6811	COTL1	coactosin like F-actin binding protein 1 [Source:HGNC Symbol;Acc:HGNC:18304]
ENSG00000158864	2898.37	7393.43	-1.3508	9.3198e-13	2.0092e-11	5.65637	5.7971	6.05902	12.0878	15.323	14.7748	NDUFS2	NADH:ubiquinone oxidoreductase core subunit S2 [Source:HGNC Symbol;Acc:HGNC:7708]
ENSG00000197557	733.87	301.73	1.2792	9.6016e-13	2.0686e-11	2.31008	2.26783	2.29344	1.1033	0.830368	0.770162	TTC30A	tetratricopeptide repeat domain 30A [Source:HGNC Symbol;Acc:HGNC:25853]
ENSG00000140090	125.13	11.98	3.4361	9.6476e-13	2.0771e-11	0.154641	0.135711	0.165011	0.00399875	0.0176517	0.0186331	SLC24A4	solute carrier family 24 member 4 [Source:HGNC Symbol;Acc:HGNC:10978]
ENSG00000151151	3963.11	1265.91	1.6454	9.6547e-13	2.0773e-11	11.3741	11.1733	12.4215	5.08899	2.86519	2.81381	IPMK	inositol polyphosphate multikinase [Source:HGNC Symbol;Acc:HGNC:20739]
ENSG00000137845	33876.6	10752	1.6556	1.007e-12	2.1653e-11	38.7961	37.7239	37.5153	16.7267	9.51565	8.672	ADAM10	ADAM metallopeptidase domain 10 [Source:HGNC Symbol;Acc:HGNC:188]
ENSG00000168389	75.95	303.36	-1.9926	1.043e-12	2.2413e-11	0.273161	0.361213	0.383292	1.05807	1.32517	1.45218	MFSD2A	major facilitator superfamily domain containing 2A [Source:HGNC Symbol;Acc:HGNC:25897]
ENSG00000117724	937.7	3862.08	-2.0425	1.0716e-12	2.3012e-11	1.44107	1.45357	1.4256	9.06869	4.40845	3.78506	CENPF	centromere protein F [Source:HGNC Symbol;Acc:HGNC:1857]
ENSG00000196411	5119.45	11701.1	-1.1925	1.0735e-12	2.3037e-11	15.0979	13.949	13.7452	28.0829	32.9674	31.4223	EPHB4	EPH receptor B4 [Source:HGNC Symbol;Acc:HGNC:3395]
ENSG00000196923	2458.85	7111.56	-1.532	1.0824e-12	2.3213e-11	9.76041	10.0428	10.1964	21.6072	30.1941	29.9103	PDLIM7	PDZ and LIM domain 7 [Source:HGNC Symbol;Acc:HGNC:22958]
ENSG00000256694	71.01	1.56	5.4347	1.0875e-12	2.3307e-11	1.44762	0.934479	1.09296	0.0402517	0.0169222	0.0166722	-	novel transcript
ENSG00000254545	1.6	72.48	-5.4837	1.0942e-12	2.3435e-11	0.0357593	0.0649472	0.0589703	1.76058	2.28989	2.76879	-	novel transcript
ENSG00000106852	339.15	809.07	-1.256	1.1031e-12	2.3611e-11	1.19265	1.05576	0.928306	2.73448	2.29489	2.19072	LHX6	LIM homeobox 6 [Source:HGNC Symbol;Acc:HGNC:21735]
ENSG00000223802	39.45	288.7	-2.8688	1.1164e-12	2.3881e-11	0.147831	0.259237	0.155519	0.745089	1.45411	1.64703	CERS1	ceramide synthase 1 [Source:HGNC Symbol;Acc:HGNC:14253]
ENSG00000286872	84.56	12.01	2.8204	1.1229e-12	2.4003e-11	0.675278	0.549794	0.614397	0.0835947	0.0903704	0.0741959	-	novel transcript, antisense to TM6SF1
ENSG00000100285	7.93	557.22	-6.1168	1.1239e-12	2.401e-11	0.01012	0.0137852	0.0876164	2.26938	2.67074	2.5297	NEFH	neurofilament heavy [Source:HGNC Symbol;Acc:HGNC:7737]
ENSG00000169964	251.11	783.85	-1.6409	1.1386e-12	2.4308e-11	1.54447	1.37985	1.47457	3.45859	4.84137	4.63235	TMEM42	transmembrane protein 42 [Source:HGNC Symbol;Acc:HGNC:28444]
ENSG00000285644	82.22	0	8.7946	1.1761e-12	2.5092e-11	0.528516	0.57038	0.663152	0	0	0	-	novel transcript, antisense to CARS
ENSG00000126603	188.25	512.47	-1.442	1.1775e-12	2.5106e-11	0.651499	0.707718	0.812586	1.79857	1.90835	1.89985	GLIS2	GLIS family zinc finger 2 [Source:HGNC Symbol;Acc:HGNC:29450]
ENSG00000171992	4287.6	10944.2	-1.3521	1.1825e-12	2.5195e-11	7.62073	8.16501	6.73346	23.3736	17.2963	14.4601	SYNPO	synaptopodin [Source:HGNC Symbol;Acc:HGNC:30672]
ENSG00000153147	19900.4	9565.58	1.0568	1.1864e-12	2.5262e-11	42.6604	45.0922	43.6073	23.9611	18.931	17.4772	SMARCA5	SWI/SNF related, matrix associated, actin dependent regulator of chromatin, subfamily a, member 5 [Source:HGNC Symbol;Acc:HGNC:11101]
ENSG00000165912	384.63	1416.66	-1.88	1.2234e-12	2.6033e-11	2.49531	2.44326	2.569	6.06445	9.63692	10.2341	PACSIN3	protein kinase C and casein kinase substrate in neurons 3 [Source:HGNC Symbol;Acc:HGNC:8572]
ENSG00000168005	955.66	2439.61	-1.3515	1.2505e-12	2.6593e-11	6.08286	6.53698	6.15524	13.1424	15.9017	16.2099	SPINDOC	spindlin interactor and repressor of chromatin binding [Source:HGNC Symbol;Acc:HGNC:25115]
ENSG00000128606	91.98	315.35	-1.7753	1.2559e-12	2.6691e-11	0.57058	0.641523	0.537679	1.59899	2.10237	1.96092	LRRC17	leucine rich repeat containing 17 [Source:HGNC Symbol;Acc:HGNC:16895]
ENSG00000130518	89.93	7.56	3.5023	1.257e-12	2.6697e-11	0.178308	0.15621	0.193725	0.0274339	0.0081413	0.008021	IQCN	IQ motif containing N [Source:HGNC Symbol;Acc:HGNC:29350]
ENSG00000149554	742.43	1555.58	-1.0674	1.3036e-12	2.7669e-11	2.48607	2.21404	2.43158	5.384	4.45822	4.40218	CHEK1	checkpoint kinase 1 [Source:HGNC Symbol;Acc:HGNC:1925]
ENSG00000137947	3161.93	1350	1.2287	1.3107e-12	2.7801e-11	22.672	21.4248	23.2735	8.2641	9.34521	9.58529	GTF2B	general transcription factor IIB [Source:HGNC Symbol;Acc:HGNC:4648]
ENSG00000107438	5610.03	17535.2	-1.6441	1.3116e-12	2.7803e-11	41.8804	47.1077	46.4128	100.813	147.453	149.865	PDLIM1	PDZ and LIM domain 1 [Source:HGNC Symbol;Acc:HGNC:2067]
ENSG00000110881	22.64	114.8	-2.3422	1.3168e-12	2.7895e-11	0.0668503	0.0789202	0.0661453	0.375416	0.288632	0.357855	ASIC1	acid sensing ion channel subunit 1 [Source:HGNC Symbol;Acc:HGNC:100]
ENSG00000135052	7650.54	14485.9	-0.921	1.3286e-12	2.8107e-11	31.5827	33.0599	32.5386	60.5552	58.2709	56.0699	GOLM1	golgi membrane protein 1 [Source:HGNC Symbol;Acc:HGNC:15451]
ENSG00000167670	631.35	1398.93	-1.1471	1.3285e-12	2.8107e-11	2.60564	2.64437	2.59866	5.33731	5.42231	5.71558	CHAF1A	chromatin assembly factor 1 subunit A [Source:HGNC Symbol;Acc:HGNC:1910]
ENSG00000146112	25993.6	12473.1	1.0594	1.3333e-12	2.8189e-11	101.496	100.11	102.352	44.0923	49.1773	44.9741	PPP1R18	protein phosphatase 1 regulatory subunit 18 [Source:HGNC Symbol;Acc:HGNC:29413]
ENSG00000164125	5931.33	16442.7	-1.4711	1.3517e-12	2.856e-11	13.9975	13.4594	13.0365	49.0807	31.016	27.8858	GASK1B	golgi associated kinase 1B [Source:HGNC Symbol;Acc:HGNC:25312]
ENSG00000179144	1762.96	3631.94	-1.0428	1.3532e-12	2.8573e-11	28.6934	24.1608	25.3023	53.0418	52.5485	47.387	GIMAP7	GTPase, IMAP family member 7 [Source:HGNC Symbol;Acc:HGNC:22404]
ENSG00000136982	49.16	195.81	-1.9879	1.3794e-12	2.9109e-11	0.30885	0.364613	0.388358	1.18797	1.326	1.48354	DSCC1	DNA replication and sister chromatid cohesion 1 [Source:HGNC Symbol;Acc:HGNC:24453]
ENSG00000234571	76.43	1.38	5.8405	1.3817e-12	2.9139e-11	0.3834	0.267498	0.350828	0.00359688	0.0136095	0	H2BP2	H2B histone pseudogene 2 [Source:HGNC Symbol;Acc:HGNC:20654]
ENSG00000277013	648.1	176.66	1.881	1.3908e-12	2.931e-11	6.07145	5.86406	5.16142	1.03551	1.67134	1.66464	-	novel transcript
ENSG00000062716	8063.72	16525.6	-1.0351	1.4115e-12	2.9728e-11	20.8277	21.8984	20.5439	40.0195	41.1989	41.6801	VMP1	vacuole membrane protein 1 [Source:HGNC Symbol;Acc:HGNC:29559]
ENSG00000188486	665.97	2756.55	-2.0489	1.4192e-12	2.9871e-11	7.30513	7.5955	7.28892	18.3877	30.9369	36.5529	H2AX	H2A.X variant histone [Source:HGNC Symbol;Acc:HGNC:4739]
ENSG00000135655	8361.96	3870.73	1.1109	1.4327e-12	3.0137e-11	7.80748	7.61905	7.73412	4.17351	3.0435	3.03729	USP15	ubiquitin specific peptidase 15 [Source:HGNC Symbol;Acc:HGNC:12613]
ENSG00000105971	7257.61	14976	-1.045	1.4609e-12	3.0709e-11	18.8612	20.3889	20.0651	37.9527	39.0132	39.1064	CAV2	caveolin 2 [Source:HGNC Symbol;Acc:HGNC:1528]
ENSG00000163378	14589.6	6821.16	1.0967	1.4636e-12	3.0747e-11	50.124	49.4351	46.7303	26.4994	19.5899	19.3072	EOGT	EGF domain specific O-linked N-acetylglucosamine transferase [Source:HGNC Symbol;Acc:HGNC:28526]
ENSG00000068366	17184.9	6019.92	1.5131	1.4659e-12	3.0776e-11	31.4319	29.8853	31.3781	14.4257	8.57294	8.25663	ACSL4	acyl-CoA synthetase long chain family member 4 [Source:HGNC Symbol;Acc:HGNC:3571]
ENSG00000141569	1144	2625.05	-1.1978	1.4757e-12	3.0961e-11	5.35707	5.19125	5.22913	10.4543	12.2203	11.5737	TRIM65	tripartite motif containing 65 [Source:HGNC Symbol;Acc:HGNC:27316]
ENSG00000090621	5268.55	11649.6	-1.1447	1.4858e-12	3.1154e-11	8.97523	9.36245	9.23597	17.8206	20.1601	19.7228	PABPC4	poly(A) binding protein cytoplasmic 4 [Source:HGNC Symbol;Acc:HGNC:8557]
ENSG00000146476	5033.92	2528.31	0.9937	1.4906e-12	3.1234e-11	31.0146	31.4743	33.515	16.1401	14.4676	15.2305	ARMT1	acidic residue methyltransferase 1 [Source:HGNC Symbol;Acc:HGNC:17872]
ENSG00000114450	11175.7	3699.41	1.5946	1.5057e-12	3.153e-11	25.4704	25.7147	24.192	11.2789	6.10689	6.6335	GNB4	G protein subunit beta 4 [Source:HGNC Symbol;Acc:HGNC:20731]
ENSG00000112242	3450.37	1207.32	1.5138	1.5224e-12	3.186e-11	11.8176	11.8574	12.075	5.51331	3.47139	3.05934	E2F3	E2F transcription factor 3 [Source:HGNC Symbol;Acc:HGNC:3115]
ENSG00000213085	303.73	73.49	2.0586	1.5339e-12	3.208e-11	2.00287	1.95824	2.25418	0.348644	0.453905	0.607909	CFAP45	cilia and flagella associated protein 45 [Source:HGNC Symbol;Acc:HGNC:17229]
ENSG00000013503	2957.29	1062.66	1.4753	1.5605e-12	3.2616e-11	11.9051	11.1513	10.321	5.19574	3.16124	3.16457	POLR3B	RNA polymerase III subunit B [Source:HGNC Symbol;Acc:HGNC:30348]
ENSG00000178878	4150.68	1771.66	1.2275	1.6081e-12	3.3589e-11	10.6655	10.3354	10.0493	5.298	3.99521	3.40778	APOLD1	apolipoprotein L domain containing 1 [Source:HGNC Symbol;Acc:HGNC:25268]
ENSG00000128283	1496.42	4626.47	-1.6281	1.6417e-12	3.427e-11	10.4708	11.1221	10.0923	23.4381	33.8152	34.8476	CDC42EP1	CDC42 effector protein 1 [Source:HGNC Symbol;Acc:HGNC:17014]
ENSG00000002549	16946.1	9023.52	0.9092	1.645e-12	3.4317e-11	78.6962	80.1083	82.3101	43.0584	41.1921	37.907	LAP3	leucine aminopeptidase 3 [Source:HGNC Symbol;Acc:HGNC:18449]
ENSG00000168310	3783.38	1935.54	0.9667	1.671e-12	3.4836e-11	21.8986	21.9257	22.4455	12.1018	9.98326	10.2244	IRF2	interferon regulatory factor 2 [Source:HGNC Symbol;Acc:HGNC:6117]
ENSG00000167792	2697.11	9516.61	-1.8189	1.6778e-12	3.4955e-11	9.26152	9.5347	9.87835	22.0256	35.3285	37.5433	NDUFV1	NADH:ubiquinone oxidoreductase core subunit V1 [Source:HGNC Symbol;Acc:HGNC:7716]
ENSG00000174796	1110.4	342.46	1.6935	1.7057e-12	3.5494e-11	2.94764	2.60829	2.82591	1.17939	0.630021	0.679949	THAP6	THAP domain containing 6 [Source:HGNC Symbol;Acc:HGNC:23189]
ENSG00000125970	3996.46	12289.8	-1.6205	1.7051e-12	3.5494e-11	9.26015	9.61858	9.72183	20.9582	30.0909	31.6424	RALY	RALY heterogeneous nuclear ribonucleoprotein [Source:HGNC Symbol;Acc:HGNC:15921]
ENSG00000260852	878.24	127.93	2.7712	1.7596e-12	3.6591e-11	4.48113	3.91932	3.56665	1.03194	0.424405	0.25088	FBXL19-AS1	FBXL19 antisense RNA 1 [Source:HGNC Symbol;Acc:HGNC:27557]
ENSG00000080709	258.27	62.98	2.0435	1.7767e-12	3.6923e-11	0.578472	0.919309	0.772494	0.154786	0.195221	0.174304	KCNN2	potassium calcium-activated channel subfamily N member 2 [Source:HGNC Symbol;Acc:HGNC:6291]
ENSG00000163347	280.53	63.31	2.1428	1.9722e-12	4.0961e-11	0.989777	1.4564	1.70206	0.374603	0.297855	0.22768	CLDN1	claudin 1 [Source:HGNC Symbol;Acc:HGNC:2032]
ENSG00000023445	3372.46	977.37	1.7855	1.9913e-12	4.1332e-11	7.39196	8.6171	8.1021	3.3227	1.70255	1.72622	BIRC3	baculoviral IAP repeat containing 3 [Source:HGNC Symbol;Acc:HGNC:591]
ENSG00000120278	18805.4	4759.45	1.982	1.9953e-12	4.1388e-11	34.4209	33.02	30.8519	12.5811	6.35646	5.18192	PLEKHG1	pleckstrin homology and RhoGEF domain containing G1 [Source:HGNC Symbol;Acc:HGNC:20884]
ENSG00000167895	211.39	67.96	1.6347	1.9977e-12	4.1412e-11	0.731667	0.696383	0.655501	0.238133	0.194539	0.205114	TMC8	transmembrane channel like 8 [Source:HGNC Symbol;Acc:HGNC:20474]
ENSG00000021300	16.47	119.06	-2.8483	2.0027e-12	4.1489e-11	0.0544979	0.0671656	0.0577749	0.311439	0.373912	0.532113	PLEKHB1	pleckstrin homology domain containing B1 [Source:HGNC Symbol;Acc:HGNC:19079]
ENSG00000179364	2541.69	5009.99	-0.979	2.0121e-12	4.1658e-11	3.86447	3.70827	3.48868	6.97455	7.11317	6.60717	PACS2	phosphofurin acidic cluster sorting protein 2 [Source:HGNC Symbol;Acc:HGNC:23794]
ENSG00000132170	16.78	104.66	-2.6389	2.0149e-12	4.1688e-11	0.0288498	0.017466	0.0290742	0.155356	0.171058	0.121036	PPARG	peroxisome proliferator activated receptor gamma [Source:HGNC Symbol;Acc:HGNC:9236]
ENSG00000131979	1600.15	728.67	1.1336	2.1554e-12	4.4568e-11	9.65061	10.1053	9.66251	5.13119	3.86004	3.81555	GCH1	GTP cyclohydrolase 1 [Source:HGNC Symbol;Acc:HGNC:4193]
ENSG00000109881	151.13	584.99	-1.9503	2.194e-12	4.5338e-11	0.774054	0.96161	0.883328	2.38187	3.19635	3.94232	CCDC34	coiled-coil domain containing 34 [Source:HGNC Symbol;Acc:HGNC:25079]
ENSG00000158186	732.84	1474.48	-1.009	2.2206e-12	4.5859e-11	2.23694	2.0732	1.99121	4.36467	3.96564	3.73398	MRAS	muscle RAS oncogene homolog [Source:HGNC Symbol;Acc:HGNC:7227]
ENSG00000116260	7144.82	20240.3	-1.5022	2.2262e-12	4.5945e-11	13.4581	14.1785	13.7801	29.3218	39.673	41.4594	QSOX1	quiescin sulfhydryl oxidase 1 [Source:HGNC Symbol;Acc:HGNC:9756]
ENSG00000273230	26.33	125.86	-2.2537	2.2378e-12	4.6157e-11	0.126918	0.172885	0.16744	0.795736	0.76348	0.576281	-	novel transcript
ENSG00000164105	346.46	947.44	-1.4502	2.2866e-12	4.7134e-11	4.45961	5.22217	4.54806	10.8903	12.2549	13.6023	SAP30	Sin3A associated protein 30 [Source:HGNC Symbol;Acc:HGNC:10532]
ENSG00000102359	4392.55	8340.46	-0.9251	2.292e-12	4.7216e-11	10.2355	10.4331	9.98456	20.9175	17.5121	17.0628	SRPX2	sushi repeat containing protein X-linked 2 [Source:HGNC Symbol;Acc:HGNC:30668]
ENSG00000197930	11446.2	5639.67	1.021	2.3037e-12	4.7427e-11	27.531	26.6253	27.3925	15.2009	11.7381	11.4503	ERO1A	endoplasmic reticulum oxidoreductase 1 alpha [Source:HGNC Symbol;Acc:HGNC:13280]
ENSG00000187091	325.03	844.15	-1.3754	2.3211e-12	4.7755e-11	1.40106	1.25985	1.50634	3.11016	3.56279	3.56267	PLCD1	phospholipase C delta 1 [Source:HGNC Symbol;Acc:HGNC:9060]
ENSG00000213551	622.83	1353.5	-1.1191	2.3391e-12	4.8094e-11	3.46103	3.18637	3.75911	7.41832	6.97663	7.0903	DNAJC9	DnaJ heat shock protein family (Hsp40) member C9 [Source:HGNC Symbol;Acc:HGNC:19123]
ENSG00000198937	490.21	2372.95	-2.2746	2.3788e-12	4.888e-11	14.4356	14.2372	17.3837	40.4432	75.3724	92.2616	CCDC167	coiled-coil domain containing 167 [Source:HGNC Symbol;Acc:HGNC:21239]
ENSG00000105483	34088.4	12362.1	1.4632	2.3808e-12	4.8891e-11	47.6633	46.533	44.5277	22.1189	13.2205	13.0432	CARD8	caspase recruitment domain family member 8 [Source:HGNC Symbol;Acc:HGNC:17057]
ENSG00000094975	6586.29	2286.16	1.5259	2.4401e-12	5.0078e-11	15.4152	15.1961	14.273	6.95578	4.19407	3.85073	SUCO	SUN domain containing ossification factor [Source:HGNC Symbol;Acc:HGNC:1240]
ENSG00000142409	438.75	1578.88	-1.8465	2.4531e-12	5.0314e-11	2.04739	2.10055	2.25089	5.05771	8.21378	8.3414	ZNF787	zinc finger protein 787 [Source:HGNC Symbol;Acc:HGNC:26998]
ENSG00000198429	164.78	27.8	2.5504	2.4726e-12	5.0681e-11	1.03382	0.928453	0.678176	0.202121	0.0831263	0.141956	ZNF69	zinc finger protein 69 [Source:HGNC Symbol;Acc:HGNC:13138]
ENSG00000204516	1139.15	2596.66	-1.189	2.6041e-12	5.3343e-11	7.06891	7.64718	7.17545	19.0489	15.868	12.8453	MICB	MHC class I polypeptide-related sequence B [Source:HGNC Symbol;Acc:HGNC:7091]
ENSG00000111199	421	1024.9	-1.2825	2.6155e-12	5.3544e-11	1.9718	1.92559	1.94447	4.0666	4.75879	4.62216	TRPV4	transient receptor potential cation channel subfamily V member 4 [Source:HGNC Symbol;Acc:HGNC:18083]
ENSG00000101670	1995.67	5014.14	-1.3295	2.6273e-12	5.3751e-11	3.03688	2.5873	2.58267	8.50859	5.80762	5.44974	LIPG	lipase G, endothelial type [Source:HGNC Symbol;Acc:HGNC:6623]
ENSG00000150316	1544.02	4355.31	-1.4958	2.6338e-12	5.3851e-11	9.94553	10.2818	10.1406	21.6182	28.7103	30.3271	CWC15	CWC15 spliceosome associated protein homolog [Source:HGNC Symbol;Acc:HGNC:26939]
ENSG00000075785	10747.7	21977.4	-1.0319	2.6362e-12	5.3865e-11	26.5486	27.195	26.5983	49.8778	54.1278	51.6873	RAB7A	RAB7A, member RAS oncogene family [Source:HGNC Symbol;Acc:HGNC:9788]
ENSG00000152942	3236.98	1556.57	1.0557	2.6378e-12	5.3865e-11	14.0084	13.6437	14.2041	7.56556	6.17761	5.4949	RAD17	RAD17 checkpoint clamp loader component [Source:HGNC Symbol;Acc:HGNC:9807]
ENSG00000074527	2051.4	4573.52	-1.157	2.6524e-12	5.4116e-11	8.72372	8.17783	8.37926	22.1569	16.8643	14.9414	NTN4	netrin 4 [Source:HGNC Symbol;Acc:HGNC:13658]
ENSG00000205730	8812.16	1702.7	2.371	2.6533e-12	5.4116e-11	21.1036	21.0107	19.468	6.66657	2.81721	2.12699	ITPRIPL2	ITPRIP like 2 [Source:HGNC Symbol;Acc:HGNC:27257]
ENSG00000198554	483.38	1218.84	-1.3354	2.6766e-12	5.4557e-11	1.39525	1.38993	1.28682	4.19854	2.92045	2.72495	WDHD1	WD repeat and HMG-box DNA binding protein 1 [Source:HGNC Symbol;Acc:HGNC:23170]
ENSG00000138303	3337.19	1767.01	0.9172	2.7245e-12	5.5499e-11	10.1889	10.2402	9.91068	5.54089	5.0767	4.67899	ASCC1	activating signal cointegrator 1 complex subunit 1 [Source:HGNC Symbol;Acc:HGNC:24268]
ENSG00000255775	157.3	19.03	3.0348	2.7597e-12	5.6181e-11	5.46969	3.63187	3.87958	0.67867	0.171192	0.646538	-	novel transcript
ENSG00000181826	2284.84	5397.38	-1.2399	2.8229e-12	5.7433e-11	9.32796	9.77026	10.0509	19.7117	21.7661	23.6094	RELL1	RELT like 1 [Source:HGNC Symbol;Acc:HGNC:27379]
ENSG00000050130	5031.87	2645.1	0.9279	2.8287e-12	5.7515e-11	20.92	20.2084	21.0823	10.9044	9.95386	10.2203	JKAMP	JNK1/MAPK8 associated membrane protein [Source:HGNC Symbol;Acc:HGNC:20184]
ENSG00000115762	15676.3	7422.95	1.0784	2.908e-12	5.9091e-11	41.7762	41.6467	41.8831	22.971	17.6954	16.1079	PLEKHB2	pleckstrin homology domain containing B2 [Source:HGNC Symbol;Acc:HGNC:19236]
ENSG00000148803	92.06	477.6	-2.3724	2.9332e-12	5.9566e-11	1.14914	1.38683	1.35894	3.78033	7.11513	7.99283	FUOM	fucose mutarotase [Source:HGNC Symbol;Acc:HGNC:24733]
ENSG00000223403	10.48	112.38	-3.4162	3.0695e-12	6.2295e-11	0.0288763	0.0374615	0.0544225	0.647382	0.384235	0.228711	MEG9	maternally expressed 9 [Source:HGNC Symbol;Acc:HGNC:43874]
ENSG00000234648	96.78	294.9	-1.6041	3.0757e-12	6.2382e-11	10.9383	10.3747	11.6246	29.2643	31.4847	34.1562	-	pseudogene similar to part of ribosomal protein L3 (RPL3)
ENSG00000213222	542.27	131.72	2.0349	3.0812e-12	6.2455e-11	10.1343	8.59181	9.68204	3.1501	2.26769	1.25114	TOMM40P4	TOMM40 pseudogene 4 [Source:HGNC Symbol;Acc:HGNC:54633]
ENSG00000279320	105.06	15.29	2.7818	3.12e-12	6.3203e-11	0.925898	1.0773	0.835018	0.133552	0.187156	0.0737561	-	TEC
ENSG00000140320	700.94	1487.35	-1.086	3.1499e-12	6.377e-11	2.44219	2.2562	2.22291	5.29463	4.73563	3.98181	BAHD1	bromo adjacent homology domain containing 1 [Source:HGNC Symbol;Acc:HGNC:29153]
ENSG00000152558	8181.37	19486.8	-1.2522	3.1669e-12	6.4074e-11	33.2741	33.483	32.3051	97.2775	66.6988	62.366	TMEM123	transmembrane protein 123 [Source:HGNC Symbol;Acc:HGNC:30138]
ENSG00000286610	102.6	10.76	3.2046	3.2243e-12	6.5195e-11	1.32336	1.17619	1.54389	0.238264	0.122934	0.0538301	-	novel transcript
ENSG00000138028	42.5	200.17	-2.2333	3.2295e-12	6.526e-11	0.175346	0.232396	0.156303	0.65258	0.947202	0.901494	CGREF1	cell growth regulator with EF-hand domain 1 [Source:HGNC Symbol;Acc:HGNC:16962]
ENSG00000233029	116.22	0.74	7.4454	3.2635e-12	6.5907e-11	0.60703	0.531566	0.625655	0	0.0105173	0	-	novel transcript
ENSG00000109107	191.96	562.85	-1.55	3.2719e-12	6.6036e-11	1.37478	1.2084	1.36998	3.09926	4.03727	3.80192	ALDOC	aldolase, fructose-bisphosphate C [Source:HGNC Symbol;Acc:HGNC:418]
ENSG00000256043	3262.39	1287.18	1.3408	3.2838e-12	6.6236e-11	7.60291	7.4071	7.18195	3.59035	2.70235	2.11229	CTSO	cathepsin O [Source:HGNC Symbol;Acc:HGNC:2542]
ENSG00000144647	229.79	704.01	-1.6145	3.2925e-12	6.637e-11	1.64636	1.63219	1.35157	3.65576	4.98046	4.72818	POMGNT2	protein O-linked mannose N-acetylglucosaminyltransferase 2 (beta 1,4-) [Source:HGNC Symbol;Acc:HGNC:25902]
ENSG00000129484	667.48	1493.3	-1.1611	3.3325e-12	6.7136e-11	2.97827	3.02659	2.83382	5.88422	6.45814	6.37627	PARP2	poly(ADP-ribose) polymerase 2 [Source:HGNC Symbol;Acc:HGNC:272]
ENSG00000100814	628.26	2093.4	-1.7357	3.3839e-12	6.8129e-11	2.91172	3.15122	3.11508	7.12928	9.94348	11.6421	CCNB1IP1	cyclin B1 interacting protein 1 [Source:HGNC Symbol;Acc:HGNC:19437]
ENSG00000107185	7824.99	2234.15	1.8077	3.4084e-12	6.858e-11	20.6633	19.3936	19.022	8.18016	4.41861	3.71706	RGP1	RGP1 homolog, RAB6A GEF complex partner 1 [Source:HGNC Symbol;Acc:HGNC:21965]
ENSG00000083799	5993.99	2395.52	1.3226	3.4229e-12	6.883e-11	7.89637	8.73128	8.25295	4.15045	2.77198	2.62472	CYLD	CYLD lysine 63 deubiquitinase [Source:HGNC Symbol;Acc:HGNC:2584]
ENSG00000105722	1475.78	2962.64	-1.0051	3.4686e-12	6.9707e-11	8.26499	8.1137	7.90466	15.2288	15.8786	15.1273	ERF	ETS2 repressor factor [Source:HGNC Symbol;Acc:HGNC:3444]
ENSG00000119862	1165.45	492.53	1.2446	3.4925e-12	7.0145e-11	5.38536	5.40043	5.15304	1.98317	2.06542	2.31959	LGALSL	galectin like [Source:HGNC Symbol;Acc:HGNC:25012]
ENSG00000101188	176.78	593.04	-1.7453	3.5475e-12	7.1206e-11	0.815595	0.757115	0.672495	1.90668	2.33002	2.84133	NTSR1	neurotensin receptor 1 [Source:HGNC Symbol;Acc:HGNC:8039]
ENSG00000126247	6435.97	24258.3	-1.9142	3.5558e-12	7.1328e-11	37.7984	36.6261	37.2394	86.0562	144.724	163.043	CAPNS1	calpain small subunit 1 [Source:HGNC Symbol;Acc:HGNC:1481]
ENSG00000168404	5914.7	3058.45	0.9517	3.5632e-12	7.1433e-11	18.8553	17.9163	19.1132	9.3041	9.09311	9.03613	MLKL	mixed lineage kinase domain like pseudokinase [Source:HGNC Symbol;Acc:HGNC:26617]
ENSG00000100029	2998.35	9175.64	-1.6135	3.6081e-12	7.2289e-11	11.2324	12.2534	12.1191	25.9455	37.2051	39.3031	PES1	pescadillo ribosomal biogenesis factor 1 [Source:HGNC Symbol;Acc:HGNC:8848]
ENSG00000108854	28210.9	12703.9	1.1509	3.6882e-12	7.3849e-11	68.9494	69.6759	71.6778	37.7061	26.6594	26.3316	SMURF2	SMAD specific E3 ubiquitin protein ligase 2 [Source:HGNC Symbol;Acc:HGNC:16809]
ENSG00000143321	10911.5	27856.7	-1.3521	3.7299e-12	7.4638e-11	51.5453	53.9667	54.1676	107.817	138.66	138.11	HDGF	heparin binding growth factor [Source:HGNC Symbol;Acc:HGNC:4856]
ENSG00000138600	5794.58	2898.5	0.9992	3.8091e-12	7.6178e-11	12.4024	13.0793	13.2415	7.12636	5.67163	5.69049	SPPL2A	signal peptide peptidase like 2A [Source:HGNC Symbol;Acc:HGNC:30227]
ENSG00000129990	0	89.73	-8.9654	3.8204e-12	7.6357e-11	0	0	0	0.144939	0.315421	0.402576	SYT5	synaptotagmin 5 [Source:HGNC Symbol;Acc:HGNC:11513]
ENSG00000108433	1533.44	2906.77	-0.9226	3.8297e-12	7.6497e-11	1.95957	1.84628	1.93538	3.67099	3.39012	3.28891	GOSR2	golgi SNAP receptor complex member 2 [Source:HGNC Symbol;Acc:HGNC:4431]
ENSG00000163071	2223.25	854.34	1.3782	3.8813e-12	7.7479e-11	8.54956	8.23369	7.26592	3.8809	2.53536	2.44993	SPATA18	spermatogenesis associated 18 [Source:HGNC Symbol;Acc:HGNC:29579]
ENSG00000105948	1188.32	560.25	1.0834	3.893e-12	7.7667e-11	4.34837	4.15813	4.27908	2.24881	1.7927	1.7148	TTC26	tetratricopeptide repeat domain 26 [Source:HGNC Symbol;Acc:HGNC:21882]
ENSG00000198805	5799.81	14858.8	-1.3571	3.951e-12	7.8728e-11	23.4948	25.6977	26.2169	52.0464	63.1231	67.1546	PNP	purine nucleoside phosphorylase [Source:HGNC Symbol;Acc:HGNC:7892]
ENSG00000234664	108.51	299	-1.4612	3.9503e-12	7.8728e-11	7.52635	6.89868	6.95979	18.4519	18.0854	19.2974	HMGN2P5	high mobility group nucleosomal binding domain 2 pseudogene 5 [Source:HGNC Symbol;Acc:HGNC:33568]
ENSG00000107560	2244.14	780.29	1.5223	3.9854e-12	7.9366e-11	6.3714	6.18796	5.99324	2.87411	1.67216	1.66155	RAB11FIP2	RAB11 family interacting protein 2 [Source:HGNC Symbol;Acc:HGNC:29152]
ENSG00000175536	239.36	56.42	2.0989	4.0428e-12	8.046e-11	2.00045	1.596	1.83645	0.28037	0.455765	0.464514	LIPT2	lipoyl(octanoyl) transferase 2 [Source:HGNC Symbol;Acc:HGNC:37216]
ENSG00000234742	434.22	1474.13	-1.7626	4.0677e-12	8.0907e-11	11.9022	17.187	12.9521	37.2903	42.9697	54.1752	-	ribosomal protein L17 (RPL17) pseudogene
ENSG00000138036	1450.03	676.97	1.1	4.0774e-12	8.105e-11	5.54293	5.29418	6.04472	2.50791	2.50947	2.46443	DYNC2LI1	dynein cytoplasmic 2 light intermediate chain 1 [Source:HGNC Symbol;Acc:HGNC:24595]
ENSG00000126947	3995.71	1984.99	1.0097	4.1194e-12	8.1836e-11	32.1702	33.7278	35.184	16.3226	15.2996	16.0669	ARMCX1	armadillo repeat containing X-linked 1 [Source:HGNC Symbol;Acc:HGNC:18073]
ENSG00000011376	982.01	2010.52	-1.0342	4.1351e-12	8.2099e-11	1.50285	1.40833	1.34764	3.12069	2.79463	2.39974	LARS2	leucyl-tRNA synthetase 2, mitochondrial [Source:HGNC Symbol;Acc:HGNC:17095]
ENSG00000169762	1332.63	616.02	1.1117	4.1795e-12	8.293e-11	3.11877	3.00529	3.11446	1.62424	1.27523	1.18304	TAPT1	transmembrane anterior posterior transformation 1 [Source:HGNC Symbol;Acc:HGNC:26887]
ENSG00000144815	3227.67	1233.17	1.387	4.1933e-12	8.3154e-11	6.24687	6.22692	5.85276	2.99845	1.92331	1.80577	NXPE3	neurexophilin and PC-esterase domain family member 3 [Source:HGNC Symbol;Acc:HGNC:28238]
ENSG00000219626	599.5	136.25	2.13	4.305e-12	8.5267e-11	2.54893	2.16961	1.83498	0.740568	0.3063	0.391188	FAM228B	family with sequence similarity 228 member B [Source:HGNC Symbol;Acc:HGNC:24736]
ENSG00000149503	352.27	1298.74	-1.8836	4.3051e-12	8.5267e-11	1.53053	1.46429	1.26199	7.59514	3.80241	3.7627	INCENP	inner centromere protein [Source:HGNC Symbol;Acc:HGNC:6058]
ENSG00000057294	86.68	343.77	-1.9934	4.3135e-12	8.5383e-11	0.283771	0.227674	0.159017	1.12541	0.727078	0.695265	PKP2	plakophilin 2 [Source:HGNC Symbol;Acc:HGNC:9024]
ENSG00000134779	4732.52	10459.5	-1.144	4.3871e-12	8.6786e-11	7.81264	7.94451	8.31751	15.481	17.4591	17.4078	TPGS2	tubulin polyglutamylase complex subunit 2 [Source:HGNC Symbol;Acc:HGNC:24561]
ENSG00000080298	3013.02	1092.53	1.4623	4.4632e-12	8.8239e-11	5.05815	4.9884	4.46838	2.28152	1.49798	1.28192	RFX3	regulatory factor X3 [Source:HGNC Symbol;Acc:HGNC:9984]
ENSG00000167460	41718.2	76920.3	-0.8827	4.7261e-12	9.3382e-11	61.185	60.808	59.3294	109.477	108.926	99.3318	TPM4	tropomyosin 4 [Source:HGNC Symbol;Acc:HGNC:12013]
ENSG00000160072	775.21	2184.81	-1.4942	4.7353e-12	9.3507e-11	1.84632	1.62676	1.95087	4.0304	4.84571	5.5264	ATAD3B	ATPase family AAA domain containing 3B [Source:HGNC Symbol;Acc:HGNC:24007]
ENSG00000101400	108.6	443.02	-2.026	4.7858e-12	9.4446e-11	0.868509	0.899127	0.873673	2.3251	4.07851	3.71106	SNTA1	syntrophin alpha 1 [Source:HGNC Symbol;Acc:HGNC:11167]
ENSG00000229124	146.64	24.43	2.61	4.7947e-12	9.4567e-11	1.18583	1.49372	1.24587	0.132422	0.185571	0.292527	VIM-AS1	VIM antisense RNA 1 [Source:HGNC Symbol;Acc:HGNC:44879]
ENSG00000139880	277.82	723.12	-1.3806	4.8556e-12	9.5711e-11	1.53704	1.08873	1.36452	3.60244	2.97267	3.29606	CDH24	cadherin 24 [Source:HGNC Symbol;Acc:HGNC:14265]
ENSG00000150337	68.03	1.5	5.656	4.8641e-12	9.582e-11	0.525736	0.590718	0.58044	0	0.0172913	0.0170358	FCGR1A	Fc fragment of IgG receptor Ia [Source:HGNC Symbol;Acc:HGNC:3613]
ENSG00000164978	517.45	1818.72	-1.8127	4.9756e-12	9.7958e-11	8.53654	8.80855	8.58818	19.9076	32.0362	33.5473	NUDT2	nudix hydrolase 2 [Source:HGNC Symbol;Acc:HGNC:8049]
ENSG00000248508	562.35	216.97	1.3768	4.9826e-12	9.8037e-11	1.97725	2.01488	1.9508	0.702479	0.648016	0.81879	SRP14-AS1	SRP14 antisense RNA1 (head to head) [Source:HGNC Symbol;Acc:HGNC:48619]
ENSG00000260260	128.84	861.76	-2.741	5.0358e-12	9.9024e-11	7.46773	6.37366	6.43527	19.3509	44.9986	61.3479	SNHG19	small nucleolar RNA host gene 19 [Source:HGNC Symbol;Acc:HGNC:49574]
ENSG00000071553	29113.6	12378.2	1.234	5.2536e-12	1.0325e-10	89.2963	94.6696	91.4935	32.4301	39.997	38.2431	ATP6AP1	ATPase H+ transporting accessory protein 1 [Source:HGNC Symbol;Acc:HGNC:868]
ENSG00000088836	297.77	760.24	-1.351	5.3027e-12	1.0415e-10	1.16488	1.36874	1.17313	2.74652	3.13183	3.07705	SLC4A11	solute carrier family 4 member 11 [Source:HGNC Symbol;Acc:HGNC:16438]
ENSG00000114019	10074.3	4143.26	1.2815	5.4009e-12	1.0601e-10	29.3598	26.9717	27.3244	14.1636	10.2546	8.59581	AMOTL2	angiomotin like 2 [Source:HGNC Symbol;Acc:HGNC:17812]
ENSG00000105298	628.51	1352	-1.1044	5.7487e-12	1.1277e-10	1.90155	1.92619	1.85541	3.73035	4.09088	3.76811	CACTIN	cactin, spliceosome C complex subunit [Source:HGNC Symbol;Acc:HGNC:29938]
ENSG00000163297	11795	5435.7	1.1174	5.7725e-12	1.1317e-10	20.7391	21.0793	20.6823	11.3213	8.62819	7.63434	ANTXR2	ANTXR cell adhesion molecule 2 [Source:HGNC Symbol;Acc:HGNC:21732]
ENSG00000255717	1220.54	2941.23	-1.2685	5.8245e-12	1.1412e-10	5.8624	5.2271	5.452	11.0923	13.1499	13.3902	SNHG1	small nucleolar RNA host gene 1 [Source:HGNC Symbol;Acc:HGNC:32688]
ENSG00000280071	159.5	43.29	1.8885	5.8792e-12	1.1513e-10	0.83787	0.980694	0.951854	0.229177	0.258936	0.225446	GATD3B	glutamine amidotransferase like class 1 domain containing 3B [Source:HGNC Symbol;Acc:HGNC:53816]
ENSG00000063244	5609.22	10985	-0.9696	5.9537e-12	1.1652e-10	24.1947	24.8102	24.2812	44.7119	47.0175	44.4184	U2AF2	U2 small nuclear RNA auxiliary factor 2 [Source:HGNC Symbol;Acc:HGNC:23156]
ENSG00000137154	37098.3	101406	-1.4507	5.9639e-12	1.1665e-10	243.724	235.23	260.919	510.83	696.507	697.877	RPS6	ribosomal protein S6 [Source:HGNC Symbol;Acc:HGNC:10429]
ENSG00000184203	5416.87	2825.95	0.9386	5.9718e-12	1.1673e-10	18.3894	18.8612	19.598	10.6085	8.94655	8.72477	PPP1R2	protein phosphatase 1 regulatory inhibitor subunit 2 [Source:HGNC Symbol;Acc:HGNC:9288]
ENSG00000254860	417.6	101.6	2.029	6.0119e-12	1.1745e-10	1.94684	1.72445	1.42929	0.603091	0.312706	0.283105	TMEM9B-AS1	TMEM9B antisense RNA 1 [Source:HGNC Symbol;Acc:HGNC:19230]
ENSG00000196459	280.73	684.72	-1.2849	6.046e-12	1.1804e-10	0.84041	0.740743	0.848361	1.76841	1.92159	1.91978	TRAPPC2	trafficking protein particle complex 2 [Source:HGNC Symbol;Acc:HGNC:23068]
ENSG00000138101	137.32	455.33	-1.7263	6.1135e-12	1.1929e-10	0.298279	0.368484	0.365594	0.921981	1.03247	1.27408	DTNB	dystrobrevin beta [Source:HGNC Symbol;Acc:HGNC:3058]
ENSG00000168152	558	183.96	1.5995	6.1711e-12	1.2034e-10	2.42029	2.04091	2.46714	0.849105	0.533308	0.792378	THAP9	THAP domain containing 9 [Source:HGNC Symbol;Acc:HGNC:23192]
ENSG00000188152	29.41	130.3	-2.1479	6.1971e-12	1.2078e-10	0.142643	0.120603	0.14195	0.643264	0.462921	0.601838	NUTM2G	NUT family member 2G [Source:HGNC Symbol;Acc:HGNC:23449]
ENSG00000123975	1191.35	3806.74	-1.6755	6.3685e-12	1.2405e-10	29.4899	36.377	38.0159	80.4327	111.274	120.745	CKS2	CDC28 protein kinase regulatory subunit 2 [Source:HGNC Symbol;Acc:HGNC:2000]
ENSG00000188312	60.43	197.39	-1.7071	6.4082e-12	1.2474e-10	0.107128	0.13096	0.110415	0.383533	0.383781	0.317061	CENPP	centromere protein P [Source:HGNC Symbol;Acc:HGNC:32933]
ENSG00000287281	78.91	4.34	4.068	6.5984e-12	1.2837e-10	0.253796	0.249954	0.2859	0.0329986	0.00693648	0.00341699	-	novel transcript
ENSG00000106003	94.44	330.66	-1.8073	6.6209e-12	1.2873e-10	0.523311	0.535255	0.399699	1.33909	1.67287	1.79559	LFNG	LFNG O-fucosylpeptide 3-beta-N-acetylglucosaminyltransferase [Source:HGNC Symbol;Acc:HGNC:6560]
ENSG00000169692	339.12	1535.22	-2.1778	6.8061e-12	1.3225e-10	3.35419	3.06503	3.53489	8.22479	16.2618	17.5946	AGPAT2	1-acylglycerol-3-phosphate O-acyltransferase 2 [Source:HGNC Symbol;Acc:HGNC:325]
ENSG00000196693	2910.42	1209.44	1.2658	6.8241e-12	1.3253e-10	6.76221	6.06322	6.02356	3.21262	2.16383	2.12965	ZNF33B	zinc finger protein 33B [Source:HGNC Symbol;Acc:HGNC:13097]
ENSG00000276409	1.25	68.18	-5.726	6.8785e-12	1.335e-10	0	0.0106591	0.0096782	0.365698	0.432758	0.269282	CCL14	C-C motif chemokine ligand 14 [Source:HGNC Symbol;Acc:HGNC:10612]
ENSG00000161835	991.26	2720.97	-1.4564	7.3818e-12	1.4319e-10	6.61178	6.11546	6.16403	13.1764	17.5952	18.0504	TAMALIN	trafficking regulator and scaffold protein tamalin [Source:HGNC Symbol;Acc:HGNC:18707]
ENSG00000152377	4062.72	11800.5	-1.5385	7.3926e-12	1.4331e-10	12.8039	11.6387	10.8255	46.1255	26.9554	25.5297	SPOCK1	SPARC (osteonectin), cwcv and kazal like domains proteoglycan 1 [Source:HGNC Symbol;Acc:HGNC:11251]
ENSG00000113732	3548.93	12842.2	-1.8553	7.4015e-12	1.434e-10	35.0519	42.3332	41.1337	91.967	144.848	165.284	ATP6V0E1	ATPase H+ transporting V0 subunit e1 [Source:HGNC Symbol;Acc:HGNC:863]
ENSG00000100354	7215.53	1966.56	1.8747	7.4988e-12	1.452e-10	6.93672	6.35516	6.12423	2.63935	1.32855	1.15655	TNRC6B	trinucleotide repeat containing adaptor 6B [Source:HGNC Symbol;Acc:HGNC:29190]
ENSG00000087076	765.28	2086.56	-1.4464	7.7563e-12	1.501e-10	12.3816	12.1849	12.4447	25.9712	33.4929	35.5896	HSD17B14	hydroxysteroid 17-beta dehydrogenase 14 [Source:HGNC Symbol;Acc:HGNC:23238]
ENSG00000120833	1457.94	644.16	1.1788	7.8814e-12	1.5243e-10	3.74153	4.13006	4.22668	1.78354	1.86975	1.43969	SOCS2	suppressor of cytokine signaling 2 [Source:HGNC Symbol;Acc:HGNC:19382]
ENSG00000126453	504.12	1765.19	-1.8073	7.9581e-12	1.5382e-10	3.78682	4.46975	3.97267	9.57938	14.3098	16.2852	BCL2L12	BCL2 like 12 [Source:HGNC Symbol;Acc:HGNC:13787]
ENSG00000167799	19.77	157.49	-2.9983	7.976e-12	1.5408e-10	0.310976	0.258868	0.149575	1.0865	2.01148	2.24187	NUDT8	nudix hydrolase 8 [Source:HGNC Symbol;Acc:HGNC:8055]
ENSG00000100599	428.57	1076.3	-1.3272	8.0061e-12	1.5457e-10	0.818927	0.934627	0.90154	1.93083	2.06156	2.31249	RIN3	Ras and Rab interactor 3 [Source:HGNC Symbol;Acc:HGNC:18751]
ENSG00000161921	845	1993.78	-1.2379	8.0711e-12	1.5573e-10	5.38337	5.70663	5.18147	10.9061	12.5477	12.8289	CXCL16	C-X-C motif chemokine ligand 16 [Source:HGNC Symbol;Acc:HGNC:16642]
ENSG00000164687	2426.72	9607.25	-1.985	8.0821e-12	1.5585e-10	22.4301	22.5581	23.5424	53.0843	93.0297	107.514	FABP5	fatty acid binding protein 5 [Source:HGNC Symbol;Acc:HGNC:3560]
ENSG00000239282	129.47	30.62	2.0831	8.0994e-12	1.561e-10	0.770632	0.947942	0.820271	0.199408	0.169932	0.200905	CASTOR1	cytosolic arginine sensor for mTORC1 subunit 1 [Source:HGNC Symbol;Acc:HGNC:34423]
ENSG00000077235	3013.7	6988.9	-1.2137	8.1595e-12	1.5716e-10	4.90615	4.53077	4.58627	13.2379	9.41237	8.52552	GTF3C1	general transcription factor IIIC subunit 1 [Source:HGNC Symbol;Acc:HGNC:4664]
ENSG00000028310	1516.91	3178.87	-1.067	8.1649e-12	1.5717e-10	2.82541	2.92374	2.79396	5.38977	5.84364	5.72461	BRD9	bromodomain containing 9 [Source:HGNC Symbol;Acc:HGNC:25818]
ENSG00000109861	6505.21	13775.6	-1.0824	8.1848e-12	1.5746e-10	4.81363	4.68643	4.58203	8.82395	9.49826	9.88903	CTSC	cathepsin C [Source:HGNC Symbol;Acc:HGNC:2528]
ENSG00000145911	9842.69	3981.79	1.3053	8.2053e-12	1.5777e-10	29.5918	29.8622	28.9951	15.0044	10.4348	8.93113	N4BP3	NEDD4 binding protein 3 [Source:HGNC Symbol;Acc:HGNC:29852]
ENSG00000111224	1053.9	454.12	1.2122	8.2134e-12	1.5783e-10	3.03217	3.14734	2.9624	1.55825	1.14192	1.07176	PARP11	poly(ADP-ribose) polymerase family member 11 [Source:HGNC Symbol;Acc:HGNC:1186]
ENSG00000143869	315.2	41.1	2.9189	8.3415e-12	1.6012e-10	0.762556	0.566411	0.504035	0.143468	0.0341786	0.0554623	GDF7	growth differentiation factor 7 [Source:HGNC Symbol;Acc:HGNC:4222]
ENSG00000196922	1995.32	814.59	1.2909	8.3421e-12	1.6012e-10	4.0492	3.72671	3.95665	1.98461	1.33605	1.27417	ZNF252P	zinc finger protein 252, pseudogene [Source:HGNC Symbol;Acc:HGNC:13046]
ENSG00000172403	166.8	41.51	2.0134	8.3668e-12	1.605e-10	0.18485	0.145543	0.129717	0.0332813	0.0352975	0.0394754	SYNPO2	synaptopodin 2 [Source:HGNC Symbol;Acc:HGNC:17732]
ENSG00000184139	13.16	94.09	-2.8381	8.3776e-12	1.6061e-10	0.40356	0.33594	0.499131	3.9324	2.41457	2.18601	RPL7AP28	ribosomal protein L7a pseudogene 28 [Source:HGNC Symbol;Acc:HGNC:35656]
ENSG00000165060	146.3	509.22	-1.7984	8.4783e-12	1.6244e-10	0.386118	0.384263	0.31401	0.915517	1.24192	1.38789	FXN	frataxin [Source:HGNC Symbol;Acc:HGNC:3951]
ENSG00000087903	92.88	283.97	-1.6108	8.4883e-12	1.6254e-10	0.166815	0.218602	0.163663	0.518186	0.540871	0.532879	RFX2	regulatory factor X2 [Source:HGNC Symbol;Acc:HGNC:9983]
ENSG00000144395	47.83	176.53	-1.8827	8.5209e-12	1.6307e-10	0.0734141	0.0954981	0.096526	0.378544	0.296469	0.263638	CCDC150	coiled-coil domain containing 150 [Source:HGNC Symbol;Acc:HGNC:26834]
ENSG00000138801	10655.9	5675.13	0.9089	8.5793e-12	1.6409e-10	57.7673	59.7075	58.2975	32.7711	30.1188	26.346	PAPSS1	3'-phosphoadenosine 5'-phosphosulfate synthase 1 [Source:HGNC Symbol;Acc:HGNC:8603]
ENSG00000073146	183.4	456.34	-1.3155	8.7781e-12	1.678e-10	0.466656	0.482142	0.486158	1.30914	0.978744	1.11654	MOV10L1	Mov10 like RISC complex RNA helicase 1 [Source:HGNC Symbol;Acc:HGNC:7201]
ENSG00000175061	5878.59	18813.4	-1.6781	8.9402e-12	1.708e-10	13.9712	14.8867	15.1804	32.0212	48.0791	52.2262	SNHG29	small nucleolar RNA host gene 29 [Source:HGNC Symbol;Acc:HGNC:28619]
ENSG00000176928	187.49	24	2.9326	8.9841e-12	1.7154e-10	0.616811	0.61941	0.478989	0.133062	0.0348309	0.0467948	GCNT4	glucosaminyl (N-acetyl) transferase 4 [Source:HGNC Symbol;Acc:HGNC:17973]
ENSG00000163898	62.83	5.38	3.5585	9.0203e-12	1.7213e-10	0.29997	0.293689	0.23188	0.0216339	0.0181903	0.0268822	LIPH	lipase H [Source:HGNC Symbol;Acc:HGNC:18483]
ENSG00000156920	71.15	2.89	4.4889	9.0539e-12	1.7267e-10	0.133405	0.0986487	0.147713	0.0117288	0.00369817	0	ADGRG4	adhesion G protein-coupled receptor G4 [Source:HGNC Symbol;Acc:HGNC:18992]
ENSG00000285867	492.17	169.93	1.5393	9.1556e-12	1.7451e-10	2.69056	2.49825	3.14078	0.795364	0.932742	0.988314	-	Novel transcript
ENSG00000111335	25311.6	4999.36	2.3397	9.1835e-12	1.7494e-10	39.9663	41.9665	39.2491	13.5993	5.38557	4.38924	OAS2	2'-5'-oligoadenylate synthetase 2 [Source:HGNC Symbol;Acc:HGNC:8087]
ENSG00000215374	172.83	44.29	1.9491	9.292e-12	1.769e-10	0.435505	0.402387	0.388322	0.136348	0.0908967	0.0750313	FAM66B	family with sequence similarity 66 member B [Source:HGNC Symbol;Acc:HGNC:28890]
ENSG00000234964	534.99	2079.27	-1.9579	9.3349e-12	1.7762e-10	22.901	24.6289	23.4962	55.4055	97.6192	105.332	FABP5P7	fatty acid binding protein 5 pseudogene 7 [Source:HGNC Symbol;Acc:HGNC:31070]
ENSG00000186468	12648.7	28922.4	-1.1931	9.379e-12	1.7825e-10	52.5912	55.5656	59.2598	110.158	122.51	129.378	RPS23	ribosomal protein S23 [Source:HGNC Symbol;Acc:HGNC:10410]
ENSG00000100350	497.73	1127.62	-1.181	9.3784e-12	1.7825e-10	1.73621	1.60512	1.51192	4.15147	3.46363	2.8936	FOXRED2	FAD dependent oxidoreductase domain containing 2 [Source:HGNC Symbol;Acc:HGNC:26264]
ENSG00000226200	358.56	117.61	1.6059	9.6679e-12	1.8363e-10	0.53267	0.413586	0.393093	0.158788	0.1137	0.145117	SGMS1-AS1	SGMS1 antisense RNA 1 [Source:HGNC Symbol;Acc:HGNC:49683]
ENSG00000137494	1322.22	654.23	1.0144	9.7013e-12	1.8416e-10	3.53563	3.37349	3.62358	1.8687	1.60896	1.49274	ANKRD42	ankyrin repeat domain 42 [Source:HGNC Symbol;Acc:HGNC:26752]
ENSG00000164318	138.01	36.43	1.927	9.9558e-12	1.8888e-10	0.375794	0.411773	0.412292	0.100346	0.105466	0.0950014	EGFLAM	EGF like, fibronectin type III and laminin G domains [Source:HGNC Symbol;Acc:HGNC:26810]
ENSG00000255363	230.86	72.21	1.6701	9.9855e-12	1.8923e-10	2.27645	2.17608	2.58653	0.871428	0.644648	0.593474	LINC02757	long intergenic non-protein coding RNA 2757 [Source:HGNC Symbol;Acc:HGNC:54277]
ENSG00000039523	1954.09	4686.69	-1.2618	9.9828e-12	1.8923e-10	5.29367	5.22968	5.09666	10.239	12.4624	12.6575	RIPOR1	RHO family interacting cell polarization regulator 1 [Source:HGNC Symbol;Acc:HGNC:25836]
ENSG00000167642	514.48	189.26	1.4476	1.024e-11	1.9394e-10	1.89573	1.69411	1.85269	0.554872	0.630206	0.703919	SPINT2	serine peptidase inhibitor, Kunitz type 2 [Source:HGNC Symbol;Acc:HGNC:11247]
ENSG00000132639	2.65	60.89	-4.5526	1.0337e-11	1.9566e-10	0.0228808	0.0103892	0.00943314	0.426845	0.29415	0.21872	SNAP25	synaptosome associated protein 25 [Source:HGNC Symbol;Acc:HGNC:11132]
ENSG00000235831	110.08	19.32	2.5025	1.0373e-11	1.9624e-10	0.422196	0.360658	0.321568	0.074316	0.0381862	0.0718236	BHLHE40-AS1	BHLHE40 antisense RNA 1 [Source:HGNC Symbol;Acc:HGNC:44471]
ENSG00000226950	681.78	2936.86	-2.1065	1.0588e-11	2.0019e-10	1.19982	1.22491	1.17752	2.86188	5.35933	6.26115	DANCR	differentiation antagonizing non-protein coding RNA [Source:HGNC Symbol;Acc:HGNC:28964]
ENSG00000163430	51776.6	27699.5	0.9024	1.0654e-11	2.0132e-10	108.832	109.089	110.921	64.1125	52.8663	50.8818	FSTL1	follistatin like 1 [Source:HGNC Symbol;Acc:HGNC:3972]
ENSG00000185298	779.64	2366.58	-1.6013	1.0679e-11	2.0167e-10	5.46583	6.3651	5.71306	12.7875	18.9277	18.4022	CCDC137	coiled-coil domain containing 137 [Source:HGNC Symbol;Acc:HGNC:33451]
ENSG00000172748	510.89	138.63	1.8736	1.07e-11	2.0195e-10	1.5086	1.53833	1.5259	0.599943	0.325615	0.274974	ZNF596	zinc finger protein 596 [Source:HGNC Symbol;Acc:HGNC:27268]
ENSG00000183684	1348.3	5323.41	-1.981	1.0954e-11	2.0663e-10	16.0488	14.2877	15.4835	35.3398	62.8147	70.9079	ALYREF	Aly/REF export factor [Source:HGNC Symbol;Acc:HGNC:19071]
ENSG00000107833	807.55	3051.29	-1.9173	1.104e-11	2.0814e-10	14.5883	15.4277	16.7549	36.5966	59.3273	69.5473	NPM3	nucleophosmin/nucleoplasmin 3 [Source:HGNC Symbol;Acc:HGNC:7931]
ENSG00000013573	356.46	847.77	-1.2506	1.1064e-11	2.0846e-10	0.874417	0.654432	0.764521	1.8962	1.77919	1.51815	DDX11	DEAD/H-box helicase 11 [Source:HGNC Symbol;Acc:HGNC:2736]
ENSG00000136237	18031.6	4506.31	2.0002	1.1192e-11	2.1076e-10	33.184	32.2584	29.1509	12.2952	5.6746	4.97691	RAPGEF5	Rap guanine nucleotide exchange factor 5 [Source:HGNC Symbol;Acc:HGNC:16862]
ENSG00000149218	4800.77	2009.38	1.2558	1.1234e-11	2.1143e-10	19.3803	17.982	18.1689	9.62698	6.63775	6.03449	ENDOD1	endonuclease domain containing 1 [Source:HGNC Symbol;Acc:HGNC:29129]
ENSG00000197785	974.6	3290.82	-1.7552	1.1272e-11	2.1202e-10	5.28879	4.89671	5.48776	11.976	16.9153	20.7274	ATAD3A	ATPase family AAA domain containing 3A [Source:HGNC Symbol;Acc:HGNC:25567]
ENSG00000132646	2185.27	6559.08	-1.5855	1.1975e-11	2.2512e-10	27.6202	27.7298	28.4056	59.8055	83.0245	93.3634	PCNA	proliferating cell nuclear antigen [Source:HGNC Symbol;Acc:HGNC:8729]
ENSG00000102699	27378.5	8869.89	1.6259	1.2131e-11	2.2793e-10	85.7975	80.0697	77.9021	36.9468	20.7988	18.4745	PARP4	poly(ADP-ribose) polymerase family member 4 [Source:HGNC Symbol;Acc:HGNC:271]
ENSG00000111799	322.67	1579.28	-2.2919	1.2251e-11	2.3004e-10	0.312579	0.308823	0.298873	2.4947	1.02443	0.871085	COL12A1	collagen type XII alpha 1 chain [Source:HGNC Symbol;Acc:HGNC:2188]
ENSG00000112208	466.6	1120.93	-1.2632	1.2398e-11	2.3267e-10	1.15777	1.33455	1.2784	2.65419	2.87692	3.0414	BAG2	BAG cochaperone 2 [Source:HGNC Symbol;Acc:HGNC:938]
ENSG00000131773	218.61	670.66	-1.6146	1.2547e-11	2.3534e-10	0.397558	0.449774	0.510936	1.08495	1.39854	1.44793	KHDRBS3	KH RNA binding domain containing, signal transduction associated 3 [Source:HGNC Symbol;Acc:HGNC:18117]
ENSG00000096872	2028.19	1011.78	1.0039	1.2574e-11	2.3571e-10	4.86072	5.14738	4.9783	2.39744	2.50142	2.20464	IFT74	intraflagellar transport 74 [Source:HGNC Symbol;Acc:HGNC:21424]
ENSG00000237172	52.28	204.99	-1.9752	1.2719e-11	2.3829e-10	0.447732	0.290424	0.304716	1.3668	1.5032	1.01903	B3GNT9	UDP-GlcNAc:betaGal beta-1,3-N-acetylglucosaminyltransferase 9 [Source:HGNC Symbol;Acc:HGNC:28714]
ENSG00000105810	10230.8	2737.63	1.9014	1.2787e-11	2.3943e-10	15.8373	15.2484	13.8943	6.0591	3.09483	2.51217	CDK6	cyclin dependent kinase 6 [Source:HGNC Symbol;Acc:HGNC:1777]
ENSG00000147536	101.95	419.6	-2.0425	1.2954e-11	2.4227e-10	0.338436	0.275325	0.392423	1.96893	1.08087	0.953693	GINS4	GINS complex subunit 4 [Source:HGNC Symbol;Acc:HGNC:28226]
ENSG00000265799	64.67	4.31	3.8391	1.2948e-11	2.4227e-10	1.17328	1.20754	1.16091	0.135388	0.0189729	0.0747701	-	novel transcript
ENSG00000127252	31.6	154.7	-2.2854	1.2997e-11	2.4294e-10	0.461129	0.493537	0.502436	1.71035	2.33292	2.66053	PLAAT1	phospholipase A and acyltransferase 1 [Source:HGNC Symbol;Acc:HGNC:14922]
ENSG00000246089	36.5	156.91	-2.1038	1.3457e-11	2.5139e-10	0.261796	0.213967	0.194276	0.760269	1.03508	0.91968	-	novel transcript
ENSG00000087095	4189.22	2072.8	1.0147	1.354e-11	2.5279e-10	15.2245	15.8111	16.1921	8.70111	7.24315	6.3894	NLK	nemo like kinase [Source:HGNC Symbol;Acc:HGNC:29858]
ENSG00000124299	1899.23	5345.35	-1.4926	1.3744e-11	2.5647e-10	7.40316	7.48636	7.91853	15.792	22.2852	22.3536	PEPD	peptidase D [Source:HGNC Symbol;Acc:HGNC:8840]
ENSG00000010292	2430.2	4907.31	-1.0141	1.3798e-11	2.5733e-10	6.74916	6.77318	6.67847	15.5236	12.1435	11.3286	NCAPD2	non-SMC condensin I complex subunit D2 [Source:HGNC Symbol;Acc:HGNC:24305]
ENSG00000099326	1134.4	549.23	1.0474	1.3846e-11	2.5807e-10	3.07059	3.04529	3.05296	1.44305	1.32721	1.44277	MZF1	myeloid zinc finger 1 [Source:HGNC Symbol;Acc:HGNC:13108]
ENSG00000188522	615.4	1244.17	-1.0159	1.3951e-11	2.5989e-10	1.40908	1.42649	1.38816	3.03705	2.72956	2.37767	FAM83G	family with sequence similarity 83 member G [Source:HGNC Symbol;Acc:HGNC:32554]
ENSG00000196476	495.53	1170.44	-1.2391	1.4512e-11	2.7018e-10	5.32793	4.90894	5.17107	10.52	11.4911	12.3824	C20orf96	chromosome 20 open reading frame 96 [Source:HGNC Symbol;Acc:HGNC:16227]
ENSG00000001497	1394.74	3497.87	-1.3261	1.455e-11	2.7073e-10	1.96998	2.02787	1.9762	3.97107	5.1598	5.0046	LAS1L	LAS1 like ribosome biogenesis factor [Source:HGNC Symbol;Acc:HGNC:25726]
ENSG00000136811	1649.54	3068.85	-0.8956	1.4644e-11	2.7234e-10	4.79393	4.51165	4.57446	8.56581	8.15724	7.81848	ODF2	outer dense fiber of sperm tails 2 [Source:HGNC Symbol;Acc:HGNC:8114]
ENSG00000171574	238.24	569.57	-1.2558	1.4739e-11	2.7394e-10	1.15049	1.18725	1.15129	2.49425	2.68917	2.71442	ZNF584	zinc finger protein 584 [Source:HGNC Symbol;Acc:HGNC:27318]
ENSG00000073536	487.27	1359.3	-1.4792	1.4845e-11	2.7576e-10	1.6239	1.59573	1.56745	3.38078	4.52257	4.67032	NLE1	notchless homolog 1 [Source:HGNC Symbol;Acc:HGNC:19889]
ENSG00000111696	160.12	405.42	-1.3402	1.4985e-11	2.782e-10	0.324467	0.298636	0.35973	0.91073	0.776396	0.689478	NT5DC3	5'-nucleotidase domain containing 3 [Source:HGNC Symbol;Acc:HGNC:30826]
ENSG00000179111	7.04	81.52	-3.5194	1.5262e-11	2.8318e-10	0.0612853	0.0556542	0.0842209	0.471459	0.822555	0.888511	HES7	hes family bHLH transcription factor 7 [Source:HGNC Symbol;Acc:HGNC:15977]
ENSG00000158406	173.82	51.29	1.7669	1.5319e-11	2.8408e-10	1.33167	1.52374	1.46403	0.396115	0.379002	0.432806	H4C8	H4 clustered histone 8 [Source:HGNC Symbol;Acc:HGNC:4788]
ENSG00000149480	5403.06	11077.7	-1.0357	1.5486e-11	2.8703e-10	22.8351	22.3535	23.0053	41.7308	46.1652	44.5138	MTA2	metastasis associated 1 family member 2 [Source:HGNC Symbol;Acc:HGNC:7411]
ENSG00000082213	1220.33	3129.79	-1.3592	1.5642e-11	2.8974e-10	5.2569	5.23654	5.33513	17.2594	11.7738	9.99267	C5orf22	chromosome 5 open reading frame 22 [Source:HGNC Symbol;Acc:HGNC:25639]
ENSG00000242125	1134.05	3551.21	-1.6464	1.5712e-11	2.9089e-10	4.84766	5.0293	5.039	10.9311	15.1038	17.8172	SNHG3	small nucleolar RNA host gene 3 [Source:HGNC Symbol;Acc:HGNC:10118]
ENSG00000069122	32727.8	8689.14	1.9131	1.5754e-11	2.9149e-10	95.6268	88.0819	83.1063	36.1488	17.0028	15.5141	ADGRF5	adhesion G protein-coupled receptor F5 [Source:HGNC Symbol;Acc:HGNC:19030]
ENSG00000198168	1607.38	3336.65	-1.0536	1.594e-11	2.9476e-10	5.42373	5.91448	5.2819	11.4464	9.93005	11.3821	SVIP	small VCP interacting protein [Source:HGNC Symbol;Acc:HGNC:25238]
ENSG00000132846	215.97	830.15	-1.9438	1.6369e-11	3.0254e-10	0.569322	0.651648	0.57212	3.31443	1.97361	1.38606	ZBED3	zinc finger BED-type containing 3 [Source:HGNC Symbol;Acc:HGNC:20711]
ENSG00000243317	7974.88	2760.96	1.5308	1.6427e-11	3.0344e-10	27.8584	29.7165	29.3244	7.26343	10.1049	10.9229	STMP1	short transmembrane mitochondrial protein 1 [Source:HGNC Symbol;Acc:HGNC:41909]
ENSG00000119820	5128.74	2724.24	0.9129	1.6467e-11	3.04e-10	7.66917	7.28081	7.58881	3.94324	3.6322	3.79449	YIPF4	Yip1 domain family member 4 [Source:HGNC Symbol;Acc:HGNC:28145]
ENSG00000235903	71.65	8.78	3.0442	1.6759e-11	3.0922e-10	0.0681304	0.0618703	0.0710468	0.00693683	0.0106932	0.00574644	CPB2-AS1	CPB2 antisense RNA 1 [Source:HGNC Symbol;Acc:HGNC:39898]
ENSG00000144579	1500.28	3894.07	-1.3757	1.6832e-11	3.1039e-10	5.83907	5.86947	5.77886	11.7052	15.8088	15.2728	CTDSP1	CTD small phosphatase 1 [Source:HGNC Symbol;Acc:HGNC:21614]
ENSG00000137817	571.12	1191.49	-1.0614	1.7391e-11	3.2052e-10	1.40391	1.39351	1.22179	2.87681	2.74621	2.35993	PARP6	poly(ADP-ribose) polymerase family member 6 [Source:HGNC Symbol;Acc:HGNC:26921]
ENSG00000179041	601.68	1382.07	-1.1991	1.744e-11	3.2125e-10	6.76562	5.77898	6.27818	12.6166	14.4935	13.7884	RRS1	ribosome biogenesis regulator 1 homolog [Source:HGNC Symbol;Acc:HGNC:17083]
ENSG00000102606	25259.4	9728.32	1.3764	1.817e-11	3.3451e-10	39.068	38.9413	37.4445	19.3818	12.2193	11.1684	ARHGEF7	Rho guanine nucleotide exchange factor 7 [Source:HGNC Symbol;Acc:HGNC:15607]
ENSG00000166471	3348.64	1610.35	1.0567	1.8677e-11	3.4365e-10	13.0981	14.3893	14.5862	6.3986	6.14949	6.64645	TMEM41B	transmembrane protein 41B [Source:HGNC Symbol;Acc:HGNC:28948]
ENSG00000076513	1047.46	2086.76	-0.9946	1.8761e-11	3.45e-10	2.63352	2.40578	2.626	5.55924	4.70981	4.30306	ANKRD13A	ankyrin repeat domain 13A [Source:HGNC Symbol;Acc:HGNC:21268]
ENSG00000174151	1581.25	602.12	1.3908	1.9032e-11	3.4979e-10	5.13648	4.87292	4.93928	2.42485	1.6765	1.37106	CYB561D1	cytochrome b561 family member D1 [Source:HGNC Symbol;Acc:HGNC:26804]
ENSG00000233766	78.13	7.01	3.4129	1.9516e-11	3.5848e-10	0.290556	0.263858	0.261077	0.0429846	0.0216854	0.00712165	CAVIN2-AS1	CAVIN2 and TMEFF2 antisense RNA 1 [Source:HGNC Symbol;Acc:HGNC:40517]
ENSG00000112419	16704.8	5238.19	1.6729	1.9527e-11	3.5848e-10	27.7023	26.6811	25.6843	11.9901	6.05387	6.19828	PHACTR2	phosphatase and actin regulator 2 [Source:HGNC Symbol;Acc:HGNC:20956]
ENSG00000138035	8280.85	3695.86	1.1635	1.9864e-11	3.6446e-10	26.9513	28.5288	28.6626	15.1465	10.6591	10.1928	PNPT1	polyribonucleotide nucleotidyltransferase 1 [Source:HGNC Symbol;Acc:HGNC:23166]
ENSG00000169184	32.09	133.61	-2.0657	1.9923e-11	3.6535e-10	0.0869449	0.0767628	0.0537675	0.326995	0.274163	0.260877	MN1	MN1 proto-oncogene, transcriptional regulator [Source:HGNC Symbol;Acc:HGNC:7180]
ENSG00000168264	2023.87	4409.49	-1.1232	2.0087e-11	3.6814e-10	6.43186	7.03111	6.77276	12.9069	14.3798	14.4404	IRF2BP2	interferon regulatory factor 2 binding protein 2 [Source:HGNC Symbol;Acc:HGNC:21729]
ENSG00000226084	301.88	1283.12	-2.0867	2.0314e-11	3.7209e-10	9.48027	9.86601	9.89952	23.3696	43.4396	49.3133	-	ribosomal protein L17 (RPL17) pseudogene
ENSG00000234975	355.08	1583.94	-2.1567	2.0693e-11	3.7882e-10	15.3342	16.3378	14.6806	36.9309	74.2089	81.8003	FTH1P2	ferritin heavy chain 1 pseudogene 2 [Source:HGNC Symbol;Acc:HGNC:3989]
ENSG00000227158	69.74	6.06	3.4919	2.0849e-11	3.8148e-10	1.50021	0.86851	1.29884	0.144261	0.0909735	0.0717033	-	ligand of numb-protein X 1, E3 ubiquitin protein ligase pseudogene
ENSG00000131351	156.97	581.42	-1.8874	2.0968e-11	3.8343e-10	0.548352	0.460147	0.517959	1.24149	2.01029	2.05025	HAUS8	HAUS augmin like complex subunit 8 [Source:HGNC Symbol;Acc:HGNC:30532]
ENSG00000007341	1713.8	828.4	1.0478	2.1079e-11	3.8526e-10	3.90781	3.69715	3.76505	2.06245	1.54878	1.63457	ST7L	suppression of tumorigenicity 7 like [Source:HGNC Symbol;Acc:HGNC:18441]
ENSG00000177706	430.51	1522.04	-1.821	2.1581e-11	3.9421e-10	1.42102	1.59754	1.56017	3.52503	5.40804	6.24338	FAM20C	FAM20C golgi associated secretory pathway kinase [Source:HGNC Symbol;Acc:HGNC:22140]
ENSG00000181585	116.84	12.34	3.2911	2.2631e-11	4.1316e-10	0.889428	1.06617	0.953385	0.0273689	0.138074	0.11903	TMIE	transmembrane inner ear [Source:HGNC Symbol;Acc:HGNC:30800]
ENSG00000088179	3683.29	1186.94	1.6326	2.2679e-11	4.1381e-10	5.1999	5.0413	4.6859	2.26214	1.2027	1.17663	PTPN4	protein tyrosine phosphatase non-receptor type 4 [Source:HGNC Symbol;Acc:HGNC:9656]
ENSG00000169126	97.71	260.56	-1.4159	2.2758e-11	4.1503e-10	0.276102	0.286552	0.267687	0.788918	0.647638	0.672872	ODAD2	outer dynein arm docking complex subunit 2 [Source:HGNC Symbol;Acc:HGNC:25583]
ENSG00000135740	111.75	309.73	-1.4705	2.298e-11	4.1884e-10	0.336579	0.382871	0.388535	1.12292	1.01407	0.799267	SLC9A5	solute carrier family 9 member A5 [Source:HGNC Symbol;Acc:HGNC:11078]
ENSG00000106993	1326.13	638.31	1.0556	2.3425e-11	4.2672e-10	5.65873	6.34843	6.04079	2.82732	2.89612	2.53732	CDC37L1	cell division cycle 37 like 1 [Source:HGNC Symbol;Acc:HGNC:17179]
ENSG00000109133	7341.32	3884.93	0.918	2.3978e-11	4.3653e-10	15.7035	15.2209	15.7344	9.04812	7.27024	7.23873	TMEM33	transmembrane protein 33 [Source:HGNC Symbol;Acc:HGNC:25541]
ENSG00000139187	174.97	468.98	-1.4208	2.4073e-11	4.3803e-10	1.25155	1.2307	1.14798	2.70608	3.26929	3.2139	KLRG1	killer cell lectin like receptor G1 [Source:HGNC Symbol;Acc:HGNC:6380]
ENSG00000137752	2163.82	1032.18	1.0689	2.41e-11	4.3828e-10	10.2764	10.3696	10.8154	4.51001	4.89716	4.8099	CASP1	caspase 1 [Source:HGNC Symbol;Acc:HGNC:1499]
ENSG00000185519	14.38	104.02	-2.8428	2.4533e-11	4.459e-10	0.133973	0.121663	0.193316	0.747207	1.2782	1.0352	FAM131C	family with sequence similarity 131 member C [Source:HGNC Symbol;Acc:HGNC:26717]
ENSG00000184205	881.94	1842.29	-1.062	2.4738e-11	4.4937e-10	3.04651	3.05911	3.47519	6.34424	6.52173	6.13971	TSPYL2	TSPY like 2 [Source:HGNC Symbol;Acc:HGNC:24358]
ENSG00000077585	444.31	996.45	-1.1642	2.489e-11	4.5189e-10	3.27953	3.71897	3.35613	7.03721	7.75298	7.22466	GPR137B	G protein-coupled receptor 137B [Source:HGNC Symbol;Acc:HGNC:11862]
ENSG00000167543	405.47	1381.64	-1.7677	2.4971e-11	4.5311e-10	1.5337	1.58357	1.65265	3.58481	5.5731	6.08923	TP53I13	tumor protein p53 inducible protein 13 [Source:HGNC Symbol;Acc:HGNC:25102]
ENSG00000125304	19444.9	10156.5	0.9369	2.535e-11	4.5974e-10	63.2041	62.3531	62.3356	36.5726	29.9253	27.2505	TM9SF2	transmembrane 9 superfamily member 2 [Source:HGNC Symbol;Acc:HGNC:11865]
ENSG00000250312	546.43	141.62	1.9401	2.5674e-11	4.6536e-10	2.06676	1.82186	1.90702	0.739638	0.411337	0.303944	ZNF718	zinc finger protein 718 [Source:HGNC Symbol;Acc:HGNC:26889]
ENSG00000181817	614.66	2083.08	-1.7603	2.5705e-11	4.6566e-10	7.21697	7.56124	7.1703	16.3222	24.8789	28.5214	LSM10	LSM10, U7 small nuclear RNA associated [Source:HGNC Symbol;Acc:HGNC:17562]
ENSG00000140299	12358.5	6198.45	0.9953	2.6087e-11	4.7232e-10	27.8005	28.0733	27.5304	16.0014	12.0991	11.8857	BNIP2	BCL2 interacting protein 2 [Source:HGNC Symbol;Acc:HGNC:1083]
ENSG00000128185	591.15	2636.65	-2.1566	2.6344e-11	4.7671e-10	8.16761	8.88009	9.60373	20.9688	42.8584	47.1529	DGCR6L	DiGeorge syndrome critical region gene 6 like [Source:HGNC Symbol;Acc:HGNC:18551]
ENSG00000250535	0	73.49	-8.6768	2.659e-11	4.8091e-10	0	0	0	2.80045	7.41723	7.22063	STK19B	serine/threonine kinase 19B (pseudogene) [Source:HGNC Symbol;Acc:HGNC:21668]
ENSG00000138821	226.19	614.71	-1.4432	2.7297e-11	4.9342e-10	0.532026	0.532484	0.371478	1.21216	1.32673	1.15997	SLC39A8	solute carrier family 39 member 8 [Source:HGNC Symbol;Acc:HGNC:20862]
ENSG00000184719	474.97	184.64	1.3677	2.7364e-11	4.9435e-10	1.69577	1.70379	1.93043	0.598297	0.704025	0.659132	RNLS	renalase, FAD dependent amine oxidase [Source:HGNC Symbol;Acc:HGNC:25641]
ENSG00000127947	23785.2	8336.12	1.5124	2.777e-11	5.0142e-10	80.3665	76.5392	74.697	36.967	22.0879	19.1966	PTPN12	protein tyrosine phosphatase non-receptor type 12 [Source:HGNC Symbol;Acc:HGNC:9645]
ENSG00000117707	152.86	731.83	-2.2614	2.7956e-11	5.0447e-10	0.348125	0.294672	0.278185	2.36728	1.06542	0.854534	PROX1	prospero homeobox 1 [Source:HGNC Symbol;Acc:HGNC:9459]
ENSG00000155849	3284.71	1739.65	0.9166	2.797e-11	5.0447e-10	5.47677	5.15429	5.4314	3.06756	2.57475	2.46995	ELMO1	engulfment and cell motility 1 [Source:HGNC Symbol;Acc:HGNC:16286]
ENSG00000072422	1319.5	3153.53	-1.2573	2.8537e-11	5.1442e-10	4.94634	4.92243	4.97966	14.6209	10.573	8.87267	RHOBTB1	Rho related BTB domain containing 1 [Source:HGNC Symbol;Acc:HGNC:18738]
ENSG00000137124	1222.09	2501.63	-1.0332	2.8586e-11	5.1502e-10	7.10939	7.2338	6.74589	13.1515	13.8435	13.8981	ALDH1B1	aldehyde dehydrogenase 1 family member B1 [Source:HGNC Symbol;Acc:HGNC:407]
ENSG00000061938	1005.56	2068.4	-1.0406	2.8703e-11	5.1685e-10	1.65446	1.35006	1.4159	2.97016	2.95485	2.70881	TNK2	tyrosine kinase non receptor 2 [Source:HGNC Symbol;Acc:HGNC:19297]
ENSG00000029364	7045.26	3249.82	1.1159	2.8747e-11	5.1735e-10	18.1374	17.4921	17.4617	9.80134	7.02396	6.63215	SLC39A9	solute carrier family 39 member 9 [Source:HGNC Symbol;Acc:HGNC:20182]
ENSG00000115350	199.45	991.51	-2.3123	2.8826e-11	5.185e-10	1.71865	1.72639	1.91586	4.55728	8.8499	11.4175	POLE4	DNA polymerase epsilon 4, accessory subunit [Source:HGNC Symbol;Acc:HGNC:18755]
ENSG00000136295	7897.35	15236.1	-0.9481	2.9062e-11	5.2245e-10	23.5954	24.1887	21.9264	49.1217	42.1973	37.0555	TTYH3	tweety family member 3 [Source:HGNC Symbol;Acc:HGNC:22222]
ENSG00000227517	98.01	0.74	7.1973	2.9351e-11	5.2736e-10	0.422512	0.313216	0.447918	0	0.00836613	0	LINC01483	long intergenic non-protein coding RNA 1483 [Source:HGNC Symbol;Acc:HGNC:51130]
ENSG00000099910	531.13	1211.57	-1.1885	2.9892e-11	5.3678e-10	1.89652	2.04778	2.25113	4.26465	4.76805	4.37087	KLHL22	kelch like family member 22 [Source:HGNC Symbol;Acc:HGNC:25888]
ENSG00000185475	244.9	822.27	-1.7459	3.0422e-11	5.46e-10	3.0132	2.71314	3.03195	6.66918	10.3439	10.5938	TMEM179B	transmembrane protein 179B [Source:HGNC Symbol;Acc:HGNC:33744]
ENSG00000121957	307.97	809.61	-1.3956	3.0594e-11	5.488e-10	0.287384	0.260978	0.297617	0.930347	0.620475	0.584116	GPSM2	G protein signaling modulator 2 [Source:HGNC Symbol;Acc:HGNC:29501]
ENSG00000156256	4450.26	2411.25	0.8839	3.2736e-11	5.869e-10	14.1002	13.653	14.2791	8.11002	6.87797	6.7183	USP16	ubiquitin specific peptidase 16 [Source:HGNC Symbol;Acc:HGNC:12614]
ENSG00000170185	3469.23	1788.55	0.9555	3.3935e-11	6.0806e-10	5.90347	6.16652	5.70007	3.32449	2.64565	2.7639	USP38	ubiquitin specific peptidase 38 [Source:HGNC Symbol;Acc:HGNC:20067]
ENSG00000184967	354.99	1340.61	-1.9159	3.4196e-11	6.124e-10	2.88992	3.07329	3.48024	7.38619	12.2672	13.758	NOC4L	nucleolar complex associated 4 homolog [Source:HGNC Symbol;Acc:HGNC:28461]
ENSG00000026559	51.45	201.21	-1.9643	3.5081e-11	6.2792e-10	0.187949	0.144917	0.178365	0.507417	0.732868	0.644072	KCNG1	potassium voltage-gated channel modifier subfamily G member 1 [Source:HGNC Symbol;Acc:HGNC:6248]
ENSG00000109466	3325.4	1489.48	1.1579	3.611e-11	6.4598e-10	14.9849	15.1126	15.4144	8.20019	6.00813	5.33536	KLHL2	kelch like family member 2 [Source:HGNC Symbol;Acc:HGNC:6353]
ENSG00000196743	1928.06	3830.31	-0.99	3.6136e-11	6.4608e-10	8.18387	8.29008	8.29502	15.1006	15.7294	15.8039	GM2A	GM2 ganglioside activator [Source:HGNC Symbol;Acc:HGNC:4367]
ENSG00000183048	6.86	98.44	-3.815	3.6486e-11	6.52e-10	0.00732649	0.0598798	0.0724923	0.417076	0.71085	0.763377	SLC25A10	solute carrier family 25 member 10 [Source:HGNC Symbol;Acc:HGNC:10980]
ENSG00000154240	1668.55	828.32	1.0099	3.7469e-11	6.6919e-10	3.59307	3.81926	3.94285	2.03847	1.64873	1.68944	CEP112	centrosomal protein 112 [Source:HGNC Symbol;Acc:HGNC:28514]
ENSG00000163597	1530.08	3207.01	-1.0672	3.761e-11	6.7135e-10	4.76131	5.40315	5.16863	9.92261	9.99647	10.5469	SNHG16	small nucleolar RNA host gene 16 [Source:HGNC Symbol;Acc:HGNC:44352]
ENSG00000182179	3633.55	1907.33	0.9302	3.7814e-11	6.7462e-10	13.712	14.7632	14.459	7.32125	7.05535	7.03178	UBA7	ubiquitin like modifier activating enzyme 7 [Source:HGNC Symbol;Acc:HGNC:12471]
ENSG00000078081	265.52	706.75	-1.4132	3.7871e-11	6.7528e-10	1.13644	1.44206	1.19222	3.9458	3.17004	2.50729	LAMP3	lysosomal associated membrane protein 3 [Source:HGNC Symbol;Acc:HGNC:14582]
ENSG00000211764	0	56.24	-8.2945	3.8657e-11	6.8891e-10	0	0	0	18.9086	19.7493	18.7232	TRBJ2-1	T cell receptor beta joining 2-1 [Source:HGNC Symbol;Acc:HGNC:12168]
ENSG00000226259	45.91	160.64	-1.8069	3.9264e-11	6.9935e-10	0.183389	0.249808	0.187026	0.757367	0.678952	0.632013	GTF2H2B	general transcription factor IIH subunit 2B (pseudogene) [Source:HGNC Symbol;Acc:HGNC:31393]
ENSG00000273117	262.73	78.57	1.7522	3.9565e-11	7.0433e-10	3.01521	2.79185	2.89566	0.63674	0.860439	0.949451	INSIG1-DT	INSIG1 divergent transcript [Source:HGNC Symbol;Acc:HGNC:55155]
ENSG00000203995	6.61	70.02	-3.3863	3.9984e-11	7.1142e-10	0.0163636	0.0185751	0.0404777	0.327296	0.206398	0.234632	ZYG11A	zyg-11 family member A, cell cycle regulator [Source:HGNC Symbol;Acc:HGNC:32058]
ENSG00000158158	208.09	519.88	-1.3218	4.0183e-11	7.1456e-10	0.679342	0.819135	0.700186	2.05269	1.75768	1.44309	CNNM4	cyclin and CBS domain divalent metal cation transport mediator 4 [Source:HGNC Symbol;Acc:HGNC:105]
ENSG00000243649	132.54	21.77	2.5813	4.0494e-11	7.1971e-10	0.527659	0.538152	0.441773	0.118654	0.0866392	0.0349196	CFB	complement factor B [Source:HGNC Symbol;Acc:HGNC:1037]
ENSG00000196756	314.54	812.65	-1.3675	4.0713e-11	7.232e-10	0.431997	0.494066	0.503502	1.02447	1.22591	1.2404	SNHG17	small nucleolar RNA host gene 17 [Source:HGNC Symbol;Acc:HGNC:48600]
ENSG00000160360	883.64	1968.3	-1.1547	4.1099e-11	7.2967e-10	3.07588	2.97653	3.19567	5.95725	6.67582	6.84869	GPSM1	G protein signaling modulator 1 [Source:HGNC Symbol;Acc:HGNC:17858]
ENSG00000221890	28.39	127.78	-2.1619	4.1512e-11	7.366e-10	0.0592881	0.0987075	0.103203	0.38768	0.386689	0.346341	NPTXR	neuronal pentraxin receptor [Source:HGNC Symbol;Acc:HGNC:7954]
ENSG00000111669	14029.6	44863.1	-1.677	4.2042e-11	7.456e-10	91.3766	92.4102	95.6052	195.964	308.391	333.584	TPI1	triosephosphate isomerase 1 [Source:HGNC Symbol;Acc:HGNC:12009]
ENSG00000204923	460.57	199.75	1.2042	4.3211e-11	7.6593e-10	1.35791	1.50547	1.48083	0.673946	0.565578	0.55722	FBXO48	F-box protein 48 [Source:HGNC Symbol;Acc:HGNC:33857]
ENSG00000171533	188.05	61.29	1.6244	4.3556e-11	7.7124e-10	0.547268	0.52444	0.521053	0.153515	0.17015	0.167635	MAP6	microtubule associated protein 6 [Source:HGNC Symbol;Acc:HGNC:6868]
ENSG00000198774	48.43	227.54	-2.2357	4.3558e-11	7.7124e-10	0.14624	0.170747	0.155034	1.09822	0.533773	0.5159	RASSF9	Ras association domain family member 9 [Source:HGNC Symbol;Acc:HGNC:15739]
ENSG00000112796	63.25	4.39	3.796	4.3642e-11	7.7231e-10	0.350366	0.232511	0.214818	0.0276442	0.0174329	0.00858763	ENPP5	ectonucleotide pyrophosphatase/phosphodiesterase family member 5 [Source:HGNC Symbol;Acc:HGNC:13717]
ENSG00000132589	4440.06	10334.3	-1.2187	4.4305e-11	7.8362e-10	23.4341	23.2974	23.7036	44.5481	55.5039	54.7162	FLOT2	flotillin 2 [Source:HGNC Symbol;Acc:HGNC:3758]
ENSG00000234719	176.46	47.24	1.9072	4.4375e-11	7.8443e-10	0.901505	1.15722	1.28546	0.276363	0.315675	0.259175	NPIPB2	nuclear pore complex interacting protein family member B2 [Source:HGNC Symbol;Acc:HGNC:37451]
ENSG00000106004	699.54	1670.56	-1.2549	4.4748e-11	7.9062e-10	6.97774	7.20852	7.67742	14.5147	18.2306	16.6272	HOXA5	homeobox A5 [Source:HGNC Symbol;Acc:HGNC:5106]
ENSG00000253930	388.41	148.59	1.3812	4.5013e-11	7.9487e-10	10.7318	11.1693	10.8871	4.96278	3.89007	3.16981	TNFRSF10A-AS1	TNFRSF10A antisense RNA 1 [Source:HGNC Symbol;Acc:HGNC:53164]
ENSG00000183765	443.7	1093.21	-1.3001	4.5296e-11	7.9944e-10	1.75231	1.87075	1.68802	3.74817	3.956	4.65336	CHEK2	checkpoint kinase 2 [Source:HGNC Symbol;Acc:HGNC:16627]
ENSG00000162618	43621.6	22694.4	0.9427	4.622e-11	8.153e-10	133.734	135.756	135.098	79.3601	61.8743	59.8804	ADGRL4	adhesion G protein-coupled receptor L4 [Source:HGNC Symbol;Acc:HGNC:20822]
ENSG00000187266	256.43	768.84	-1.5821	4.6625e-11	8.2202e-10	1.32304	1.56985	1.5849	3.38464	4.4989	4.76649	EPOR	erythropoietin receptor [Source:HGNC Symbol;Acc:HGNC:3416]
ENSG00000259768	21.34	118.5	-2.4777	4.6924e-11	8.2683e-10	0.0546697	0.0546111	0.0540932	0.397435	0.291737	0.18552	-	novel transcript, antisense to ZFHX3
ENSG00000102743	577.61	1178.58	-1.0287	4.7344e-11	8.3378e-10	2.3258	2.50785	2.58345	5.36407	4.46868	4.59121	SLC25A15	solute carrier family 25 member 15 [Source:HGNC Symbol;Acc:HGNC:10985]
ENSG00000136866	201.1	63.34	1.666	4.7443e-11	8.3509e-10	0.66758	0.512973	0.523052	0.181256	0.178781	0.150152	ZFP37	ZFP37 zinc finger protein [Source:HGNC Symbol;Acc:HGNC:12863]
ENSG00000188766	3152.13	1321.63	1.253	4.7945e-11	8.4347e-10	9.64722	9.67375	9.58814	5.07863	3.2535	3.29933	SPRED3	sprouty related EVH1 domain containing 3 [Source:HGNC Symbol;Acc:HGNC:31041]
ENSG00000101220	639.13	2979.46	-2.2205	4.9143e-11	8.6408e-10	5.64724	7.04666	6.29315	15.1643	29.8576	37.4731	C20orf27	chromosome 20 open reading frame 27 [Source:HGNC Symbol;Acc:HGNC:15873]
ENSG00000213694	648.01	1829.53	-1.498	4.9171e-11	8.6411e-10	0.824056	0.845062	0.873606	3.20956	2.00428	1.70539	S1PR3	sphingosine-1-phosphate receptor 3 [Source:HGNC Symbol;Acc:HGNC:3167]
ENSG00000058453	860.6	1834.06	-1.0912	4.9373e-11	8.672e-10	1.81317	1.74285	1.66096	3.28571	3.6633	3.57193	CROCC	ciliary rootlet coiled-coil, rootletin [Source:HGNC Symbol;Acc:HGNC:21299]
ENSG00000134363	2.06	65.69	-5.0537	4.9768e-11	8.7368e-10	0.027911	0.0126732	0	0.268393	0.440058	0.493586	FST	follistatin [Source:HGNC Symbol;Acc:HGNC:3971]
ENSG00000226762	168.7	41.97	2.0169	5.0409e-11	8.8446e-10	0.594666	0.663781	0.691227	0.139782	0.120202	0.197377	LINC02668	long intergenic non-protein coding RNA 2668 [Source:HGNC Symbol;Acc:HGNC:54154]
ENSG00000223345	80	8.42	3.2322	5.0601e-11	8.8735e-10	1.93043	1.96066	1.80117	0.254022	0.0492893	0.267085	H2BP1	H2B histone pseudogene 1 [Source:HGNC Symbol;Acc:HGNC:20560]
ENSG00000089280	7950.28	17198.9	-1.1132	5.08e-11	8.9036e-10	21.1755	19.7663	20.2512	37.9064	42.6397	44.5441	FUS	FUS RNA binding protein [Source:HGNC Symbol;Acc:HGNC:4010]
ENSG00000020577	13105.5	4086.95	1.6807	5.1456e-11	9.0139e-10	19.3164	19.5875	18.2548	8.63129	4.44597	4.15701	SAMD4A	sterile alpha motif domain containing 4A [Source:HGNC Symbol;Acc:HGNC:23023]
ENSG00000203797	56.5	4.99	3.5054	5.1923e-11	9.0908e-10	0.439073	0.512652	0.465475	0.0413599	0.0434703	0.0342624	DDO	D-aspartate oxidase [Source:HGNC Symbol;Acc:HGNC:2727]
ENSG00000111911	3551.77	1327.39	1.4189	5.2248e-11	9.1428e-10	19.4049	18.4872	19.5574	9.45432	6.09652	5.12313	HINT3	histidine triad nucleotide binding protein 3 [Source:HGNC Symbol;Acc:HGNC:18468]
ENSG00000269800	62.01	6.45	3.2418	5.2317e-11	9.1501e-10	1.28877	1.13135	1.31061	0.165239	0.0833618	0.123195	PLEKHA3P1	pleckstrin homology domain containing A3 pseudogene 1 [Source:HGNC Symbol;Acc:HGNC:19648]
ENSG00000079385	203.6	592.54	-1.544	5.2412e-11	9.1617e-10	0.767832	0.637333	0.578682	2.43756	1.68549	1.41814	CEACAM1	CEA cell adhesion molecule 1 [Source:HGNC Symbol;Acc:HGNC:1814]
ENSG00000041515	1.95	55.63	-4.8377	5.336e-11	9.3225e-10	0.00435634	0.00395606	0.003592	0.10724	0.0803076	0.133256	MYO16	myosin XVI [Source:HGNC Symbol;Acc:HGNC:29822]
ENSG00000124785	1462.22	3083.7	-1.076	5.3679e-11	9.3733e-10	11.0966	11.6789	11.6154	21.3831	24.0105	23.2783	NRN1	neuritin 1 [Source:HGNC Symbol;Acc:HGNC:17972]
ENSG00000131558	10315.3	5065.97	1.0256	5.4017e-11	9.4273e-10	19.9126	19.2893	19.3989	11.2213	8.37703	7.93723	EXOC4	exocyst complex component 4 [Source:HGNC Symbol;Acc:HGNC:30389]
ENSG00000214960	273.15	96.52	1.4963	5.4741e-11	9.5486e-10	0.646054	0.768518	0.627354	0.273144	0.214987	0.201603	CRPPA	CDP-L-ribitol pyrophosphorylase A [Source:HGNC Symbol;Acc:HGNC:37276]
ENSG00000177542	642.35	1878.28	-1.547	5.5077e-11	9.6022e-10	2.16475	2.62618	2.71875	5.44601	7.65934	7.5901	SLC25A22	solute carrier family 25 member 22 [Source:HGNC Symbol;Acc:HGNC:19954]
ENSG00000196792	3535.83	1333.04	1.4063	5.5274e-11	9.6314e-10	12.8134	13.0164	12.4723	6.39392	3.79382	3.70818	STRN3	striatin 3 [Source:HGNC Symbol;Acc:HGNC:15720]
ENSG00000142459	672.7	1426.06	-1.0833	5.6415e-11	9.8249e-10	1.97495	1.85205	1.9602	3.67419	4.10355	3.84326	EVI5L	ecotropic viral integration site 5 like [Source:HGNC Symbol;Acc:HGNC:30464]
ENSG00000072803	7876.87	2973.01	1.4052	5.673e-11	9.8747e-10	26.0891	25.3023	24.5864	12.6957	7.96101	6.95141	FBXW11	F-box and WD repeat domain containing 11 [Source:HGNC Symbol;Acc:HGNC:13607]
ENSG00000171490	5243.29	13386.2	-1.3521	5.7812e-11	1.0058e-09	15.0175	15.5224	15.2168	29.9811	38.6929	41.3592	RSL1D1	ribosomal L1 domain containing 1 [Source:HGNC Symbol;Acc:HGNC:24534]
ENSG00000171889	55.67	189.78	-1.7665	5.8944e-11	1.0249e-09	0.368234	0.278666	0.41608	1.19606	1.0586	1.18636	MIR31HG	MIR31 host gene [Source:HGNC Symbol;Acc:HGNC:37187]
ENSG00000274180	408.88	894.03	-1.129	6.0011e-11	1.0429e-09	1.40973	1.5808	1.46744	3.54705	3.15876	2.60581	NATD1	N-acetyltransferase domain containing 1 [Source:HGNC Symbol;Acc:HGNC:30770]
ENSG00000177888	2729.95	580.21	2.2321	6.0185e-11	1.0454e-09	5.72609	5.60783	5.58433	2.03569	0.770672	0.702179	ZBTB41	zinc finger and BTB domain containing 41 [Source:HGNC Symbol;Acc:HGNC:24819]
ENSG00000269378	901.36	2878.8	-1.6758	6.0344e-11	1.0476e-09	27.401	26.4009	25.8172	120.993	68.9575	55.8518	ITGB1P1	integrin subunit beta 1 pseudogene 1 [Source:HGNC Symbol;Acc:HGNC:3781]
ENSG00000167306	293.93	96.3	1.6022	6.0953e-11	1.0576e-09	0.536136	0.439011	0.521491	0.202725	0.14812	0.119872	MYO5B	myosin VB [Source:HGNC Symbol;Acc:HGNC:7603]
ENSG00000081803	951.05	2051.42	-1.1097	6.1349e-11	1.0634e-09	2.78462	2.76438	2.49008	6.74679	5.21913	4.62578	CADPS2	calcium dependent secretion activator 2 [Source:HGNC Symbol;Acc:HGNC:16018]
ENSG00000151322	107.57	24.83	2.1225	6.1328e-11	1.0634e-09	0.182951	0.183884	0.168426	0.0382598	0.0344674	0.0441455	NPAS3	neuronal PAS domain protein 3 [Source:HGNC Symbol;Acc:HGNC:19311]
ENSG00000197157	8634.97	16509.3	-0.9349	6.2139e-11	1.0765e-09	22.9095	24.2486	24.4167	42.8299	44.2574	42.76	SND1	staphylococcal nuclease and tudor domain containing 1 [Source:HGNC Symbol;Acc:HGNC:30646]
ENSG00000196584	82.41	333.55	-2.0199	6.2392e-11	1.0803e-09	0.298056	0.317585	0.301466	1.81903	0.886841	0.885133	XRCC2	X-ray repair cross complementing 2 [Source:HGNC Symbol;Acc:HGNC:12829]
ENSG00000135823	8770.53	4909.97	0.8369	6.2606e-11	1.0834e-09	23.8871	24.5919	24.3358	14.2797	12.4928	12.0617	STX6	syntaxin 6 [Source:HGNC Symbol;Acc:HGNC:11441]
ENSG00000279822	9.15	67.61	-2.8924	6.317e-11	1.0926e-09	0.0967393	0.0878505	0.0638127	0.602802	0.535007	0.60108	-	TEC
ENSG00000181704	4754.75	2382.44	0.9964	6.3578e-11	1.0991e-09	10.0832	9.84147	9.78559	5.7061	4.44357	4.08576	YIPF6	Yip1 domain family member 6 [Source:HGNC Symbol;Acc:HGNC:28304]
ENSG00000102870	894.77	1755.67	-0.9727	6.383e-11	1.1029e-09	2.55068	2.70046	2.65758	5.67047	4.75356	4.39061	ZNF629	zinc finger protein 629 [Source:HGNC Symbol;Acc:HGNC:29008]
ENSG00000076067	3869.57	7262.08	-0.9083	6.3958e-11	1.1045e-09	7.8543	7.91317	7.58105	16.1727	12.9274	12.7179	RBMS2	RNA binding motif single stranded interacting protein 2 [Source:HGNC Symbol;Acc:HGNC:9909]
ENSG00000197140	166.87	32.2	2.3495	6.6823e-11	1.1534e-09	0.330555	0.300182	0.263104	0.0881933	0.0482006	0.03105	ADAM32	ADAM metallopeptidase domain 32 [Source:HGNC Symbol;Acc:HGNC:15479]
ENSG00000285799	53.48	1.66	5.0115	6.7668e-11	1.1674e-09	0.310176	0.256069	0.279005	0.00867687	0.0109435	0.00539091	-	MHC class I polypeptide-related sequence F pseudogene
ENSG00000105364	579.94	2263.67	-1.9641	6.7975e-11	1.172e-09	2.39093	2.55591	2.69325	5.7424	10.3888	11.7515	MRPL4	mitochondrial ribosomal protein L4 [Source:HGNC Symbol;Acc:HGNC:14276]
ENSG00000135596	1065.99	2188.48	-1.0371	6.8651e-11	1.1831e-09	2.70034	2.7887	2.8885	5.2214	5.57498	5.50333	MICAL1	microtubule associated monooxygenase, calponin and LIM domain containing 1 [Source:HGNC Symbol;Acc:HGNC:20619]
ENSG00000157227	37691.2	69399.2	-0.8807	7.0313e-11	1.2108e-09	146.303	148.941	143.242	257.125	267.638	241.873	MMP14	matrix metallopeptidase 14 [Source:HGNC Symbol;Acc:HGNC:7160]
ENSG00000263155	64.71	296.69	-2.1928	7.0333e-11	1.2108e-09	0.362176	0.536977	0.438805	1.28505	2.20163	2.26801	MYZAP	myocardial zonula adherens protein [Source:HGNC Symbol;Acc:HGNC:43444]
ENSG00000061918	108.56	345.3	-1.6718	7.06e-11	1.2148e-09	0.520967	0.437727	0.521896	2.01884	1.39357	1.117	GUCY1B1	guanylate cyclase 1 soluble subunit beta 1 [Source:HGNC Symbol;Acc:HGNC:4687]
ENSG00000101346	2355.4	5001.35	-1.0866	7.1237e-11	1.2251e-09	6.87073	6.30193	6.57325	16.4621	12.6619	11.0188	POFUT1	protein O-fucosyltransferase 1 [Source:HGNC Symbol;Acc:HGNC:14988]
ENSG00000073050	405.66	1238.84	-1.6096	7.1322e-11	1.2259e-09	2.61633	2.70628	2.6245	5.62911	8.64713	8.53272	XRCC1	X-ray repair cross complementing 1 [Source:HGNC Symbol;Acc:HGNC:12828]
ENSG00000122861	10079.4	4463.14	1.1756	7.1458e-11	1.2276e-09	59.9264	60.7592	63.0871	22.5518	26.9836	27.3318	PLAU	plasminogen activator, urokinase [Source:HGNC Symbol;Acc:HGNC:9052]
ENSG00000165272	19.66	120.18	-2.62	7.1812e-11	1.233e-09	0.158319	0.107829	0.0979057	0.801798	0.889646	0.435097	AQP3	aquaporin 3 (Gill blood group) [Source:HGNC Symbol;Acc:HGNC:636]
ENSG00000145743	1868.78	873.86	1.0953	7.1922e-11	1.2343e-09	4.12416	4.08647	4.15862	2.27995	1.67625	1.58144	FBXL17	F-box and leucine rich repeat protein 17 [Source:HGNC Symbol;Acc:HGNC:13615]
ENSG00000161618	446.13	1406.62	-1.6562	7.2019e-11	1.2353e-09	1.87466	1.76321	1.59405	3.82427	5.39981	6.24802	ALDH16A1	aldehyde dehydrogenase 16 family member A1 [Source:HGNC Symbol;Acc:HGNC:28114]
ENSG00000213563	289.08	943.91	-1.7061	7.2062e-11	1.2354e-09	1.72127	1.81879	1.64086	4.00198	5.1778	6.69161	C8orf82	chromosome 8 open reading frame 82 [Source:HGNC Symbol;Acc:HGNC:33826]
ENSG00000125744	127.46	446.5	-1.8055	7.2732e-11	1.2462e-09	0.612917	0.778159	0.73108	1.77159	2.43068	2.78725	RTN2	reticulon 2 [Source:HGNC Symbol;Acc:HGNC:10468]
ENSG00000170364	383.63	1016.37	-1.4044	7.2804e-11	1.2468e-09	1.99726	1.79908	1.98862	4.02958	5.01955	5.39309	SETMAR	SET domain and mariner transposase fusion gene [Source:HGNC Symbol;Acc:HGNC:10762]
ENSG00000156711	1273.19	661.57	0.9442	7.3197e-11	1.2522e-09	3.33332	3.11381	3.28871	1.76412	1.53363	1.5188	MAPK13	mitogen-activated protein kinase 13 [Source:HGNC Symbol;Acc:HGNC:6875]
ENSG00000137135	34.15	179.7	-2.3868	7.3196e-11	1.2522e-09	0.0749522	0.0925688	0.118659	0.332119	0.500327	0.581777	ARHGEF39	Rho guanine nucleotide exchange factor 39 [Source:HGNC Symbol;Acc:HGNC:25909]
ENSG00000172594	956.69	462.51	1.0496	7.3773e-11	1.2614e-09	7.51269	7.06738	7.32697	3.38966	3.61682	3.05544	SMPDL3A	sphingomyelin phosphodiesterase acid like 3A [Source:HGNC Symbol;Acc:HGNC:17389]
ENSG00000130363	1212.53	526.62	1.2011	7.4039e-11	1.2653e-09	3.56839	3.16361	3.1903	1.72524	1.17296	1.22541	RSPH3	radial spoke head 3 [Source:HGNC Symbol;Acc:HGNC:21054]
ENSG00000136643	4055.73	1861.44	1.1229	7.4821e-11	1.278e-09	12.0471	11.6725	11.519	6.4735	4.82411	4.20135	RPS6KC1	ribosomal protein S6 kinase C1 [Source:HGNC Symbol;Acc:HGNC:10439]
ENSG00000213344	0	60.95	-8.4066	7.5451e-11	1.2881e-09	0	0	0	1.31728	2.29431	2.88397	PCNPP3	PEST containing nuclear protein pseudogene 3 [Source:HGNC Symbol;Acc:HGNC:41975]
ENSG00000242498	691.8	1930.82	-1.4815	7.6466e-11	1.3048e-09	1.41729	1.58143	1.33267	5.37756	3.25127	3.01091	ARPIN	actin related protein 2/3 complex inhibitor [Source:HGNC Symbol;Acc:HGNC:28782]
ENSG00000232160	446.45	101.33	2.1289	7.6654e-11	1.3073e-09	1.36671	1.33935	1.39175	0.496699	0.193977	0.213042	RAP2C-AS1	RAP2C antisense RNA 1 [Source:HGNC Symbol;Acc:HGNC:40957]
ENSG00000175538	511.88	93.11	2.451	7.6745e-11	1.3075e-09	2.76916	2.45658	2.42848	0.693674	0.486621	0.173411	KCNE3	potassium voltage-gated channel subfamily E regulatory subunit 3 [Source:HGNC Symbol;Acc:HGNC:6243]
ENSG00000179218	23792.2	68164.3	-1.5185	7.6734e-11	1.3075e-09	150.01	152.308	154.272	306.898	443.589	478.502	CALR	calreticulin [Source:HGNC Symbol;Acc:HGNC:1455]
ENSG00000167157	2.55	59.48	-4.5232	7.817e-11	1.3311e-09	0.0294295	0.0267254	0.0485319	0.509392	0.813784	0.97055	PRRX2	paired related homeobox 2 [Source:HGNC Symbol;Acc:HGNC:21338]
ENSG00000010803	702.23	1549.3	-1.1423	7.8604e-11	1.3371e-09	2.84133	3.04298	2.60984	7.10881	5.95349	4.86248	SCMH1	Scm polycomb group protein homolog 1 [Source:HGNC Symbol;Acc:HGNC:19003]
ENSG00000175220	2253.48	4223.03	-0.9059	7.8566e-11	1.3371e-09	6.36235	6.81974	6.54532	11.9054	11.888	11.3209	ARHGAP1	Rho GTPase activating protein 1 [Source:HGNC Symbol;Acc:HGNC:673]
ENSG00000090932	9.34	78.12	-3.0555	7.9568e-11	1.3528e-09	0.066014	0.0532875	0.0725754	0.372413	0.633381	0.504827	DLL3	delta like canonical Notch ligand 3 [Source:HGNC Symbol;Acc:HGNC:2909]
ENSG00000126882	2430.65	4584.44	-0.9152	7.9934e-11	1.3583e-09	7.80836	7.99123	8.12838	14.3045	14.753	13.7889	FAM78A	family with sequence similarity 78 member A [Source:HGNC Symbol;Acc:HGNC:25465]
ENSG00000133111	220.7	492.68	-1.1591	8.0351e-11	1.3647e-09	1.81378	1.6849	1.64647	3.96832	3.31781	3.63463	RFXAP	regulatory factor X associated protein [Source:HGNC Symbol;Acc:HGNC:9988]
ENSG00000160193	521.53	1107.65	-1.086	8.0529e-11	1.367e-09	3.43658	3.20361	3.60274	7.05168	6.39645	7.19359	WDR4	WD repeat domain 4 [Source:HGNC Symbol;Acc:HGNC:12756]
ENSG00000010030	391.21	144.39	1.4401	8.0743e-11	1.3699e-09	3.04138	2.98229	2.84123	1.05161	0.847594	1.19848	ETV7	ETS variant transcription factor 7 [Source:HGNC Symbol;Acc:HGNC:18160]
ENSG00000144712	62.29	234.16	-1.9167	8.0863e-11	1.3712e-09	0.226845	0.209123	0.164372	1.00474	0.590255	0.574961	CAND2	cullin associated and neddylation dissociated 2 (putative) [Source:HGNC Symbol;Acc:HGNC:30689]
ENSG00000184922	103.91	321.41	-1.6293	8.1109e-11	1.374e-09	0.277296	0.261143	0.209589	0.665636	0.879379	0.645493	FMNL1	formin like 1 [Source:HGNC Symbol;Acc:HGNC:1212]
ENSG00000099901	4175.26	12318.6	-1.5608	8.1099e-11	1.374e-09	15.3165	16.6192	16.6458	33.6407	47.018	53.9795	RANBP1	RAN binding protein 1 [Source:HGNC Symbol;Acc:HGNC:9847]
ENSG00000166503	3681.96	6628.27	-0.8482	8.2606e-11	1.3986e-09	4.03954	4.17551	4.11467	7.80476	6.67843	6.6609	HDGFL3	HDGF like 3 [Source:HGNC Symbol;Acc:HGNC:24937]
ENSG00000180979	2929.99	1527.81	0.94	8.2651e-11	1.3987e-09	6.27391	6.46684	6.67373	3.21336	3.30653	3.09252	LRRC57	leucine rich repeat containing 57 [Source:HGNC Symbol;Acc:HGNC:26719]
ENSG00000166387	28.58	135.09	-2.2409	8.3184e-11	1.407e-09	0.0450677	0.0729562	0.038776	0.23063	0.216732	0.254737	PPFIBP2	PPFIA binding protein 2 [Source:HGNC Symbol;Acc:HGNC:9250]
ENSG00000149485	2246.98	4588.88	-1.0304	8.3408e-11	1.4095e-09	4.10227	3.73386	3.9816	9.30712	7.20991	6.56676	FADS1	fatty acid desaturase 1 [Source:HGNC Symbol;Acc:HGNC:3574]
ENSG00000203791	77.16	253.59	-1.7128	8.3416e-11	1.4095e-09	0.2178	0.263718	0.231285	0.624507	0.768436	0.817016	EEF1AKMT2	EEF1A lysine methyltransferase 2 [Source:HGNC Symbol;Acc:HGNC:33787]
ENSG00000152990	1385.92	2861.17	-1.0462	8.4401e-11	1.4254e-09	2.79094	2.64748	2.61242	6.4666	4.83237	4.59843	ADGRA3	adhesion G protein-coupled receptor A3 [Source:HGNC Symbol;Acc:HGNC:13839]
ENSG00000121900	241.16	1276	-2.4028	8.454e-11	1.427e-09	3.04913	3.06432	3.03932	7.41225	16.1069	21.4651	TMEM54	transmembrane protein 54 [Source:HGNC Symbol;Acc:HGNC:24143]
ENSG00000130066	58428.2	25336.1	1.2055	8.4582e-11	1.427e-09	418.832	421.471	425.617	148.462	184.445	185.195	SAT1	spermidine/spermine N1-acetyltransferase 1 [Source:HGNC Symbol;Acc:HGNC:10540]
ENSG00000122359	4113.62	10522.4	-1.3548	8.4884e-11	1.4313e-09	8.68669	8.56246	8.73792	16.8044	22.9276	22.8798	ANXA11	annexin A11 [Source:HGNC Symbol;Acc:HGNC:535]
ENSG00000249353	1542.8	3470.44	-1.1692	8.5696e-11	1.4443e-09	32.9686	33.2589	33.7273	62.6135	76.0744	73.7781	NPM1P27	nucleophosmin 1 pseudogene 27 [Source:HGNC Symbol;Acc:HGNC:45206]
ENSG00000237550	7019.58	33252.5	-2.244	8.5829e-11	1.4458e-09	170.013	160.569	195.678	398.257	878.351	1044.25	-	ribosomal protein L9 pseudogene 9
ENSG00000221988	288.01	934.63	-1.697	8.6249e-11	1.4521e-09	1.66014	1.92902	1.68144	3.91684	5.8659	6.27905	PPT2	palmitoyl-protein thioesterase 2 [Source:HGNC Symbol;Acc:HGNC:9326]
ENSG00000123427	237.25	623.66	-1.3925	8.6832e-11	1.4612e-09	1.37423	1.29766	1.36876	2.84408	3.69324	3.48753	EEF1AKMT3	EEF1A lysine methyltransferase 3 [Source:HGNC Symbol;Acc:HGNC:24936]
ENSG00000198912	612.87	1318.24	-1.1045	8.8906e-11	1.4953e-09	2.36741	2.27487	2.11092	4.311	4.76182	4.67266	C1orf174	chromosome 1 open reading frame 174 [Source:HGNC Symbol;Acc:HGNC:27915]
ENSG00000287665	91.74	17.16	2.4172	8.9711e-11	1.5081e-09	0.617203	0.574505	0.788814	0.130571	0.119768	0.103248	-	novel transcript, sense intronic to FOXK1
ENSG00000279141	104.8	19.99	2.3745	9.3448e-11	1.5701e-09	0.501775	0.650225	0.502062	0.134452	0.0711121	0.0970079	LINC01451	long intergenic non-protein coding RNA 1451 [Source:NCBI gene (formerly Entrezgene);Acc:401561]
ENSG00000129657	79890.3	26830	1.5741	9.3779e-11	1.5749e-09	146.726	135.134	133.221	65.7354	36.0214	32.8144	SEC14L1	SEC14 like lipid binding 1 [Source:HGNC Symbol;Acc:HGNC:10698]
ENSG00000050820	7041.94	16245.9	-1.2059	9.396e-11	1.5771e-09	13.8003	13.5219	13.8472	25.7083	31.774	32.1505	BCAR1	BCAR1 scaffold protein, Cas family member [Source:HGNC Symbol;Acc:HGNC:971]
ENSG00000196155	614.6	1268.01	-1.0455	9.4481e-11	1.585e-09	1.52511	1.50158	1.48439	3.49755	2.89081	2.50742	PLEKHG4	pleckstrin homology and RhoGEF domain containing G4 [Source:HGNC Symbol;Acc:HGNC:24501]
ENSG00000160588	1345.32	653.07	1.0426	9.6109e-11	1.6114e-09	6.23378	5.74418	6.18951	3.04868	2.46984	2.86655	MPZL3	myelin protein zero like 3 [Source:HGNC Symbol;Acc:HGNC:27279]
ENSG00000185267	168.11	50.17	1.755	9.6148e-11	1.6114e-09	1.82668	1.67932	1.8037	0.442391	0.492315	0.56049	CDNF	cerebral dopamine neurotrophic factor [Source:HGNC Symbol;Acc:HGNC:24913]
ENSG00000132382	2278.59	4613.44	-1.0175	9.6217e-11	1.6117e-09	6.90048	6.97474	6.6943	12.4591	13.2965	13.6669	MYBBP1A	MYB binding protein 1a [Source:HGNC Symbol;Acc:HGNC:7546]
ENSG00000135723	1516.14	3766.83	-1.3126	9.674e-11	1.6196e-09	5.38999	4.94808	5.25564	10.1175	13.0028	13.3897	FHOD1	formin homology 2 domain containing 1 [Source:HGNC Symbol;Acc:HGNC:17905]
ENSG00000165804	341.56	797.86	-1.2226	9.7694e-11	1.6339e-09	0.904947	0.934336	0.917266	1.84904	2.24818	1.99732	ZNF219	zinc finger protein 219 [Source:HGNC Symbol;Acc:HGNC:13011]
ENSG00000198046	285.91	113.1	1.341	9.7669e-11	1.6339e-09	0.616842	0.57402	0.555342	0.216304	0.228398	0.210438	ZNF667	zinc finger protein 667 [Source:HGNC Symbol;Acc:HGNC:28854]
ENSG00000119326	2651.67	5049.51	-0.929	9.9216e-11	1.6585e-09	14.8139	15.412	15.4129	27.2041	27.953	27.2932	CTNNAL1	catenin alpha like 1 [Source:HGNC Symbol;Acc:HGNC:2512]
ENSG00000169683	265.72	893.46	-1.7482	9.9598e-11	1.6641e-09	1.26846	1.4181	1.27881	2.93561	4.7367	4.83993	LRRC45	leucine rich repeat containing 45 [Source:HGNC Symbol;Acc:HGNC:28302]
ENSG00000129691	6220.69	3480.16	0.8381	1.0111e-10	1.6886e-09	19.9255	19.3889	19.8066	10.8515	10.5651	10.0133	ASH2L	ASH2 like, histone lysine methyltransferase complex subunit [Source:HGNC Symbol;Acc:HGNC:744]
ENSG00000115841	407.46	145.98	1.4838	1.0312e-10	1.7212e-09	1.2736	1.1508	1.21029	0.404152	0.33673	0.490022	RMDN2	regulator of microtubule dynamics 2 [Source:HGNC Symbol;Acc:HGNC:26567]
ENSG00000162413	1241.2	2310.44	-0.8962	1.0342e-10	1.7253e-09	3.11652	3.35576	3.19837	6.06008	5.5778	5.48474	KLHL21	kelch like family member 21 [Source:HGNC Symbol;Acc:HGNC:29041]
ENSG00000147408	3241.15	6707.27	-1.0495	1.0374e-10	1.7297e-09	9.26868	8.91793	8.31621	21.4357	16.2387	14.802	CSGALNACT1	chondroitin sulfate N-acetylgalactosaminyltransferase 1 [Source:HGNC Symbol;Acc:HGNC:24290]
ENSG00000204634	8852.5	4472.9	0.9846	1.0542e-10	1.757e-09	25.6455	24.5854	23.9835	14.4109	11.1608	10.2836	TBC1D8	TBC1 domain family member 8 [Source:HGNC Symbol;Acc:HGNC:17791]
ENSG00000143333	65.11	6.41	3.3171	1.0757e-10	1.7909e-09	0.446575	0.506928	0.499729	0.0613471	0.0618982	0.0152459	RGS16	regulator of G protein signaling 16 [Source:HGNC Symbol;Acc:HGNC:9997]
ENSG00000279539	171.03	30.01	2.4892	1.0755e-10	1.7909e-09	1.3448	1.49086	1.34646	0.382913	0.110145	0.217034	-	TEC
ENSG00000161267	144.29	506.36	-1.8109	1.1002e-10	1.8308e-09	0.247064	0.239124	0.17155	0.552682	0.755411	0.857672	BDH1	3-hydroxybutyrate dehydrogenase 1 [Source:HGNC Symbol;Acc:HGNC:1027]
ENSG00000161533	5398.24	2892.36	0.9	1.1096e-10	1.8455e-09	11.6106	11.6319	11.792	6.87987	5.47519	5.55378	ACOX1	acyl-CoA oxidase 1 [Source:HGNC Symbol;Acc:HGNC:119]
ENSG00000235162	364.3	1101.52	-1.5949	1.1267e-10	1.873e-09	2.14631	2.49951	2.62226	5.5897	6.60712	8.48618	C12orf75	chromosome 12 open reading frame 75 [Source:HGNC Symbol;Acc:HGNC:35164]
ENSG00000114739	1249.92	418.11	1.5768	1.1333e-10	1.8831e-09	1.45381	1.39018	1.43666	0.667837	0.359459	0.354147	ACVR2B	activin A receptor type 2B [Source:HGNC Symbol;Acc:HGNC:174]
ENSG00000185621	2267.41	598.64	1.9192	1.1394e-10	1.8921e-09	5.14312	4.60434	4.29356	1.91708	0.910991	0.768707	LMLN	leishmanolysin like peptidase [Source:HGNC Symbol;Acc:HGNC:15991]
ENSG00000090013	651.52	2360.29	-1.8565	1.1629e-10	1.9302e-09	6.6906	7.57859	7.44068	15.6974	29.0617	28.9168	BLVRB	biliverdin reductase B [Source:HGNC Symbol;Acc:HGNC:1063]
ENSG00000104643	3738.89	1523.23	1.2946	1.1661e-10	1.9345e-09	7.86252	8.39546	7.66807	4.17297	2.66257	2.53149	MTMR9	myotubularin related protein 9 [Source:HGNC Symbol;Acc:HGNC:14596]
ENSG00000166886	445.11	1142.12	-1.3583	1.1746e-10	1.9478e-09	2.65791	2.95616	2.75053	5.65904	7.34575	7.24362	NAB2	NGFI-A binding protein 2 [Source:HGNC Symbol;Acc:HGNC:7627]
ENSG00000136379	691.25	1641.99	-1.2474	1.1832e-10	1.9609e-09	3.47983	3.29979	3.49038	6.63941	8.20913	8.17909	ABHD17C	abhydrolase domain containing 17C, depalmitoylase [Source:HGNC Symbol;Acc:HGNC:26925]
ENSG00000104219	3578.65	1949.14	0.8766	1.1939e-10	1.9777e-09	9.84591	10.1793	10.6011	5.7307	5.25842	4.89729	ZDHHC2	zinc finger DHHC-type palmitoyltransferase 2 [Source:HGNC Symbol;Acc:HGNC:18469]
ENSG00000171793	2305.03	4357.17	-0.9183	1.2368e-10	2.0477e-09	3.61728	3.73321	3.75132	6.59623	6.75896	6.55714	CTPS1	CTP synthase 1 [Source:HGNC Symbol;Acc:HGNC:2519]
ENSG00000113742	4440.53	841.83	2.3978	1.2593e-10	2.0839e-09	7.60093	7.65389	7.61053	2.58418	0.927644	0.734664	CPEB4	cytoplasmic polyadenylation element binding protein 4 [Source:HGNC Symbol;Acc:HGNC:21747]
ENSG00000137449	2681.28	739.63	1.8563	1.3052e-10	2.1586e-09	6.56333	6.67956	6.32482	2.77408	1.26653	1.19551	CPEB2	cytoplasmic polyadenylation element binding protein 2 [Source:HGNC Symbol;Acc:HGNC:21745]
ENSG00000110057	1965.05	840.07	1.2272	1.3057e-10	2.1586e-09	9.11261	10.6721	10.084	3.61789	4.57354	3.89859	UNC93B1	unc-93 homolog B1, TLR signaling regulator [Source:HGNC Symbol;Acc:HGNC:13481]
ENSG00000106266	1032.03	2257.53	-1.1286	1.3081e-10	2.1614e-09	3.00565	3.25718	3.38425	6.1376	7.0378	6.80291	SNX8	sorting nexin 8 [Source:HGNC Symbol;Acc:HGNC:14972]
ENSG00000198019	54.39	0	8.1954	1.3354e-10	2.2054e-09	0.317476	0.177102	0.1982	0	0	0	FCGR1B	Fc fragment of IgG receptor Ib [Source:HGNC Symbol;Acc:HGNC:3614]
ENSG00000139973	6.23	73	-3.5664	1.3798e-10	2.2776e-09	0.00756162	0.0103002	0.0041566	0.125066	0.0525792	0.0710775	SYT16	synaptotagmin 16 [Source:HGNC Symbol;Acc:HGNC:23142]
ENSG00000143469	37.18	200.55	-2.4357	1.4287e-10	2.3571e-09	0.0480859	0.0474105	0.0475788	0.405852	0.187953	0.156283	SYT14	synaptotagmin 14 [Source:HGNC Symbol;Acc:HGNC:23143]
ENSG00000065534	4933.62	1535.54	1.683	1.441e-10	2.3763e-09	4.04638	3.87597	4.04785	1.80998	0.990109	0.805722	MYLK	myosin light chain kinase [Source:HGNC Symbol;Acc:HGNC:7590]
ENSG00000185480	125.44	497.56	-1.9898	1.4539e-10	2.3963e-09	0.416659	0.576747	0.426942	2.76651	1.39333	1.2954	PARPBP	PARP1 binding protein [Source:HGNC Symbol;Acc:HGNC:26074]
ENSG00000173621	423.09	1368.52	-1.693	1.4741e-10	2.4284e-09	2.74947	2.24263	2.38503	5.31174	8.28061	8.77666	LRFN4	leucine rich repeat and fibronectin type III domain containing 4 [Source:HGNC Symbol;Acc:HGNC:28456]
ENSG00000077063	169.74	22.98	2.8508	1.4847e-10	2.4447e-09	0.473938	0.455413	0.381695	0.110226	0.0267346	0.0368754	CTTNBP2	cortactin binding protein 2 [Source:HGNC Symbol;Acc:HGNC:15679]
ENSG00000136147	3845.98	2011.26	0.9357	1.487e-10	2.4472e-09	13.6584	14.9389	14.1699	7.07302	7.12886	7.02352	PHF11	PHD finger protein 11 [Source:HGNC Symbol;Acc:HGNC:17024]
[truncated: 30,913 more rows]
