# Supplementary material for: HDAC6 Enhances Endoglin Expression through Deacetylation of Transcription Factor SP1, Potentiating BMP9-Induced Angiogenesis
Source: Cells. 2024 Mar 11;13(6):490. doi: 10.3390/cells13060490 (PMC10969049; doi:10.3390/cells13060490)
Supplement: Supplementary file 1 [file cells-13-00490-s001.zip › Excel S2 protein expression in HUVECs with or without HDAC6 knockdown.xlsx]

## Sheet: shHDAC6_vs_shNC
Accession	Protein Name	Gene Name	Description	Coverage	Unique Peptides	Peptides	PSMs	AAs	MW [kDa]	calc. pI	sh-HDAC6-1/REF	sh-HDAC6-2/REF	sh-HDAC6-3/REF	average sh-HDAC6	NC-1/REF	NC-2/REF	NC-3/REF	average NC	sh-HDAC6/NC	t test p value
P10145	Interleukin-8	CXCL8	Interleukin-8 OS=Homo sapiens OX=9606 GN=CXCL8 PE=1 SV=1 - [IL8_HUMAN]	32.32	3	3	4	99	11.0909	8.83643	2.02936	0.858565	2.40148	1.76314	0.388412	0.369491	0.323574	0.360492	4.89091	0.0393672
O43187	Interleukin-1 receptor-associated kinase-like 2	IRAK2	Interleukin-1 receptor-associated kinase-like 2 OS=Homo sapiens OX=9606 GN=IRAK2 PE=1 SV=2 - [IRAK2_HUMAN]	1.92	1	1	1	625	69.3888	5.71924	2.05898	1.22014	1.96202	1.74705	0.332238	0.410194	0.400173	0.380869	4.58701	0.00681585
Q9UP65	Cytosolic phospholipase A2 gamma	PLA2G4C	Cytosolic phospholipase A2 gamma OS=Homo sapiens OX=9606 GN=PLA2G4C PE=1 SV=2 - [PA24C_HUMAN]	1.11	1	1	2	541	60.9003	6.93213	1.50825	1.50188	1.93959	1.64991	0.387879	0.452185	0.419277	0.41978	3.93041	0.00108755
P05362	Intercellular adhesion molecule 1	ICAM1	Intercellular adhesion molecule 1 OS=Homo sapiens OX=9606 GN=ICAM1 PE=1 SV=2 - [ICAM1_HUMAN]	38.72	16	16	57	532	57.789	7.98682	2.01032	0.988032	2.03239	1.67691	0.450916	0.45937	0.432187	0.447491	3.74737	0.0234229
Q96AZ6	Interferon-stimulated gene 20 kDa protein	ISG20	Interferon-stimulated gene 20 kDa protein OS=Homo sapiens OX=9606 GN=ISG20 PE=1 SV=2 - [ISG20_HUMAN]	23.2	4	4	10	181	20.3506	8.92432	2.04417	0.896272	1.94841	1.62962	0.433955	0.593506	0.505813	0.511091	3.18851	0.0392333
P05090	Apolipoprotein D	APOD	Apolipoprotein D OS=Homo sapiens OX=9606 GN=APOD PE=1 SV=1 - [APOD_HUMAN]	3.17	1	1	1	189	21.2618	5.14795	2.28577	1.03476	1.51752	1.61268	0.530103	0.554503	0.513699	0.532768	3.02698	0.0414249
Q07108	Early activation antigen CD69	CD69	Early activation antigen CD69 OS=Homo sapiens OX=9606 GN=CD69 PE=1 SV=1 - [CD69_HUMAN]	8.04	3	3	4	199	22.5447	6.60986	2.11319	0.987174	1.57239	1.55759	0.56848	0.606577	0.551013	0.575357	2.70717	0.0392741
P13500	C-C motif chemokine 2	CCL2	C-C motif chemokine 2 OS=Homo sapiens OX=9606 GN=CCL2 PE=1 SV=1 - [CCL2_HUMAN]	12.12	2	2	3	99	11.0178	9.24658	1.47278	1.23708	1.67492	1.46159	0.611531	0.571661	0.613316	0.598836	2.44072	0.00246992
Q13077	TNF receptor-associated factor 1	TRAF1	TNF receptor-associated factor 1 OS=Homo sapiens OX=9606 GN=TRAF1 PE=1 SV=1 - [TRAF1_HUMAN]	9.13	3	3	4	416	46.1339	6.11279	1.56245	0.94468	1.88983	1.46565	0.59186	0.647936	0.601192	0.613663	2.38837	0.037342
Q9NR61	Delta-like protein 4	DLL4	Delta-like protein 4 OS=Homo sapiens OX=9606 GN=DLL4 PE=1 SV=1 - [DLL4_HUMAN]	1.31	1	1	1	685	74.5555	6.87354	1.23749	1.76552	1.1228	1.37527	0.620351	0.652651	0.659879	0.644294	2.13454	0.0210841
Q8TED9	Actin filament-associated protein 1-like 1	AFAP1L1	Actin filament-associated protein 1-like 1 OS=Homo sapiens OX=9606 GN=AFAP1L1 PE=1 SV=2 - [AF1L1_HUMAN]	4.69	4	4	4	768	86.3777	6.80029	1.50594	1.25835	1.42555	1.39661	0.584845	0.765737	0.653235	0.667939	2.09093	0.00126448
P19971	Thymidine phosphorylase	TYMP	Thymidine phosphorylase OS=Homo sapiens OX=9606 GN=TYMP PE=1 SV=2 - [TYPH_HUMAN]	12.03	5	5	5	482	49.9242	5.52881	1.87803	0.992962	1.44152	1.43751	0.616412	0.814422	0.655005	0.69528	2.06752	0.0475131
O95150	Tumor necrosis factor ligand superfamily member 15	TNFSF15	Tumor necrosis factor ligand superfamily member 15 OS=Homo sapiens OX=9606 GN=TNFSF15 PE=1 SV=2 - [TNF15_HUMAN]	10.76	2	2	3	251	28.0691	6.771	1.85275	1.14146	1.22145	1.40522	0.750414	0.636141	0.685323	0.690626	2.03471	0.0347525
Q9BYX4	Interferon-induced helicase C domain-containing protein 1	IFIH1	Interferon-induced helicase C domain-containing protein 1 OS=Homo sapiens OX=9606 GN=IFIH1 PE=1 SV=3 - [IFIH1_HUMAN]	5.66	8	8	11	1025	116.615	5.51611	1.3041	1.12888	1.54945	1.32748	0.587897	0.787568	0.723855	0.699773	1.89701	0.00977373
O14879	Interferon-induced protein with tetratricopeptide repeats 3	IFIT3	Interferon-induced protein with tetratricopeptide repeats 3 OS=Homo sapiens OX=9606 GN=IFIT3 PE=1 SV=1 - [IFIT3_HUMAN]	32.65	12	13	29	490	55.9495	5.19873	1.57456	0.988077	1.52203	1.36156	0.577486	0.85752	0.723833	0.719613	1.89207	0.0346527
Q08722	Leukocyte surface antigen CD47	CD47	Leukocyte surface antigen CD47 OS=Homo sapiens OX=9606 GN=CD47 PE=1 SV=1 - [CD47_HUMAN]	10.84	4	4	7	323	35.1907	7.21045	1.7288	1.08228	1.28233	1.36447	0.708182	0.772501	0.717578	0.732754	1.86211	0.030284
Q96C10	Probable ATP-dependent RNA helicase DHX58	DHX58	Probable ATP-dependent RNA helicase DHX58 OS=Homo sapiens OX=9606 GN=DHX58 PE=1 SV=1 - [DHX58_HUMAN]	1.03	1	1	1	678	76.5642	7.37158	1.43952	1.03596	1.54657	1.34068	0.567654	0.90101	0.705125	0.724596	1.85025	0.0281788
O00501	Claudin-5	CLDN5	Claudin-5 OS=Homo sapiens OX=9606 GN=CLDN5 PE=2 SV=1 - [CLD5_HUMAN]	5.05	2	2	4	218	23.1319	7.91357	1.75833	1.19603	1.10278	1.35238	0.782908	0.761725	0.666358	0.736997	1.83499	0.0415355
Q01201	Transcription factor RelB	RELB	Transcription factor RelB OS=Homo sapiens OX=9606 GN=RELB PE=1 SV=2 - [RELB_HUMAN]	4.32	3	3	3	579	62.0954	6.23975	1.29905	1.22907	1.30546	1.27786	0.718958	0.626246	0.750885	0.698696	1.82892	0.000204217
Q00653	Nuclear factor NF-kappa-B p100 subunit	NFKB2	Nuclear factor NF-kappa-B p100 subunit OS=Homo sapiens OX=9606 GN=NFKB2 PE=1 SV=4 - [NFKB2_HUMAN]	22.22	18	19	27	900	96.6889	6.25244	1.49944	1.06494	1.40405	1.32281	0.724553	0.748844	0.743677	0.739025	1.78994	0.0115023
O00400	Acetyl-coenzyme A transporter 1	SLC33A1	Acetyl-coenzyme A transporter 1 OS=Homo sapiens OX=9606 GN=SLC33A1 PE=1 SV=1 - [ACATN_HUMAN]	4.55	2	2	3	549	60.8698	7.32764	1.27097	1.29278	1.28106	1.28161	0.639717	0.801739	0.716587	0.719347	1.78162	0.00028482
O95236	Apolipoprotein L3	APOL3	Apolipoprotein L3 OS=Homo sapiens OX=9606 GN=APOL3 PE=1 SV=3 - [APOL3_HUMAN]	9.7	4	4	6	402	44.2507	8.1626	1.63291	0.966544	1.38256	1.32734	0.744517	0.776129	0.729184	0.749944	1.76991	0.0414042
P31431	Syndecan-4	SDC4	Syndecan-4 OS=Homo sapiens OX=9606 GN=SDC4 PE=1 SV=2 - [SDC4_HUMAN]	7.07	1	1	2	198	21.628	4.50049	1.54449	1.03129	1.39073	1.32217	0.7621	0.757106	0.730111	0.749772	1.76342	0.0198402
Q03518	Antigen peptide transporter 1	TAP1	Antigen peptide transporter 1 OS=Homo sapiens OX=9606 GN=TAP1 PE=1 SV=2 - [TAP1_HUMAN]	9.03	7	7	14	808	87.1627	8.01611	1.53011	0.966331	1.45744	1.31796	0.619739	0.898217	0.737266	0.751741	1.75321	0.0436874
Q9NPR9	Protein GPR108	GPR108	Protein GPR108 OS=Homo sapiens OX=9606 GN=GPR108 PE=2 SV=3 - [GP108_HUMAN]	2.58	1	1	1	543	60.5938	8.68994	1.51376	1.2303	1.18276	1.30894	0.746688	0.719638	0.779455	0.748594	1.74853	0.00589084
P30481	HLA class I histocompatibility antigen, B-44 alpha chain	HLA-B	HLA class I histocompatibility antigen, B-44 alpha chain OS=Homo sapiens OX=9606 GN=HLA-B PE=1 SV=1 - [1B44_HUMAN]	31.77	4	10	35	362	40.4561	6.03662	1.55373	0.980241	1.43194	1.32197	0.653251	0.902946	0.736632	0.764276	1.7297	0.042104
P01892	HLA class I histocompatibility antigen, A-2 alpha chain	HLA-A	HLA class I histocompatibility antigen, A-2 alpha chain OS=Homo sapiens OX=9606 GN=HLA-A PE=1 SV=1 - [1A02_HUMAN]	54.25	11	17	64	365	40.8962	6.99072	1.57899	0.978032	1.42452	1.32718	0.698181	0.883625	0.720496	0.767434	1.72938	0.0417611
Q8NC54	Keratinocyte-associated transmembrane protein 2	KCT2	Keratinocyte-associated transmembrane protein 2 OS=Homo sapiens OX=9606 GN=KCT2 PE=1 SV=2 - [KCT2_HUMAN]	2.26	1	1	1	265	29.2166	5.08447	1.30361	1.1288	1.47393	1.30211	0.71905	0.895952	0.646109	0.753704	1.72762	0.011555
P09601	Heme oxygenase 1	HMOX1	Heme oxygenase 1 OS=Homo sapiens OX=9606 GN=HMOX1 PE=1 SV=1 - [HMOX1_HUMAN]	37.5	9	9	23	288	32.798	8.25049	1.42241	1.01773	1.41584	1.28532	0.70443	0.827663	0.725614	0.752569	1.70792	0.0186237
P24001	Interleukin-32	IL32	Interleukin-32 OS=Homo sapiens OX=9606 GN=IL32 PE=1 SV=3 - [IL32_HUMAN]	7.69	2	2	3	234	26.6589	5.26221	1.45994	1.08705	1.37297	1.30666	0.74631	0.710107	0.847669	0.768029	1.70131	0.0108946
P55011	Solute carrier family 12 member 2	SLC12A2	Solute carrier family 12 member 2 OS=Homo sapiens OX=9606 GN=SLC12A2 PE=1 SV=1 - [S12A2_HUMAN]	7.67	8	8	8	1212	131.364	6.40479	1.4536	0.9382	1.46512	1.28564	0.737095	0.776063	0.756922	0.756693	1.69903	0.0384813
O15123	Angiopoietin-2	ANGPT2	Angiopoietin-2 OS=Homo sapiens OX=9606 GN=ANGPT2 PE=1 SV=1 - [ANGP2_HUMAN]	24.4	14	14	22	496	56.8829	5.57959	1.33033	1.32913	1.14679	1.26875	0.781094	0.729135	0.740819	0.750349	1.69088	0.00118764
Q3YEC7	Rab-like protein 6	RABL6	Rab-like protein 6 OS=Homo sapiens OX=9606 GN=RABL6 PE=1 SV=2 - [RABL6_HUMAN]	1.92	2	2	3	729	79.4996	5.22412	1.50886	1.17513	1.22378	1.30259	0.849218	0.766092	0.720846	0.778719	1.67273	0.00907871
Q15283	Ras GTPase-activating protein 2	RASA2	Ras GTPase-activating protein 2 OS=Homo sapiens OX=9606 GN=RASA2 PE=1 SV=3 - [RASA2_HUMAN]	1.53	2	2	2	850	96.5529	7.1958	1.37369	1.06284	1.40152	1.27935	0.762486	0.753395	0.79214	0.76934	1.66292	0.00950973
P04222	HLA class I histocompatibility antigen, Cw-3 alpha chain	HLA-C	HLA class I histocompatibility antigen, Cw-3 alpha chain OS=Homo sapiens OX=9606 GN=HLA-C PE=1 SV=2 - [1C03_HUMAN]	34.15	1	9	28	366	40.8353	6.39209	1.19702	1.06373	1.57951	1.28009	0.596219	0.908311	0.805799	0.77011	1.66221	0.0470439
Q13501	Sequestosome-1	SQSTM1	Sequestosome-1 OS=Homo sapiens OX=9606 GN=SQSTM1 PE=1 SV=1 - [SQSTM_HUMAN]	30	8	8	20	440	47.6569	5.22412	1.52022	0.97452	1.33174	1.27549	0.76676	0.825067	0.710684	0.767504	1.66187	0.0359057
P0DMV9	Heat shock 70 kDa protein 1B	HSPA1B	Heat shock 70 kDa protein 1B OS=Homo sapiens OX=9606 GN=HSPA1B PE=1 SV=1 - [HS71B_HUMAN]	42.28	23	28	136	641	70.009	5.65576	1.01598	1.38591	1.34866	1.25018	0.779238	0.744342	0.749099	0.75756	1.65027	0.0140173
Q8IZF2	Adhesion G protein-coupled receptor F5	ADGRF5	Adhesion G protein-coupled receptor F5 OS=Homo sapiens OX=9606 GN=ADGRF5 PE=1 SV=3 - [AGRF5_HUMAN]	2.75	4	4	4	1346	149.361	6.65381	1.41472	1.18426	1.25387	1.28428	0.821328	0.754036	0.76906	0.781475	1.64341	0.00212363
Q8WYP3	Ras and Rab interactor 2	RIN2	Ras and Rab interactor 2 OS=Homo sapiens OX=9606 GN=RIN2 PE=1 SV=1 - [RIN2_HUMAN]	1.9	2	2	3	895	100.099	6.58057	1.32075	1.07722	1.42877	1.27558	0.81191	0.7858	0.736729	0.778146	1.63926	0.00944434
Q8IW19	Aprataxin and PNK-like factor	APLF	Aprataxin and PNK-like factor OS=Homo sapiens OX=9606 GN=APLF PE=1 SV=1 - [APLF_HUMAN]	1.96	1	1	1	511	56.9205	5.08447	0.935346	1.34319	1.47749	1.25201	0.780193	0.83576	0.675988	0.76398	1.6388	0.0451264
Q8N350	Voltage-dependent calcium channel beta subunit-associated regulatory protein	CBARP	Voltage-dependent calcium channel beta subunit-associated regulatory protein OS=Homo sapiens OX=9606 GN=CBARP PE=1 SV=3 - [CBARP_HUMAN]	0.85	1	1	1	705	73.8837	6.40479	1.21028	1.36034	1.21221	1.26094	0.955853	0.632302	0.729992	0.772716	1.63183	0.0106319
P09914	Interferon-induced protein with tetratricopeptide repeats 1	IFIT1	Interferon-induced protein with tetratricopeptide repeats 1 OS=Homo sapiens OX=9606 GN=IFIT1 PE=1 SV=2 - [IFIT1_HUMAN]	37.24	15	17	35	478	55.3252	7.1958	1.34933	0.991875	1.4648	1.26867	0.650878	0.900921	0.784524	0.778774	1.62906	0.0373348
P28838	Cytosol aminopeptidase	LAP3	Cytosol aminopeptidase OS=Homo sapiens OX=9606 GN=LAP3 PE=1 SV=3 - [AMPL_HUMAN]	58	27	27	90	519	56.1308	7.92822	1.40237	1.14208	1.25826	1.26757	0.750212	0.821852	0.776021	0.782695	1.61949	0.00343173
P25942	Tumor necrosis factor receptor superfamily member 5	CD40	Tumor necrosis factor receptor superfamily member 5 OS=Homo sapiens OX=9606 GN=CD40 PE=1 SV=1 - [TNR5_HUMAN]	13	4	4	8	277	30.5988	5.75732	1.15397	1.19768	1.40997	1.25387	0.797174	0.700136	0.826939	0.774749	1.61843	0.00549042
Q8IY21	Probable ATP-dependent RNA helicase DDX60	DDX60	Probable ATP-dependent RNA helicase DDX60 OS=Homo sapiens OX=9606 GN=DDX60 PE=1 SV=3 - [DDX60_HUMAN]	5.08	9	9	9	1712	197.727	7.59131	1.28552	1.12496	1.31143	1.24064	0.698167	0.847355	0.761662	0.769062	1.61318	0.00289617
Q9TNN7	HLA class I histocompatibility antigen, Cw-5 alpha chain	HLA-C	HLA class I histocompatibility antigen, Cw-5 alpha chain OS=Homo sapiens OX=9606 GN=HLA-C PE=1 SV=1 - [1C05_HUMAN]	37.7	2	10	33	366	40.8863	7.44482	1.43554	0.95886	1.43575	1.27672	0.711252	0.89588	0.774738	0.793957	1.60804	0.0452294
Q9HB58	Sp110 nuclear body protein	SP110	Sp110 nuclear body protein OS=Homo sapiens OX=9606 GN=SP110 PE=1 SV=5 - [SP110_HUMAN]	4.21	3	3	3	689	78.3454	8.86572	1.39846	1.08642	1.2852	1.25669	0.636049	0.902894	0.807081	0.782008	1.60701	0.0167538
P0DMN0	Sulfotransferase 1A4	SULT1A4	Sulfotransferase 1A4 OS=Homo sapiens OX=9606 GN=SULT1A4 PE=1 SV=1 - [ST1A4_HUMAN]	4.41	2	2	3	295	34.1741	6.01123	1.12267	1.0569	1.5729	1.25082	0.723833	0.810673	0.801127	0.778544	1.60661	0.0453983
Q7Z4F1	Low-density lipoprotein receptor-related protein 10	LRP10	Low-density lipoprotein receptor-related protein 10 OS=Homo sapiens OX=9606 GN=LRP10 PE=1 SV=2 - [LRP10_HUMAN]	2.66	2	2	2	713	76.1447	5.51611	1.45194	1.03694	1.31582	1.26823	0.778937	0.768361	0.821227	0.789509	1.60636	0.0177556
Q8NBJ5	Procollagen galactosyltransferase 1	COLGALT1	Procollagen galactosyltransferase 1 OS=Homo sapiens OX=9606 GN=COLGALT1 PE=1 SV=1 - [GT251_HUMAN]	23.15	17	17	33	622	71.5905	7.31299	1.45134	1.16453	1.13535	1.25041	0.796353	0.788241	0.766008	0.783534	1.59586	0.00993955
Q96CS7	Pleckstrin homology domain-containing family B member 2	PLEKHB2	Pleckstrin homology domain-containing family B member 2 OS=Homo sapiens OX=9606 GN=PLEKHB2 PE=1 SV=1 - [PKHB2_HUMAN]	3.6	1	1	1	222	24.7199	5.38916	1.53697	1.02678	1.25309	1.27228	0.879454	0.835635	0.695153	0.803414	1.58359	0.0410254
P40306	Proteasome subunit beta type-10	PSMB10	Proteasome subunit beta type-10 OS=Homo sapiens OX=9606 GN=PSMB10 PE=1 SV=1 - [PSB10_HUMAN]	13.92	4	4	7	273	28.9181	7.81104	1.4074	1.03526	1.34286	1.26184	0.750399	0.864361	0.777017	0.797259	1.58272	0.0179023
O95470	Sphingosine-1-phosphate lyase 1	SGPL1	Sphingosine-1-phosphate lyase 1 OS=Homo sapiens OX=9606 GN=SGPL1 PE=1 SV=3 - [SGPL1_HUMAN]	1.94	1	1	1	568	63.4827	9.15869	1.43639	1.10589	1.24211	1.26146	0.874219	0.776627	0.746615	0.799154	1.5785	0.0110451
P11169	Solute carrier family 2, facilitated glucose transporter member 3	SLC2A3	Solute carrier family 2, facilitated glucose transporter member 3 OS=Homo sapiens OX=9606 GN=SLC2A3 PE=1 SV=1 - [GTR3_HUMAN]	2.22	1	1	2	496	53.8893	7.1958	1.5468	1.09382	1.14751	1.26271	0.72585	0.882944	0.79488	0.801225	1.57597	0.0370154
Q10589	Bone marrow stromal antigen 2	BST2	Bone marrow stromal antigen 2 OS=Homo sapiens OX=9606 GN=BST2 PE=1 SV=1 - [BST2_HUMAN]	23.33	4	4	7	180	19.7563	5.60498	1.21922	1.12791	1.408	1.25171	0.560895	1.01552	0.813646	0.796688	1.57115	0.0427604
P61952	Guanine nucleotide-binding protein G(I)/G(S)/G(O) subunit gamma-11	GNG11	Guanine nucleotide-binding protein G(I)/G(S)/G(O) subunit gamma-11 OS=Homo sapiens OX=9606 GN=GNG11 PE=1 SV=1 - [GBG11_HUMAN]	9.59	1	1	1	73	8.4754	5.5415	1.1029	1.32922	1.26901	1.23371	0.811893	0.724442	0.81956	0.785298	1.57101	0.00378801
Q08174	Protocadherin-1	PCDH1	Protocadherin-1 OS=Homo sapiens OX=9606 GN=PCDH1 PE=1 SV=2 - [PCDH1_HUMAN]	5.75	6	6	9	1060	114.673	5.03369	1.49719	1.02081	1.20256	1.24018	0.731246	0.832953	0.806753	0.790317	1.56922	0.0339996
Q96PP9	Guanylate-binding protein 4	GBP4	Guanylate-binding protein 4 OS=Homo sapiens OX=9606 GN=GBP4 PE=2 SV=2 - [GBP4_HUMAN]	7.5	6	6	8	640	73.1185	6.02393	1.38074	0.985487	1.3816	1.24928	0.764863	0.825065	0.805991	0.79864	1.56425	0.0276302
Q8NHU6	Tudor domain-containing protein 7	TDRD7	Tudor domain-containing protein 7 OS=Homo sapiens OX=9606 GN=TDRD7 PE=1 SV=2 - [TDRD7_HUMAN]	2.82	4	4	4	1098	123.506	7.21045	1.38262	1.11858	1.26418	1.25513	0.782124	0.846092	0.78344	0.803885	1.56133	0.00469324
Q03519	Antigen peptide transporter 2	TAP2	Antigen peptide transporter 2 OS=Homo sapiens OX=9606 GN=TAP2 PE=1 SV=1 - [TAP2_HUMAN]	20.12	15	15	22	686	75.6158	8.01611	1.45107	0.983749	1.3081	1.24764	0.728321	0.897804	0.791019	0.805715	1.54849	0.0395631
O00425	Insulin-like growth factor 2 mRNA-binding protein 3	IGF2BP3	Insulin-like growth factor 2 mRNA-binding protein 3 OS=Homo sapiens OX=9606 GN=IGF2BP3 PE=1 SV=2 - [IF2B3_HUMAN]	50.95	23	29	71	579	63.6656	8.86572	1.35285	1.17524	1.18228	1.23679	0.822381	0.808266	0.767209	0.799285	1.54737	0.001925
P00749	Urokinase-type plasminogen activator	PLAU	Urokinase-type plasminogen activator OS=Homo sapiens OX=9606 GN=PLAU PE=1 SV=2 - [UROK_HUMAN]	12.06	6	6	6	431	48.4757	8.41162	1.38711	1.03054	1.33145	1.2497	0.7478	0.904561	0.780542	0.810968	1.541	0.0220067
Q92844	TRAF family member-associated NF-kappa-B activator	TANK	TRAF family member-associated NF-kappa-B activator OS=Homo sapiens OX=9606 GN=TANK PE=1 SV=2 - [TANK_HUMAN]	9.65	4	4	9	425	47.7859	5.68115	1.4541	1.06146	1.16341	1.22632	0.808949	0.836164	0.751809	0.798974	1.53487	0.0237022
P42574	Caspase-3	CASP3	Caspase-3 OS=Homo sapiens OX=9606 GN=CASP3 PE=1 SV=2 - [CASP3_HUMAN]	23.47	5	6	10	277	31.5875	6.53662	1.33221	1.14147	1.21763	1.23044	0.747853	0.828718	0.831455	0.802675	1.53292	0.00229258
Q13287	N-myc-interactor	NMI	N-myc-interactor OS=Homo sapiens OX=9606 GN=NMI PE=1 SV=2 - [NMI_HUMAN]	30.62	10	10	19	307	35.0349	5.33838	1.2747	1.05253	1.33436	1.22053	0.709278	0.872818	0.818973	0.800356	1.52498	0.0129156
P80217	Interferon-induced 35 kDa protein	IFI35	Interferon-induced 35 kDa protein OS=Homo sapiens OX=9606 GN=IFI35 PE=1 SV=5 - [IN35_HUMAN]	18.18	6	6	13	286	31.5267	6.0874	1.39004	1.02468	1.25942	1.22472	0.669197	0.948425	0.801392	0.806338	1.51886	0.035368
Q9BT23	LIM domain-containing protein 2	LIMD2	LIM domain-containing protein 2 OS=Homo sapiens OX=9606 GN=LIMD2 PE=1 SV=1 - [LIMD2_HUMAN]	29.13	4	5	6	127	14.0609	9.02686	1.20047	1.19783	1.26304	1.22045	0.809809	0.828959	0.775306	0.804691	1.51666	9.59597e-05
Q8NC42	E3 ubiquitin-protein ligase RNF149	RNF149	E3 ubiquitin-protein ligase RNF149 OS=Homo sapiens OX=9606 GN=RNF149 PE=2 SV=2 - [RN149_HUMAN]	4.25	2	2	3	400	43.137	6.53662	1.42447	1.08185	1.27663	1.26098	0.805608	0.872532	0.818482	0.832208	1.51523	0.0133462
P37173	TGF-beta receptor type-2	TGFBR2	TGF-beta receptor type-2 OS=Homo sapiens OX=9606 GN=TGFBR2 PE=1 SV=2 - [TGFR2_HUMAN]	16.93	11	11	15	567	64.5259	5.89697	1.1984	1.08809	1.3588	1.2151	0.791672	0.835147	0.7853	0.80404	1.51124	0.00684089
O95786	Probable ATP-dependent RNA helicase DDX58	DDX58	Probable ATP-dependent RNA helicase DDX58 OS=Homo sapiens OX=9606 GN=DDX58 PE=1 SV=2 - [DDX58_HUMAN]	35.89	35	35	69	925	106.531	6.40479	1.39782	0.981151	1.31483	1.23127	0.693954	0.930856	0.820027	0.814946	1.51086	0.0450145
P29466	Caspase-1	CASP1	Caspase-1 OS=Homo sapiens OX=9606 GN=CASP1 PE=1 SV=1 - [CASP1_HUMAN]	8.91	3	4	5	404	45.1295	5.90967	1.33316	1.12522	1.32038	1.25959	0.838931	0.876193	0.791319	0.835481	1.50762	0.00407541
Q96CV9	Optineurin	OPTN	Optineurin OS=Homo sapiens OX=9606 GN=OPTN PE=1 SV=3 - [OPTN_HUMAN]	37.61	22	22	37	577	65.8812	5.17334	1.46781	1.0149	1.18658	1.22309	0.793634	0.847126	0.811469	0.81741	1.4963	0.0379731
Q5K651	Sterile alpha motif domain-containing protein 9	SAMD9	Sterile alpha motif domain-containing protein 9 OS=Homo sapiens OX=9606 GN=SAMD9 PE=1 SV=1 - [SAMD9_HUMAN]	6.29	10	13	19	1589	184.165	7.82568	1.32429	1.04876	1.30439	1.22581	0.697908	0.945801	0.816876	0.820195	1.49453	0.0236209
P63218	Guanine nucleotide-binding protein G(I)/G(S)/G(O) subunit gamma-5	GNG5	Guanine nucleotide-binding protein G(I)/G(S)/G(O) subunit gamma-5 OS=Homo sapiens OX=9606 GN=GNG5 PE=1 SV=3 - [GBG5_HUMAN]	38.24	4	4	7	68	7.31381	9.84717	1.35123	1.00768	1.26173	1.20688	0.75858	0.806935	0.860161	0.808559	1.49263	0.0204247
Q96L58	Beta-1,3-galactosyltransferase 6	B3GALT6	Beta-1,3-galactosyltransferase 6 OS=Homo sapiens OX=9606 GN=B3GALT6 PE=1 SV=2 - [B3GT6_HUMAN]	6.08	2	2	2	329	37.1143	9.65674	1.39791	0.998861	1.22218	1.20632	0.858688	0.771535	0.801542	0.810588	1.4882	0.0286707
Q14596	Next to BRCA1 gene 1 protein	NBR1	Next to BRCA1 gene 1 protein OS=Homo sapiens OX=9606 GN=NBR1 PE=1 SV=3 - [NBR1_HUMAN]	2.07	1	1	1	966	107.346	5.12256	1.37958	1.06924	1.23459	1.2278	0.798926	0.932653	0.753996	0.828525	1.48192	0.0187538
Q5T3F8	CSC1-like protein 2	TMEM63B	CSC1-like protein 2 OS=Homo sapiens OX=9606 GN=TMEM63B PE=1 SV=1 - [CSCL2_HUMAN]	2.64	3	3	3	832	94.8961	7.40088	1.15298	1.2194	1.23544	1.20261	0.801159	0.839193	0.794778	0.81171	1.48157	0.000170549
O75113	NEDD4-binding protein 1	N4BP1	NEDD4-binding protein 1 OS=Homo sapiens OX=9606 GN=N4BP1 PE=1 SV=4 - [N4BP1_HUMAN]	2.57	3	3	3	896	100.316	5.36377	1.42372	1.0243	1.09805	1.18202	0.750854	0.773522	0.869741	0.798039	1.48116	0.0399537
Q8TBZ6	tRNA methyltransferase 10 homolog A	TRMT10A	tRNA methyltransferase 10 homolog A OS=Homo sapiens OX=9606 GN=TRMT10A PE=1 SV=1 - [TM10A_HUMAN]	7.96	2	2	2	339	39.694	7.6499	1.36183	1.1005	1.19083	1.21772	0.705627	0.886309	0.880716	0.824217	1.47742	0.0153394
Q8N884	Cyclic GMP-AMP synthase	CGAS	Cyclic GMP-AMP synthase OS=Homo sapiens OX=9606 GN=CGAS PE=1 SV=2 - [CGAS_HUMAN]	4.98	2	3	3	522	58.7774	9.48096	1.36326	0.983442	1.30231	1.21634	0.766977	0.838592	0.869192	0.824921	1.47449	0.032316
P28065	Proteasome subunit beta type-9	PSMB9	Proteasome subunit beta type-9 OS=Homo sapiens OX=9606 GN=PSMB9 PE=1 SV=2 - [PSB9_HUMAN]	11.87	3	3	8	219	23.2495	5.03369	1.33894	1.00787	1.31005	1.21895	0.711488	0.938949	0.834163	0.8282	1.47181	0.0349917
P35968	Vascular endothelial growth factor receptor 2	KDR	Vascular endothelial growth factor receptor 2 OS=Homo sapiens OX=9606 GN=KDR PE=1 SV=2 - [VGFR2_HUMAN]	0.66	1	1	4	1356	151.431	5.84619	1.43702	1.08374	1.10403	1.20827	0.726167	0.826465	0.925309	0.82598	1.46283	0.0406097
O96011	Peroxisomal membrane protein 11B	PEX11B	Peroxisomal membrane protein 11B OS=Homo sapiens OX=9606 GN=PEX11B PE=1 SV=1 - [PX11B_HUMAN]	7.34	2	2	3	259	28.4132	9.84717	1.41452	1.17772	1.11244	1.23489	0.951605	0.80926	0.778882	0.846582	1.45868	0.0215785
Q8N4A0	Polypeptide N-acetylgalactosaminyltransferase 4	GALNT4	Polypeptide N-acetylgalactosaminyltransferase 4 OS=Homo sapiens OX=9606 GN=GALNT4 PE=1 SV=2 - [GALT4_HUMAN]	3.63	1	2	5	578	66.6235	7.60596	1.29602	1.12608	1.20943	1.21051	0.716192	0.993678	0.789893	0.833254	1.45275	0.0173445
Q14112	Nidogen-2	NID2	Nidogen-2 OS=Homo sapiens OX=9606 GN=NID2 PE=1 SV=3 - [NID2_HUMAN]	0.8	1	1	1	1375	151.158	5.2876	1.24025	1.06754	1.29325	1.20035	0.811806	0.828162	0.871611	0.837193	1.43378	0.0067197
Q92581	Sodium/hydrogen exchanger 6	SLC9A6	Sodium/hydrogen exchanger 6 OS=Homo sapiens OX=9606 GN=SLC9A6 PE=1 SV=2 - [SL9A6_HUMAN]	1.05	1	1	1	669	74.1139	6.48096	1.23953	1.14896	1.21151	1.2	0.797946	0.906958	0.808622	0.837842	1.43225	0.00116988
Q99735	Microsomal glutathione S-transferase 2	MGST2	Microsomal glutathione S-transferase 2 OS=Homo sapiens OX=9606 GN=MGST2 PE=1 SV=1 - [MGST2_HUMAN]	9.52	1	1	1	147	16.6098	9.5542	1.23179	1.23146	1.12816	1.19713	0.882898	0.839621	0.791967	0.838162	1.42829	0.00116051
Q13569	G/T mismatch-specific thymine DNA glycosylase	TDG	G/T mismatch-specific thymine DNA glycosylase OS=Homo sapiens OX=9606 GN=TDG PE=1 SV=2 - [TDG_HUMAN]	1.46	1	1	2	410	46.0239	6.80029	1.2064	1.151	1.22636	1.19459	0.87286	0.782112	0.857882	0.837618	1.42617	0.000581689
P42224	Signal transducer and activator of transcription 1-alpha/beta	STAT1	Signal transducer and activator of transcription 1-alpha/beta OS=Homo sapiens OX=9606 GN=STAT1 PE=1 SV=2 - [STAT1_HUMAN]	38.53	30	30	85	750	87.2795	6.04932	1.2304	1.11673	1.23889	1.19534	0.760599	0.928733	0.830674	0.840002	1.42302	0.0047741
Q01804	OTU domain-containing protein 4	OTUD4	OTU domain-containing protein 4 OS=Homo sapiens OX=9606 GN=OTUD4 PE=1 SV=4 - [OTUD4_HUMAN]	6.1	7	7	9	1114	123.968	6.7124	1.24127	1.13393	1.17146	1.18222	0.787251	0.859896	0.856942	0.834696	1.41635	0.000912127
Q92626	Peroxidasin homolog	PXDN	Peroxidasin homolog OS=Homo sapiens OX=9606 GN=PXDN PE=1 SV=2 - [PXDN_HUMAN]	23.53	29	29	49	1479	165.17	7.1665	1.31955	1.13391	1.11715	1.1902	0.84513	0.85031	0.838755	0.844732	1.40897	0.00600599
Q9Y244	Proteasome maturation protein	POMP	Proteasome maturation protein OS=Homo sapiens OX=9606 GN=POMP PE=1 SV=1 - [POMP_HUMAN]	4.96	1	1	2	141	15.7791	5.10986	1.07519	1.07908	1.38972	1.18133	0.818247	0.878536	0.828439	0.841741	1.40344	0.0326466
P15291	Beta-1,4-galactosyltransferase 1	B4GALT1	Beta-1,4-galactosyltransferase 1 OS=Homo sapiens OX=9606 GN=B4GALT1 PE=1 SV=5 - [B4GT1_HUMAN]	3.52	2	2	2	398	43.8923	8.646	1.24171	1.03709	1.27235	1.18372	0.880177	0.814551	0.843366	0.846031	1.39914	0.0114331
Q8WVM8	Sec1 family domain-containing protein 1	SCFD1	Sec1 family domain-containing protein 1 OS=Homo sapiens OX=9606 GN=SCFD1 PE=1 SV=4 - [SCFD1_HUMAN]	7.32	6	6	9	642	72.3341	6.26514	1.2715	1.15465	1.15488	1.19368	0.894908	0.860199	0.808802	0.854636	1.39671	0.00184442
Q9BW92	Threonine--tRNA ligase, mitochondrial	TARS2	Threonine--tRNA ligase, mitochondrial OS=Homo sapiens OX=9606 GN=TARS2 PE=1 SV=1 - [SYTM_HUMAN]	2.23	2	2	2	718	80.9854	7.29834	1.3193	1.10128	1.13647	1.18568	0.814513	0.884034	0.850352	0.849633	1.39552	0.00885897
O15533	Tapasin	TAPBP	Tapasin OS=Homo sapiens OX=9606 GN=TAPBP PE=1 SV=1 - [TPSN_HUMAN]	12.05	5	5	15	448	47.5957	7.15186	1.23722	1.00339	1.29412	1.17824	0.744465	0.914092	0.876765	0.845107	1.39419	0.031626
P61769	Beta-2-microglobulin	B2M	Beta-2-microglobulin OS=Homo sapiens OX=9606 GN=B2M PE=1 SV=1 - [B2MG_HUMAN]	22.69	3	3	6	119	13.7059	6.52197	1.27055	1.08124	1.20517	1.18565	0.756195	0.959693	0.841382	0.852423	1.39092	0.0146924
Q9HBL7	Plasminogen receptor (KT)	PLGRKT	Plasminogen receptor (KT) OS=Homo sapiens OX=9606 GN=PLGRKT PE=1 SV=1 - [PLRKT_HUMAN]	17.01	3	3	4	147	17.1899	9.5835	1.29641	1.12185	1.14616	1.18814	0.843054	0.877995	0.851241	0.85743	1.38569	0.0040079
Q8NFU3	Thiosulfate:glutathione sulfurtransferase	TSTD1	Thiosulfate:glutathione sulfurtransferase OS=Homo sapiens OX=9606 GN=TSTD1 PE=1 SV=3 - [TSTD1_HUMAN]	7.83	1	1	2	115	12.5224	6.07471	1.40329	1.0744	1.09941	1.19237	0.946662	0.843995	0.791253	0.860637	1.38545	0.0449566
P78417	Glutathione S-transferase omega-1	GSTO1	Glutathione S-transferase omega-1 OS=Homo sapiens OX=9606 GN=GSTO1 PE=1 SV=2 - [GSTO1_HUMAN]	49.38	15	15	49	241	27.548	6.59521	1.12112	1.2231	1.17839	1.1742	0.852226	0.839669	0.851378	0.847758	1.38507	0.000394078
Q68CQ7	Glycosyltransferase 8 domain-containing protein 1	GLT8D1	Glycosyltransferase 8 domain-containing protein 1 OS=Homo sapiens OX=9606 GN=GLT8D1 PE=1 SV=2 - [GL8D1_HUMAN]	4.58	2	2	4	371	41.909	9.34912	1.35316	0.980674	1.23977	1.1912	0.924765	0.837251	0.818527	0.860181	1.38483	0.0450782
Q96CC6	Inactive rhomboid protein 1	RHBDF1	Inactive rhomboid protein 1 OS=Homo sapiens OX=9606 GN=RHBDF1 PE=1 SV=2 - [RHDF1_HUMAN]	0.82	1	1	2	855	97.3385	8.44092	1.20378	1.06476	1.26105	1.17653	0.853996	0.927438	0.767995	0.84981	1.38446	0.011712
O60637	Tetraspanin-3	TSPAN3	Tetraspanin-3 OS=Homo sapiens OX=9606 GN=TSPAN3 PE=2 SV=1 - [TSN3_HUMAN]	2.77	1	1	3	253	27.9992	5.80811	1.20966	1.26702	1.10457	1.19375	0.767286	0.968784	0.852271	0.86278	1.38361	0.0117448
Q86T03	Type 1 phosphatidylinositol 4,5-bisphosphate 4-phosphatase	PIP4P1	Type 1 phosphatidylinositol 4,5-bisphosphate 4-phosphatase OS=Homo sapiens OX=9606 GN=PIP4P1 PE=1 SV=1 - [PP4P1_HUMAN]	2.53	1	1	1	277	29.4499	8.90967	1.26576	1.04826	1.24137	1.18513	0.908361	0.815981	0.848421	0.857588	1.38193	0.0114158
Q9UPQ9	Trinucleotide repeat-containing gene 6B protein	TNRC6B	Trinucleotide repeat-containing gene 6B protein OS=Homo sapiens OX=9606 GN=TNRC6B PE=1 SV=4 - [TNR6B_HUMAN]	6.06	9	9	10	1833	193.883	6.75635	1.25996	1.13565	1.17502	1.19021	0.93083	0.874558	0.780258	0.861882	1.38095	0.00457194
P43121	Cell surface glycoprotein MUC18	MCAM	Cell surface glycoprotein MUC18 OS=Homo sapiens OX=9606 GN=MCAM PE=1 SV=2 - [MUC18_HUMAN]	36.07	24	24	63	646	71.5626	5.75732	1.28174	1.09679	1.16398	1.18084	0.810693	0.886489	0.873804	0.856995	1.37788	0.00533956
Q9H7E9	UPF0488 protein C8orf33	C8orf33	UPF0488 protein C8orf33 OS=Homo sapiens OX=9606 GN=C8orf33 PE=1 SV=1 - [CH033_HUMAN]	11.79	2	2	2	229	24.9769	9.94971	1.30384	1.08376	1.12812	1.17191	0.844174	0.812414	0.896856	0.851148	1.37685	0.0109739
Q53HI1	Protein unc-50 homolog	UNC50	Protein unc-50 homolog OS=Homo sapiens OX=9606 GN=UNC50 PE=1 SV=2 - [UNC50_HUMAN]	2.32	1	1	4	259	30.3531	9.46631	1.18578	0.990066	1.29682	1.15756	0.81386	0.885648	0.823919	0.841142	1.37617	0.026705
Q9BUP3	Oxidoreductase HTATIP2	HTATIP2	Oxidoreductase HTATIP2 OS=Homo sapiens OX=9606 GN=HTATIP2 PE=1 SV=2 - [HTAI2_HUMAN]	29.75	9	9	12	242	27.032	8.38232	1.1928	1.06981	1.23949	1.16736	0.784743	0.89292	0.872833	0.850165	1.3731	0.00634079
P56962	Syntaxin-17	STX17	Syntaxin-17 OS=Homo sapiens OX=9606 GN=STX17 PE=1 SV=2 - [STX17_HUMAN]	5.96	2	2	2	302	33.3826	6.56592	1.2233	1.24207	1.02372	1.16303	0.927081	0.800178	0.82097	0.84941	1.36922	0.0173582
Q9UBQ6	Exostosin-like 2	EXTL2	Exostosin-like 2 OS=Homo sapiens OX=9606 GN=EXTL2 PE=1 SV=1 - [EXTL2_HUMAN]	3.94	2	2	3	330	37.4413	8.95361	1.32731	1.12697	1.07254	1.1756	0.950385	0.844441	0.783285	0.85937	1.36798	0.0259618
Q9Y2L6	FERM domain-containing protein 4B	FRMD4B	FERM domain-containing protein 4B OS=Homo sapiens OX=9606 GN=FRMD4B PE=1 SV=4 - [FRM4B_HUMAN]	1.45	1	2	2	1034	117.974	8.6167	1.21089	1.03476	1.28131	1.17566	0.873722	0.844335	0.867377	0.861811	1.36417	0.0131681
O60234	Glia maturation factor gamma	GMFG	Glia maturation factor gamma OS=Homo sapiens OX=9606 GN=GMFG PE=1 SV=1 - [GMFG_HUMAN]	20.42	2	3	5	142	16.7904	5.26221	1.31121	1.09239	1.09399	1.16586	0.78789	0.809561	0.973668	0.85704	1.36034	0.0297407
Q9NRQ2	Phospholipid scramblase 4	PLSCR4	Phospholipid scramblase 4 OS=Homo sapiens OX=9606 GN=PLSCR4 PE=1 SV=2 - [PLS4_HUMAN]	3.95	1	1	1	329	36.9806	5.8208	1.0251	1.22956	1.23007	1.16158	0.855791	0.873656	0.834567	0.854671	1.35909	0.0113597
P55786	Puromycin-sensitive aminopeptidase	NPEPPS	Puromycin-sensitive aminopeptidase OS=Homo sapiens OX=9606 GN=NPEPPS PE=1 SV=2 - [PSA_HUMAN]	28.07	26	26	53	919	103.211	5.71924	1.18298	1.1805	1.13754	1.16701	0.861025	0.864952	0.853575	0.859851	1.35722	3.46804e-05
P78504	Protein jagged-1	JAG1	Protein jagged-1 OS=Homo sapiens OX=9606 GN=JAG1 PE=1 SV=3 - [JAG1_HUMAN]	3.37	5	5	7	1218	133.709	6.06201	1.2248	1.03622	1.25493	1.17198	0.896423	0.844716	0.852723	0.864621	1.35549	0.0119468
Q9Y2V2	Calcium-regulated heat-stable protein 1	CARHSP1	Calcium-regulated heat-stable protein 1 OS=Homo sapiens OX=9606 GN=CARHSP1 PE=1 SV=2 - [CHSP1_HUMAN]	16.33	2	2	3	147	15.882	8.20654	1.20665	1.26003	1.10035	1.18901	0.960089	0.775777	0.895685	0.877184	1.35549	0.0120788
Q6IQ22	Ras-related protein Rab-12	RAB12	Ras-related protein Rab-12 OS=Homo sapiens OX=9606 GN=RAB12 PE=1 SV=3 - [RAB12_HUMAN]	25.82	4	5	15	244	27.2311	8.41162	1.40404	1.07943	1.10828	1.19725	0.885215	0.912422	0.860305	0.88598	1.35133	0.0411576
Q06323	Proteasome activator complex subunit 1	PSME1	Proteasome activator complex subunit 1 OS=Homo sapiens OX=9606 GN=PSME1 PE=1 SV=1 - [PSME1_HUMAN]	73.9	22	22	56	249	28.705	6.02393	1.22827	1.05882	1.22658	1.17122	0.821185	0.911259	0.868799	0.867081	1.35077	0.00798114
Q9UPY3	Endoribonuclease Dicer	DICER1	Endoribonuclease Dicer OS=Homo sapiens OX=9606 GN=DICER1 PE=1 SV=3 - [DICER_HUMAN]	3.38	5	6	8	1922	218.542	5.68115	1.23822	1.12665	1.13764	1.1675	0.855426	0.875593	0.863154	0.864724	1.35015	0.00109219
Q8N7R7	Cyclin-Y-like protein 1	CCNYL1	Cyclin-Y-like protein 1 OS=Homo sapiens OX=9606 GN=CCNYL1 PE=1 SV=2 - [CCYL1_HUMAN]	4.46	2	2	2	359	40.6794	6.07471	1.08694	1.17935	1.19495	1.15375	0.835179	0.871307	0.858142	0.854876	1.34961	0.00106887
P78362	SRSF protein kinase 2	SRPK2	SRSF protein kinase 2 OS=Homo sapiens OX=9606 GN=SRPK2 PE=1 SV=3 - [SRPK2_HUMAN]	6.4	3	4	5	688	77.4782	4.97021	1.22819	1.11258	1.15283	1.16453	0.864242	0.920051	0.804458	0.862917	1.34953	0.00316627
Q96N66	Lysophospholipid acyltransferase 7	MBOAT7	Lysophospholipid acyltransferase 7 OS=Homo sapiens OX=9606 GN=MBOAT7 PE=1 SV=2 - [MBOA7_HUMAN]	16.74	8	8	18	472	52.7303	8.96826	1.35077	1.0806	1.07272	1.16803	0.887538	0.896966	0.81439	0.866298	1.3483	0.0337147
Q8N697	Solute carrier family 15 member 4	SLC15A4	Solute carrier family 15 member 4 OS=Homo sapiens OX=9606 GN=SLC15A4 PE=1 SV=1 - [S15A4_HUMAN]	3.29	2	2	2	577	61.9934	8.99756	1.35478	1.02361	1.15029	1.17623	0.885892	0.884952	0.850384	0.873743	1.3462	0.0357804
P30740	Leukocyte elastase inhibitor	SERPINB1	Leukocyte elastase inhibitor OS=Homo sapiens OX=9606 GN=SERPINB1 PE=1 SV=1 - [ILEU_HUMAN]	30.87	11	11	18	379	42.7147	6.27783	1.28079	1.07098	1.11521	1.15566	0.830196	0.905187	0.841752	0.859045	1.34529	0.012029
O94804	Serine/threonine-protein kinase 10	STK10	Serine/threonine-protein kinase 10 OS=Homo sapiens OX=9606 GN=STK10 PE=1 SV=1 - [STK10_HUMAN]	11.88	11	13	26	968	112.065	6.94678	1.27149	1.02512	1.21707	1.17122	0.842176	0.88634	0.884251	0.870922	1.34481	0.0168699
O94905	Erlin-2	ERLIN2	Erlin-2 OS=Homo sapiens OX=9606 GN=ERLIN2 PE=1 SV=1 - [ERLN2_HUMAN]	35.4	9	12	22	339	37.8155	5.61768	1.18326	1.15819	1.15276	1.16474	0.881848	0.894256	0.827613	0.867905	1.34201	0.000191205
Q9HAV0	Guanine nucleotide-binding protein subunit beta-4	GNB4	Guanine nucleotide-binding protein subunit beta-4 OS=Homo sapiens OX=9606 GN=GNB4 PE=1 SV=3 - [GBB4_HUMAN]	24.71	3	8	29	340	37.543	5.99854	1.2138	1.01252	1.26202	1.16278	0.833586	0.877771	0.889759	0.867038	1.34109	0.0194824
Q92997	Segment polarity protein dishevelled homolog DVL-3	DVL3	Segment polarity protein dishevelled homolog DVL-3 OS=Homo sapiens OX=9606 GN=DVL3 PE=1 SV=2 - [DVL3_HUMAN]	4.47	1	3	4	716	78.0059	6.65381	1.14701	1.16612	1.03271	1.11528	0.695176	0.799184	1.00812	0.834158	1.33701	0.0496496
Q08AF3	Schlafen family member 5	SLFN5	Schlafen family member 5 OS=Homo sapiens OX=9606 GN=SLFN5 PE=1 SV=1 - [SLFN5_HUMAN]	11.22	9	10	17	891	100.99	8.22119	1.02337	1.08879	1.29005	1.13407	0.802337	0.87982	0.863064	0.848407	1.33671	0.0268791
P57076	Cilia- and flagella-associated protein 298	CFAP298	Cilia- and flagella-associated protein 298 OS=Homo sapiens OX=9606 GN=CFAP298 PE=1 SV=1 - [CF298_HUMAN]	2.07	1	1	1	290	33.2032	7.44482	1.27311	1.16159	1.0439	1.15954	0.835145	0.816457	0.956902	0.869502	1.33356	0.0217921
Q9UG22	GTPase IMAP family member 2	GIMAP2	GTPase IMAP family member 2 OS=Homo sapiens OX=9606 GN=GIMAP2 PE=1 SV=2 - [GIMA2_HUMAN]	4.45	2	2	3	337	37.9922	8.23584	1.29243	1.09558	1.0851	1.15771	0.876286	0.907945	0.826434	0.870222	1.33036	0.0158428
Q8IWA5	Choline transporter-like protein 2	SLC44A2	Choline transporter-like protein 2 OS=Homo sapiens OX=9606 GN=SLC44A2 PE=1 SV=3 - [CTL2_HUMAN]	2.97	2	3	5	706	80.0705	8.57275	1.17368	1.28651	1.06558	1.17526	0.938243	0.863686	0.851569	0.884499	1.32873	0.0137454
Q8IUC6	TIR domain-containing adapter molecule 1	TICAM1	TIR domain-containing adapter molecule 1 OS=Homo sapiens OX=9606 GN=TICAM1 PE=1 SV=1 - [TCAM1_HUMAN]	1.12	1	1	2	712	76.3739	5.41455	1.33847	1.02496	1.1229	1.16211	0.909873	0.879986	0.838615	0.876158	1.32637	0.0394007
P23458	Tyrosine-protein kinase JAK1	JAK1	Tyrosine-protein kinase JAK1 OS=Homo sapiens OX=9606 GN=JAK1 PE=1 SV=2 - [JAK1_HUMAN]	14.47	14	16	22	1154	133.191	7.54736	1.2777	0.993128	1.18942	1.15342	0.892455	0.875427	0.842388	0.87009	1.32563	0.0294144
Q5T8D3	Acyl-CoA-binding domain-containing protein 5	ACBD5	Acyl-CoA-binding domain-containing protein 5 OS=Homo sapiens OX=9606 GN=ACBD5 PE=1 SV=1 - [ACBD5_HUMAN]	7.3	4	4	4	534	60.054	5.32568	1.11269	1.15184	1.18455	1.14969	0.832678	0.934577	0.84804	0.871765	1.31881	0.00184305
Q8IVF7	Formin-like protein 3	FMNL3	Formin-like protein 3 OS=Homo sapiens OX=9606 GN=FMNL3 PE=1 SV=3 - [FMNL3_HUMAN]	4.28	3	6	11	1028	117.139	6.65381	1.23356	1.10101	1.15412	1.1629	0.877901	0.903853	0.871007	0.884254	1.31512	0.00218924
P15260	Interferon gamma receptor 1	IFNGR1	Interferon gamma receptor 1 OS=Homo sapiens OX=9606 GN=IFNGR1 PE=1 SV=1 - [INGR1_HUMAN]	3.48	2	2	5	489	54.3701	4.90674	1.08881	1.21769	1.18371	1.1634	0.915433	0.843651	0.896457	0.88518	1.31431	0.00323894
Q9H0R4	Haloacid dehalogenase-like hydrolase domain-containing protein 2	HDHD2	Haloacid dehalogenase-like hydrolase domain-containing protein 2 OS=Homo sapiens OX=9606 GN=HDHD2 PE=1 SV=1 - [HDHD2_HUMAN]	3.47	1	1	2	259	28.5179	6.23975	1.3095	1.09326	1.0745	1.15909	0.933536	0.851576	0.863058	0.882723	1.31309	0.0255747
Q6R327	Rapamycin-insensitive companion of mTOR	RICTOR	Rapamycin-insensitive companion of mTOR OS=Homo sapiens OX=9606 GN=RICTOR PE=1 SV=1 - [RICTR_HUMAN]	0.88	2	2	2	1708	192.097	7.47412	1.25108	1.07356	1.14253	1.15573	0.928035	0.884701	0.835598	0.882778	1.30919	0.00935768
O60449	Lymphocyte antigen 75	LY75	Lymphocyte antigen 75 OS=Homo sapiens OX=9606 GN=LY75 PE=1 SV=3 - [LY75_HUMAN]	1.45	2	2	2	1722	198.184	6.66846	1.13458	1.1092	1.19296	1.14558	0.889162	0.853952	0.886911	0.876675	1.30673	0.000594533
Q9Y6M7	Sodium bicarbonate cotransporter 3	SLC4A7	Sodium bicarbonate cotransporter 3 OS=Homo sapiens OX=9606 GN=SLC4A7 PE=1 SV=2 - [S4A7_HUMAN]	7	10	10	15	1214	135.957	6.7124	1.17152	1.10384	1.09321	1.12286	0.846578	0.858234	0.873345	0.859386	1.30658	0.000511953
Q9UER7	Death domain-associated protein 6	DAXX	Death domain-associated protein 6 OS=Homo sapiens OX=9606 GN=DAXX PE=1 SV=2 - [DAXX_HUMAN]	4.19	3	3	4	740	81.3229	4.86865	1.13716	1.09434	1.21594	1.14914	0.887224	0.875644	0.876531	0.8798	1.30614	0.00167176
P18433	Receptor-type tyrosine-protein phosphatase alpha	PTPRA	Receptor-type tyrosine-protein phosphatase alpha OS=Homo sapiens OX=9606 GN=PTPRA PE=1 SV=3 - [PTPRA_HUMAN]	1.37	1	1	2	802	90.6615	6.65381	1.12484	1.09713	1.22239	1.14812	0.884495	0.898541	0.854978	0.879338	1.30566	0.00257708
Q9BRZ2	E3 ubiquitin-protein ligase TRIM56	TRIM56	E3 ubiquitin-protein ligase TRIM56 OS=Homo sapiens OX=9606 GN=TRIM56 PE=1 SV=3 - [TRI56_HUMAN]	4.64	5	5	5	755	81.4365	7.73779	1.26398	1.04756	1.18242	1.16465	0.8633	0.9364	0.881236	0.893646	1.30326	0.0154068
Q9UL46	Proteasome activator complex subunit 2	PSME2	Proteasome activator complex subunit 2 OS=Homo sapiens OX=9606 GN=PSME2 PE=1 SV=4 - [PSME2_HUMAN]	32.64	10	10	38	239	27.3843	5.73193	1.16857	1.06624	1.17197	1.13559	0.832436	0.930428	0.858476	0.87378	1.29963	0.00449207
Q9UKL6	Phosphatidylcholine transfer protein	PCTP	Phosphatidylcholine transfer protein OS=Homo sapiens OX=9606 GN=PCTP PE=1 SV=1 - [PPCT_HUMAN]	6.54	2	2	3	214	24.8273	5.78271	1.15007	1.14152	1.11093	1.13417	0.836985	0.91049	0.874632	0.874035	1.29763	0.000432829
Q9H6Y7	E3 ubiquitin-protein ligase RNF167	RNF167	E3 ubiquitin-protein ligase RNF167 OS=Homo sapiens OX=9606 GN=RNF167 PE=1 SV=1 - [RN167_HUMAN]	8.29	4	4	5	350	38.2744	5.63037	1.16133	1.11907	1.15127	1.14389	0.883499	0.920766	0.840506	0.881591	1.29753	0.000581421
Q96MG8	Protein-L-isoaspartate O-methyltransferase domain-containing protein 1	PCMTD1	Protein-L-isoaspartate O-methyltransferase domain-containing protein 1 OS=Homo sapiens OX=9606 GN=PCMTD1 PE=1 SV=2 - [PCMD1_HUMAN]	2.52	1	1	1	357	40.6495	5.65576	1.0514	1.22047	1.13893	1.13693	0.874554	0.862503	0.894742	0.877266	1.296	0.00641415
Q9UGI8	Testin	TES	Testin OS=Homo sapiens OX=9606 GN=TES PE=1 SV=1 - [TES_HUMAN]	13.78	5	5	6	421	47.9639	7.6792	1.22633	1.14076	1.06205	1.14305	0.904846	0.838707	0.903139	0.882231	1.29563	0.00750619
Q96RT1	Erbin	ERBIN	Erbin OS=Homo sapiens OX=9606 GN=ERBIN PE=1 SV=2 - [ERBIN_HUMAN]	2.76	4	4	4	1412	158.2	5.50342	1.16335	1.11971	1.14606	1.14304	0.868052	0.86137	0.917492	0.882305	1.29552	0.000278947
Q96DB5	Regulator of microtubule dynamics protein 1	RMDN1	Regulator of microtubule dynamics protein 1 OS=Homo sapiens OX=9606 GN=RMDN1 PE=1 SV=1 - [RMD1_HUMAN]	13.06	4	4	4	314	35.7854	8.49951	1.04993	1.1345	1.18689	1.12378	0.830406	0.96199	0.817737	0.870044	1.29163	0.0141366
Q9NZZ3	Charged multivesicular body protein 5	CHMP5	Charged multivesicular body protein 5 OS=Homo sapiens OX=9606 GN=CHMP5 PE=1 SV=1 - [CHMP5_HUMAN]	21.46	5	5	11	219	24.5554	4.83057	1.16939	1.09347	1.13905	1.13397	0.831191	0.924217	0.886148	0.880519	1.28784	0.00190314
Q9P2Q2	FERM domain-containing protein 4A	FRMD4A	FERM domain-containing protein 4A OS=Homo sapiens OX=9606 GN=FRMD4A PE=1 SV=3 - [FRM4A_HUMAN]	2.89	3	4	6	1039	115.387	8.86572	1.19337	1.0623	1.16699	1.14089	0.85583	0.910927	0.89266	0.886472	1.28699	0.0041494
Q9UJ83	2-hydroxyacyl-CoA lyase 1	HACL1	2-hydroxyacyl-CoA lyase 1 OS=Homo sapiens OX=9606 GN=HACL1 PE=1 SV=2 - [HACL1_HUMAN]	5.54	4	4	5	578	63.6874	7.35693	1.16381	1.13299	1.13443	1.14374	0.910497	0.901987	0.856667	0.889717	1.28551	0.000200063
Q96T21	Selenocysteine insertion sequence-binding protein 2	SECISBP2	Selenocysteine insertion sequence-binding protein 2 OS=Homo sapiens OX=9606 GN=SECISBP2 PE=1 SV=2 - [SEBP2_HUMAN]	0.82	1	1	2	854	95.4024	8.11865	1.05385	1.20598	1.14131	1.13371	0.992208	0.783546	0.874621	0.883458	1.28327	0.0286513
P08962	CD63 antigen	CD63	CD63 antigen OS=Homo sapiens OX=9606 GN=CD63 PE=1 SV=2 - [CD63_HUMAN]	15.55	5	5	20	238	25.6191	7.81104	1.07912	1.22595	1.10104	1.13537	0.844283	0.936017	0.877776	0.886025	1.28142	0.00927897
Q5SRI9	Glycoprotein endo-alpha-1,2-mannosidase	MANEA	Glycoprotein endo-alpha-1,2-mannosidase OS=Homo sapiens OX=9606 GN=MANEA PE=1 SV=1 - [MANEA_HUMAN]	1.52	1	1	1	462	53.6371	9.11475	1.26757	1.00743	1.15515	1.14339	0.87124	0.847784	0.958828	0.892617	1.28094	0.0384959
P07900	Heat shock protein HSP 90-alpha	HSP90AA1	Heat shock protein HSP 90-alpha OS=Homo sapiens OX=9606 GN=HSP90AA1 PE=1 SV=5 - [HS90A_HUMAN]	65.71	29	52	259	732	84.6067	5.021	1.21343	1.06041	1.12047	1.13144	0.87117	0.887308	0.893095	0.883858	1.28011	0.00531942
Q96FV2	Secernin-2	SCRN2	Secernin-2 OS=Homo sapiens OX=9606 GN=SCRN2 PE=1 SV=3 - [SCRN2_HUMAN]	2.82	2	2	2	425	46.5672	5.66846	1.21399	1.04513	1.13601	1.13171	0.911144	0.81581	0.928023	0.884992	1.27878	0.0147164
Q9C0C2	182 kDa tankyrase-1-binding protein	TNKS1BP1	182 kDa tankyrase-1-binding protein OS=Homo sapiens OX=9606 GN=TNKS1BP1 PE=1 SV=4 - [TB182_HUMAN]	22.56	33	33	44	1729	181.685	4.85596	1.20176	1.08352	1.11928	1.13485	0.91908	0.892133	0.853874	0.888362	1.27747	0.0034541
O95749	Geranylgeranyl pyrophosphate synthase	GGPS1	Geranylgeranyl pyrophosphate synthase OS=Homo sapiens OX=9606 GN=GGPS1 PE=1 SV=1 - [GGPPS_HUMAN]	2	1	1	2	300	34.849	6.13818	1.25462	1.10502	1.05602	1.13856	0.89761	0.857621	0.924453	0.893228	1.27465	0.0174533
Q13443	Disintegrin and metalloproteinase domain-containing protein 9	ADAM9	Disintegrin and metalloproteinase domain-containing protein 9 OS=Homo sapiens OX=9606 GN=ADAM9 PE=1 SV=1 - [ADAM9_HUMAN]	14.53	12	12	22	819	90.4971	7.51807	1.24958	1.04476	1.10857	1.1343	0.834624	0.911747	0.92416	0.890177	1.27424	0.0215546
Q5FYB0	Arylsulfatase J	ARSJ	Arylsulfatase J OS=Homo sapiens OX=9606 GN=ARSJ PE=2 SV=1 - [ARSJ_HUMAN]	1	1	1	1	599	67.1929	9.01221	1.07719	1.10056	1.23169	1.13648	0.912426	0.985875	0.782592	0.893631	1.27175	0.0336402
Q02750	Dual specificity mitogen-activated protein kinase kinase 1	MAP2K1	Dual specificity mitogen-activated protein kinase kinase 1 OS=Homo sapiens OX=9606 GN=MAP2K1 PE=1 SV=2 - [MP2K1_HUMAN]	20.36	5	9	20	393	43.4113	6.62451	1.22793	1.08483	1.10477	1.13918	0.901662	0.895389	0.890806	0.895952	1.27147	0.00560994
P23497	Nuclear autoantigen Sp-100	SP100	Nuclear autoantigen Sp-100 OS=Homo sapiens OX=9606 GN=SP100 PE=1 SV=3 - [SP100_HUMAN]	15.59	9	14	32	879	100.354	8.22119	1.16099	1.09147	1.16714	1.13987	0.826982	0.9563	0.906329	0.896537	1.27141	0.0055702
Q8N1G2	Cap-specific mRNA (nucleoside-2'-O-)-methyltransferase 1	CMTR1	Cap-specific mRNA (nucleoside-2'-O-)-methyltransferase 1 OS=Homo sapiens OX=9606 GN=CMTR1 PE=1 SV=1 - [CMTR1_HUMAN]	3.47	3	3	3	835	95.26	7.04932	1.13822	1.02876	1.23538	1.13412	0.846737	0.929819	0.904347	0.893634	1.26911	0.0203666
Q9BPZ3	Polyadenylate-binding protein-interacting protein 2	PAIP2	Polyadenylate-binding protein-interacting protein 2 OS=Homo sapiens OX=9606 GN=PAIP2 PE=1 SV=1 - [PAIP2_HUMAN]	6.3	1	1	1	127	14.9749	4.11963	1.12895	1.00157	1.28288	1.1378	0.944748	0.899014	0.846537	0.896766	1.26878	0.0488994
O95834	Echinoderm microtubule-associated protein-like 2	EML2	Echinoderm microtubule-associated protein-like 2 OS=Homo sapiens OX=9606 GN=EML2 PE=1 SV=1 - [EMAL2_HUMAN]	10.02	6	6	9	649	70.6341	6.31592	1.20109	0.998627	1.1714	1.1237	0.839672	0.906971	0.910788	0.88581	1.26856	0.024029
Q9Y376	Calcium-binding protein 39	CAB39	Calcium-binding protein 39 OS=Homo sapiens OX=9606 GN=CAB39 PE=1 SV=1 - [CAB39_HUMAN]	39.3	15	15	24	341	39.8437	6.88818	1.1609	1.03588	1.19	1.12893	0.888347	0.881156	0.902626	0.89071	1.26745	0.00751902
P11047	Laminin subunit gamma-1	LAMC1	Laminin subunit gamma-1 OS=Homo sapiens OX=9606 GN=LAMC1 PE=1 SV=3 - [LAMC1_HUMAN]	21.32	32	32	62	1609	177.489	5.12256	1.25309	1.0543	1.09882	1.13541	0.883523	0.915258	0.889235	0.896005	1.26719	0.0171953
P15586	N-acetylglucosamine-6-sulfatase	GNS	N-acetylglucosamine-6-sulfatase OS=Homo sapiens OX=9606 GN=GNS PE=1 SV=3 - [GNS_HUMAN]	17.21	9	9	23	552	62.042	8.30908	1.18828	1.19262	1.01588	1.13226	0.932651	0.914665	0.834428	0.893915	1.26663	0.0220594
O00499	Myc box-dependent-interacting protein 1	BIN1	Myc box-dependent-interacting protein 1 OS=Homo sapiens OX=9606 GN=BIN1 PE=1 SV=1 - [BIN1_HUMAN]	11.64	8	8	12	593	64.6594	5.05908	1.14196	1.13944	1.10963	1.13034	0.93037	0.896215	0.851247	0.892611	1.26633	0.000699041
Q9BPZ7	Target of rapamycin complex 2 subunit MAPKAP1	MAPKAP1	Target of rapamycin complex 2 subunit MAPKAP1 OS=Homo sapiens OX=9606 GN=MAPKAP1 PE=1 SV=2 - [SIN1_HUMAN]	1.34	1	1	1	522	59.086	7.54736	1.12378	1.02983	1.25343	1.13568	0.936345	0.911964	0.843419	0.897243	1.26574	0.0277802
Q8TCT8	Signal peptide peptidase-like 2A	SPPL2A	Signal peptide peptidase-like 2A OS=Homo sapiens OX=9606 GN=SPPL2A PE=1 SV=2 - [SPP2A_HUMAN]	2.69	1	1	2	520	58.1043	8.32373	1.15138	1.07489	1.16413	1.13013	0.945255	0.792734	0.942156	0.893382	1.265	0.0146704
P10586	Receptor-type tyrosine-protein phosphatase F	PTPRF	Receptor-type tyrosine-protein phosphatase F OS=Homo sapiens OX=9606 GN=PTPRF PE=1 SV=2 - [PTPRF_HUMAN]	5.19	10	10	11	1907	212.744	6.30322	1.14443	1.1004	1.11643	1.12042	0.918958	0.884569	0.855155	0.886227	1.26426	0.000479601
Q96LD4	E3 ubiquitin-protein ligase TRIM47	TRIM47	E3 ubiquitin-protein ligase TRIM47 OS=Homo sapiens OX=9606 GN=TRIM47 PE=1 SV=2 - [TRI47_HUMAN]	12.7	7	7	9	638	69.4879	6.44287	1.14207	1.14541	1.09883	1.12877	0.835422	0.932991	0.920027	0.896147	1.25958	0.00240672
Q9Y666	Solute carrier family 12 member 7	SLC12A7	Solute carrier family 12 member 7 OS=Homo sapiens OX=9606 GN=SLC12A7 PE=1 SV=3 - [S12A7_HUMAN]	7.76	6	7	9	1083	119.029	6.7124	1.25623	1.0279	1.13824	1.14079	0.860227	0.970896	0.886664	0.905929	1.25925	0.0335821
Q8TCD1	UPF0729 protein C18orf32	C18orf32	UPF0729 protein C18orf32 OS=Homo sapiens OX=9606 GN=C18orf32 PE=3 SV=1 - [CR032_HUMAN]	23.68	2	2	2	76	8.66361	9.12939	1.25942	1.06771	1.07774	1.13496	0.886203	0.960581	0.858534	0.901773	1.25858	0.0282417
P55210	Caspase-7	CASP7	Caspase-7 OS=Homo sapiens OX=9606 GN=CASP7 PE=1 SV=1 - [CASP7_HUMAN]	22.11	7	7	12	303	34.2548	6.07471	1.1824	0.982948	1.15919	1.10818	0.851796	0.898085	0.896261	0.882047	1.25637	0.0250882
P53671	LIM domain kinase 2	LIMK2	LIM domain kinase 2 OS=Homo sapiens OX=9606 GN=LIMK2 PE=1 SV=1 - [LIMK2_HUMAN]	1.41	1	1	2	638	72.1851	7.1958	1.17751	1.08	1.12287	1.12679	0.871596	0.881821	0.942021	0.898479	1.25411	0.00308899
Q8IXB1	DnaJ homolog subfamily C member 10	DNAJC10	DnaJ homolog subfamily C member 10 OS=Homo sapiens OX=9606 GN=DNAJC10 PE=1 SV=2 - [DJC10_HUMAN]	17.53	13	13	27	793	91.0213	7.18115	1.14982	1.11599	1.11654	1.12745	0.919676	0.897587	0.881961	0.899741	1.25308	0.000129724
Q01469	Fatty acid-binding protein 5	FABP5	Fatty acid-binding protein 5 OS=Homo sapiens OX=9606 GN=FABP5 PE=1 SV=3 - [FABP5_HUMAN]	74.07	9	10	42	135	15.1546	7.00537	1.18961	1.18047	0.967955	1.11268	0.940545	0.873304	0.850272	0.88804	1.25296	0.043864
P60520	Gamma-aminobutyric acid receptor-associated protein-like 2	GABARAPL2	Gamma-aminobutyric acid receptor-associated protein-like 2 OS=Homo sapiens OX=9606 GN=GABARAPL2 PE=1 SV=1 - [GBRL2_HUMAN]	27.35	3	4	6	117	13.6581	8.104	1.03731	1.07097	1.2553	1.12119	0.833938	0.88055	0.970406	0.894965	1.25278	0.0452658
Q96QR8	Transcriptional activator protein Pur-beta	PURB	Transcriptional activator protein Pur-beta OS=Homo sapiens OX=9606 GN=PURB PE=1 SV=3 - [PURB_HUMAN]	16.03	5	5	10	312	33.2205	5.42725	1.17592	1.15824	1.07668	1.13694	0.94916	0.901062	0.875744	0.908655	1.25124	0.00363944
Q8NC96	Adaptin ear-binding coat-associated protein 1	NECAP1	Adaptin ear-binding coat-associated protein 1 OS=Homo sapiens OX=9606 GN=NECAP1 PE=1 SV=2 - [NECP1_HUMAN]	9.45	3	3	5	275	29.7191	6.80029	1.24652	1.06089	1.08448	1.13063	0.919433	0.913417	0.878859	0.903903	1.25083	0.0191398
Q7RTN6	STE20-related kinase adapter protein alpha	STRADA	STE20-related kinase adapter protein alpha OS=Homo sapiens OX=9606 GN=STRADA PE=1 SV=1 - [STRAA_HUMAN]	2.55	1	1	2	431	48.3383	6.48096	1.08827	1.14056	1.13947	1.12277	0.960365	0.838906	0.893897	0.897723	1.25069	0.0045289
O14966	Ras-related protein Rab-7L1	RAB29	Ras-related protein Rab-7L1 OS=Homo sapiens OX=9606 GN=RAB29 PE=1 SV=1 - [RAB7L_HUMAN]	14.78	2	3	3	203	23.1404	7.18115	0.987026	1.1593	1.20352	1.11661	0.823069	0.957416	0.900146	0.893544	1.24965	0.0436782
Q9HAN9	Nicotinamide/nicotinic acid mononucleotide adenylyltransferase 1	NMNAT1	Nicotinamide/nicotinic acid mononucleotide adenylyltransferase 1 OS=Homo sapiens OX=9606 GN=NMNAT1 PE=1 SV=1 - [NMNA1_HUMAN]	11.11	4	4	6	279	31.9126	8.86572	1.07129	1.04235	1.16561	1.09308	0.895513	0.882557	0.847191	0.875087	1.24911	0.0054658
P46199	Translation initiation factor IF-2, mitochondrial	MTIF2	Translation initiation factor IF-2, mitochondrial OS=Homo sapiens OX=9606 GN=MTIF2 PE=1 SV=2 - [IF2M_HUMAN]	0.96	1	1	2	727	81.2665	7.15186	1.15663	1.10793	1.10672	1.12376	0.939974	0.840277	0.921892	0.900715	1.24763	0.00304231
Q53EP0	Fibronectin type III domain-containing protein 3B	FNDC3B	Fibronectin type III domain-containing protein 3B OS=Homo sapiens OX=9606 GN=FNDC3B PE=1 SV=2 - [FND3B_HUMAN]	11.63	13	13	27	1204	132.803	5.94775	1.25415	1.03524	1.10702	1.13213	0.934898	0.896605	0.891004	0.907502	1.24753	0.0270463
O14548	Cytochrome c oxidase subunit 7A-related protein, mitochondrial	COX7A2L	Cytochrome c oxidase subunit 7A-related protein, mitochondrial OS=Homo sapiens OX=9606 GN=COX7A2L PE=1 SV=2 - [COX7R_HUMAN]	17.54	2	2	3	114	12.6065	9.42236	1.19415	1.04458	1.15552	1.13141	0.944087	0.873091	0.903935	0.907038	1.24737	0.0104176
Q6UXH1	Cysteine-rich with EGF-like domain protein 2	CRELD2	Cysteine-rich with EGF-like domain protein 2 OS=Homo sapiens OX=9606 GN=CRELD2 PE=1 SV=1 - [CREL2_HUMAN]	18.98	7	7	10	353	38.1658	4.58936	1.16081	1.13701	1.05082	1.11621	0.937175	0.889868	0.863204	0.896749	1.24473	0.0052789
Q9NUL5	Repressor of yield of DENV protein	RYDEN	Repressor of yield of DENV protein OS=Homo sapiens OX=9606 GN=RYDEN PE=1 SV=2 - [RYDEN_HUMAN]	15.12	5	5	9	291	33.0892	7.25439	1.19821	1.05511	1.11494	1.12275	0.875105	0.949165	0.882017	0.902095	1.24461	0.00986904
Q8WXA3	RUN and FYVE domain-containing protein 2	RUFY2	RUN and FYVE domain-containing protein 2 OS=Homo sapiens OX=9606 GN=RUFY2 PE=1 SV=3 - [RUFY2_HUMAN]	5.12	3	4	5	606	69.9662	5.8335	1.05576	1.11397	1.19258	1.12077	0.891784	0.917117	0.893384	0.900762	1.24425	0.00556139
Q96SB4	SRSF protein kinase 1	SRPK1	SRSF protein kinase 1 OS=Homo sapiens OX=9606 GN=SRPK1 PE=1 SV=2 - [SRPK1_HUMAN]	11.76	9	10	14	655	74.2784	6.16357	1.20935	1.09049	1.10256	1.13414	0.932766	0.91891	0.885051	0.912242	1.24324	0.00532657
O95819	Mitogen-activated protein kinase kinase kinase kinase 4	MAP4K4	Mitogen-activated protein kinase kinase kinase kinase 4 OS=Homo sapiens OX=9606 GN=MAP4K4 PE=1 SV=2 - [M4K4_HUMAN]	12.51	11	18	31	1239	142.013	7.45947	1.16754	1.08395	1.12775	1.12641	0.9345	0.899583	0.886025	0.906702	1.24232	0.00144953
Q9H223	EH domain-containing protein 4	EHD4	EH domain-containing protein 4 OS=Homo sapiens OX=9606 GN=EHD4 PE=1 SV=1 - [EHD4_HUMAN]	43.25	19	24	74	541	61.1365	6.75635	1.12616	1.11691	1.12167	1.12158	0.861253	0.936323	0.911754	0.90311	1.24191	0.000604115
Q96LR5	Ubiquitin-conjugating enzyme E2 E2	UBE2E2	Ubiquitin-conjugating enzyme E2 E2 OS=Homo sapiens OX=9606 GN=UBE2E2 PE=1 SV=1 - [UB2E2_HUMAN]	8.46	1	2	3	201	22.2411	7.7085	1.07925	1.11241	1.15867	1.11678	0.811427	0.939264	0.948061	0.899584	1.24144	0.0120468
P21283	V-type proton ATPase subunit C 1	ATP6V1C1	V-type proton ATPase subunit C 1 OS=Homo sapiens OX=9606 GN=ATP6V1C1 PE=1 SV=4 - [VATC1_HUMAN]	31.41	13	13	25	382	43.914	7.45947	1.1773	1.05497	1.12363	1.11863	0.885872	0.918674	0.903359	0.902635	1.2393	0.00414477
Q9NUN5	Probable lysosomal cobalamin transporter	LMBRD1	Probable lysosomal cobalamin transporter OS=Homo sapiens OX=9606 GN=LMBRD1 PE=1 SV=1 - [LMBD1_HUMAN]	3.33	1	1	1	540	61.3491	7.76709	1.23565	1.12061	1.0199	1.12539	0.894777	0.951871	0.878522	0.90839	1.23888	0.0305271
Q15262	Receptor-type tyrosine-protein phosphatase kappa	PTPRK	Receptor-type tyrosine-protein phosphatase kappa OS=Homo sapiens OX=9606 GN=PTPRK PE=1 SV=2 - [PTPRK_HUMAN]	3.06	4	4	4	1439	161.998	5.89697	1.12736	1.00913	1.19203	1.10951	0.891843	0.939235	0.855794	0.895624	1.23881	0.0219482
P62745	Rho-related GTP-binding protein RhoB	RHOB	Rho-related GTP-binding protein RhoB OS=Homo sapiens OX=9606 GN=RHOB PE=1 SV=1 - [RHOB_HUMAN]	29.08	4	5	11	196	22.1091	5.23682	1.20478	1.06119	1.13942	1.13513	0.956594	0.845203	0.948251	0.916683	1.2383	0.0163422
Q96RQ9	L-amino-acid oxidase	IL4I1	L-amino-acid oxidase OS=Homo sapiens OX=9606 GN=IL4I1 PE=1 SV=1 - [OXLA_HUMAN]	2.65	1	1	2	567	62.8417	8.67529	1.15029	1.07855	1.13528	1.12137	0.91553	0.920488	0.881211	0.905743	1.23807	0.00100788
P36959	GMP reductase 1	GMPR	GMP reductase 1 OS=Homo sapiens OX=9606 GN=GMPR PE=1 SV=1 - [GMPR1_HUMAN]	18.26	4	6	14	345	37.3948	7.06396	1.19828	1.06614	1.08993	1.11812	0.844675	0.951896	0.913893	0.903488	1.23756	0.0139379
O60551	Glycylpeptide N-tetradecanoyltransferase 2	NMT2	Glycylpeptide N-tetradecanoyltransferase 2 OS=Homo sapiens OX=9606 GN=NMT2 PE=1 SV=1 - [NMT2_HUMAN]	17.47	6	9	14	498	56.9442	7.57666	1.24068	1.0261	1.11183	1.1262	0.84567	0.925407	0.959344	0.91014	1.2374	0.0380905
P53367	Arfaptin-1	ARFIP1	Arfaptin-1 OS=Homo sapiens OX=9606 GN=ARFIP1 PE=1 SV=2 - [ARFP1_HUMAN]	15.82	5	7	11	373	41.7126	6.69775	1.09036	1.06894	1.14441	1.10124	0.871625	0.898785	0.902	0.890804	1.23623	0.000998901
Q9P2W9	Syntaxin-18	STX18	Syntaxin-18 OS=Homo sapiens OX=9606 GN=STX18 PE=1 SV=1 - [STX18_HUMAN]	21.19	7	7	8	335	38.6496	5.49072	1.157	1.06682	1.07074	1.09818	0.900511	0.914701	0.85139	0.888868	1.23549	0.0039822
Q9NRZ7	1-acyl-sn-glycerol-3-phosphate acyltransferase gamma	AGPAT3	1-acyl-sn-glycerol-3-phosphate acyltransferase gamma OS=Homo sapiens OX=9606 GN=AGPAT3 PE=1 SV=1 - [PLCC_HUMAN]	11.17	5	5	9	376	43.3527	8.71924	1.09861	1.10963	1.14259	1.11694	0.901654	0.909954	0.901653	0.90442	1.23498	9.50863e-05
P21964	Catechol O-methyltransferase	COMT	Catechol O-methyltransferase OS=Homo sapiens OX=9606 GN=COMT PE=1 SV=2 - [COMT_HUMAN]	41.33	9	9	21	271	30.0176	5.46533	1.04941	1.13631	1.10698	1.09757	0.896156	0.88252	0.888993	0.889223	1.2343	0.00128248
Q96HP0	Dedicator of cytokinesis protein 6	DOCK6	Dedicator of cytokinesis protein 6 OS=Homo sapiens OX=9606 GN=DOCK6 PE=1 SV=3 - [DOCK6_HUMAN]	8.79	17	20	31	2047	229.414	6.7417	1.19722	1.09125	1.07662	1.1217	0.933027	0.90474	0.890917	0.909561	1.23323	0.00605505
P13747	HLA class I histocompatibility antigen, alpha chain E	HLA-E	HLA class I histocompatibility antigen, alpha chain E OS=Homo sapiens OX=9606 GN=HLA-E PE=1 SV=4 - [HLAE_HUMAN]	23.18	5	7	17	358	40.0327	5.8335	1.27011	1.03746	1.11324	1.14027	0.874777	0.967837	0.931627	0.924747	1.23306	0.0429983
Q9Y6Q9	Nuclear receptor coactivator 3	NCOA3	Nuclear receptor coactivator 3 OS=Homo sapiens OX=9606 GN=NCOA3 PE=1 SV=1 - [NCOA3_HUMAN]	0.56	1	1	1	1424	155.195	7.47412	1.20445	1.08643	1.08895	1.12661	0.960295	0.99519	0.785631	0.913706	1.23301	0.0480372
O00468	Agrin	AGRN	Agrin OS=Homo sapiens OX=9606 GN=AGRN PE=1 SV=6 - [AGRIN_HUMAN]	5.71	11	11	14	2068	217.179	6.39209	1.19689	1.02603	1.11863	1.11385	0.820402	0.955809	0.934408	0.90354	1.23277	0.0315734
Q9BT09	Protein canopy homolog 3	CNPY3	Protein canopy homolog 3 OS=Homo sapiens OX=9606 GN=CNPY3 PE=1 SV=1 - [CNPY3_HUMAN]	17.63	4	4	6	278	30.7287	5.49072	1.15256	1.05194	1.07073	1.09174	0.918016	0.868184	0.872811	0.886337	1.23175	0.00409518
Q8WUB8	PHD finger protein 10	PHF10	PHD finger protein 10 OS=Homo sapiens OX=9606 GN=PHF10 PE=1 SV=3 - [PHF10_HUMAN]	2.41	1	1	1	498	56.0151	6.62451	1.15965	1.0534	1.14095	1.118	0.851281	0.931181	0.942527	0.908329	1.23083	0.00855836
Q96DZ1	Endoplasmic reticulum lectin 1	ERLEC1	Endoplasmic reticulum lectin 1 OS=Homo sapiens OX=9606 GN=ERLEC1 PE=1 SV=1 - [ERLEC_HUMAN]	12.42	6	6	7	483	54.8233	6.27783	1.14545	1.07655	1.12288	1.11496	0.891766	0.94371	0.882576	0.906018	1.23062	0.00168008
Q9Y4D7	Plexin-D1	PLXND1	Plexin-D1 OS=Homo sapiens OX=9606 GN=PLXND1 PE=1 SV=3 - [PLXD1_HUMAN]	9.71	20	21	30	1925	211.871	7.15186	1.11739	1.09666	1.10071	1.10492	0.903166	0.898286	0.896971	0.899474	1.22841	6.42346e-06
P46926	Glucosamine-6-phosphate isomerase 1	GNPDA1	Glucosamine-6-phosphate isomerase 1 OS=Homo sapiens OX=9606 GN=GNPDA1 PE=1 SV=1 - [GNPI1_HUMAN]	32.18	6	10	20	289	32.6476	6.91748	1.23528	1.08745	1.02799	1.11691	0.879456	0.940531	0.910801	0.910262	1.22702	0.0321613
Q9GZT9	Egl nine homolog 1	EGLN1	Egl nine homolog 1 OS=Homo sapiens OX=9606 GN=EGLN1 PE=1 SV=1 - [EGLN1_HUMAN]	13.62	5	5	5	426	45.9918	8.52881	1.07104	1.08367	1.14034	1.09835	0.909682	0.882389	0.893593	0.895221	1.2269	0.000867549
P51114	Fragile X mental retardation syndrome-related protein 1	FXR1	Fragile X mental retardation syndrome-related protein 1 OS=Homo sapiens OX=9606 GN=FXR1 PE=1 SV=3 - [FXR1_HUMAN]	31.88	15	17	28	621	69.6779	6.15088	1.15107	1.11738	1.08424	1.11757	0.918004	0.89712	0.920356	0.911827	1.22563	0.000570876
Q6NYC8	Phostensin	PPP1R18	Phostensin OS=Homo sapiens OX=9606 GN=PPP1R18 PE=1 SV=1 - [PPR18_HUMAN]	26.43	16	16	24	613	67.9015	5.40186	1.14266	1.07988	1.09365	1.1054	0.892408	0.923176	0.890257	0.901947	1.22557	0.000736116
Q6IAN0	Dehydrogenase/reductase SDR family member 7B	DHRS7B	Dehydrogenase/reductase SDR family member 7B OS=Homo sapiens OX=9606 GN=DHRS7B PE=1 SV=2 - [DRS7B_HUMAN]	5.85	2	2	3	325	35.0966	9.5542	1.20303	1.06906	1.02961	1.10057	0.918682	0.915932	0.860235	0.898283	1.22519	0.0222943
Q96CS3	FAS-associated factor 2	FAF2	FAS-associated factor 2 OS=Homo sapiens OX=9606 GN=FAF2 PE=1 SV=2 - [FAF2_HUMAN]	20.45	8	8	15	445	52.5905	5.61768	1.21769	1.07023	1.08008	1.12267	0.926281	0.924088	0.899117	0.916496	1.22496	0.0130448
Q9H0G5	Nuclear speckle splicing regulatory protein 1	NSRP1	Nuclear speckle splicing regulatory protein 1 OS=Homo sapiens OX=9606 GN=NSRP1 PE=1 SV=1 - [NSRP1_HUMAN]	9.5	5	5	5	558	66.3501	8.83643	1.10442	1.087	1.13385	1.10843	0.97369	0.887129	0.854308	0.905042	1.22472	0.00595615
P57764	Gasdermin-D	GSDMD	Gasdermin-D OS=Homo sapiens OX=9606 GN=GSDMD PE=1 SV=1 - [GSDMD_HUMAN]	19.42	8	8	14	484	52.7678	5.08447	1.15356	1.04865	1.12561	1.10927	0.86098	0.9368	0.919849	0.905876	1.22453	0.00637885
Q9BR76	Coronin-1B	CORO1B	Coronin-1B OS=Homo sapiens OX=9606 GN=CORO1B PE=1 SV=1 - [COR1B_HUMAN]	30.06	15	15	28	489	54.2003	5.88428	1.26244	1.04454	1.04638	1.11779	0.914697	0.904975	0.920435	0.913369	1.22381	0.0477896
Q9P0J7	E3 ubiquitin-protein ligase KCMF1	KCMF1	E3 ubiquitin-protein ligase KCMF1 OS=Homo sapiens OX=9606 GN=KCMF1 PE=1 SV=2 - [KCMF1_HUMAN]	8.14	4	4	9	381	41.9189	5.65576	1.12742	1.03504	1.13816	1.10021	0.876811	0.931633	0.889141	0.899195	1.22355	0.00540835
Q96FZ2	Abasic site processing protein HMCES	HMCES	Abasic site processing protein HMCES OS=Homo sapiens OX=9606 GN=HMCES PE=1 SV=1 - [HMCES_HUMAN]	1.98	1	1	1	354	40.5492	8.14795	1.07044	1.19259	1.06044	1.10782	0.906572	0.864695	0.94507	0.905446	1.22351	0.0139111
P05455	Lupus La protein	SSB	Lupus La protein OS=Homo sapiens OX=9606 GN=SSB PE=1 SV=2 - [LA_HUMAN]	40.69	23	23	70	408	46.8082	7.12256	1.08817	1.13919	1.093	1.10679	0.901001	0.898566	0.914737	0.904768	1.22328	0.000288701
P07947	Tyrosine-protein kinase Yes	YES1	Tyrosine-protein kinase Yes OS=Homo sapiens OX=9606 GN=YES1 PE=1 SV=3 - [YES_HUMAN]	14.36	2	8	11	543	60.7625	6.7417	1.23482	1.04241	1.08271	1.11998	0.916483	0.941075	0.890449	0.916003	1.22268	0.0278332
Q13442	28 kDa heat- and acid-stable phosphoprotein	PDAP1	28 kDa heat- and acid-stable phosphoprotein OS=Homo sapiens OX=9606 GN=PDAP1 PE=1 SV=1 - [HAP28_HUMAN]	50.28	12	12	23	181	20.6176	8.86572	1.14743	1.13465	1.03748	1.10652	0.968141	0.87383	0.876361	0.906111	1.22118	0.0126026
Q6Y2X3	DnaJ homolog subfamily C member 14	DNAJC14	DnaJ homolog subfamily C member 14 OS=Homo sapiens OX=9606 GN=DNAJC14 PE=2 SV=2 - [DJC14_HUMAN]	1	1	1	1	702	78.5191	8.08936	1.19321	1.03968	1.11448	1.11579	0.877683	0.921076	0.942914	0.913891	1.22092	0.0139115
P30519	Heme oxygenase 2	HMOX2	Heme oxygenase 2 OS=Homo sapiens OX=9606 GN=HMOX2 PE=1 SV=2 - [HMOX2_HUMAN]	36.08	11	11	27	316	36.0098	5.41455	1.15144	1.09513	1.06176	1.10278	0.89466	0.911147	0.909966	0.905258	1.21819	0.00178139
P78536	Disintegrin and metalloproteinase domain-containing protein 17	ADAM17	Disintegrin and metalloproteinase domain-containing protein 17 OS=Homo sapiens OX=9606 GN=ADAM17 PE=1 SV=1 - [ADA17_HUMAN]	11.77	12	12	15	824	92.9613	5.75732	1.22642	1.01113	1.14916	1.1289	0.927062	0.937934	0.915429	0.926809	1.21805	0.033139
P41226	Ubiquitin-like modifier-activating enzyme 7	UBA7	Ubiquitin-like modifier-activating enzyme 7 OS=Homo sapiens OX=9606 GN=UBA7 PE=1 SV=2 - [UBA7_HUMAN]	10.77	11	11	13	1012	111.624	6.03662	1.1731	1.01054	1.13266	1.10543	0.846073	0.972316	0.905247	0.907878	1.2176	0.0316683
P02792	Ferritin light chain	FTL	Ferritin light chain OS=Homo sapiens OX=9606 GN=FTL PE=1 SV=2 - [FRIL_HUMAN]	33.14	6	6	15	175	20.0071	5.78271	1.22348	1.02512	1.08128	1.10996	0.881301	0.958686	0.898468	0.912818	1.21597	0.0361018
Q641Q2	WASH complex subunit 2A	WASHC2A	WASH complex subunit 2A OS=Homo sapiens OX=9606 GN=WASHC2A PE=1 SV=3 - [WAC2A_HUMAN]	14.47	5	16	26	1341	147.095	4.80518	1.24644	1.02159	1.06356	1.11053	0.919159	0.914918	0.912591	0.915556	1.21296	0.0476549
P50502	Hsc70-interacting protein	ST13	Hsc70-interacting protein OS=Homo sapiens OX=9606 GN=ST13 PE=1 SV=2 - [F10A1_HUMAN]	40.65	16	17	65	369	41.3055	5.2749	1.10102	1.14937	1.05499	1.10179	0.938602	0.893548	0.894919	0.909023	1.21206	0.00340721
Q96D31	Calcium release-activated calcium channel protein 1	ORAI1	Calcium release-activated calcium channel protein 1 OS=Homo sapiens OX=9606 GN=ORAI1 PE=1 SV=2 - [CRCM1_HUMAN]	6.64	2	2	2	301	32.6477	8.32373	1.16568	1.09173	1.0731	1.11017	0.834495	1.03811	0.878324	0.916975	1.21069	0.0468658
P23381	Tryptophan--tRNA ligase, cytoplasmic	WARS	Tryptophan--tRNA ligase, cytoplasmic OS=Homo sapiens OX=9606 GN=WARS PE=1 SV=2 - [SYWC_HUMAN]	54.56	22	22	97	471	53.1316	6.22705	1.03345	1.14219	1.13278	1.10281	0.880329	0.943916	0.908979	0.911075	1.21045	0.00820196
Q9BX59	Tapasin-related protein	TAPBPL	Tapasin-related protein OS=Homo sapiens OX=9606 GN=TAPBPL PE=1 SV=2 - [TPSNR_HUMAN]	1.92	1	1	1	468	50.1514	5.26221	1.01722	1.10642	1.19595	1.10653	0.95236	0.947638	0.843523	0.914507	1.20998	0.0374535
Q92615	La-related protein 4B	LARP4B	La-related protein 4B OS=Homo sapiens OX=9606 GN=LARP4B PE=1 SV=3 - [LAR4B_HUMAN]	7.86	6	6	9	738	80.5026	6.91748	1.12362	1.05056	1.10198	1.09205	0.950255	0.839555	0.918362	0.902724	1.20973	0.00860928
O60749	Sorting nexin-2	SNX2	Sorting nexin-2 OS=Homo sapiens OX=9606 GN=SNX2 PE=1 SV=2 - [SNX2_HUMAN]	27.55	14	16	28	519	58.4347	5.12256	1.10273	1.09834	1.07965	1.09357	0.88699	0.922033	0.903971	0.904332	1.20926	0.000105694
Q9UJV9	Probable ATP-dependent RNA helicase DDX41	DDX41	Probable ATP-dependent RNA helicase DDX41 OS=Homo sapiens OX=9606 GN=DDX41 PE=1 SV=2 - [DDX41_HUMAN]	3.7	2	2	2	622	69.793	6.84424	1.18761	1.11944	1.02002	1.10902	0.916885	0.905946	0.928509	0.917113	1.20925	0.0174065
P09669	Cytochrome c oxidase subunit 6C	COX6C	Cytochrome c oxidase subunit 6C OS=Homo sapiens OX=9606 GN=COX6C PE=1 SV=2 - [COX6C_HUMAN]	42.67	6	6	10	75	8.77569	10.3892	1.07335	1.13618	1.09694	1.10215	0.951585	0.916206	0.867875	0.911889	1.20865	0.00332509
Q7L311	Armadillo repeat-containing X-linked protein 2	ARMCX2	Armadillo repeat-containing X-linked protein 2 OS=Homo sapiens OX=9606 GN=ARMCX2 PE=2 SV=1 - [ARMX2_HUMAN]	9.02	6	6	10	632	65.6427	8.52881	1.02787	1.0734	1.21367	1.10498	0.929281	0.891169	0.922496	0.914315	1.20854	0.0289066
Q53ET0	CREB-regulated transcription coactivator 2	CRTC2	CREB-regulated transcription coactivator 2 OS=Homo sapiens OX=9606 GN=CRTC2 PE=1 SV=2 - [CRTC2_HUMAN]	1.01	1	1	1	693	73.2564	7.10791	1.02303	1.14589	1.13445	1.10112	0.987837	0.830137	0.921742	0.913239	1.20574	0.0355206
Q9ULI4	Kinesin-like protein KIF26A	KIF26A	Kinesin-like protein KIF26A OS=Homo sapiens OX=9606 GN=KIF26A PE=1 SV=3 - [KI26A_HUMAN]	0.58	1	2	2	1882	194.468	8.80713	1.03515	1.09629	1.18563	1.10569	0.936943	0.984247	0.83216	0.917783	1.20474	0.0400167
Q8N4C8	Misshapen-like kinase 1	MINK1	Misshapen-like kinase 1 OS=Homo sapiens OX=9606 GN=MINK1 PE=1 SV=2 - [MINK1_HUMAN]	7.73	7	12	18	1332	149.729	7.85498	1.16288	1.08759	1.04172	1.0974	0.937774	0.897481	0.898889	0.911381	1.2041	0.00785398
Q86X10	Ral GTPase-activating protein subunit beta	RALGAPB	Ral GTPase-activating protein subunit beta OS=Homo sapiens OX=9606 GN=RALGAPB PE=1 SV=1 - [RLGPB_HUMAN]	0.6	1	1	1	1494	166.692	6.78564	1.03787	1.10566	1.164	1.10251	0.928784	0.922388	0.896948	0.91604	1.20356	0.00779721
Q9UJS0	Calcium-binding mitochondrial carrier protein Aralar2	SLC25A13	Calcium-binding mitochondrial carrier protein Aralar2 OS=Homo sapiens OX=9606 GN=SLC25A13 PE=1 SV=2 - [CMC2_HUMAN]	19.26	8	13	19	675	74.1286	8.6167	1.16154	1.06925	1.08585	1.10555	0.890141	0.93015	0.940019	0.920103	1.20155	0.00452822
Q9Y5B0	RNA polymerase II subunit A C-terminal domain phosphatase	CTDP1	RNA polymerase II subunit A C-terminal domain phosphatase OS=Homo sapiens OX=9606 GN=CTDP1 PE=1 SV=3 - [CTDP1_HUMAN]	0.83	1	1	2	961	104.335	5.2749	1.13855	1.08607	1.0893	1.10464	1.00045	0.848008	0.910095	0.919518	1.20133	0.0174637
Q8IY26	Phospholipid phosphatase 6	PLPP6	Phospholipid phosphatase 6 OS=Homo sapiens OX=9606 GN=PLPP6 PE=1 SV=3 - [PLPP6_HUMAN]	3.39	1	1	1	295	32.1728	9.99365	1.12266	1.10824	1.08023	1.10371	0.868743	0.970487	0.917597	0.918942	1.20107	0.00442171
Q9NYZ1	Golgi apparatus membrane protein TVP23 homolog B	TVP23B	Golgi apparatus membrane protein TVP23 homolog B OS=Homo sapiens OX=9606 GN=TVP23B PE=1 SV=2 - [TV23B_HUMAN]	20.98	3	3	5	205	23.561	8.35303	1.16101	1.0195	1.13468	1.10506	0.956683	0.913943	0.88997	0.920199	1.2009	0.0178234
Q99758	ATP-binding cassette sub-family A member 3	ABCA3	ATP-binding cassette sub-family A member 3 OS=Homo sapiens OX=9606 GN=ABCA3 PE=1 SV=2 - [ABCA3_HUMAN]	4.64	7	7	7	1704	191.239	7.62061	1.02617	1.08513	1.16634	1.09255	0.865811	0.99094	0.874279	0.910343	1.20015	0.0335019
Q9Y496	Kinesin-like protein KIF3A	KIF3A	Kinesin-like protein KIF3A OS=Homo sapiens OX=9606 GN=KIF3A PE=1 SV=4 - [KIF3A_HUMAN]	3.86	2	3	5	699	79.991	6.53662	0.866127	0.898266	0.955368	0.906587	1.0419	1.10568	1.11859	1.08872	0.832706	0.00667038
P48509	CD151 antigen	CD151	CD151 antigen OS=Homo sapiens OX=9606 GN=CD151 PE=1 SV=3 - [CD151_HUMAN]	20.95	6	6	26	253	28.2763	7.47412	0.811322	0.948181	0.922219	0.893908	1.0665	1.07645	1.07783	1.07359	0.832633	0.0129902
Q9Y680	Peptidyl-prolyl cis-trans isomerase FKBP7	FKBP7	Peptidyl-prolyl cis-trans isomerase FKBP7 OS=Homo sapiens OX=9606 GN=FKBP7 PE=1 SV=2 - [FKBP7_HUMAN]	32.88	7	7	10	222	25.7779	6.31592	0.839457	0.980603	0.885069	0.90171	1.11268	1.07555	1.06187	1.08337	0.832321	0.0148112
Q04446	1,4-alpha-glucan-branching enzyme	GBE1	1,4-alpha-glucan-branching enzyme OS=Homo sapiens OX=9606 GN=GBE1 PE=1 SV=3 - [GLGB_HUMAN]	33.33	23	23	66	702	80.4226	6.31592	0.851294	0.939466	0.919251	0.903337	1.06967	1.09257	1.09389	1.08538	0.832281	0.00281313
P46013	Proliferation marker protein Ki-67	MKI67	Proliferation marker protein Ki-67 OS=Homo sapiens OX=9606 GN=MKI67 PE=1 SV=2 - [KI67_HUMAN]	1.44	5	5	5	3256	358.474	9.45166	1.04173	0.841534	0.8684	0.917221	1.09002	1.13016	1.08669	1.10229	0.832105	0.0450361
Q86SK9	Stearoyl-CoA desaturase 5	SCD5	Stearoyl-CoA desaturase 5 OS=Homo sapiens OX=9606 GN=SCD5 PE=1 SV=2 - [SCD5_HUMAN]	9.09	2	2	3	330	37.5864	9.61279	0.907558	0.937762	0.865792	0.903704	1.07409	1.08501	1.09911	1.08607	0.832087	0.00117374
Q96HC4	PDZ and LIM domain protein 5	PDLIM5	PDZ and LIM domain protein 5 OS=Homo sapiens OX=9606 GN=PDLIM5 PE=1 SV=5 - [PDLI5_HUMAN]	45.81	28	28	87	596	63.9045	8.20654	0.784008	1.00426	0.919792	0.902686	1.09856	1.06759	1.09053	1.08556	0.831539	0.0477697
Q02447	Transcription factor Sp3	SP3	Transcription factor Sp3 OS=Homo sapiens OX=9606 GN=SP3 PE=1 SV=3 - [SP3_HUMAN]	2.05	1	2	2	781	81.8756	5.26221	0.902778	0.836051	0.99682	0.911883	1.10435	1.12803	1.05849	1.09696	0.831285	0.0220488
P16104	Histone H2AX	H2AFX	Histone H2AX OS=Homo sapiens OX=9606 GN=H2AFX PE=1 SV=2 - [H2AX_HUMAN]	37.76	7	10	31	143	15.1354	10.7407	0.912329	0.927335	0.904657	0.914774	1.16261	1.04522	1.0939	1.10058	0.831178	0.00586474
Q5JTV8	Torsin-1A-interacting protein 1	TOR1AIP1	Torsin-1A-interacting protein 1 OS=Homo sapiens OX=9606 GN=TOR1AIP1 PE=1 SV=2 - [TOIP1_HUMAN]	21.78	10	11	25	583	66.2083	8.17725	0.862756	0.939304	0.899111	0.90039	1.10058	1.0966	1.05356	1.08358	0.830941	0.00237848
Q8WUH6	Transmembrane protein 263	TMEM263	Transmembrane protein 263 OS=Homo sapiens OX=9606 GN=TMEM263 PE=1 SV=1 - [TM263_HUMAN]	55.17	5	5	7	116	11.7411	9.31982	0.852332	0.963144	0.912228	0.909235	1.10898	1.04358	1.13037	1.09431	0.830875	0.0109929
P45973	Chromobox protein homolog 5	CBX5	Chromobox protein homolog 5 OS=Homo sapiens OX=9606 GN=CBX5 PE=1 SV=1 - [CBX5_HUMAN]	34.55	6	7	14	191	22.2111	5.85889	0.897422	0.964502	0.875377	0.912433	1.15237	1.03816	1.10535	1.09863	0.83052	0.0119818
Q6ZTK2	Putative uncharacterized protein LOC400499		Putative uncharacterized protein LOC400499 OS=Homo sapiens OX=9606 PE=2 SV=1 - [YP015_HUMAN]	1.09	1	1	1	550	61.895	8.88037	0.803468	0.923973	0.99122	0.90622	1.16528	1.04638	1.06229	1.09132	0.830393	0.0493733
P17050	Alpha-N-acetylgalactosaminidase	NAGA	Alpha-N-acetylgalactosaminidase OS=Homo sapiens OX=9606 GN=NAGA PE=1 SV=2 - [NAGAB_HUMAN]	5.11	2	2	2	411	46.5339	5.18604	0.806902	0.982427	0.916721	0.902016	1.09017	1.07867	1.09083	1.08655	0.830162	0.0228886
P54886	Delta-1-pyrroline-5-carboxylate synthase	ALDH18A1	Delta-1-pyrroline-5-carboxylate synthase OS=Homo sapiens OX=9606 GN=ALDH18A1 PE=1 SV=2 - [P5CS_HUMAN]	24.53	20	20	42	795	87.2475	7.12256	0.926647	0.920215	0.88091	0.909258	1.10695	1.10239	1.07865	1.09599	0.829619	0.000370336
Q27J81	Inverted formin-2	INF2	Inverted formin-2 OS=Homo sapiens OX=9606 GN=INF2 PE=1 SV=2 - [INF2_HUMAN]	20.5	20	22	34	1249	135.54	5.37646	0.793768	0.931923	0.974987	0.900226	1.06152	1.1419	1.05562	1.08634	0.828675	0.0386182
P28799	Progranulin	GRN	Progranulin OS=Homo sapiens OX=9606 GN=GRN PE=1 SV=2 - [GRN_HUMAN]	21.08	11	11	27	593	63.4998	6.82959	0.926976	0.931152	0.865377	0.907835	1.20759	1.07095	1.00963	1.09606	0.828272	0.0390263
Q9NZU5	LIM and cysteine-rich domains protein 1	LMCD1	LIM and cysteine-rich domains protein 1 OS=Homo sapiens OX=9606 GN=LMCD1 PE=1 SV=1 - [LMCD1_HUMAN]	6.3	2	2	2	365	40.8061	7.92822	0.811436	0.98251	0.912107	0.902018	1.08539	1.10291	1.07882	1.08904	0.828269	0.0203227
P56945	Breast cancer anti-estrogen resistance protein 1	BCAR1	Breast cancer anti-estrogen resistance protein 1 OS=Homo sapiens OX=9606 GN=BCAR1 PE=1 SV=2 - [BCAR1_HUMAN]	16.09	13	13	21	870	93.3144	5.66846	0.817799	0.978898	0.875399	0.890699	1.06299	1.10568	1.0586	1.07575	0.827976	0.0201006
Q96HS1	Serine/threonine-protein phosphatase PGAM5, mitochondrial	PGAM5	Serine/threonine-protein phosphatase PGAM5, mitochondrial OS=Homo sapiens OX=9606 GN=PGAM5 PE=1 SV=2 - [PGAM5_HUMAN]	21.45	6	6	8	289	31.9846	8.67529	0.884012	0.888463	0.936459	0.902978	1.027	1.15144	1.09391	1.09078	0.827825	0.00908692
Q8TBB5	Kelch domain-containing protein 4	KLHDC4	Kelch domain-containing protein 4 OS=Homo sapiens OX=9606 GN=KLHDC4 PE=1 SV=1 - [KLDC4_HUMAN]	2.12	1	1	1	520	57.8554	5.71924	0.900116	0.862923	0.963906	0.908982	1.13111	1.10989	1.05543	1.09881	0.827242	0.00691079
Q16222	UDP-N-acetylhexosamine pyrophosphorylase	UAP1	UDP-N-acetylhexosamine pyrophosphorylase OS=Homo sapiens OX=9606 GN=UAP1 PE=1 SV=3 - [UAP1_HUMAN]	28.74	14	15	31	522	58.7318	6.32861	0.979587	0.867082	0.877678	0.908116	1.04915	1.1289	1.1174	1.09849	0.826696	0.0120553
P11308	Transcriptional regulator ERG	ERG	Transcriptional regulator ERG OS=Homo sapiens OX=9606 GN=ERG PE=1 SV=2 - [ERG_HUMAN]	14.81	6	6	10	486	54.5737	7.47412	0.821469	0.984289	0.891689	0.899149	1.15807	1.07278	1.03403	1.0883	0.826199	0.0339335
O60930	Ribonuclease H1	RNASEH1	Ribonuclease H1 OS=Homo sapiens OX=9606 GN=RNASEH1 PE=1 SV=2 - [RNH1_HUMAN]	2.1	1	1	1	286	32.044	9.15869	0.873612	0.898336	0.945926	0.905958	1.13305	1.10349	1.05746	1.098	0.825098	0.00327583
Q9UHN6	Cell surface hyaluronidase	CEMIP2	Cell surface hyaluronidase OS=Homo sapiens OX=9606 GN=CEMIP2 PE=1 SV=1 - [CEIP2_HUMAN]	4.19	6	6	8	1383	154.276	8.14795	0.914677	0.868879	0.957768	0.913775	1.09379	1.20922	1.02046	1.10782	0.824839	0.032898
P78560	Death domain-containing protein CRADD	CRADD	Death domain-containing protein CRADD OS=Homo sapiens OX=9606 GN=CRADD PE=1 SV=1 - [CRADD_HUMAN]	4.02	1	1	1	199	22.7309	6.80029	0.986598	0.85809	0.879628	0.908105	1.00309	1.19364	1.10733	1.10135	0.824538	0.0466305
P29474	Nitric oxide synthase, endothelial	NOS3	Nitric oxide synthase, endothelial OS=Homo sapiens OX=9606 GN=NOS3 PE=1 SV=4 - [NOS3_HUMAN]	9.48	10	10	15	1203	133.191	7.26904	0.79172	0.957209	0.971432	0.906787	1.13628	1.13217	1.03201	1.10015	0.824238	0.0447429
Q9HAT2	Sialate O-acetylesterase	SIAE	Sialate O-acetylesterase OS=Homo sapiens OX=9606 GN=SIAE PE=1 SV=1 - [SIAE_HUMAN]	8.03	4	4	8	523	58.2771	7.32764	0.803181	0.968855	0.886649	0.886228	1.13105	1.05738	1.03787	1.07543	0.824066	0.0272166
Q8NDC0	MAPK-interacting and spindle-stabilizing protein-like	MAPK1IP1L	MAPK-interacting and spindle-stabilizing protein-like OS=Homo sapiens OX=9606 GN=MAPK1IP1L PE=1 SV=4 - [MISSL_HUMAN]	6.94	1	1	6	245	24.2535	5.61768	0.860137	0.926541	0.919798	0.902159	1.0919	1.16439	1.03008	1.09546	0.823545	0.0119183
O00411	DNA-directed RNA polymerase, mitochondrial	POLRMT	DNA-directed RNA polymerase, mitochondrial OS=Homo sapiens OX=9606 GN=POLRMT PE=1 SV=2 - [RPOM_HUMAN]	0.98	1	2	2	1230	138.532	8.98291	1.02396	0.864202	0.839145	0.909103	1.15673	1.04289	1.11253	1.10405	0.823425	0.0431173
Q96D15	Reticulocalbin-3	RCN3	Reticulocalbin-3 OS=Homo sapiens OX=9606 GN=RCN3 PE=1 SV=1 - [RCN3_HUMAN]	36.89	10	10	34	328	37.47	4.89404	0.927653	0.895198	0.870782	0.897878	1.03951	1.15703	1.08081	1.09245	0.821894	0.00698734
P52566	Rho GDP-dissociation inhibitor 2	ARHGDIB	Rho GDP-dissociation inhibitor 2 OS=Homo sapiens OX=9606 GN=ARHGDIB PE=1 SV=3 - [GDIR2_HUMAN]	56.22	10	10	44	201	22.9736	5.21143	0.977257	0.932869	0.807222	0.905783	1.07963	1.13207	1.096	1.10257	0.821522	0.0208844
Q96H20	Vacuolar-sorting protein SNF8	SNF8	Vacuolar-sorting protein SNF8 OS=Homo sapiens OX=9606 GN=SNF8 PE=1 SV=1 - [SNF8_HUMAN]	8.14	2	2	2	258	28.8461	6.65381	0.86508	0.940223	0.895833	0.900379	1.08361	1.12436	1.08153	1.0965	0.821138	0.00162743
Q5SNT2	Transmembrane protein 201	TMEM201	Transmembrane protein 201 OS=Homo sapiens OX=9606 GN=TMEM201 PE=1 SV=1 - [TM201_HUMAN]	4.2	2	2	2	666	72.1898	9.21729	1.00431	0.89101	0.821848	0.905722	1.09733	1.10564	1.1065	1.10315	0.82103	0.0207145
P53634	Dipeptidyl peptidase 1	CTSC	Dipeptidyl peptidase 1 OS=Homo sapiens OX=9606 GN=CTSC PE=1 SV=2 - [CATC_HUMAN]	10.15	5	5	7	463	51.8203	6.99072	1.00691	0.988743	0.806139	0.93393	1.20399	1.10093	1.11007	1.13833	0.820441	0.0470639
Q9ULC3	Ras-related protein Rab-23	RAB23	Ras-related protein Rab-23 OS=Homo sapiens OX=9606 GN=RAB23 PE=1 SV=1 - [RAB23_HUMAN]	8.02	2	2	3	237	26.6425	6.59521	0.948934	0.89875	0.864724	0.904136	1.05249	1.15561	1.09794	1.10201	0.820439	0.00684321
Q00169	Phosphatidylinositol transfer protein alpha isoform	PITPNA	Phosphatidylinositol transfer protein alpha isoform OS=Homo sapiens OX=9606 GN=PITPNA PE=1 SV=2 - [PIPNA_HUMAN]	37.04	8	11	20	270	31.786	6.55127	0.905216	0.932838	0.870401	0.902819	1.12069	1.10641	1.07452	1.10054	0.82034	0.000947182
P04908	Histone H2A type 1-B/E	HIST1H2AB	Histone H2A type 1-B/E OS=Homo sapiens OX=9606 GN=HIST1H2AB PE=1 SV=2 - [H2A1B_HUMAN]	43.08	3	7	40	130	14.127	11.0483	0.810148	0.991009	0.887624	0.89626	1.16913	1.03684	1.07198	1.09265	0.820263	0.0402762
Q14678	KN motif and ankyrin repeat domain-containing protein 1	KANK1	KN motif and ankyrin repeat domain-containing protein 1 OS=Homo sapiens OX=9606 GN=KANK1 PE=1 SV=3 - [KANK1_HUMAN]	2.96	4	4	4	1352	147.197	5.30029	0.917785	0.903474	0.888524	0.903261	1.05839	1.14301	1.10843	1.10328	0.818709	0.00153013
Q13630	GDP-L-fucose synthase	TSTA3	GDP-L-fucose synthase OS=Homo sapiens OX=9606 GN=TSTA3 PE=1 SV=1 - [FCL_HUMAN]	22.74	8	8	10	321	35.87	6.59521	0.796399	0.984447	0.905375	0.895407	1.09439	1.09609	1.09095	1.09381	0.818613	0.0220009
P61764	Syntaxin-binding protein 1	STXBP1	Syntaxin-binding protein 1 OS=Homo sapiens OX=9606 GN=STXBP1 PE=1 SV=1 - [STXB1_HUMAN]	18.18	9	11	15	594	67.5259	6.96143	0.938066	0.881563	0.906964	0.908864	1.15497	1.07617	1.10279	1.11131	0.81783	0.00202848
Q9BZD4	Kinetochore protein Nuf2	NUF2	Kinetochore protein Nuf2 OS=Homo sapiens OX=9606 GN=NUF2 PE=1 SV=2 - [NUF2_HUMAN]	1.29	1	1	1	464	54.2693	8.26514	0.957798	0.864443	0.8865	0.902914	1.10752	1.09306	1.11342	1.10466	0.817365	0.00218974
O43852	Calumenin	CALU	Calumenin OS=Homo sapiens OX=9606 GN=CALU PE=1 SV=2 - [CALU_HUMAN]	60.95	17	18	67	315	37.0835	4.64014	0.844476	0.969668	0.879299	0.897814	1.13596	1.09949	1.06045	1.09863	0.81721	0.00967932
P84085	ADP-ribosylation factor 5	ARF5	ADP-ribosylation factor 5 OS=Homo sapiens OX=9606 GN=ARF5 PE=1 SV=2 - [ARF5_HUMAN]	40	3	8	20	180	20.5166	6.78564	0.794429	0.988894	0.910756	0.898026	1.13592	1.09572	1.06641	1.09935	0.816871	0.0283992
P17301	Integrin alpha-2	ITGA2	Integrin alpha-2 OS=Homo sapiens OX=9606 GN=ITGA2 PE=1 SV=1 - [ITA2_HUMAN]	17.44	18	18	29	1181	129.214	5.31299	0.993898	0.864433	0.845854	0.901395	1.08296	1.13882	1.08972	1.10383	0.816604	0.015261
P19623	Spermidine synthase	SRM	Spermidine synthase OS=Homo sapiens OX=9606 GN=SRM PE=1 SV=1 - [SPEE_HUMAN]	48.01	12	12	23	302	33.8027	5.49072	0.881487	0.916684	0.876446	0.891539	1.09342	1.05019	1.13591	1.09317	0.815551	0.00191649
P61457	Pterin-4-alpha-carbinolamine dehydratase	PCBD1	Pterin-4-alpha-carbinolamine dehydratase OS=Homo sapiens OX=9606 GN=PCBD1 PE=1 SV=2 - [PHS_HUMAN]	30.77	4	4	7	104	11.992	6.80029	0.86272	0.935654	0.879009	0.892461	1.08401	1.08955	1.11215	1.09523	0.814858	0.00102783
Q86UY8	5'-nucleotidase domain-containing protein 3	NT5DC3	5'-nucleotidase domain-containing protein 3 OS=Homo sapiens OX=9606 GN=NT5DC3 PE=1 SV=1 - [NT5D3_HUMAN]	4.38	3	3	3	548	63.3791	8.30908	0.837565	0.973585	0.872018	0.894389	1.16964	1.07852	1.04497	1.09771	0.814776	0.0212207
Q13015	Protein AF1q	MLLT11	Protein AF1q OS=Homo sapiens OX=9606 GN=MLLT11 PE=1 SV=1 - [AF1Q_HUMAN]	13.33	1	1	1	90	10.0549	4.53857	1.01836	0.790144	0.905642	0.904716	1.07426	1.14382	1.11367	1.11058	0.814632	0.0404095
O14795	Protein unc-13 homolog B	UNC13B	Protein unc-13 homolog B OS=Homo sapiens OX=9606 GN=UNC13B PE=1 SV=2 - [UN13B_HUMAN]	0.44	1	1	1	1591	180.564	5.98584	0.880931	0.840274	0.981249	0.900818	1.05036	1.21637	1.05119	1.10598	0.814499	0.041529
Q99808	Equilibrative nucleoside transporter 1	SLC29A1	Equilibrative nucleoside transporter 1 OS=Homo sapiens OX=9606 GN=SLC29A1 PE=1 SV=3 - [S29A1_HUMAN]	12.28	5	5	11	456	50.1864	8.29443	0.972219	0.868245	0.810287	0.883584	1.04461	1.07439	1.13689	1.0853	0.81414	0.020964
P40222	Alpha-taxilin	TXLNA	Alpha-taxilin OS=Homo sapiens OX=9606 GN=TXLNA PE=1 SV=3 - [TXLNA_HUMAN]	38.28	17	19	34	546	61.8532	6.52197	0.911558	0.891076	0.884965	0.895866	1.12992	1.09	1.08145	1.10045	0.814087	0.000271109
P33316	Deoxyuridine 5'-triphosphate nucleotidohydrolase, mitochondrial	DUT	Deoxyuridine 5'-triphosphate nucleotidohydrolase, mitochondrial OS=Homo sapiens OX=9606 GN=DUT PE=1 SV=4 - [DUT_HUMAN]	21.83	5	5	11	252	26.5466	9.36377	0.929468	0.888809	0.869731	0.896003	1.04796	1.08477	1.17477	1.1025	0.8127	0.007673
P27816	Microtubule-associated protein 4	MAP4	Microtubule-associated protein 4 OS=Homo sapiens OX=9606 GN=MAP4 PE=1 SV=3 - [MAP4_HUMAN]	52.69	58	60	188	1152	120.93	5.42725	0.882429	0.913158	0.89527	0.896953	1.09972	1.10804	1.10387	1.10387	0.812549	2.34247e-05
Q99729	Heterogeneous nuclear ribonucleoprotein A/B	HNRNPAB	Heterogeneous nuclear ribonucleoprotein A/B OS=Homo sapiens OX=9606 GN=HNRNPAB PE=1 SV=2 - [ROAA_HUMAN]	32.83	10	11	39	332	36.2024	8.20654	0.898445	0.904471	0.882374	0.895096	1.10711	1.07744	1.12023	1.10159	0.812547	0.00013263
Q9H9Q2	COP9 signalosome complex subunit 7b	COPS7B	COP9 signalosome complex subunit 7b OS=Homo sapiens OX=9606 GN=COPS7B PE=1 SV=1 - [CSN7B_HUMAN]	17.05	3	3	3	264	29.6034	6.15088	0.951548	0.870731	0.938085	0.920122	1.20614	1.11206	1.07955	1.13258	0.812409	0.00948512
Q9Y570	Protein phosphatase methylesterase 1	PPME1	Protein phosphatase methylesterase 1 OS=Homo sapiens OX=9606 GN=PPME1 PE=1 SV=3 - [PPME1_HUMAN]	23.83	9	9	11	386	42.2882	5.97314	0.846349	0.921209	0.900073	0.88921	1.02833	1.14818	1.10725	1.09459	0.812371	0.00785926
P25205	DNA replication licensing factor MCM3	MCM3	DNA replication licensing factor MCM3 OS=Homo sapiens OX=9606 GN=MCM3 PE=1 SV=3 - [MCM3_HUMAN]	20.05	18	18	24	808	90.924	5.77002	0.936376	0.857803	0.881555	0.891912	1.04659	1.06258	1.18636	1.09851	0.811928	0.0143932
Q9NVA1	Ubiquinol-cytochrome-c reductase complex assembly factor 1	UQCC1	Ubiquinol-cytochrome-c reductase complex assembly factor 1 OS=Homo sapiens OX=9606 GN=UQCC1 PE=1 SV=3 - [UQCC1_HUMAN]	3.01	1	1	1	299	34.5776	8.90967	0.944609	0.848567	0.905723	0.899633	1.11918	1.10126	1.10478	1.1084	0.811647	0.00182991
Q8N6G6	ADAMTS-like protein 1	ADAMTSL1	ADAMTS-like protein 1 OS=Homo sapiens OX=9606 GN=ADAMTSL1 PE=1 SV=4 - [ATL1_HUMAN]	0.34	1	1	1	1762	193.284	7.79639	0.914196	0.895555	0.895042	0.901598	1.22902	1.11911	0.9861	1.11141	0.811219	0.0409185
Q9HCU5	Prolactin regulatory element-binding protein	PREB	Prolactin regulatory element-binding protein OS=Homo sapiens OX=9606 GN=PREB PE=1 SV=2 - [PREB_HUMAN]	9.35	3	3	4	417	45.4397	7.88428	0.836492	0.82996	0.99825	0.888234	1.08781	1.17914	1.01833	1.09509	0.811103	0.0455038
Q8IWE2	Protein NOXP20	FAM114A1	Protein NOXP20 OS=Homo sapiens OX=9606 GN=FAM114A1 PE=1 SV=2 - [NXP20_HUMAN]	20.6	9	9	11	563	60.7041	4.67822	0.853666	0.927929	0.897105	0.8929	1.1059	1.08473	1.11684	1.10249	0.809894	0.000875642
Q8TED1	Probable glutathione peroxidase 8	GPX8	Probable glutathione peroxidase 8 OS=Homo sapiens OX=9606 GN=GPX8 PE=1 SV=2 - [GPX8_HUMAN]	19.62	5	5	8	209	23.8658	9.34912	0.78464	0.90107	0.987975	0.891229	1.08217	1.08883	1.13194	1.10098	0.809486	0.0262383
P30837	Aldehyde dehydrogenase X, mitochondrial	ALDH1B1	Aldehyde dehydrogenase X, mitochondrial OS=Homo sapiens OX=9606 GN=ALDH1B1 PE=1 SV=3 - [AL1B1_HUMAN]	13.93	6	9	16	517	57.1702	6.80029	0.792545	0.970242	0.890555	0.884447	1.08697	1.0654	1.1255	1.09262	0.809472	0.01857
Q6ZSR9	Uncharacterized protein FLJ45252		Uncharacterized protein FLJ45252 OS=Homo sapiens OX=9606 PE=2 SV=2 - [YJ005_HUMAN]	9.01	3	3	4	355	37.9526	5.26221	0.861411	0.989585	0.859347	0.903448	1.16004	1.10573	1.08604	1.11727	0.80862	0.0115502
Q9UL68	Myelin transcription factor 1-like protein	MYT1L	Myelin transcription factor 1-like protein OS=Homo sapiens OX=9606 GN=MYT1L PE=2 SV=3 - [MYT1L_HUMAN]	0.59	1	1	1	1186	132.959	4.97021	0.842665	0.942444	0.895119	0.89341	1.08599	1.16534	1.06371	1.10501	0.808506	0.0074201
Q9NRY4	Rho GTPase-activating protein 35	ARHGAP35	Rho GTPase-activating protein 35 OS=Homo sapiens OX=9606 GN=ARHGAP35 PE=1 SV=3 - [RHG35_HUMAN]	3.34	4	5	7	1499	170.407	6.63916	0.79437	0.92734	0.931263	0.884325	1.00196	1.19789	1.08293	1.09426	0.808147	0.0443015
Q6ZMG9	Ceramide synthase 6	CERS6	Ceramide synthase 6 OS=Homo sapiens OX=9606 GN=CERS6 PE=1 SV=1 - [CERS6_HUMAN]	1.56	1	1	2	384	44.8606	7.6499	0.939443	0.846736	0.897831	0.89467	1.07555	1.08468	1.16158	1.10727	0.807996	0.00512995
Q99879	Histone H2B type 1-M	HIST1H2BM	Histone H2B type 1-M OS=Homo sapiens OX=9606 GN=HIST1H2BM PE=1 SV=3 - [H2B1M_HUMAN]	63.49	1	11	102	126	13.9806	10.3159	0.892162	0.93142	0.861779	0.89512	1.19842	1.05426	1.07167	1.10812	0.807786	0.0127913
P15848	Arylsulfatase B	ARSB	Arylsulfatase B OS=Homo sapiens OX=9606 GN=ARSB PE=1 SV=1 - [ARSB_HUMAN]	1.88	1	1	1	533	59.6494	8.20654	0.78349	0.972822	0.90929	0.888534	1.11748	1.07805	1.10803	1.10119	0.806886	0.0201533
Q93052	Lipoma-preferred partner	LPP	Lipoma-preferred partner OS=Homo sapiens OX=9606 GN=LPP PE=1 SV=1 - [LPP_HUMAN]	16.67	8	9	17	612	65.7038	7.37158	0.837221	0.873028	0.91893	0.876393	1.11057	1.09742	1.052	1.08666	0.806501	0.0020648
O15530	3-phosphoinositide-dependent protein kinase 1	PDPK1	3-phosphoinositide-dependent protein kinase 1 OS=Homo sapiens OX=9606 GN=PDPK1 PE=1 SV=1 - [PDPK1_HUMAN]	3.24	2	2	2	556	63.112	7.35693	0.845401	0.937806	0.886494	0.8899	1.13018	1.06964	1.11583	1.10522	0.805182	0.00265367
P06737	Glycogen phosphorylase, liver form	PYGL	Glycogen phosphorylase, liver form OS=Homo sapiens OX=9606 GN=PYGL PE=1 SV=4 - [PYGL_HUMAN]	23.26	15	22	39	847	97.087	7.1665	0.846888	0.936166	0.883415	0.888823	1.01448	1.14603	1.15426	1.10492	0.804421	0.0143561
Q9H6F5	Coiled-coil domain-containing protein 86	CCDC86	Coiled-coil domain-containing protein 86 OS=Homo sapiens OX=9606 GN=CCDC86 PE=1 SV=1 - [CCD86_HUMAN]	25	10	10	13	360	40.2113	10.3306	0.912385	0.870704	0.893805	0.892298	1.17185	1.09408	1.06253	1.10949	0.804243	0.00330573
P60903	Protein S100-A10	S100A10	Protein S100-A10 OS=Homo sapiens OX=9606 GN=S100A10 PE=1 SV=2 - [S10AA_HUMAN]	35.05	4	4	22	97	11.1955	7.37158	0.782983	0.953329	0.899692	0.878668	1.15303	1.02505	1.10017	1.09275	0.804087	0.0266598
Q15392	Delta(24)-sterol reductase	DHCR24	Delta(24)-sterol reductase OS=Homo sapiens OX=9606 GN=DHCR24 PE=1 SV=2 - [DHC24_HUMAN]	6.98	4	4	10	516	60.062	8.1626	0.85516	0.887825	0.937098	0.893361	1.02437	1.11491	1.19471	1.11133	0.803866	0.0163019
Q9NX18	Succinate dehydrogenase assembly factor 2, mitochondrial	SDHAF2	Succinate dehydrogenase assembly factor 2, mitochondrial OS=Homo sapiens OX=9606 GN=SDHAF2 PE=1 SV=1 - [SDHF2_HUMAN]	12.05	2	2	2	166	19.587	6.80029	0.965732	0.856772	0.857769	0.893424	1.03713	1.15822	1.1396	1.11165	0.803691	0.0139062
P37268	Squalene synthase	FDFT1	Squalene synthase OS=Homo sapiens OX=9606 GN=FDFT1 PE=1 SV=1 - [FDFT_HUMAN]	10.07	4	4	4	417	48.0842	6.53662	0.874277	0.847508	0.926558	0.882781	1.02094	1.08159	1.19401	1.09885	0.803371	0.0179225
Q8NG27	E3 ubiquitin-protein ligase Praja-1	PJA1	E3 ubiquitin-protein ligase Praja-1 OS=Homo sapiens OX=9606 GN=PJA1 PE=1 SV=2 - [PJA1_HUMAN]	1.24	1	1	1	643	70.9586	5.17334	0.7594	0.984406	0.916968	0.886925	1.15272	1.10896	1.0524	1.10469	0.802869	0.0401505
Q9Y5V0	Zinc finger protein 706	ZNF706	Zinc finger protein 706 OS=Homo sapiens OX=9606 GN=ZNF706 PE=1 SV=1 - [ZN706_HUMAN]	30.26	3	3	6	76	8.49245	10.0083	0.782941	0.951626	0.904948	0.879838	1.1873	1.02292	1.07926	1.09649	0.802412	0.0358944
P10646	Tissue factor pathway inhibitor	TFPI	Tissue factor pathway inhibitor OS=Homo sapiens OX=9606 GN=TFPI PE=1 SV=1 - [TFPI1_HUMAN]	8.22	2	2	2	304	34.992	8.25049	0.769798	0.932516	0.951935	0.88475	1.18356	1.05829	1.06807	1.10331	0.801907	0.03603
Q8TF68	Zinc finger protein 384	ZNF384	Zinc finger protein 384 OS=Homo sapiens OX=9606 GN=ZNF384 PE=1 SV=2 - [ZN384_HUMAN]	2.43	2	2	2	577	63.1789	8.95361	0.941099	0.852862	0.886623	0.893528	1.21259	1.06608	1.06458	1.11442	0.801788	0.0163142
Q8WUQ7	Cactin	CACTIN	Cactin OS=Homo sapiens OX=9606 GN=CACTIN PE=1 SV=3 - [CATIN_HUMAN]	1.19	1	1	1	758	88.6475	9.14404	0.843361	0.919001	0.901209	0.887857	1.09113	1.10825	1.12322	1.10753	0.801653	0.000875511
P46939	Utrophin	UTRN	Utrophin OS=Homo sapiens OX=9606 GN=UTRN PE=1 SV=2 - [UTRO_HUMAN]	10.49	37	37	49	3433	394.22	5.32568	0.830767	0.930468	0.881435	0.88089	1.11417	1.103	1.07996	1.09904	0.801507	0.00202007
P62166	Neuronal calcium sensor 1	NCS1	Neuronal calcium sensor 1 OS=Homo sapiens OX=9606 GN=NCS1 PE=1 SV=2 - [NCS1_HUMAN]	12.11	2	2	4	190	21.8649	4.83057	0.916595	0.89278	0.856878	0.888751	1.05139	1.16257	1.11401	1.10933	0.801162	0.00380551
Q9H3F6	BTB/POZ domain-containing adapter for CUL3-mediated RhoA degradation protein 3	KCTD10	BTB/POZ domain-containing adapter for CUL3-mediated RhoA degradation protein 3 OS=Homo sapiens OX=9606 GN=KCTD10 PE=1 SV=1 - [BACD3_HUMAN]	3.51	1	1	1	313	35.4098	6.34131	0.873596	0.918068	0.874565	0.888743	1.12468	1.09011	1.11484	1.10987	0.80076	0.000247386
Q9Y519	Transmembrane protein 184B	TMEM184B	Transmembrane protein 184B OS=Homo sapiens OX=9606 GN=TMEM184B PE=1 SV=2 - [T184B_HUMAN]	1.72	1	1	1	407	45.5317	6.88818	0.912058	0.882214	0.884977	0.893083	1.23435	1.05634	1.05566	1.11545	0.80065	0.0209576
O60701	UDP-glucose 6-dehydrogenase	UGDH	UDP-glucose 6-dehydrogenase OS=Homo sapiens OX=9606 GN=UGDH PE=1 SV=1 - [UGDH_HUMAN]	29.55	14	14	23	494	54.9893	7.12256	0.88064	0.902342	0.884275	0.889085	1.12071	1.1123	1.09915	1.11072	0.800458	1.75081e-05
Q8WVM7	Cohesin subunit SA-1	STAG1	Cohesin subunit SA-1 OS=Homo sapiens OX=9606 GN=STAG1 PE=1 SV=3 - [STAG1_HUMAN]	1.67	1	3	4	1258	144.336	5.59229	0.794332	0.959705	0.904109	0.886049	1.17197	1.0812	1.0714	1.10819	0.799546	0.0188129
Q6AI08	HEAT repeat-containing protein 6	HEATR6	HEAT repeat-containing protein 6 OS=Homo sapiens OX=9606 GN=HEATR6 PE=1 SV=1 - [HEAT6_HUMAN]	1.44	1	2	2	1181	128.699	7.03467	0.877963	0.889731	0.899293	0.888995	1.20421	1.01615	1.11582	1.11206	0.799415	0.0150962
Q9UK76	Jupiter microtubule associated homolog 1	JPT1	Jupiter microtubule associated homolog 1 OS=Homo sapiens OX=9606 GN=JPT1 PE=1 SV=3 - [JUPI1_HUMAN]	83.12	9	9	22	154	16.0049	5.60498	0.926204	0.893234	0.84508	0.888172	1.09785	1.11659	1.11903	1.11116	0.799322	0.000806527
O75521	Enoyl-CoA delta isomerase 2, mitochondrial	ECI2	Enoyl-CoA delta isomerase 2, mitochondrial OS=Homo sapiens OX=9606 GN=ECI2 PE=1 SV=4 - [ECI2_HUMAN]	24.11	7	7	10	394	43.5574	8.99756	0.84375	0.897886	0.914218	0.885285	1.00169	1.2469	1.0744	1.10767	0.799234	0.042599
O95716	Ras-related protein Rab-3D	RAB3D	Ras-related protein Rab-3D OS=Homo sapiens OX=9606 GN=RAB3D PE=1 SV=1 - [RAB3D_HUMAN]	19.18	2	4	18	219	24.2518	4.93213	0.850025	1.00407	0.79146	0.881852	1.11209	1.08168	1.11686	1.10354	0.799108	0.0261767
Q14192	Four and a half LIM domains protein 2	FHL2	Four and a half LIM domains protein 2 OS=Homo sapiens OX=9606 GN=FHL2 PE=1 SV=3 - [FHL2_HUMAN]	70.61	22	22	57	279	32.1706	7.54736	0.800249	0.993583	0.856128	0.88332	1.1069	1.14101	1.06883	1.10558	0.798965	0.0220203
P13797	Plastin-3	PLS3	Plastin-3 OS=Homo sapiens OX=9606 GN=PLS3 PE=1 SV=4 - [PLST_HUMAN]	61.75	39	39	149	630	70.7662	5.60498	0.879515	0.91745	0.852946	0.883304	1.06905	1.10786	1.14044	1.10578	0.798802	0.0013325
Q96FN4	Copine-2	CPNE2	Copine-2 OS=Homo sapiens OX=9606 GN=CPNE2 PE=1 SV=3 - [CPNE2_HUMAN]	1.64	1	1	2	548	61.1506	6.07471	0.780614	0.927792	0.940008	0.882805	1.11142	1.07259	1.1347	1.10624	0.798024	0.0146987
Q569G3	Uncharacterized protein C5orf47	C5orf47	Uncharacterized protein C5orf47 OS=Homo sapiens OX=9606 GN=C5orf47 PE=2 SV=2 - [CE047_HUMAN]	7.39	2	2	2	176	19.194	10.4771	0.788139	0.942808	0.908931	0.879959	1.1916	1.12147	0.995898	1.10299	0.797794	0.0394449
Q9NR56	Muscleblind-like protein 1	MBNL1	Muscleblind-like protein 1 OS=Homo sapiens OX=9606 GN=MBNL1 PE=1 SV=2 - [MBNL1_HUMAN]	13.66	3	6	18	388	41.79	8.89502	0.763872	0.916811	0.908983	0.863222	1.09508	1.00959	1.14293	1.08253	0.797411	0.0255748
Q9ULP0	Protein NDRG4	NDRG4	Protein NDRG4 OS=Homo sapiens OX=9606 GN=NDRG4 PE=1 SV=2 - [NDRG4_HUMAN]	8.81	2	2	3	352	38.4341	6.21436	0.891687	0.925645	0.865895	0.894409	1.25293	1.06229	1.05008	1.12176	0.797324	0.0286364
Q9BU23	Lipase maturation factor 2	LMF2	Lipase maturation factor 2 OS=Homo sapiens OX=9606 GN=LMF2 PE=1 SV=2 - [LMF2_HUMAN]	9.48	7	7	10	707	79.6475	10.0962	0.856145	0.883219	0.894003	0.877789	1.08785	1.0791	1.14834	1.1051	0.794309	0.000751925
Q8N3V7	Synaptopodin	SYNPO	Synaptopodin OS=Homo sapiens OX=9606 GN=SYNPO PE=1 SV=2 - [SYNPO_HUMAN]	9.8	7	7	11	929	99.4021	8.71924	0.830602	0.973236	0.815178	0.873006	1.14594	1.12542	1.02889	1.10008	0.793581	0.0214386
P63261	Actin, cytoplasmic 2	ACTG1	Actin, cytoplasmic 2 OS=Homo sapiens OX=9606 GN=ACTG1 PE=1 SV=1 - [ACTG_HUMAN]	66.67	2	23	580	375	41.7658	5.47803	0.833537	0.988507	0.845919	0.889321	1.01767	1.18638	1.16303	1.12236	0.792367	0.0324697
P50895	Basal cell adhesion molecule	BCAM	Basal cell adhesion molecule OS=Homo sapiens OX=9606 GN=BCAM PE=1 SV=2 - [BCAM_HUMAN]	3.34	2	2	2	628	67.3626	5.80811	0.839068	0.909062	0.893573	0.880568	1.04765	1.13289	1.15347	1.11134	0.79235	0.00398152
Q6ZNJ1	Neurobeachin-like protein 2	NBEAL2	Neurobeachin-like protein 2 OS=Homo sapiens OX=9606 GN=NBEAL2 PE=1 SV=2 - [NBEL2_HUMAN]	0.73	3	3	3	2754	302.326	6.37939	0.870028	0.832026	0.95883	0.886961	1.11029	1.19459	1.05646	1.12045	0.791614	0.0132255
Q13572	Inositol-tetrakisphosphate 1-kinase	ITPK1	Inositol-tetrakisphosphate 1-kinase OS=Homo sapiens OX=9606 GN=ITPK1 PE=1 SV=2 - [ITPK1_HUMAN]	2.42	1	1	1	414	45.5921	6.16357	0.844413	0.85094	0.954161	0.883171	1.04557	1.19747	1.10572	1.11625	0.791196	0.0147166
Q9BRT9	DNA replication complex GINS protein SLD5	GINS4	DNA replication complex GINS protein SLD5 OS=Homo sapiens OX=9606 GN=GINS4 PE=1 SV=1 - [SLD5_HUMAN]	7.17	2	2	2	223	26.0303	4.98291	0.83009	0.928033	0.8754	0.877841	1.08601	1.04641	1.19614	1.10952	0.791189	0.0119422
P12004	Proliferating cell nuclear antigen	PCNA	Proliferating cell nuclear antigen OS=Homo sapiens OX=9606 GN=PCNA PE=1 SV=1 - [PCNA_HUMAN]	39.85	10	10	22	261	28.7503	4.69092	0.880582	0.88558	0.869562	0.878574	1.06365	1.09551	1.17344	1.11087	0.790892	0.00213517
P33993	DNA replication licensing factor MCM7	MCM7	DNA replication licensing factor MCM7 OS=Homo sapiens OX=9606 GN=MCM7 PE=1 SV=4 - [MCM7_HUMAN]	6.95	5	5	8	719	81.2566	6.45557	0.881279	0.863415	0.864162	0.869618	0.976666	1.11486	1.21009	1.10054	0.790176	0.027398
P48060	Glioma pathogenesis-related protein 1	GLIPR1	Glioma pathogenesis-related protein 1 OS=Homo sapiens OX=9606 GN=GLIPR1 PE=1 SV=3 - [GLIP1_HUMAN]	6.77	2	2	2	266	30.3461	8.48486	0.835738	0.895938	0.909228	0.880301	1.10758	1.122	1.11544	1.11501	0.789502	0.000518774
Q02297	Pro-neuregulin-1, membrane-bound isoform	NRG1	Pro-neuregulin-1, membrane-bound isoform OS=Homo sapiens OX=9606 GN=NRG1 PE=1 SV=3 - [NRG1_HUMAN]	1.09	1	1	2	640	70.3479	8.79248	0.939462	0.856198	0.844545	0.880069	1.06584	1.12582	1.15312	1.11493	0.789351	0.00400168
Q9BTY2	Plasma alpha-L-fucosidase	FUCA2	Plasma alpha-L-fucosidase OS=Homo sapiens OX=9606 GN=FUCA2 PE=1 SV=2 - [FUCO2_HUMAN]	5.35	3	3	3	467	54.0321	6.25244	0.732065	0.96066	0.904652	0.865792	1.13917	1.05593	1.09623	1.09711	0.789156	0.0337125
P11274	Breakpoint cluster region protein	BCR	Breakpoint cluster region protein OS=Homo sapiens OX=9606 GN=BCR PE=1 SV=2 - [BCR_HUMAN]	4.48	5	6	8	1271	142.73	7.03467	0.814041	0.918575	0.908333	0.880316	1.14745	1.11142	1.0886	1.11583	0.788937	0.00325653
P39748	Flap endonuclease 1	FEN1	Flap endonuclease 1 OS=Homo sapiens OX=9606 GN=FEN1 PE=1 SV=1 - [FEN1_HUMAN]	28.95	10	10	12	380	42.5661	8.6167	0.913519	0.886014	0.835247	0.87826	1.1348	1.07071	1.13858	1.1147	0.787892	0.0017449
Q9H4L5	Oxysterol-binding protein-related protein 3	OSBPL3	Oxysterol-binding protein-related protein 3 OS=Homo sapiens OX=9606 GN=OSBPL3 PE=1 SV=1 - [OSBL3_HUMAN]	9.47	8	8	10	887	101.16	6.87354	0.792903	0.891837	0.922751	0.869164	1.06776	1.17535	1.06728	1.10346	0.78767	0.0116203
P21333	Filamin-A	FLNA	Filamin-A OS=Homo sapiens OX=9606 GN=FLNA PE=1 SV=4 - [FLNA_HUMAN]	61.65	116	135	541	2647	280.564	6.06201	0.829633	0.947567	0.844079	0.87376	1.12625	1.08031	1.12165	1.1094	0.787595	0.0041169
Q86VN1	Vacuolar protein-sorting-associated protein 36	VPS36	Vacuolar protein-sorting-associated protein 36 OS=Homo sapiens OX=9606 GN=VPS36 PE=1 SV=1 - [VPS36_HUMAN]	8.03	3	4	5	386	43.7887	7.1958	0.858255	0.888075	0.876244	0.874191	1.10005	1.14383	1.08871	1.11086	0.786947	0.000234409
Q5T7W0	Zinc finger protein 618	ZNF618	Zinc finger protein 618 OS=Homo sapiens OX=9606 GN=ZNF618 PE=1 SV=1 - [ZN618_HUMAN]	0.94	1	1	1	954	104.889	7.09326	0.761587	0.956696	0.910694	0.876325	1.17278	1.07618	1.09296	1.11397	0.786666	0.0227399
P50552	Vasodilator-stimulated phosphoprotein	VASP	Vasodilator-stimulated phosphoprotein OS=Homo sapiens OX=9606 GN=VASP PE=1 SV=3 - [VASP_HUMAN]	43.42	16	16	31	380	39.8051	8.93896	0.974098	0.886905	0.811138	0.890714	1.14862	1.13196	1.11651	1.13236	0.786598	0.00730321
O43402	ER membrane protein complex subunit 8	EMC8	ER membrane protein complex subunit 8 OS=Homo sapiens OX=9606 GN=EMC8 PE=1 SV=1 - [EMC8_HUMAN]	20.48	5	5	10	210	23.7577	6.40479	0.887847	0.854089	0.850665	0.8642	1.08052	1.11275	1.11146	1.10158	0.784512	0.000116311
P16949	Stathmin	STMN1	Stathmin OS=Homo sapiens OX=9606 GN=STMN1 PE=1 SV=3 - [STMN1_HUMAN]	63.76	14	14	60	149	17.292	5.97314	0.794603	0.965559	0.852202	0.870788	1.13777	1.0981	1.09407	1.10998	0.784507	0.0101114
Q10567	AP-1 complex subunit beta-1	AP1B1	AP-1 complex subunit beta-1 OS=Homo sapiens OX=9606 GN=AP1B1 PE=1 SV=2 - [AP1B1_HUMAN]	23.71	8	21	44	949	104.57	5.05908	0.867114	0.907534	0.853652	0.8761	1.09722	1.10345	1.14972	1.1168	0.784477	0.000484018
Q8N556	Actin filament-associated protein 1	AFAP1	Actin filament-associated protein 1 OS=Homo sapiens OX=9606 GN=AFAP1 PE=1 SV=2 - [AFAP1_HUMAN]	6.58	6	7	11	730	80.6748	8.67529	0.901935	0.805103	0.936369	0.881136	1.13697	1.10699	1.12671	1.12356	0.784237	0.00383467
Q9UBV7	Beta-1,4-galactosyltransferase 7	B4GALT7	Beta-1,4-galactosyltransferase 7 OS=Homo sapiens OX=9606 GN=B4GALT7 PE=1 SV=1 - [B4GT7_HUMAN]	2.45	1	1	2	327	37.382	8.98291	0.746022	0.88226	0.988184	0.872155	1.06549	1.10374	1.16733	1.11219	0.784178	0.0344044
Q14566	DNA replication licensing factor MCM6	MCM6	DNA replication licensing factor MCM6 OS=Homo sapiens OX=9606 GN=MCM6 PE=1 SV=1 - [MCM6_HUMAN]	20.95	18	18	34	821	92.8312	5.41455	0.882529	0.847733	0.880344	0.870202	1.04316	1.09246	1.19846	1.11136	0.783006	0.00692604
O94919	Endonuclease domain-containing 1 protein	ENDOD1	Endonuclease domain-containing 1 protein OS=Homo sapiens OX=9606 GN=ENDOD1 PE=1 SV=2 - [ENDD1_HUMAN]	10.8	5	5	7	500	54.9813	5.70654	0.761197	0.980668	0.843688	0.861851	1.08539	1.11367	1.1034	1.10082	0.782915	0.0207808
P55287	Cadherin-11	CDH11	Cadherin-11 OS=Homo sapiens OX=9606 GN=CDH11 PE=1 SV=2 - [CAD11_HUMAN]	1.13	1	1	1	796	87.9108	4.90674	0.773729	0.953315	0.879947	0.868997	1.04671	1.03589	1.24771	1.1101	0.782809	0.0492494
Q6ICB0	Desumoylating isopeptidase 1	DESI1	Desumoylating isopeptidase 1 OS=Homo sapiens OX=9606 GN=DESI1 PE=1 SV=1 - [DESI1_HUMAN]	4.76	1	1	1	168	18.2512	4.94482	0.963812	0.786294	0.892121	0.880742	1.10788	1.0803	1.18813	1.12544	0.782578	0.0158594
P40121	Macrophage-capping protein	CAPG	Macrophage-capping protein OS=Homo sapiens OX=9606 GN=CAPG PE=1 SV=2 - [CAPG_HUMAN]	21.84	8	8	17	348	38.4745	6.18896	0.81191	0.93185	0.895598	0.879786	1.11385	1.12361	1.14215	1.12653	0.780967	0.00249011
Q9BXW7	Haloacid dehalogenase-like hydrolase domain-containing 5	HDHD5	Haloacid dehalogenase-like hydrolase domain-containing 5 OS=Homo sapiens OX=9606 GN=HDHD5 PE=1 SV=1 - [HDHD5_HUMAN]	7.09	3	3	3	423	46.2918	8.1333	0.79051	0.914106	0.894191	0.866269	1.11616	1.1391	1.073	1.10942	0.780831	0.00479267
Q9Y5J9	Mitochondrial import inner membrane translocase subunit Tim8 B	TIMM8B	Mitochondrial import inner membrane translocase subunit Tim8 B OS=Homo sapiens OX=9606 GN=TIMM8B PE=1 SV=1 - [TIM8B_HUMAN]	31.33	3	3	7	83	9.33754	5.12256	0.84271	0.907962	0.868264	0.872979	1.16972	1.09065	1.09416	1.11818	0.780715	0.0015638
Q9H3S7	Tyrosine-protein phosphatase non-receptor type 23	PTPN23	Tyrosine-protein phosphatase non-receptor type 23 OS=Homo sapiens OX=9606 GN=PTPN23 PE=1 SV=1 - [PTN23_HUMAN]	6.78	10	10	12	1636	178.861	6.91748	0.89104	0.853334	0.902036	0.882136	1.13828	1.14529	1.11328	1.13228	0.779078	0.000144195
P09211	Glutathione S-transferase P	GSTP1	Glutathione S-transferase P OS=Homo sapiens OX=9606 GN=GSTP1 PE=1 SV=2 - [GSTP1_HUMAN]	60.48	9	9	51	210	23.341	5.64307	0.809205	0.990739	0.839714	0.879886	1.06981	1.11199	1.20638	1.1294	0.779076	0.0225765
Q13432	Protein unc-119 homolog A	UNC119	Protein unc-119 homolog A OS=Homo sapiens OX=9606 GN=UNC119 PE=1 SV=1 - [U119A_HUMAN]	2.5	1	1	1	240	26.9454	6.41748	0.870059	0.863942	0.888577	0.874193	1.15868	1.02741	1.18068	1.12226	0.778959	0.00686943
P61916	NPC intracellular cholesterol transporter 2	NPC2	NPC intracellular cholesterol transporter 2 OS=Homo sapiens OX=9606 GN=NPC2 PE=1 SV=1 - [NPC2_HUMAN]	56.29	8	8	15	151	16.5595	7.6499	0.817867	0.988945	0.832156	0.879656	1.1642	1.15232	1.07548	1.13066	0.777999	0.0150408
Q969G6	Riboflavin kinase	RFK	Riboflavin kinase OS=Homo sapiens OX=9606 GN=RFK PE=1 SV=2 - [RIFK_HUMAN]	12.9	3	3	5	155	17.6119	8.1333	0.832145	0.90144	0.886684	0.873423	1.16274	1.09175	1.11441	1.12297	0.77778	0.00109874
Q6YHK3	CD109 antigen	CD109	CD109 antigen OS=Homo sapiens OX=9606 GN=CD109 PE=1 SV=2 - [CD109_HUMAN]	10.8	16	16	27	1445	161.587	5.84619	0.742332	0.935991	0.90549	0.861271	1.10466	1.07854	1.13973	1.10765	0.777569	0.017091
P18858	DNA ligase 1	LIG1	DNA ligase 1 OS=Homo sapiens OX=9606 GN=LIG1 PE=1 SV=1 - [DNLI1_HUMAN]	2.72	2	2	2	919	101.673	5.61768	0.82524	0.846773	0.931825	0.867946	0.969205	1.15856	1.22667	1.11815	0.776237	0.0402453
Q96I15	Selenocysteine lyase	SCLY	Selenocysteine lyase OS=Homo sapiens OX=9606 GN=SCLY PE=1 SV=4 - [SCLY_HUMAN]	6.52	2	2	2	445	48.1186	7.12256	0.948801	0.835217	0.834067	0.872695	1.15418	1.03619	1.18339	1.12459	0.776013	0.0129043
P31949	Protein S100-A11	S100A11	Protein S100-A11 OS=Homo sapiens OX=9606 GN=S100A11 PE=1 SV=2 - [S10AB_HUMAN]	55.24	6	6	16	105	11.7328	7.12256	0.9829	0.844849	0.80486	0.877536	1.11894	1.14423	1.13343	1.1322	0.77507	0.00945452
Q9NZJ9	Diphosphoinositol polyphosphate phosphohydrolase 2	NUDT4	Diphosphoinositol polyphosphate phosphohydrolase 2 OS=Homo sapiens OX=9606 GN=NUDT4 PE=1 SV=2 - [NUDT4_HUMAN]	30	4	4	9	180	20.2932	6.354	0.762983	1.00233	0.805508	0.856941	1.12151	1.11204	1.0836	1.10571	0.775011	0.028975
Q15758	Neutral amino acid transporter B(0)	SLC1A5	Neutral amino acid transporter B(0) OS=Homo sapiens OX=9606 GN=SLC1A5 PE=1 SV=2 - [AAAT_HUMAN]	9.61	5	5	11	541	56.5623	5.47803	0.958816	0.81775	0.810289	0.862285	1.12617	1.08157	1.13175	1.11316	0.774625	0.00785486
P33991	DNA replication licensing factor MCM4	MCM4	DNA replication licensing factor MCM4 OS=Homo sapiens OX=9606 GN=MCM4 PE=1 SV=5 - [MCM4_HUMAN]	10.31	10	10	14	863	96.4976	6.7417	0.931191	0.859882	0.823745	0.871606	1.03915	1.13185	1.20819	1.1264	0.7738	0.0118829
P05106	Integrin beta-3	ITGB3	Integrin beta-3 OS=Homo sapiens OX=9606 GN=ITGB3 PE=1 SV=2 - [ITB3_HUMAN]	21.32	16	16	21	788	87.0004	5.23682	0.8262	0.923643	0.872085	0.873976	1.17327	1.06344	1.15254	1.12975	0.7736	0.00432256
P50454	Serpin H1	SERPINH1	Serpin H1 OS=Homo sapiens OX=9606 GN=SERPINH1 PE=1 SV=2 - [SERPH_HUMAN]	52.39	20	20	90	418	46.4112	8.68994	0.81055	0.928285	0.86923	0.869355	1.15385	1.123	1.09736	1.12474	0.772941	0.00247986
O43491	Band 4.1-like protein 2	EPB41L2	Band 4.1-like protein 2 OS=Homo sapiens OX=9606 GN=EPB41L2 PE=1 SV=1 - [E41L2_HUMAN]	16.42	14	17	30	1005	112.519	5.43994	0.844057	0.898164	0.869388	0.870536	1.06182	1.21115	1.1064	1.12646	0.77281	0.00549719
O75844	CAAX prenyl protease 1 homolog	ZMPSTE24	CAAX prenyl protease 1 homolog OS=Homo sapiens OX=9606 GN=ZMPSTE24 PE=1 SV=2 - [FACE1_HUMAN]	17.89	8	8	14	475	54.7775	7.48877	0.811227	0.908986	0.874639	0.864951	1.1174	1.11246	1.12985	1.1199	0.772344	0.000935179
O94851	[F-actin]-monooxygenase MICAL2	MICAL2	[F-actin]-monooxygenase MICAL2 OS=Homo sapiens OX=9606 GN=MICAL2 PE=1 SV=1 - [MICA2_HUMAN]	3.29	5	5	6	1124	126.609	8.646	0.800415	0.88043	0.919143	0.866663	1.10809	1.13157	1.12987	1.12318	0.771618	0.00200135
Q13740	CD166 antigen	ALCAM	CD166 antigen OS=Homo sapiens OX=9606 GN=ALCAM PE=1 SV=2 - [CD166_HUMAN]	18.7	11	11	22	583	65.0611	6.25244	0.946418	0.793064	0.870172	0.869885	1.05002	1.1608	1.17165	1.12749	0.771523	0.0119391
Q9P2R6	Arginine-glutamic acid dipeptide repeats protein	RERE	Arginine-glutamic acid dipeptide repeats protein OS=Homo sapiens OX=9606 GN=RERE PE=1 SV=2 - [RERE_HUMAN]	0.57	1	1	3	1566	172.317	7.69385	0.814729	0.770229	0.968706	0.851221	1.18777	1.07828	1.05575	1.10727	0.768759	0.0243536
Q16850	Lanosterol 14-alpha demethylase	CYP51A1	Lanosterol 14-alpha demethylase OS=Homo sapiens OX=9606 GN=CYP51A1 PE=1 SV=3 - [CP51A_HUMAN]	5.37	4	4	4	503	56.7695	8.52881	0.765038	0.922565	0.899601	0.862402	1.08885	1.10874	1.16902	1.1222	0.768491	0.0089881
P49736	DNA replication licensing factor MCM2	MCM2	DNA replication licensing factor MCM2 OS=Homo sapiens OX=9606 GN=MCM2 PE=1 SV=4 - [MCM2_HUMAN]	10.73	12	12	19	904	101.832	5.51611	0.886463	0.877021	0.812407	0.85863	1.06557	1.10453	1.18332	1.11781	0.768138	0.00341906
P51808	Dynein light chain Tctex-type 3	DYNLT3	Dynein light chain Tctex-type 3 OS=Homo sapiens OX=9606 GN=DYNLT3 PE=1 SV=1 - [DYLT3_HUMAN]	23.28	2	2	2	116	13.0532	5.65576	0.726771	0.85157	1.00575	0.861362	1.13475	1.0917	1.14028	1.12225	0.767535	0.0336487
Q13191	E3 ubiquitin-protein ligase CBL-B	CBLB	E3 ubiquitin-protein ligase CBL-B OS=Homo sapiens OX=9606 GN=CBLB PE=1 SV=2 - [CBLB_HUMAN]	1.73	1	2	4	982	109.38	7.88428	0.849096	0.892432	0.850229	0.863919	1.09595	1.15841	1.12374	1.12603	0.767223	0.000339142
Q03252	Lamin-B2	LMNB2	Lamin-B2 OS=Homo sapiens OX=9606 GN=LMNB2 PE=1 SV=4 - [LMNB2_HUMAN]	49.84	30	33	73	620	69.9057	5.59229	0.7831	0.940349	0.845281	0.856243	1.11262	1.11532	1.12164	1.11653	0.766882	0.00473337
Q9NRZ9	Lymphoid-specific helicase	HELLS	Lymphoid-specific helicase OS=Homo sapiens OX=9606 GN=HELLS PE=1 SV=1 - [HELLS_HUMAN]	1.19	1	1	1	838	97.0122	7.92822	0.969224	0.836387	0.795092	0.866901	1.02953	1.09897	1.26422	1.13091	0.766554	0.0388779
O43707	Alpha-actinin-4	ACTN4	Alpha-actinin-4 OS=Homo sapiens OX=9606 GN=ACTN4 PE=1 SV=2 - [ACTN4_HUMAN]	65.31	43	63	285	911	104.788	5.43994	0.811385	0.92	0.84514	0.858842	1.0892	1.14012	1.13301	1.12078	0.766291	0.00186157
Q9BYV6	Tripartite motif-containing protein 55	TRIM55	Tripartite motif-containing protein 55 OS=Homo sapiens OX=9606 GN=TRIM55 PE=1 SV=2 - [TRI55_HUMAN]	1.82	1	1	1	548	60.4273	4.76709	0.854324	0.852789	0.894693	0.867269	1.04632	1.25129	1.10101	1.13287	0.765549	0.0133741
P21291	Cysteine and glycine-rich protein 1	CSRP1	Cysteine and glycine-rich protein 1 OS=Homo sapiens OX=9606 GN=CSRP1 PE=1 SV=3 - [CSRP1_HUMAN]	68.39	14	14	65	193	20.5538	8.57275	0.861369	0.942915	0.789374	0.864553	1.13868	1.14862	1.10496	1.13075	0.764581	0.00452916
O00469	Procollagen-lysine,2-oxoglutarate 5-dioxygenase 2	PLOD2	Procollagen-lysine,2-oxoglutarate 5-dioxygenase 2 OS=Homo sapiens OX=9606 GN=PLOD2 PE=1 SV=2 - [PLOD2_HUMAN]	29.17	22	22	69	737	84.6316	6.7124	0.825007	0.913467	0.854166	0.864213	1.09817	1.19819	1.09656	1.13097	0.764132	0.00329135
P08648	Integrin alpha-5	ITGA5	Integrin alpha-5 OS=Homo sapiens OX=9606 GN=ITGA5 PE=1 SV=2 - [ITA5_HUMAN]	20.59	16	16	47	1049	114.465	5.77002	0.967905	0.847329	0.801336	0.87219	1.151	1.14553	1.1284	1.14164	0.763978	0.00578754
P51636	Caveolin-2	CAV2	Caveolin-2 OS=Homo sapiens OX=9606 GN=CAV2 PE=1 SV=2 - [CAV2_HUMAN]	20.99	3	3	7	162	18.2792	5.2749	0.789174	0.873131	0.949083	0.870463	1.21073	1.14044	1.06716	1.13944	0.763936	0.012304
Q8WUP2	Filamin-binding LIM protein 1	FBLIM1	Filamin-binding LIM protein 1 OS=Homo sapiens OX=9606 GN=FBLIM1 PE=1 SV=2 - [FBLI1_HUMAN]	30.29	10	10	22	373	40.6427	6.02393	0.85815	0.926955	0.806724	0.863943	1.15915	1.1055	1.12865	1.1311	0.763808	0.00218588
P15529	Membrane cofactor protein	CD46	Membrane cofactor protein OS=Homo sapiens OX=9606 GN=CD46 PE=1 SV=3 - [MCP_HUMAN]	10.46	5	5	7	392	43.7187	6.7417	0.76996	0.959586	0.856232	0.861926	1.12136	1.16392	1.10987	1.13172	0.76161	0.00920911
Q8IVF2	Protein AHNAK2	AHNAK2	Protein AHNAK2 OS=Homo sapiens OX=9606 GN=AHNAK2 PE=1 SV=2 - [AHNK2_HUMAN]	15.82	19	20	30	5795	616.242	5.36377	0.827471	0.916223	0.831203	0.858299	1.13347	1.13019	1.11967	1.12777	0.761055	0.000774257
Q9Y6A5	Transforming acidic coiled-coil-containing protein 3	TACC3	Transforming acidic coiled-coil-containing protein 3 OS=Homo sapiens OX=9606 GN=TACC3 PE=1 SV=1 - [TACC3_HUMAN]	0.84	1	1	1	838	90.3038	5.04639	0.881664	0.905428	0.788392	0.858495	1.03213	1.0829	1.27163	1.12889	0.760479	0.0290441
Q96KC2	ADP-ribosylation factor-like protein 5B	ARL5B	ADP-ribosylation factor-like protein 5B OS=Homo sapiens OX=9606 GN=ARL5B PE=1 SV=1 - [ARL5B_HUMAN]	4.47	1	1	1	179	20.3613	6.52197	0.846555	0.887886	0.861152	0.865197	1.26724	1.11	1.04027	1.13917	0.759498	0.0159057
Q9NUD5	Zinc finger CCHC domain-containing protein 3	ZCCHC3	Zinc finger CCHC domain-containing protein 3 OS=Homo sapiens OX=9606 GN=ZCCHC3 PE=1 SV=2 - [ZCHC3_HUMAN]	8.93	4	4	5	403	43.5199	8.52881	0.799747	0.916279	0.798459	0.838162	1.23967	0.951293	1.1229	1.10462	0.758778	0.044855
O43790	Keratin, type II cuticular Hb6	KRT86	Keratin, type II cuticular Hb6 OS=Homo sapiens OX=9606 GN=KRT86 PE=1 SV=1 - [KRT86_HUMAN]	3.09	1	2	14	486	53.4663	5.65576	0.780851	0.943767	0.848401	0.857673	1.20069	1.03711	1.15344	1.13041	0.758726	0.0158233
O95479	GDH/6PGL endoplasmic bifunctional protein	H6PD	GDH/6PGL endoplasmic bifunctional protein OS=Homo sapiens OX=9606 GN=H6PD PE=1 SV=2 - [G6PE_HUMAN]	13.65	11	11	13	791	88.8364	7.29834	0.80744	0.957976	0.816323	0.86058	1.18446	1.08963	1.13173	1.13527	0.758038	0.00798917
Q14165	Malectin	MLEC	Malectin OS=Homo sapiens OX=9606 GN=MLEC PE=1 SV=1 - [MLEC_HUMAN]	22.95	8	8	16	292	32.2136	5.41455	0.885129	0.887225	0.803378	0.858578	1.10088	1.15127	1.1518	1.13465	0.756688	0.00103593
Q52LW3	Rho GTPase-activating protein 29	ARHGAP29	Rho GTPase-activating protein 29 OS=Homo sapiens OX=9606 GN=ARHGAP29 PE=1 SV=2 - [RHG29_HUMAN]	13.08	16	17	23	1261	141.974	6.7417	0.793902	0.925295	0.838436	0.852545	1.14593	1.1325	1.10983	1.12942	0.754851	0.00228467
P24468	COUP transcription factor 2	NR2F2	COUP transcription factor 2 OS=Homo sapiens OX=9606 GN=NR2F2 PE=1 SV=1 - [COT2_HUMAN]	17.87	7	7	10	414	45.5416	8.27979	0.813557	0.875415	0.869304	0.852759	1.17484	1.10362	1.11277	1.13041	0.75438	0.000738031
Q9NSV4	Protein diaphanous homolog 3	DIAPH3	Protein diaphanous homolog 3 OS=Homo sapiens OX=9606 GN=DIAPH3 PE=1 SV=4 - [DIAP3_HUMAN]	0.59	1	1	1	1193	136.839	7.03467	0.798743	0.9136	0.843778	0.85204	1.05426	1.09078	1.24696	1.13067	0.753574	0.0148009
Q9NZN4	EH domain-containing protein 2	EHD2	EH domain-containing protein 2 OS=Homo sapiens OX=9606 GN=EHD2 PE=1 SV=2 - [EHD2_HUMAN]	62.25	22	25	59	543	61.1227	6.45557	0.668111	0.984801	0.894512	0.849141	1.16845	1.09091	1.12116	1.12684	0.75356	0.0456031
P11802	Cyclin-dependent kinase 4	CDK4	Cyclin-dependent kinase 4 OS=Homo sapiens OX=9606 GN=CDK4 PE=1 SV=2 - [CDK4_HUMAN]	18.81	4	5	9	303	33.7084	7.00537	0.856887	0.842582	0.867232	0.855567	1.02933	1.19879	1.17978	1.13597	0.753161	0.00658125
P29317	Ephrin type-A receptor 2	EPHA2	Ephrin type-A receptor 2 OS=Homo sapiens OX=9606 GN=EPHA2 PE=1 SV=2 - [EPHA2_HUMAN]	24.49	18	21	31	976	108.197	6.22705	0.939712	0.814013	0.826981	0.860235	1.14348	1.13183	1.15128	1.1422	0.753141	0.00219872
Q96CM3	Mitochondrial RNA pseudouridine synthase RPUSD4	RPUSD4	Mitochondrial RNA pseudouridine synthase RPUSD4 OS=Homo sapiens OX=9606 GN=RPUSD4 PE=1 SV=1 - [RUSD4_HUMAN]	4.24	2	2	3	377	42.1785	9.87646	0.840187	0.850507	0.90616	0.865618	1.22196	1.19033	1.0362	1.14949	0.753042	0.00959476
Q02539	Histone H1.1	HIST1H1A	Histone H1.1 OS=Homo sapiens OX=9606 GN=HIST1H1A PE=1 SV=3 - [H11_HUMAN]	35.35	5	9	31	215	21.8289	10.9897	0.939697	0.77035	0.762452	0.824167	1.19795	0.948153	1.14248	1.09619	0.751845	0.046155
Q13315	Serine-protein kinase ATM	ATM	Serine-protein kinase ATM OS=Homo sapiens OX=9606 GN=ATM PE=1 SV=4 - [ATM_HUMAN]	0.33	1	1	1	3056	350.462	6.81494	0.885708	0.821692	0.870106	0.859169	1.15422	1.1395	1.13617	1.14329	0.751485	0.000144087
Q9H0R8	Gamma-aminobutyric acid receptor-associated protein-like 1	GABARAPL1	Gamma-aminobutyric acid receptor-associated protein-like 1 OS=Homo sapiens OX=9606 GN=GABARAPL1 PE=1 SV=1 - [GBRL1_HUMAN]	12.82	1	2	5	117	14.0352	8.73389	0.880607	0.841968	0.852376	0.858317	1.07894	1.24913	1.10182	1.1433	0.750739	0.00641376
Q9BXS5	AP-1 complex subunit mu-1	AP1M1	AP-1 complex subunit mu-1 OS=Homo sapiens OX=9606 GN=AP1M1 PE=1 SV=3 - [AP1M1_HUMAN]	17.26	7	7	10	423	48.5561	7.29834	0.815232	0.918895	0.84176	0.858629	1.14983	1.1455	1.13652	1.14395	0.750584	0.000807073
Q9NXE4	Sphingomyelin phosphodiesterase 4	SMPD4	Sphingomyelin phosphodiesterase 4 OS=Homo sapiens OX=9606 GN=SMPD4 PE=1 SV=3 - [NSMA3_HUMAN]	1.15	1	1	1	866	97.7474	8.26514	0.887601	0.9931	0.683107	0.854603	1.16375	1.10404	1.14889	1.1389	0.750379	0.0374686
P20839	Inosine-5'-monophosphate dehydrogenase 1	IMPDH1	Inosine-5'-monophosphate dehydrogenase 1 OS=Homo sapiens OX=9606 GN=IMPDH1 PE=1 SV=2 - [IMDH1_HUMAN]	6.81	2	4	8	514	55.3705	6.90283	0.809393	0.92203	0.799645	0.843689	1.15045	1.05711	1.17039	1.12598	0.749291	0.00579862
P05997	Collagen alpha-2(V) chain	COL5A2	Collagen alpha-2(V) chain OS=Homo sapiens OX=9606 GN=COL5A2 PE=1 SV=3 - [CO5A2_HUMAN]	1.67	3	3	5	1499	144.821	6.45557	0.91844	0.824673	0.853576	0.865563	1.18445	1.14968	1.13385	1.15599	0.748761	0.000768553
Q9NUQ8	ATP-binding cassette sub-family F member 3	ABCF3	ATP-binding cassette sub-family F member 3 OS=Homo sapiens OX=9606 GN=ABCF3 PE=1 SV=2 - [ABCF3_HUMAN]	13.96	10	10	15	709	79.6952	6.34131	0.870901	0.859143	0.808917	0.84632	1.15401	1.13571	1.1039	1.13121	0.748158	0.000288102
O75608	Acyl-protein thioesterase 1	LYPLA1	Acyl-protein thioesterase 1 OS=Homo sapiens OX=9606 GN=LYPLA1 PE=1 SV=1 - [LYPA1_HUMAN]	16.96	4	4	8	230	24.6535	6.771	0.863721	0.900983	0.806413	0.857039	1.12961	1.13948	1.16778	1.14562	0.748099	0.000635287
O75146	Huntingtin-interacting protein 1-related protein	HIP1R	Huntingtin-interacting protein 1-related protein OS=Homo sapiens OX=9606 GN=HIP1R PE=1 SV=2 - [HIP1R_HUMAN]	25.84	25	27	36	1068	119.315	6.66846	0.713387	0.948503	0.840399	0.834096	1.164	1.06342	1.11838	1.11527	0.74789	0.01903
Q86X55	Histone-arginine methyltransferase CARM1	CARM1	Histone-arginine methyltransferase CARM1 OS=Homo sapiens OX=9606 GN=CARM1 PE=1 SV=3 - [CARM1_HUMAN]	10.53	9	9	11	608	65.8114	6.72705	0.819776	0.869755	0.836618	0.84205	1.10262	1.13762	1.13831	1.12618	0.747703	0.000112283
O15446	DNA-directed RNA polymerase I subunit RPA34	CD3EAP	DNA-directed RNA polymerase I subunit RPA34 OS=Homo sapiens OX=9606 GN=CD3EAP PE=1 SV=1 - [RPA34_HUMAN]	4.9	2	2	4	510	54.9514	8.51416	0.838428	0.870484	0.83575	0.848221	1.16952	1.06889	1.16562	1.13468	0.747542	0.00118138
Q9NSU2	Three-prime repair exonuclease 1	TREX1	Three-prime repair exonuclease 1 OS=Homo sapiens OX=9606 GN=TREX1 PE=1 SV=2 - [TREX1_HUMAN]	3.5	1	1	1	314	33.1912	7.92822	0.777277	0.87533	0.899579	0.850728	1.17128	1.07143	1.17305	1.13859	0.747178	0.00459956
Q9UBR2	Cathepsin Z	CTSZ	Cathepsin Z OS=Homo sapiens OX=9606 GN=CTSZ PE=1 SV=1 - [CATZ_HUMAN]	20.46	7	7	19	303	33.8462	7.10791	0.722802	1.00448	0.811848	0.846376	1.13269	1.16366	1.10441	1.13359	0.746636	0.0276779
Q99685	Monoglyceride lipase	MGLL	Monoglyceride lipase OS=Homo sapiens OX=9606 GN=MGLL PE=1 SV=2 - [MGLL_HUMAN]	14.85	4	4	5	303	33.2402	6.99072	0.932199	0.668901	0.928207	0.843102	1.05263	1.13382	1.20716	1.1312	0.745315	0.0422402
Q6UB35	Monofunctional C1-tetrahydrofolate synthase, mitochondrial	MTHFD1L	Monofunctional C1-tetrahydrofolate synthase, mitochondrial OS=Homo sapiens OX=9606 GN=MTHFD1L PE=1 SV=1 - [C1TM_HUMAN]	23.72	23	24	40	978	105.724	8.06006	0.87637	0.859865	0.822812	0.853016	1.17237	1.13112	1.13291	1.14547	0.744689	0.000148016
Q9Y4L1	Hypoxia up-regulated protein 1	HYOU1	Hypoxia up-regulated protein 1 OS=Homo sapiens OX=9606 GN=HYOU1 PE=1 SV=1 - [HYOU1_HUMAN]	34.13	35	35	93	999	111.266	5.22412	0.735546	0.962824	0.817078	0.838482	1.18932	1.08881	1.10663	1.12825	0.743168	0.0167986
Q03405	Urokinase plasminogen activator surface receptor	PLAUR	Urokinase plasminogen activator surface receptor OS=Homo sapiens OX=9606 GN=PLAUR PE=1 SV=1 - [UPAR_HUMAN]	16.12	5	5	13	335	36.9533	6.65381	0.951173	0.804587	0.780645	0.845468	1.18237	1.1227	1.11028	1.13845	0.742647	0.00711819
Q8IVL6	Prolyl 3-hydroxylase 3	P3H3	Prolyl 3-hydroxylase 3 OS=Homo sapiens OX=9606 GN=P3H3 PE=1 SV=1 - [P3H3_HUMAN]	5.98	5	5	8	736	81.7856	6.31592	0.764905	0.951352	0.811871	0.842709	1.14721	1.13391	1.12411	1.13508	0.742426	0.00658348
P00374	Dihydrofolate reductase	DHFR	Dihydrofolate reductase OS=Homo sapiens OX=9606 GN=DHFR PE=1 SV=2 - [DYR_HUMAN]	16.58	3	3	4	187	21.439	7.41553	0.91592	0.752591	0.76379	0.810767	1.02854	1.1091	1.13996	1.09253	0.742098	0.0106194
Q15434	RNA-binding motif, single-stranded-interacting protein 2	RBMS2	RNA-binding motif, single-stranded-interacting protein 2 OS=Homo sapiens OX=9606 GN=RBMS2 PE=1 SV=1 - [RBMS2_HUMAN]	12.53	2	6	10	407	43.9307	9.0708	0.783188	0.911654	0.828082	0.840975	1.06896	1.16492	1.16675	1.13354	0.741899	0.00413151
O60427	Acyl-CoA (8-3)-desaturase	FADS1	Acyl-CoA (8-3)-desaturase OS=Homo sapiens OX=9606 GN=FADS1 PE=1 SV=3 - [FADS1_HUMAN]	1.58	1	1	1	444	51.9306	8.86572	0.86931	0.909481	0.770656	0.849815	1.12773	1.17418	1.13806	1.14666	0.741124	0.00242801
P07996	Thrombospondin-1	THBS1	Thrombospondin-1 OS=Homo sapiens OX=9606 GN=THBS1 PE=1 SV=2 - [TSP1_HUMAN]	41.79	44	45	135	1170	129.3	4.94482	0.702587	1.00413	0.809566	0.838762	1.11855	1.1112	1.16642	1.13206	0.740917	0.0310563
P04183	Thymidine kinase, cytosolic	TK1	Thymidine kinase, cytosolic OS=Homo sapiens OX=9606 GN=TK1 PE=1 SV=2 - [KITH_HUMAN]	6.84	1	1	1	234	25.452	8.51416	0.764432	0.909199	0.861264	0.844965	1.08625	1.1568	1.17827	1.14044	0.740911	0.00436412
P61024	Cyclin-dependent kinases regulatory subunit 1	CKS1B	Cyclin-dependent kinases regulatory subunit 1 OS=Homo sapiens OX=9606 GN=CKS1B PE=1 SV=1 - [CKS1_HUMAN]	27.85	2	2	2	79	9.65394	8.93896	0.86193	0.889658	0.784817	0.845468	1.16765	1.03981	1.21759	1.14168	0.740547	0.00856039
Q15006	ER membrane protein complex subunit 2	EMC2	ER membrane protein complex subunit 2 OS=Homo sapiens OX=9606 GN=EMC2 PE=1 SV=1 - [EMC2_HUMAN]	11.78	3	3	5	297	34.8114	6.56592	0.856591	0.864991	0.810855	0.844145	1.13848	1.19169	1.10214	1.1441	0.737822	0.000636061
Q15149	Plectin	PLEC	Plectin OS=Homo sapiens OX=9606 GN=PLEC PE=1 SV=3 - [PLEC_HUMAN]	43.04	207	211	471	4684	531.466	5.96045	0.873852	0.847404	0.811943	0.8444	1.1546	1.13787	1.14095	1.14448	0.737805	8.73836e-05
Q9BPW8	Protein NipSnap homolog 1	NIPSNAP1	Protein NipSnap homolog 1 OS=Homo sapiens OX=9606 GN=NIPSNAP1 PE=1 SV=1 - [NIPS1_HUMAN]	9.86	2	4	6	284	33.2888	9.30518	0.690536	0.981998	0.807537	0.826691	1.09235	1.07046	1.19861	1.12047	0.737805	0.0347475
Q96JC9	ELL-associated factor 1	EAF1	ELL-associated factor 1 OS=Homo sapiens OX=9606 GN=EAF1 PE=1 SV=1 - [EAF1_HUMAN]	3.73	1	1	1	268	29.0241	5.40186	0.808287	0.876296	0.853042	0.845875	1.24832	1.0352	1.1587	1.14741	0.737207	0.00970135
Q15035	Translocating chain-associated membrane protein 2	TRAM2	Translocating chain-associated membrane protein 2 OS=Homo sapiens OX=9606 GN=TRAM2 PE=1 SV=1 - [TRAM2_HUMAN]	5.68	2	3	3	370	43.2999	9.21729	0.834228	0.88025	0.817939	0.844139	1.03303	1.22978	1.17627	1.14636	0.736365	0.00802058
Q96AC1	Fermitin family homolog 2	FERMT2	Fermitin family homolog 2 OS=Homo sapiens OX=9606 GN=FERMT2 PE=1 SV=1 - [FERM2_HUMAN]	24.56	18	18	40	680	77.8106	6.69775	0.800969	0.884514	0.83033	0.838604	1.13453	1.14209	1.14055	1.13906	0.736227	0.000257113
P06493	Cyclin-dependent kinase 1	CDK1	Cyclin-dependent kinase 1 OS=Homo sapiens OX=9606 GN=CDK1 PE=1 SV=3 - [CDK1_HUMAN]	28.96	5	8	12	297	34.0739	8.39697	0.854635	0.860623	0.800344	0.838534	1.07324	1.03554	1.3108	1.13986	0.735648	0.0269335
P32322	Pyrroline-5-carboxylate reductase 1, mitochondrial	PYCR1	Pyrroline-5-carboxylate reductase 1, mitochondrial OS=Homo sapiens OX=9606 GN=PYCR1 PE=1 SV=2 - [P5CR1_HUMAN]	29.78	7	8	12	319	33.3396	7.60596	0.826743	0.866079	0.830592	0.841138	1.18763	1.13496	1.12208	1.14822	0.732555	0.000202584
P20908	Collagen alpha-1(V) chain	COL5A1	Collagen alpha-1(V) chain OS=Homo sapiens OX=9606 GN=COL5A1 PE=1 SV=3 - [CO5A1_HUMAN]	2.83	4	4	7	1838	183.447	5.05908	0.94291	0.790289	0.823587	0.852262	1.10259	1.25872	1.12969	1.16367	0.732394	0.00959356
O15344	E3 ubiquitin-protein ligase Midline-1	MID1	E3 ubiquitin-protein ligase Midline-1 OS=Homo sapiens OX=9606 GN=MID1 PE=1 SV=1 - [TRI18_HUMAN]	4.35	4	4	5	667	75.2026	6.80029	0.857621	0.871996	0.817809	0.849142	1.14097	1.20796	1.13051	1.15981	0.732136	0.000440505
O95857	Tetraspanin-13	TSPAN13	Tetraspanin-13 OS=Homo sapiens OX=9606 GN=TSPAN13 PE=2 SV=1 - [TSN13_HUMAN]	7.35	2	2	2	204	22.1325	7.92822	0.789006	0.869086	0.86369	0.840594	1.17716	1.13989	1.13162	1.14956	0.731233	0.000463118
Q969E2	Secretory carrier-associated membrane protein 4	SCAMP4	Secretory carrier-associated membrane protein 4 OS=Homo sapiens OX=9606 GN=SCAMP4 PE=1 SV=1 - [SCAM4_HUMAN]	8.3	2	2	3	229	25.7107	8.82178	0.842917	0.858798	0.816476	0.839397	1.19304	1.1376	1.11455	1.1484	0.730929	0.000302974
Q99439	Calponin-2	CNN2	Calponin-2 OS=Homo sapiens OX=9606 GN=CNN2 PE=1 SV=4 - [CNN2_HUMAN]	57.93	13	16	48	309	33.6753	7.32764	0.831628	0.902095	0.782351	0.838691	1.14462	1.15843	1.1426	1.14855	0.730217	0.000908879
P61812	Transforming growth factor beta-2 proprotein	TGFB2	Transforming growth factor beta-2 proprotein OS=Homo sapiens OX=9606 GN=TGFB2 PE=1 SV=1 - [TGFB2_HUMAN]	6.04	2	3	3	414	47.7172	8.52881	0.699115	0.900403	0.893504	0.831007	1.09389	1.16199	1.16548	1.14045	0.728663	0.0114883
Q96IZ0	PRKC apoptosis WT1 regulator protein	PAWR	PRKC apoptosis WT1 regulator protein OS=Homo sapiens OX=9606 GN=PAWR PE=1 SV=1 - [PAWR_HUMAN]	36.47	9	10	20	340	36.5454	5.41455	0.650942	1.00798	0.822986	0.827302	1.17786	1.10257	1.13308	1.13783	0.727084	0.0421069
Q9Y646	Carboxypeptidase Q	CPQ	Carboxypeptidase Q OS=Homo sapiens OX=9606 GN=CPQ PE=1 SV=1 - [CBPQ_HUMAN]	4.66	3	3	3	472	51.8545	6.17627	0.730988	0.905635	0.85454	0.830388	1.16453	1.15194	1.11426	1.14357	0.726134	0.00439465
Q96T88	E3 ubiquitin-protein ligase UHRF1	UHRF1	E3 ubiquitin-protein ligase UHRF1 OS=Homo sapiens OX=9606 GN=UHRF1 PE=1 SV=1 - [UHRF1_HUMAN]	6.05	4	5	5	793	89.757	7.56201	0.992045	0.768813	0.757361	0.839406	1.13923	1.07618	1.26055	1.15865	0.724468	0.0270164
P08651	Nuclear factor 1 C-type	NFIC	Nuclear factor 1 C-type OS=Homo sapiens OX=9606 GN=NFIC PE=1 SV=2 - [NFIC_HUMAN]	6.89	2	3	3	508	55.64	8.38232	0.707555	0.948651	0.83148	0.829228	1.21923	1.03718	1.18053	1.14565	0.723809	0.0236407
P23142	Fibulin-1	FBLN1	Fibulin-1 OS=Homo sapiens OX=9606 GN=FBLN1 PE=1 SV=4 - [FBLN1_HUMAN]	5.69	4	4	7	703	77.1624	5.22412	0.808184	0.882106	0.811632	0.833974	1.11843	1.11339	1.23667	1.15616	0.721329	0.00235744
P06454	Prothymosin alpha	PTMA	Prothymosin alpha OS=Homo sapiens OX=9606 GN=PTMA PE=1 SV=2 - [PTMA_HUMAN]	23.42	4	4	13	111	12.196	3.77686	0.679578	1.00799	0.787771	0.825114	1.18282	1.10098	1.15351	1.14577	0.72014	0.0322467
P10620	Microsomal glutathione S-transferase 1	MGST1	Microsomal glutathione S-transferase 1 OS=Homo sapiens OX=9606 GN=MGST1 PE=1 SV=1 - [MGST1_HUMAN]	9.03	2	2	11	155	17.5872	9.39307	0.621681	0.960401	0.890763	0.824281	1.09288	1.15888	1.18941	1.14706	0.718605	0.0394387
P16403	Histone H1.2	HIST1H1C	Histone H1.2 OS=Homo sapiens OX=9606 GN=HIST1H1C PE=1 SV=2 - [H12_HUMAN]	50.23	5	15	58	213	21.3517	10.9312	0.791675	0.896406	0.807684	0.831922	1.25265	1.0549	1.16767	1.15841	0.718158	0.00773246
Q9NPI6	mRNA-decapping enzyme 1A	DCP1A	mRNA-decapping enzyme 1A OS=Homo sapiens OX=9606 GN=DCP1A PE=1 SV=3 - [DCP1A_HUMAN]	5.84	3	3	3	582	63.2392	6.25244	0.763539	0.832055	0.896456	0.830683	1.14846	1.1326	1.19617	1.15907	0.716678	0.00156068
Q16626	Male-enhanced antigen 1	MEA1	Male-enhanced antigen 1 OS=Homo sapiens OX=9606 GN=MEA1 PE=1 SV=2 - [MEA1_HUMAN]	3.78	1	1	1	185	19.8924	4.22119	0.655007	0.903333	0.921353	0.826564	1.13887	1.17892	1.14336	1.15371	0.716438	0.0196694
Q9Y5V3	Melanoma-associated antigen D1	MAGED1	Melanoma-associated antigen D1 OS=Homo sapiens OX=9606 GN=MAGED1 PE=1 SV=3 - [MAGD1_HUMAN]	5.78	4	5	10	778	86.1073	5.8335	0.70525	0.90613	0.868016	0.826465	1.20917	1.13852	1.1209	1.15619	0.714815	0.00802404
Q86XN8	RNA-binding protein MEX3D	MEX3D	RNA-binding protein MEX3D OS=Homo sapiens OX=9606 GN=MEX3D PE=1 SV=3 - [MEX3D_HUMAN]	2	1	1	1	651	64.8424	5.35107	0.804969	0.90911	0.771395	0.828491	1.23376	1.05216	1.19421	1.16004	0.714191	0.00860993
Q8NCN5	Pyruvate dehydrogenase phosphatase regulatory subunit, mitochondrial	PDPR	Pyruvate dehydrogenase phosphatase regulatory subunit, mitochondrial OS=Homo sapiens OX=9606 GN=PDPR PE=1 SV=2 - [PDPR_HUMAN]	4.1	4	4	5	879	99.3006	6.354	0.822581	0.861612	0.806051	0.830082	1.19269	1.17204	1.12308	1.1626	0.713985	0.00022896
P16070	CD44 antigen	CD44	CD44 antigen OS=Homo sapiens OX=9606 GN=CD44 PE=1 SV=3 - [CD44_HUMAN]	8.49	6	6	14	742	81.4874	5.32568	0.753066	0.777469	0.966087	0.832207	1.13144	1.27499	1.09037	1.1656	0.713974	0.0189632
Q7Z7A4	PX domain-containing protein kinase-like protein	PXK	PX domain-containing protein kinase-like protein OS=Homo sapiens OX=9606 GN=PXK PE=1 SV=1 - [PXK_HUMAN]	1.9	2	2	3	578	64.9089	9.34912	0.706229	0.929827	0.874359	0.836805	1.15267	1.26752	1.09691	1.17237	0.713774	0.016146
Q96EK7	Constitutive coactivator of peroxisome proliferator-activated receptor gamma	FAM120B	Constitutive coactivator of peroxisome proliferator-activated receptor gamma OS=Homo sapiens OX=9606 GN=FAM120B PE=1 SV=1 - [F120B_HUMAN]	3.74	3	3	3	910	103.716	5.69385	0.873289	0.84292	0.805527	0.840579	1.17681	1.26103	1.10104	1.17963	0.71258	0.00250383
Q15653	NF-kappa-B inhibitor beta	NFKBIB	NF-kappa-B inhibitor beta OS=Homo sapiens OX=9606 GN=NFKBIB PE=1 SV=2 - [IKBB_HUMAN]	6.46	2	2	3	356	37.7476	4.84326	0.823437	0.918578	0.712452	0.818156	1.1392	1.12698	1.17932	1.1485	0.712368	0.00584391
P31350	Ribonucleoside-diphosphate reductase subunit M2	RRM2	Ribonucleoside-diphosphate reductase subunit M2 OS=Homo sapiens OX=9606 GN=RRM2 PE=1 SV=1 - [RIR2_HUMAN]	3.34	1	1	2	389	44.8488	5.37646	0.962471	0.79915	0.732993	0.831538	1.11413	1.14699	1.24321	1.16811	0.711865	0.01273
O14777	Kinetochore protein NDC80 homolog	NDC80	Kinetochore protein NDC80 homolog OS=Homo sapiens OX=9606 GN=NDC80 PE=1 SV=1 - [NDC80_HUMAN]	5.3	4	4	4	642	73.8665	5.60498	0.898928	0.8439	0.745046	0.829291	1.06853	1.20635	1.22611	1.167	0.710619	0.00726309
O95319	CUGBP Elav-like family member 2	CELF2	CUGBP Elav-like family member 2 OS=Homo sapiens OX=9606 GN=CELF2 PE=1 SV=1 - [CELF2_HUMAN]	8.86	2	5	10	508	54.2501	8.76318	0.872682	0.78517	0.855946	0.837933	1.16759	1.15231	1.23052	1.18347	0.708029	0.000654686
P02751	Fibronectin	FN1	Fibronectin OS=Homo sapiens OX=9606 GN=FN1 PE=1 SV=4 - [FINC_HUMAN]	33.24	65	65	231	2386	262.46	5.70654	0.664854	0.782526	1.04109	0.829491	1.21673	1.14859	1.15091	1.17207	0.707712	0.0390659
Q8IYS8	Biorientation of chromosomes in cell division protein 1-like 2	BOD1L2	Biorientation of chromosomes in cell division protein 1-like 2 OS=Homo sapiens OX=9606 GN=BOD1L2 PE=2 SV=2 - [BD1L2_HUMAN]	4.07	1	1	1	172	18.064	5.32568	0.732334	0.93158	0.79846	0.820791	1.17842	1.12364	1.18224	1.16143	0.706706	0.00521658
Q8TB22	Spermatogenesis-associated protein 20	SPATA20	Spermatogenesis-associated protein 20 OS=Homo sapiens OX=9606 GN=SPATA20 PE=2 SV=3 - [SPT20_HUMAN]	2.8	2	3	4	786	87.8431	7.43018	0.63437	0.877424	0.895355	0.802383	1.17546	1.15131	1.08493	1.13723	0.705557	0.0193115
Q14195	Dihydropyrimidinase-related protein 3	DPYSL3	Dihydropyrimidinase-related protein 3 OS=Homo sapiens OX=9606 GN=DPYSL3 PE=1 SV=1 - [DPYL3_HUMAN]	21.58	9	10	23	570	61.9241	6.49365	0.744508	0.901319	0.839853	0.82856	1.27408	1.11147	1.13838	1.17464	0.705373	0.00700512
P07951	Tropomyosin beta chain	TPM2	Tropomyosin beta chain OS=Homo sapiens OX=9606 GN=TPM2 PE=1 SV=1 - [TPM2_HUMAN]	61.27	5	26	115	284	32.8306	4.70361	0.723633	0.939381	0.775303	0.812772	1.10385	1.15613	1.20363	1.15454	0.70398	0.00861978
Q5TDH0	Protein DDI1 homolog 2	DDI2	Protein DDI1 homolog 2 OS=Homo sapiens OX=9606 GN=DDI2 PE=1 SV=1 - [DDI2_HUMAN]	9.27	4	4	5	399	44.4945	5.04639	0.709968	0.945956	0.791853	0.815926	1.18145	1.15763	1.1411	1.16006	0.703347	0.00801657
Q07065	Cytoskeleton-associated protein 4	CKAP4	Cytoskeleton-associated protein 4 OS=Homo sapiens OX=9606 GN=CKAP4 PE=1 SV=2 - [CKAP4_HUMAN]	68.77	41	43	192	602	65.9827	5.92236	0.863742	0.829383	0.7697	0.820942	1.18127	1.17655	1.15005	1.16929	0.702086	0.00028065
P22004	Bone morphogenetic protein 6	BMP6	Bone morphogenetic protein 6 OS=Homo sapiens OX=9606 GN=BMP6 PE=1 SV=1 - [BMP6_HUMAN]	1.56	1	1	1	513	57.1894	8.104	0.809347	0.886705	0.779896	0.825316	1.13544	1.36864	1.02267	1.17558	0.70205	0.0304523
Q16881	Thioredoxin reductase 1, cytoplasmic	TXNRD1	Thioredoxin reductase 1, cytoplasmic OS=Homo sapiens OX=9606 GN=TXNRD1 PE=1 SV=3 - [TRXR1_HUMAN]	31.59	21	22	72	649	70.8622	7.38623	0.800019	0.798052	0.844181	0.814084	0.997368	1.21098	1.27355	1.16063	0.701413	0.0151069
P37059	Estradiol 17-beta-dehydrogenase 2	HSD17B2	Estradiol 17-beta-dehydrogenase 2 OS=Homo sapiens OX=9606 GN=HSD17B2 PE=1 SV=1 - [DHB2_HUMAN]	4.39	2	2	3	387	42.757	8.49951	0.771823	0.805325	0.891489	0.822879	1.00163	1.1434	1.37808	1.17437	0.700699	0.0381928
P00734	Prothrombin	F2	Prothrombin OS=Homo sapiens OX=9606 GN=F2 PE=1 SV=2 - [THRB_HUMAN]	3.54	2	2	3	622	69.9921	5.89697	0.843695	0.647201	0.968381	0.819759	1.18273	1.11213	1.21611	1.17032	0.700455	0.0235171
P23921	Ribonucleoside-diphosphate reductase large subunit	RRM1	Ribonucleoside-diphosphate reductase large subunit OS=Homo sapiens OX=9606 GN=RRM1 PE=1 SV=1 - [RIR1_HUMAN]	23.11	19	19	33	792	90.0125	7.15186	0.786647	0.863094	0.79462	0.814787	1.1212	1.13168	1.237	1.16329	0.700413	0.00140212
Q9P2E9	Ribosome-binding protein 1	RRBP1	Ribosome-binding protein 1 OS=Homo sapiens OX=9606 GN=RRBP1 PE=1 SV=5 - [RRBP1_HUMAN]	64.11	87	89	277	1410	152.365	8.60205	0.795514	0.879163	0.777256	0.817311	1.27525	1.13497	1.10294	1.17105	0.69793	0.00453407
P17900	Ganglioside GM2 activator	GM2A	Ganglioside GM2 activator OS=Homo sapiens OX=9606 GN=GM2A PE=1 SV=4 - [SAP3_HUMAN]	12.95	3	3	6	193	20.8247	5.31299	0.749067	0.919609	0.764392	0.811023	1.16143	1.17851	1.14963	1.16319	0.69724	0.00307915
O15382	Branched-chain-amino-acid aminotransferase, mitochondrial	BCAT2	Branched-chain-amino-acid aminotransferase, mitochondrial OS=Homo sapiens OX=9606 GN=BCAT2 PE=1 SV=2 - [BCAT2_HUMAN]	16.33	5	5	7	392	44.2591	8.646	0.837028	0.815501	0.806001	0.81951	1.14033	1.21341	1.19055	1.18143	0.693658	0.000102908
Q6V0I7	Protocadherin Fat 4	FAT4	Protocadherin Fat 4 OS=Homo sapiens OX=9606 GN=FAT4 PE=1 SV=2 - [FAT4_HUMAN]	0.18	1	1	1	4981	542.351	4.94482	0.684166	0.962394	0.788802	0.811787	1.29622	1.09089	1.12442	1.17051	0.693535	0.0253586
P33552	Cyclin-dependent kinases regulatory subunit 2	CKS2	Cyclin-dependent kinases regulatory subunit 2 OS=Homo sapiens OX=9606 GN=CKS2 PE=1 SV=1 - [CKS2_HUMAN]	18.99	2	2	2	79	9.85398	8.45557	0.817163	0.825115	0.782326	0.808201	1.10524	1.1109	1.28571	1.16729	0.692376	0.00408274
Q96KB5	Lymphokine-activated killer T-cell-originated protein kinase	PBK	Lymphokine-activated killer T-cell-originated protein kinase OS=Homo sapiens OX=9606 GN=PBK PE=1 SV=3 - [TOPK_HUMAN]	9.32	5	5	6	322	36.062	5.12256	0.985352	0.755335	0.693649	0.811445	1.09327	1.1596	1.27266	1.17518	0.690487	0.0242413
P57723	Poly(rC)-binding protein 4	PCBP4	Poly(rC)-binding protein 4 OS=Homo sapiens OX=9606 GN=PCBP4 PE=2 SV=1 - [PCBP4_HUMAN]	4.71	1	2	2	403	41.4557	8.1626	0.694989	0.885106	0.852003	0.8107	1.21299	1.19428	1.11949	1.17558	0.689615	0.00501109
Q96AW1	Vesicular, overexpressed in cancer, prosurvival protein 1	VOPP1	Vesicular, overexpressed in cancer, prosurvival protein 1 OS=Homo sapiens OX=9606 GN=VOPP1 PE=2 SV=1 - [VOPP1_HUMAN]	5.23	1	1	1	172	19.2113	8.39697	0.647837	0.883796	0.896851	0.809495	1.25639	1.16321	1.10484	1.17481	0.68904	0.0166271
Q8WV99	AN1-type zinc finger protein 2B	ZFAND2B	AN1-type zinc finger protein 2B OS=Homo sapiens OX=9606 GN=ZFAND2B PE=1 SV=1 - [ZFN2B_HUMAN]	3.11	1	1	1	257	28.0043	6.91748	0.880349	0.895215	0.655735	0.810433	1.067	1.24917	1.22446	1.18021	0.686684	0.0184046
Q8N883	Zinc finger protein 614	ZNF614	Zinc finger protein 614 OS=Homo sapiens OX=9606 GN=ZNF614 PE=1 SV=2 - [ZN614_HUMAN]	1.03	1	1	1	585	67.1715	9.0415	0.688102	0.849381	0.867575	0.801686	1.10999	1.07423	1.32612	1.17011	0.685135	0.0192487
Q12857	Nuclear factor 1 A-type	NFIA	Nuclear factor 1 A-type OS=Homo sapiens OX=9606 GN=NFIA PE=1 SV=2 - [NFIA_HUMAN]	3.54	1	2	2	509	55.909	8.44092	0.588437	0.914046	0.882494	0.794992	1.17	1.03827	1.29812	1.1688	0.68018	0.043199
Q12805	EGF-containing fibulin-like extracellular matrix protein 1	EFEMP1	EGF-containing fibulin-like extracellular matrix protein 1 OS=Homo sapiens OX=9606 GN=EFEMP1 PE=1 SV=2 - [FBLN3_HUMAN]	37.93	15	15	26	493	54.6042	5.07178	0.698188	0.956981	0.737254	0.797474	1.22675	1.17899	1.12006	1.17526	0.678549	0.0118755
P17252	Protein kinase C alpha type	PRKCA	Protein kinase C alpha type OS=Homo sapiens OX=9606 GN=PRKCA PE=1 SV=4 - [KPCA_HUMAN]	5.65	4	4	6	672	76.7001	7.04932	0.727341	0.864562	0.833403	0.808435	1.20373	1.229	1.14946	1.19406	0.677047	0.00127235
Q9NZM1	Myoferlin	MYOF	Myoferlin OS=Homo sapiens OX=9606 GN=MYOF PE=1 SV=1 - [MYOF_HUMAN]	41.44	76	78	176	2061	234.561	6.17627	0.709722	0.874162	0.808707	0.79753	1.18446	1.15892	1.19406	1.17915	0.676361	0.00145856
Q9H7Z6	Histone acetyltransferase KAT8	KAT8	Histone acetyltransferase KAT8 OS=Homo sapiens OX=9606 GN=KAT8 PE=1 SV=2 - [KAT8_HUMAN]	1.53	1	1	1	458	52.3697	8.26514	0.630521	0.908251	0.839785	0.792853	1.16171	1.06673	1.29486	1.17444	0.675092	0.0231518
Q13509	Tubulin beta-3 chain	TUBB3	Tubulin beta-3 chain OS=Homo sapiens OX=9606 GN=TUBB3 PE=1 SV=2 - [TBB3_HUMAN]	41.33	2	16	123	450	50.4003	4.93213	0.837293	0.793573	0.772186	0.801017	1.1372	1.27251	1.15814	1.18928	0.673529	0.00109821
Q16595	Frataxin, mitochondrial	FXN	Frataxin, mitochondrial OS=Homo sapiens OX=9606 GN=FXN PE=1 SV=2 - [FRDA_HUMAN]	13.81	2	2	2	210	23.1209	8.68994	0.739485	0.853485	0.801697	0.798222	1.10161	1.30863	1.1506	1.18695	0.672501	0.00531337
Q5KU26	Collectin-12	COLEC12	Collectin-12 OS=Homo sapiens OX=9606 GN=COLEC12 PE=1 SV=3 - [COL12_HUMAN]	1.48	1	1	1	742	81.4647	5.69385	0.740332	0.932683	0.720991	0.798002	1.42436	1.02203	1.12614	1.19084	0.670117	0.0467555
A1X283	SH3 and PX domain-containing protein 2B	SH3PXD2B	SH3 and PX domain-containing protein 2B OS=Homo sapiens OX=9606 GN=SH3PXD2B PE=1 SV=3 - [SPD2B_HUMAN]	7.14	7	7	8	911	101.516	8.68994	0.756037	0.834839	0.783786	0.791554	1.25047	1.15217	1.17085	1.19116	0.664522	0.000460518
P03897	NADH-ubiquinone oxidoreductase chain 3	MT-ND3	NADH-ubiquinone oxidoreductase chain 3 OS=Homo sapiens OX=9606 GN=MT-ND3 PE=1 SV=1 - [NU3M_HUMAN]	13.04	1	1	1	115	13.1771	4.43701	0.664368	0.879219	0.814754	0.786113	1.04434	1.22919	1.28072	1.18475	0.663527	0.0141955
Q9H299	SH3 domain-binding glutamic acid-rich-like protein 3	SH3BGRL3	SH3 domain-binding glutamic acid-rich-like protein 3 OS=Homo sapiens OX=9606 GN=SH3BGRL3 PE=1 SV=1 - [SH3L3_HUMAN]	47.31	5	5	31	93	10.4313	4.93213	0.814478	0.816947	0.723338	0.784921	1.19295	1.18005	1.1785	1.18383	0.663033	0.000213989
Q5T4D3	Protein O-mannosyl-transferase TMTC4	TMTC4	Protein O-mannosyl-transferase TMTC4 OS=Homo sapiens OX=9606 GN=TMTC4 PE=1 SV=2 - [TMTC4_HUMAN]	1.75	1	1	1	741	82.9376	8.93896	0.862642	0.933718	0.574921	0.790427	1.16254	1.36264	1.09514	1.20677	0.654992	0.0375703
P05305	Endothelin-1	EDN1	Endothelin-1 OS=Homo sapiens OX=9606 GN=EDN1 PE=1 SV=1 - [EDN1_HUMAN]	13.21	4	4	7	212	24.4093	9.40771	0.630903	0.714573	0.988264	0.777913	1.21651	1.2285	1.11949	1.18817	0.654718	0.022337
P51178	1-phosphatidylinositol 4,5-bisphosphate phosphodiesterase delta-1	PLCD1	1-phosphatidylinositol 4,5-bisphosphate phosphodiesterase delta-1 OS=Homo sapiens OX=9606 GN=PLCD1 PE=1 SV=2 - [PLCD1_HUMAN]	0.79	1	1	1	756	85.611	6.69775	0.825214	0.82361	0.715317	0.788047	1.40416	0.969508	1.23852	1.20406	0.654489	0.034277
Q92791	Endoplasmic reticulum protein SC65	P3H4	Endoplasmic reticulum protein SC65 OS=Homo sapiens OX=9606 GN=P3H4 PE=1 SV=1 - [SC65_HUMAN]	11.9	5	5	6	437	50.3492	4.76709	0.736675	0.842526	0.770695	0.783299	1.17936	1.24411	1.17951	1.20099	0.652209	0.000386219
Q14693	Phosphatidate phosphatase LPIN1	LPIN1	Phosphatidate phosphatase LPIN1 OS=Homo sapiens OX=9606 GN=LPIN1 PE=1 SV=2 - [LPIN1_HUMAN]	1.69	2	2	2	890	98.6024	6.58057	0.804922	0.668321	0.827481	0.766908	1.34989	1.08936	1.12129	1.18685	0.646172	0.0118988
P08493	Matrix Gla protein	MGP	Matrix Gla protein OS=Homo sapiens OX=9606 GN=MGP PE=1 SV=2 - [MGP_HUMAN]	10.68	1	1	4	103	12.3453	9.67139	0.629894	0.739322	0.90218	0.757132	1.32291	1.13473	1.0631	1.17358	0.645149	0.0197562
Q9UBN7	Histone deacetylase 6	HDAC6	Histone deacetylase 6 OS=Homo sapiens OX=9606 GN=HDAC6 PE=1 SV=2 - [HDAC6_HUMAN]	1.4	1	2	2	1215	131.336	5.30029	0.765234	0.761481	0.809716	0.77881	1.23061	1.14474	1.25164	1.209	0.644178	0.00028653
Q9P0V3	SH3 domain-binding protein 4	SH3BP4	SH3 domain-binding protein 4 OS=Homo sapiens OX=9606 GN=SH3BP4 PE=1 SV=1 - [SH3B4_HUMAN]	6.54	7	7	8	963	107.428	7.7085	0.715833	0.840877	0.754409	0.770373	1.14377	1.1459	1.30406	1.19791	0.643096	0.00271577
P49903	Selenide, water dikinase 1	SEPHS1	Selenide, water dikinase 1 OS=Homo sapiens OX=9606 GN=SEPHS1 PE=1 SV=2 - [SPS1_HUMAN]	3.06	1	1	1	392	42.8827	5.97314	0.765323	0.822549	0.741982	0.776618	1.17262	1.2656	1.19631	1.21151	0.641033	0.000292112
O75477	Erlin-1	ERLIN1	Erlin-1 OS=Homo sapiens OX=9606 GN=ERLIN1 PE=1 SV=2 - [ERLN1_HUMAN]	27.3	7	11	19	348	39.1464	7.86963	0.807083	0.805082	0.728752	0.780306	1.2083	1.23624	1.21056	1.21837	0.640453	8.81592e-05
O94788	Retinal dehydrogenase 2	ALDH1A2	Retinal dehydrogenase 2 OS=Homo sapiens OX=9606 GN=ALDH1A2 PE=1 SV=3 - [AL1A2_HUMAN]	13.32	4	9	13	518	56.6879	6.04932	0.534573	0.97745	0.780612	0.764212	1.26873	1.17809	1.14834	1.19839	0.6377	0.031041
O43704	Sulfotransferase family cytosolic 1B member 1	SULT1B1	Sulfotransferase family cytosolic 1B member 1 OS=Homo sapiens OX=9606 GN=SULT1B1 PE=1 SV=2 - [ST1B1_HUMAN]	28.72	7	7	15	296	34.8766	7.06396	0.589566	0.926678	0.760402	0.758882	1.17467	1.26885	1.17678	1.20677	0.628855	0.0118327
Q6AZY7	Scavenger receptor class A member 3	SCARA3	Scavenger receptor class A member 3 OS=Homo sapiens OX=9606 GN=SCARA3 PE=1 SV=1 - [SCAR3_HUMAN]	1.98	1	1	1	606	65.0959	6.53662	0.604379	0.768989	0.932735	0.768701	1.33108	1.30757	1.0309	1.22319	0.628442	0.0282512
P23284	Peptidyl-prolyl cis-trans isomerase B	PPIB	Peptidyl-prolyl cis-trans isomerase B OS=Homo sapiens OX=9606 GN=PPIB PE=1 SV=2 - [PPIB_HUMAN]	57.41	13	14	72	216	23.7275	9.40771	0.698164	0.852428	0.737129	0.762574	1.25387	1.1907	1.20466	1.21641	0.626904	0.000824273
Q9BYC5	Alpha-(1,6)-fucosyltransferase	FUT8	Alpha-(1,6)-fucosyltransferase OS=Homo sapiens OX=9606 GN=FUT8 PE=1 SV=2 - [FUT8_HUMAN]	1.04	1	1	2	575	66.474	7.66455	0.673544	0.65121	0.96992	0.764891	1.38504	1.24452	1.03235	1.22064	0.626633	0.0348314
Q9Y618	Nuclear receptor corepressor 2	NCOR2	Nuclear receptor corepressor 2 OS=Homo sapiens OX=9606 GN=NCOR2 PE=1 SV=3 - [NCOR2_HUMAN]	0.84	1	3	3	2514	273.489	7.59131	0.695878	0.759962	0.822283	0.759374	1.04088	1.25661	1.34599	1.2145	0.625258	0.00957905
Q9NP74	Palmdelphin	PALMD	Palmdelphin OS=Homo sapiens OX=9606 GN=PALMD PE=1 SV=1 - [PALMD_HUMAN]	16.7	9	10	12	551	62.7197	5.43994	0.556247	0.985685	0.726485	0.756139	1.27223	1.21597	1.15755	1.21525	0.62221	0.0237049
Q8NFJ5	Retinoic acid-induced protein 3	GPRC5A	Retinoic acid-induced protein 3 OS=Homo sapiens OX=9606 GN=GPRC5A PE=1 SV=2 - [RAI3_HUMAN]	7	2	2	2	357	40.2249	8.14795	0.803022	0.694686	0.779454	0.759054	1.15206	1.34325	1.18809	1.2278	0.618222	0.00222729
P29279	Connective tissue growth factor	CTGF	Connective tissue growth factor OS=Homo sapiens OX=9606 GN=CTGF PE=1 SV=2 - [CTGF_HUMAN]	52.44	18	18	43	349	38.0649	8.00146	0.640524	0.757694	0.836741	0.744987	1.22289	1.22615	1.22647	1.22517	0.608069	0.00108787
Q9BX69	Caspase recruitment domain-containing protein 6	CARD6	Caspase recruitment domain-containing protein 6 OS=Homo sapiens OX=9606 GN=CARD6 PE=1 SV=2 - [CARD6_HUMAN]	0.48	1	1	1	1037	116.394	6.3667	0.493777	0.847556	0.879278	0.740204	1.17768	1.28978	1.2083	1.22525	0.604125	0.0192795
Q8N131	Porimin	TMEM123	Porimin OS=Homo sapiens OX=9606 GN=TMEM123 PE=1 SV=1 - [PORIM_HUMAN]	4.33	1	1	1	208	21.5177	8.70459	0.747256	0.799817	0.676821	0.741298	1.31669	1.24335	1.18482	1.24829	0.593853	0.000629113
Q9NVS9	Pyridoxine-5'-phosphate oxidase	PNPO	Pyridoxine-5'-phosphate oxidase OS=Homo sapiens OX=9606 GN=PNPO PE=1 SV=1 - [PNPO_HUMAN]	3.45	1	1	1	261	29.9688	7.06396	0.57808	0.884277	0.737962	0.73344	1.27553	1.24058	1.19816	1.23809	0.592398	0.0052141
P61020	Ras-related protein Rab-5B	RAB5B	Ras-related protein Rab-5B OS=Homo sapiens OX=9606 GN=RAB5B PE=1 SV=1 - [RAB5B_HUMAN]	32.56	3	6	21	215	23.6919	8.1333	0.588121	0.759842	0.800693	0.716218	1.1836	1.25293	1.20965	1.21539	0.58929	0.00185303
Q13613	Myotubularin-related protein 1	MTMR1	Myotubularin-related protein 1 OS=Homo sapiens OX=9606 GN=MTMR1 PE=1 SV=4 - [MTMR1_HUMAN]	2.71	2	2	3	665	74.6305	7.13721	0.768446	0.770712	0.663755	0.734304	1.27483	1.21695	1.27569	1.25582	0.584721	0.000205316
Q14247	Src substrate cortactin	CTTN	Src substrate cortactin OS=Homo sapiens OX=9606 GN=CTTN PE=1 SV=2 - [SRC8_HUMAN]	56.18	30	30	84	550	61.5485	5.40186	0.691318	0.744454	0.728403	0.721392	1.26629	1.25024	1.21734	1.24462	0.579608	1.63999e-05
Q9NZV5	Selenoprotein N	SELENON	Selenoprotein N OS=Homo sapiens OX=9606 GN=SELENON PE=1 SV=5 - [SELN_HUMAN]	2.54	2	2	3	590	65.7729	5.47803	0.540784	0.815316	0.721114	0.692405	1.43297	1.05745	1.09976	1.19673	0.578582	0.0245658
Q9Y6E2	Basic leucine zipper and W2 domain-containing protein 2	BZW2	Basic leucine zipper and W2 domain-containing protein 2 OS=Homo sapiens OX=9606 GN=BZW2 PE=1 SV=1 - [BZW2_HUMAN]	23.63	11	13	26	419	48.132	6.68311	0.651737	0.788482	0.70907	0.71643	1.22716	1.25129	1.25122	1.24322	0.576269	0.000200649
P21741	Midkine	MDK	Midkine OS=Homo sapiens OX=9606 GN=MDK PE=1 SV=1 - [MK_HUMAN]	13.99	2	2	3	143	15.575	9.78857	0.633887	0.64158	0.922094	0.73252	1.26805	1.35321	1.19714	1.2728	0.575519	0.00676539
Q0ZGT2	Nexilin	NEXN	Nexilin OS=Homo sapiens OX=9606 GN=NEXN PE=1 SV=1 - [NEXN_HUMAN]	3.7	3	3	4	675	80.6087	5.32568	0.646279	0.742401	0.773695	0.720792	1.19485	1.34231	1.22222	1.25313	0.575194	0.000854037
Q9HB63	Netrin-4	NTN4	Netrin-4 OS=Homo sapiens OX=9606 GN=NTN4 PE=1 SV=2 - [NET4_HUMAN]	4.94	3	3	6	628	70.0244	8.04541	0.497593	0.964665	0.679269	0.713842	1.37663	1.14469	1.21003	1.24379	0.573926	0.0254491
Q14767	Latent-transforming growth factor beta-binding protein 2	LTBP2	Latent-transforming growth factor beta-binding protein 2 OS=Homo sapiens OX=9606 GN=LTBP2 PE=1 SV=3 - [LTBP2_HUMAN]	7.47	12	12	16	1821	194.923	5.18604	0.621878	0.823358	0.704964	0.716733	1.26575	1.26841	1.21936	1.25117	0.57285	0.000911638
P30825	High affinity cationic amino acid transporter 1	SLC7A1	High affinity cationic amino acid transporter 1 OS=Homo sapiens OX=9606 GN=SLC7A1 PE=1 SV=1 - [CTR1_HUMAN]	2.86	2	2	4	629	67.5941	5.42725	0.768862	0.688916	0.724943	0.727574	1.24732	1.2034	1.35956	1.2701	0.57285	0.000474132
P04275	von Willebrand factor	VWF	von Willebrand factor OS=Homo sapiens OX=9606 GN=VWF PE=1 SV=4 - [VWF_HUMAN]	45.08	105	105	338	2813	309.058	5.47803	0.479637	0.995451	0.6518	0.708963	1.35751	1.14065	1.22171	1.23996	0.571763	0.0319125
P35556	Fibrillin-2	FBN2	Fibrillin-2 OS=Homo sapiens OX=9606 GN=FBN2 PE=1 SV=3 - [FBN2_HUMAN]	1.75	2	6	6	2912	314.558	4.85596	0.649533	0.65761	0.838099	0.715081	1.224	1.31188	1.23759	1.25783	0.568505	0.00128696
P23229	Integrin alpha-6	ITGA6	Integrin alpha-6 OS=Homo sapiens OX=9606 GN=ITGA6 PE=1 SV=5 - [ITA6_HUMAN]	7.35	8	8	9	1130	126.526	6.60986	0.638463	0.750021	0.758347	0.71561	1.27739	1.29481	1.22775	1.26665	0.564963	0.000224821
Q7LG56	Ribonucleoside-diphosphate reductase subunit M2 B	RRM2B	Ribonucleoside-diphosphate reductase subunit M2 B OS=Homo sapiens OX=9606 GN=RRM2B PE=1 SV=1 - [RIR2B_HUMAN]	5.13	2	2	3	351	40.7104	4.97021	0.573244	0.83724	0.719043	0.709843	1.36236	1.23192	1.19091	1.26173	0.562594	0.00391635
O94907	Dickkopf-related protein 1	DKK1	Dickkopf-related protein 1 OS=Homo sapiens OX=9606 GN=DKK1 PE=1 SV=1 - [DKK1_HUMAN]	22.18	6	6	11	266	28.6526	8.39697	0.535925	0.799454	0.831164	0.722181	1.40675	1.19163	1.27538	1.29125	0.559286	0.00720808
Q9UPP1	Histone lysine demethylase PHF8	PHF8	Histone lysine demethylase PHF8 OS=Homo sapiens OX=9606 GN=PHF8 PE=1 SV=3 - [PHF8_HUMAN]	2.64	2	3	3	1060	117.79	8.71924	0.501974	0.943029	0.597862	0.680955	1.41229	1.08003	1.19245	1.22826	0.554407	0.0298514
Q13201	Multimerin-1	MMRN1	Multimerin-1 OS=Homo sapiens OX=9606 GN=MMRN1 PE=1 SV=3 - [MMRN1_HUMAN]	33.06	34	34	64	1228	138.023	7.92822	0.532141	0.862616	0.666712	0.687156	1.45471	1.2175	1.15774	1.27665	0.538251	0.0111164
Q8TDB4	Protein MGARP	MGARP	Protein MGARP OS=Homo sapiens OX=9606 GN=MGARP PE=1 SV=1 - [HUMMR_HUMAN]	16.67	2	2	4	240	25.3742	4.43701	0.650408	0.83305	0.57429	0.685916	1.0917	1.39308	1.39923	1.29467	0.5298	0.00875513
Q9Y4K0	Lysyl oxidase homolog 2	LOXL2	Lysyl oxidase homolog 2 OS=Homo sapiens OX=9606 GN=LOXL2 PE=1 SV=1 - [LOXL2_HUMAN]	17.57	12	12	20	774	86.6683	6.37939	0.666971	0.680752	0.678771	0.675498	1.26692	1.30749	1.27905	1.28449	0.525889	1.15712e-06
P23219	Prostaglandin G/H synthase 1	PTGS1	Prostaglandin G/H synthase 1 OS=Homo sapiens OX=9606 GN=PTGS1 PE=1 SV=2 - [PGH1_HUMAN]	16.53	8	8	15	599	68.6417	7.2251	0.412047	0.85163	0.712691	0.658789	1.58305	1.22266	1.1247	1.31014	0.50284	0.0267528
P05556	Integrin beta-1	ITGB1	Integrin beta-1 OS=Homo sapiens OX=9606 GN=ITGB1 PE=1 SV=2 - [ITB1_HUMAN]	27.94	21	21	81	798	88.357	5.38916	0.714728	0.657113	0.625871	0.665904	1.31942	1.32443	1.3301	1.32465	0.502702	1.48722e-05
P48651	Phosphatidylserine synthase 1	PTDSS1	Phosphatidylserine synthase 1 OS=Homo sapiens OX=9606 GN=PTDSS1 PE=1 SV=1 - [PTSS1_HUMAN]	4.02	2	2	4	473	55.4911	8.42627	0.462967	0.829896	0.769393	0.687419	1.20082	1.67223	1.24886	1.37397	0.500315	0.0217239
P17813	Endoglin	ENG	Endoglin OS=Homo sapiens OX=9606 GN=ENG PE=1 SV=2 - [EGLN_HUMAN]	29.48	17	17	49	658	70.5331	6.60986	0.626601	0.707725	0.561138	0.631822	1.42862	1.252	1.3398	1.34014	0.47146	0.000435157
P23510	Tumor necrosis factor ligand superfamily member 4	TNFSF4	Tumor necrosis factor ligand superfamily member 4 OS=Homo sapiens OX=9606 GN=TNFSF4 PE=1 SV=1 - [TNFL4_HUMAN]	14.75	2	2	3	183	21.0369	7.41553	0.570281	0.589007	0.741162	0.633483	1.0472	1.60526	1.39535	1.34927	0.4695	0.0139888
P08253	72 kDa type IV collagenase	MMP2	72 kDa type IV collagenase OS=Homo sapiens OX=9606 GN=MMP2 PE=1 SV=2 - [MMP2_HUMAN]	5	3	3	3	660	73.8347	5.46533	0.612355	0.758071	0.513815	0.62808	1.41055	1.38269	1.2524	1.34855	0.465747	0.00111429
P05783	Keratin, type I cytoskeletal 18	KRT18	Keratin, type I cytoskeletal 18 OS=Homo sapiens OX=9606 GN=KRT18 PE=1 SV=2 - [K1C18_HUMAN]	50.47	22	23	78	430	48.0285	5.45264	0.397646	0.75734	0.669197	0.608061	1.18823	1.47636	1.30582	1.32347	0.459444	0.00638412
Q7Z309	Protein FAM122B	FAM122B	Protein FAM122B OS=Homo sapiens OX=9606 GN=FAM122B PE=1 SV=2 - [F122B_HUMAN]	2.43	1	1	1	247	26.9112	6.3667	0.202524	1.00882	0.594307	0.601883	1.30772	1.16547	1.47146	1.31488	0.457746	0.0457742
Q53FA7	Quinone oxidoreductase PIG3	TP53I3	Quinone oxidoreductase PIG3 OS=Homo sapiens OX=9606 GN=TP53I3 PE=1 SV=2 - [QORX_HUMAN]	25.6	8	8	16	332	35.5136	7.1665	0.547949	0.686004	0.592317	0.608757	1.36952	1.40139	1.3281	1.36633	0.44554	7.88492e-05
Q6P582	Mitotic-spindle organizing protein 2A	MZT2A	Mitotic-spindle organizing protein 2A OS=Homo sapiens OX=9606 GN=MZT2A PE=1 SV=2 - [MZT2A_HUMAN]	5.7	1	1	3	158	16.2105	9.64209	0.476767	0.634736	0.882876	0.664793	1.53544	1.58521	1.43965	1.5201	0.437335	0.00243548
P24844	Myosin regulatory light polypeptide 9	MYL9	Myosin regulatory light polypeptide 9 OS=Homo sapiens OX=9606 GN=MYL9 PE=1 SV=4 - [MYL9_HUMAN]	60.47	2	9	39	172	19.8144	4.91943	0.538034	0.621066	0.499576	0.552892	1.32777	1.32201	1.31593	1.32191	0.418254	2.84368e-05
A4FU01	Myotubularin-related protein 11	MTMR11	Myotubularin-related protein 11 OS=Homo sapiens OX=9606 GN=MTMR11 PE=2 SV=2 - [MTMRB_HUMAN]	2.12	1	2	3	709	79.4955	7.03467	0.184486	0.875713	0.605307	0.555169	1.21189	1.55497	1.34612	1.37099	0.404939	0.0220877
Q01995	Transgelin	TAGLN	Transgelin OS=Homo sapiens OX=9606 GN=TAGLN PE=1 SV=4 - [TAGL_HUMAN]	55.22	11	11	22	201	22.5964	8.83643	0.398421	0.569104	0.499563	0.489029	1.38618	1.46867	1.48363	1.44616	0.338157	7.94058e-05
P08729	Keratin, type II cytoskeletal 7	KRT7	Keratin, type II cytoskeletal 7 OS=Homo sapiens OX=9606 GN=KRT7 PE=1 SV=5 - [K2C7_HUMAN]	52.88	21	29	117	469	51.3543	5.47803	0.25337	0.637003	0.567392	0.485922	1.17561	1.72277	1.44791	1.44877	0.335404	0.00813976
P35579	Myosin-9	MYH9	Myosin-9 OS=Homo sapiens OX=9606 GN=MYH9 PE=1 SV=4 - [MYH9_HUMAN]	65	134	154	831	1960	226.392	5.60498	0.928223	0.973103	0.872124	0.924483	1.0574	1.07031	1.08241	1.07004	0.863974	0.00841604
Q09666	Neuroblast differentiation-associated protein AHNAK	AHNAK	Neuroblast differentiation-associated protein AHNAK OS=Homo sapiens OX=9606 GN=AHNAK PE=1 SV=2 - [AHNK_HUMAN]	67.74	237	242	796	5890	628.699	6.15088	0.906055	0.936514	0.881862	0.908143	1.0603	1.08913	1.1139	1.08778	0.834861	0.00125296
P08670	Vimentin	VIM	Vimentin OS=Homo sapiens OX=9606 GN=VIM PE=1 SV=4 - [VIME_HUMAN]	84.33	40	44	560	466	53.6191	5.12256	0.833608	0.994083	0.920435	0.916042	1.09305	1.0814	1.04159	1.07202	0.854504	0.0332762
Q9Y490	Talin-1	TLN1	Talin-1 OS=Homo sapiens OX=9606 GN=TLN1 PE=1 SV=3 - [TLN1_HUMAN]	59.31	110	131	362	2541	269.599	6.07471	0.937695	0.976578	0.925539	0.946604	1.05399	1.05799	1.04743	1.05314	0.898843	0.00246103
P12814	Alpha-actinin-1	ACTN1	Alpha-actinin-1 OS=Homo sapiens OX=9606 GN=ACTN1 PE=1 SV=2 - [ACTN1_HUMAN]	62.33	31	56	286	892	102.993	5.41455	0.912706	1.01219	0.913694	0.946197	1.05015	1.04171	1.05151	1.04779	0.903039	0.0374536
Q14315	Filamin-C	FLNC	Filamin-C OS=Homo sapiens OX=9606 GN=FLNC PE=1 SV=3 - [FLNC_HUMAN]	48.7	94	115	322	2725	290.841	5.97314	0.795194	0.986139	0.933483	0.904939	1.07605	1.08391	1.08084	1.08027	0.8377	0.0370486
P11021	Endoplasmic reticulum chaperone BiP	HSPA5	Endoplasmic reticulum chaperone BiP OS=Homo sapiens OX=9606 GN=HSPA5 PE=1 SV=2 - [BIP_HUMAN]	61.93	44	47	290	654	72.2884	5.16064	1.02093	1.10808	1.04394	1.05765	0.994497	0.926461	0.921558	0.947505	1.11625	0.0349962
Q00610	Clathrin heavy chain 1	CLTC	Clathrin heavy chain 1 OS=Homo sapiens OX=9606 GN=CLTC PE=1 SV=5 - [CLH1_HUMAN]	43.64	66	66	231	1675	191.493	5.69385	1.0861	1.03608	1.0215	1.04789	0.959171	0.967433	0.973668	0.966757	1.08392	0.0154062
P46940	Ras GTPase-activating-like protein IQGAP1	IQGAP1	Ras GTPase-activating-like protein IQGAP1 OS=Homo sapiens OX=9606 GN=IQGAP1 PE=1 SV=1 - [IQGA1_HUMAN]	44.84	66	69	203	1657	189.134	6.48096	1.04821	1.02584	1.03679	1.03695	0.954278	0.977754	0.998405	0.976812	1.06156	0.0136035
P18206	Vinculin	VCL	Vinculin OS=Homo sapiens OX=9606 GN=VCL PE=1 SV=4 - [VINC_HUMAN]	63.49	71	71	231	1134	123.722	5.65576	0.865175	0.96073	0.904813	0.910239	1.08661	1.10389	1.06724	1.08591	0.838225	0.00407597
P98160	Basement membrane-specific heparan sulfate proteoglycan core protein	HSPG2	Basement membrane-specific heparan sulfate proteoglycan core protein OS=Homo sapiens OX=9606 GN=HSPG2 PE=1 SV=4 - [PGBM_HUMAN]	29.79	98	98	288	4391	468.532	6.50732	0.903456	0.999221	0.880593	0.927757	1.05091	1.03595	1.08932	1.05873	0.876295	0.0298703
P02545	Prelamin-A/C	LMNA	Prelamin-A/C OS=Homo sapiens OX=9606 GN=LMNA PE=1 SV=1 - [LMNA_HUMAN]	69.58	49	51	215	664	74.0947	7.02002	0.872102	0.970398	0.921614	0.921371	1.10172	1.05542	1.04915	1.06876	0.86209	0.0109477
P07355	Annexin A2	ANXA2	Annexin A2 OS=Homo sapiens OX=9606 GN=ANXA2 PE=1 SV=2 - [ANXA2_HUMAN]	68.44	26	26	216	339	38.5798	7.75244	0.934865	0.95608	0.906086	0.932344	1.02517	1.07621	1.08863	1.06334	0.876811	0.00566593
P14625	Endoplasmin	HSP90B1	Endoplasmin OS=Homo sapiens OX=9606 GN=HSP90B1 PE=1 SV=1 - [ENPL_HUMAN]	57.91	51	52	231	803	92.4113	4.84326	1.002	1.18777	1.06904	1.08627	0.959975	0.89288	0.91787	0.923575	1.17616	0.0479253
P06733	Alpha-enolase	ENO1	Alpha-enolase OS=Homo sapiens OX=9606 GN=ENO1 PE=1 SV=2 - [ENOA_HUMAN]	74.42	23	27	206	434	47.1393	7.38623	0.935871	0.995876	0.924435	0.952061	1.02627	1.03473	1.06012	1.04037	0.915113	0.0223041
P78527	DNA-dependent protein kinase catalytic subunit	PRKDC	DNA-dependent protein kinase catalytic subunit OS=Homo sapiens OX=9606 GN=PRKDC PE=1 SV=3 - [PRKDC_HUMAN]	27.69	116	117	223	4128	468.788	7.12256	0.898868	0.994764	0.946546	0.946726	1.07698	1.02778	1.05814	1.0543	0.897967	0.026032
P50990	T-complex protein 1 subunit theta	CCT8	T-complex protein 1 subunit theta OS=Homo sapiens OX=9606 GN=CCT8 PE=1 SV=4 - [TCPQ_HUMAN]	59.67	34	34	133	548	59.5825	5.60498	1.05935	1.04626	1.00767	1.03776	0.95966	0.992004	0.984498	0.978721	1.06033	0.0322685
P78371	T-complex protein 1 subunit beta	CCT2	T-complex protein 1 subunit beta OS=Homo sapiens OX=9606 GN=CCT2 PE=1 SV=4 - [TCPB_HUMAN]	67.66	35	35	124	535	57.4521	6.45557	1.02728	1.05826	1.01854	1.0347	0.944243	0.970163	0.994809	0.969738	1.06699	0.0265002
P07237	Protein disulfide-isomerase	P4HB	Protein disulfide-isomerase OS=Homo sapiens OX=9606 GN=P4HB PE=1 SV=3 - [PDIA1_HUMAN]	80.12	39	40	191	508	57.0807	4.86865	0.971387	0.978347	0.919573	0.956435	1.07517	1.06509	1.00727	1.04918	0.911605	0.0300229
P34932	Heat shock 70 kDa protein 4	HSPA4	Heat shock 70 kDa protein 4 OS=Homo sapiens OX=9606 GN=HSPA4 PE=1 SV=4 - [HSP74_HUMAN]	57.02	43	46	139	840	94.2712	5.18604	1.09666	1.07294	1.02315	1.06425	0.940635	0.972563	0.949059	0.954086	1.11547	0.0096369
P29401	Transketolase	TKT	Transketolase OS=Homo sapiens OX=9606 GN=TKT PE=1 SV=3 - [TKT_HUMAN]	57.14	32	32	128	623	67.8347	7.66455	0.923911	0.998927	0.935119	0.952652	1.02078	1.04998	1.05546	1.04207	0.914191	0.0254363
P53396	ATP-citrate synthase	ACLY	ATP-citrate synthase OS=Homo sapiens OX=9606 GN=ACLY PE=1 SV=3 - [ACLY_HUMAN]	49.5	52	52	143	1101	120.762	7.32764	0.85248	0.952396	0.947531	0.917469	1.02948	1.09207	1.10815	1.07657	0.852217	0.0170138
Q01813	ATP-dependent 6-phosphofructokinase, platelet type	PFKP	ATP-dependent 6-phosphofructokinase, platelet type OS=Homo sapiens OX=9606 GN=PFKP PE=1 SV=2 - [PFKAP_HUMAN]	40.43	28	32	91	784	85.5415	7.54736	0.867319	0.949072	0.905996	0.907462	1.0612	1.08702	1.09844	1.08222	0.83852	0.0025715
P62258	14-3-3 protein epsilon	YWHAE	14-3-3 protein epsilon OS=Homo sapiens OX=9606 GN=YWHAE PE=1 SV=1 - [1433E_HUMAN]	76.86	17	20	114	255	29.1554	4.7417	1.02496	1.08782	1.01878	1.04385	0.953268	0.962805	0.958797	0.95829	1.08929	0.0183089
P08133	Annexin A6	ANXA6	Annexin A6 OS=Homo sapiens OX=9606 GN=ANXA6 PE=1 SV=3 - [ANXA6_HUMAN]	57.95	40	40	116	673	75.8256	5.60498	0.88704	0.982755	0.921902	0.930566	1.05202	1.06499	1.06465	1.06055	0.877433	0.0100719
P67936	Tropomyosin alpha-4 chain	TPM4	Tropomyosin alpha-4 chain OS=Homo sapiens OX=9606 GN=TPM4 PE=1 SV=3 - [TPM4_HUMAN]	68.95	9	27	138	248	28.5045	4.69092	0.903555	0.989294	0.866677	0.919842	1.10073	1.05978	1.06729	1.07594	0.854922	0.0153399
P49588	Alanine--tRNA ligase, cytoplasmic	AARS	Alanine--tRNA ligase, cytoplasmic OS=Homo sapiens OX=9606 GN=AARS PE=1 SV=2 - [SYAC_HUMAN]	44.01	38	38	91	968	106.743	5.52881	0.927691	0.984649	0.952072	0.954804	1.03354	1.03457	1.06284	1.04365	0.91487	0.00963157
P11940	Polyadenylate-binding protein 1	PABPC1	Polyadenylate-binding protein 1 OS=Homo sapiens OX=9606 GN=PABPC1 PE=1 SV=2 - [PABP1_HUMAN]	52.52	25	34	100	636	70.6259	9.49561	1.04041	1.01141	1.02486	1.02556	0.992435	0.960887	0.982716	0.97868	1.0479	0.0201359
Q9UPN3	Microtubule-actin cross-linking factor 1, isoforms 1/2/3/5	MACF1	Microtubule-actin cross-linking factor 1, isoforms 1/2/3/5 OS=Homo sapiens OX=9606 GN=MACF1 PE=1 SV=4 - [MACF1_HUMAN]	15.96	119	124	175	7388	837.787	5.38916	0.911703	0.984338	0.933734	0.943258	1.05895	1.06237	1.04945	1.05692	0.892456	0.00650281
P00338	L-lactate dehydrogenase A chain	LDHA	L-lactate dehydrogenase A chain OS=Homo sapiens OX=9606 GN=LDHA PE=1 SV=2 - [LDHA_HUMAN]	52.71	20	23	105	332	36.6654	8.26514	0.87788	0.98307	0.893657	0.918202	1.03124	1.03588	1.11249	1.05987	0.866334	0.0280325
P06748	Nucleophosmin	NPM1	Nucleophosmin OS=Homo sapiens OX=9606 GN=NPM1 PE=1 SV=2 - [NPM_HUMAN]	57.48	17	17	101	294	32.5548	4.77979	0.893659	1.0056	0.93319	0.944151	1.04656	1.03063	1.06991	1.04903	0.90002	0.0390836
P40939	Trifunctional enzyme subunit alpha, mitochondrial	HADHA	Trifunctional enzyme subunit alpha, mitochondrial OS=Homo sapiens OX=9606 GN=HADHA PE=1 SV=2 - [ECHA_HUMAN]	46.79	33	33	87	763	82.9469	9.0415	1.03822	1.03068	1.01314	1.02735	0.988216	0.997798	0.973758	0.986591	1.04131	0.0161775
P52209	6-phosphogluconate dehydrogenase, decarboxylating	PGD	6-phosphogluconate dehydrogenase, decarboxylating OS=Homo sapiens OX=9606 GN=PGD PE=1 SV=3 - [6PGD_HUMAN]	39.54	17	18	65	483	53.106	7.2251	1.05217	1.04123	1.01762	1.03701	0.96571	0.986227	0.984423	0.978787	1.05948	0.0086281
P16615	Sarcoplasmic/endoplasmic reticulum calcium ATPase 2	ATP2A2	Sarcoplasmic/endoplasmic reticulum calcium ATPase 2 OS=Homo sapiens OX=9606 GN=ATP2A2 PE=1 SV=1 - [AT2A2_HUMAN]	37.72	36	36	105	1042	114.683	5.33838	1.04951	1.03851	1.0315	1.03984	0.96462	0.965077	0.992193	0.973963	1.06763	0.00331265
Q06830	Peroxiredoxin-1	PRDX1	Peroxiredoxin-1 OS=Homo sapiens OX=9606 GN=PRDX1 PE=1 SV=1 - [PRDX1_HUMAN]	79.4	12	15	85	199	22.0963	8.1333	1.04724	1.06665	1.00455	1.03948	0.973027	0.959634	0.95884	0.963834	1.07849	0.0161248
P18669	Phosphoglycerate mutase 1	PGAM1	Phosphoglycerate mutase 1 OS=Homo sapiens OX=9606 GN=PGAM1 PE=1 SV=2 - [PGAM1_HUMAN]	64.57	15	15	83	254	28.7858	7.18115	1.13439	1.01261	1.04056	1.06252	0.931202	0.967567	0.963396	0.954055	1.11369	0.0482492
P50991	T-complex protein 1 subunit delta	CCT4	T-complex protein 1 subunit delta OS=Homo sapiens OX=9606 GN=CCT4 PE=1 SV=4 - [TCPD_HUMAN]	53.62	28	30	85	539	57.8878	7.82568	1.05548	1.0282	1.03282	1.03883	0.961167	0.990252	0.978735	0.976718	1.06359	0.00650742
Q00341	Vigilin	HDLBP	Vigilin OS=Homo sapiens OX=9606 GN=HDLBP PE=1 SV=2 - [VIGLN_HUMAN]	35.17	45	46	93	1268	141.368	6.87354	0.972376	0.966998	0.940213	0.959863	1.05999	1.03351	1.03712	1.04354	0.919811	0.00295164
P17987	T-complex protein 1 subunit alpha	TCP1	T-complex protein 1 subunit alpha OS=Homo sapiens OX=9606 GN=TCP1 PE=1 SV=1 - [TCPA_HUMAN]	48.92	26	26	73	556	60.3056	6.11279	1.0269	1.06406	1.03301	1.04132	0.929807	1.00124	0.977074	0.969373	1.07422	0.0396482
Q99832	T-complex protein 1 subunit eta	CCT7	T-complex protein 1 subunit eta OS=Homo sapiens OX=9606 GN=CCT7 PE=1 SV=2 - [TCPH_HUMAN]	58.2	31	31	96	543	59.3289	7.6499	1.04379	1.01562	1.04009	1.03317	0.974952	0.962325	0.973658	0.970312	1.06478	0.00292718
Q92841	Probable ATP-dependent RNA helicase DDX17	DDX17	Probable ATP-dependent RNA helicase DDX17 OS=Homo sapiens OX=9606 GN=DDX17 PE=1 SV=2 - [DDX17_HUMAN]	35.39	17	27	83	729	80.222	8.26514	0.890013	0.99653	0.922019	0.936187	1.09467	1.05547	1.05303	1.06773	0.876805	0.0185698
P46060	Ran GTPase-activating protein 1	RANGAP1	Ran GTPase-activating protein 1 OS=Homo sapiens OX=9606 GN=RANGAP1 PE=1 SV=1 - [RAGP1_HUMAN]	37.82	20	20	57	587	63.5023	4.67822	1.12744	1.02213	1.07936	1.07631	0.922678	0.931618	0.978402	0.944233	1.13987	0.0195466
P49368	T-complex protein 1 subunit gamma	CCT3	T-complex protein 1 subunit gamma OS=Homo sapiens OX=9606 GN=CCT3 PE=1 SV=4 - [TCPG_HUMAN]	58.17	35	35	101	545	60.4953	6.49365	1.06118	1.03764	1.00457	1.03446	0.962081	0.978821	0.976211	0.972371	1.06386	0.0226527
Q8WUM4	Programmed cell death 6-interacting protein	PDCD6IP	Programmed cell death 6-interacting protein OS=Homo sapiens OX=9606 GN=PDCD6IP PE=1 SV=1 - [PDC6I_HUMAN]	39.98	43	43	110	868	95.9631	6.52197	1.16528	1.05097	1.03803	1.08476	0.945886	0.951689	0.925381	0.940985	1.15279	0.0251508
O15523	ATP-dependent RNA helicase DDX3Y	DDX3Y	ATP-dependent RNA helicase DDX3Y OS=Homo sapiens OX=9606 GN=DDX3Y PE=1 SV=2 - [DDX3Y_HUMAN]	46.97	7	32	103	660	73.1081	7.54736	1.09745	1.05703	1.05526	1.06991	0.917484	0.995042	0.948915	0.953814	1.12172	0.0117152
Q16643	Drebrin	DBN1	Drebrin OS=Homo sapiens OX=9606 GN=DBN1 PE=1 SV=4 - [DREB_HUMAN]	41.6	22	22	70	649	71.3854	4.44971	0.9225	0.978369	0.858148	0.919673	1.08826	1.08948	1.05085	1.07619	0.85456	0.0133367
P31948	Stress-induced-phosphoprotein 1	STIP1	Stress-induced-phosphoprotein 1 OS=Homo sapiens OX=9606 GN=STIP1 PE=1 SV=1 - [STIP1_HUMAN]	59.48	45	45	157	543	62.5994	6.80029	1.08568	1.07877	1.03361	1.06602	0.953202	0.934068	0.949973	0.945748	1.12717	0.00228091
P12956	X-ray repair cross-complementing protein 6	XRCC6	X-ray repair cross-complementing protein 6 OS=Homo sapiens OX=9606 GN=XRCC6 PE=1 SV=2 - [XRCC6_HUMAN]	52.55	35	37	106	609	69.7991	6.63916	1.0258	1.05508	1.0239	1.03493	1.00592	0.946928	0.960166	0.971004	1.06583	0.0357027
P48643	T-complex protein 1 subunit epsilon	CCT5	T-complex protein 1 subunit epsilon OS=Homo sapiens OX=9606 GN=CCT5 PE=1 SV=1 - [TCPE_HUMAN]	55.08	34	35	119	541	59.6328	5.65576	1.06306	1.03875	1.01616	1.03932	0.953105	0.964771	0.985776	0.967884	1.07381	0.0125528
P19367	Hexokinase-1	HK1	Hexokinase-1 OS=Homo sapiens OX=9606 GN=HK1 PE=1 SV=3 - [HXK1_HUMAN]	35.33	31	34	90	917	102.42	6.80029	1.16597	1.04011	1.05097	1.08568	0.895379	0.948729	0.949593	0.931234	1.16585	0.0248071
P04843	Dolichyl-diphosphooligosaccharide--protein glycosyltransferase subunit 1	RPN1	Dolichyl-diphosphooligosaccharide--protein glycosyltransferase subunit 1 OS=Homo sapiens OX=9606 GN=RPN1 PE=1 SV=1 - [RPN1_HUMAN]	40.03	24	24	74	607	68.5268	6.37939	0.961624	0.987253	0.942887	0.963921	1.035	1.04617	1.03628	1.03915	0.927604	0.00485952
Q92616	eIF-2-alpha kinase activator GCN1	GCN1	eIF-2-alpha kinase activator GCN1 OS=Homo sapiens OX=9606 GN=GCN1 PE=1 SV=6 - [GCN1_HUMAN]	27.03	73	73	112	2671	292.572	7.47412	1.06168	1.00621	1.02562	1.03117	0.971839	0.976136	0.972318	0.973431	1.05931	0.0240077
Q6P2Q9	Pre-mRNA-processing-splicing factor 8	PRPF8	Pre-mRNA-processing-splicing factor 8 OS=Homo sapiens OX=9606 GN=PRPF8 PE=1 SV=2 - [PRP8_HUMAN]	25.78	57	58	101	2335	273.427	8.83643	0.972386	0.995029	0.985346	0.984254	1.04466	1.00344	1.02792	1.02534	0.959927	0.0395468
O60763	General vesicular transport factor p115	USO1	General vesicular transport factor p115 OS=Homo sapiens OX=9606 GN=USO1 PE=1 SV=2 - [USO1_HUMAN]	31.29	27	27	62	962	107.828	4.90674	1.04723	1.06994	1.04665	1.05461	0.970647	0.953175	0.951124	0.958316	1.10048	0.000615721
P43243	Matrin-3	MATR3	Matrin-3 OS=Homo sapiens OX=9606 GN=MATR3 PE=1 SV=2 - [MATR3_HUMAN]	41.56	36	36	96	847	94.5648	6.25244	0.965735	1.00064	0.957568	0.974647	1.03124	1.01064	1.01947	1.02045	0.955113	0.0341695
Q04917	14-3-3 protein eta	YWHAH	14-3-3 protein eta OS=Homo sapiens OX=9606 GN=YWHAH PE=1 SV=4 - [1433F_HUMAN]	57.72	11	15	72	246	28.201	4.84326	1.08324	1.0153	1.02871	1.04242	0.93613	0.981666	0.984454	0.967417	1.07753	0.0448995
P14866	Heterogeneous nuclear ribonucleoprotein L	HNRNPL	Heterogeneous nuclear ribonucleoprotein L OS=Homo sapiens OX=9606 GN=HNRNPL PE=1 SV=2 - [HNRPL_HUMAN]	40.41	16	17	66	589	64.0924	8.22119	0.973318	0.982891	0.96664	0.974283	1.05375	1.02828	1.02145	1.03449	0.941797	0.00524918
P60660	Myosin light polypeptide 6	MYL6	Myosin light polypeptide 6 OS=Homo sapiens OX=9606 GN=MYL6 PE=1 SV=2 - [MYL6_HUMAN]	68.21	7	10	67	151	16.9191	4.65283	0.940079	0.993051	0.902848	0.945326	1.06073	1.0535	1.07537	1.0632	0.889132	0.0119321
Q9Y266	Nuclear migration protein nudC	NUDC	Nuclear migration protein nudC OS=Homo sapiens OX=9606 GN=NUDC PE=1 SV=1 - [NUDC_HUMAN]	55.29	21	22	75	331	38.2191	5.37646	1.14647	1.06537	1.04545	1.08576	0.928031	0.927356	0.95744	0.937609	1.15801	0.0102903
P61158	Actin-related protein 3	ACTR3	Actin-related protein 3 OS=Homo sapiens OX=9606 GN=ACTR3 PE=1 SV=3 - [ARP3_HUMAN]	50.48	21	21	74	418	47.341	5.88428	1.02936	1.02839	1.01312	1.02362	0.983728	0.983624	0.974599	0.98065	1.04382	0.0020976
Q9H0U4	Ras-related protein Rab-1B	RAB1B	Ras-related protein Rab-1B OS=Homo sapiens OX=9606 GN=RAB1B PE=1 SV=1 - [RAB1B_HUMAN]	70.15	5	12	63	201	22.1572	5.73193	1.1428	1.03483	1.04932	1.07565	0.942387	0.967692	0.956665	0.955581	1.12565	0.0256182
O60664	Perilipin-3	PLIN3	Perilipin-3 OS=Homo sapiens OX=9606 GN=PLIN3 PE=1 SV=3 - [PLIN3_HUMAN]	56.22	21	21	60	434	47.0459	5.43994	0.968131	0.931838	0.914146	0.938038	1.077	1.08335	1.05526	1.07187	0.875141	0.00175578
Q9Y230	RuvB-like 2	RUVBL2	RuvB-like 2 OS=Homo sapiens OX=9606 GN=RUVBL2 PE=1 SV=3 - [RUVB2_HUMAN]	44.71	21	21	63	463	51.1246	5.64307	1.06167	1.06706	1.03821	1.05564	0.967974	0.956972	0.960117	0.961688	1.0977	0.000572813
O75534	Cold shock domain-containing protein E1	CSDE1	Cold shock domain-containing protein E1 OS=Homo sapiens OX=9606 GN=CSDE1 PE=1 SV=2 - [CSDE1_HUMAN]	38.47	30	30	63	798	88.8289	6.25244	0.928909	1.00023	0.969108	0.966082	1.03849	1.02344	1.04796	1.03663	0.931945	0.0319871
Q16666	Gamma-interferon-inducible protein 16	IFI16	Gamma-interferon-inducible protein 16 OS=Homo sapiens OX=9606 GN=IFI16 PE=1 SV=3 - [IF16_HUMAN]	44.46	32	33	82	785	88.1994	9.27588	1.02675	1.06093	1.10432	1.064	0.905425	0.975368	0.951003	0.943932	1.1272	0.0168209
Q9Y265	RuvB-like 1	RUVBL1	RuvB-like 1 OS=Homo sapiens OX=9606 GN=RUVBL1 PE=1 SV=1 - [RUVB1_HUMAN]	39.69	14	14	46	456	50.1963	6.41748	1.0408	1.06385	1.0249	1.04318	0.941862	0.966692	0.992101	0.966885	1.07891	0.0142743
P28066	Proteasome subunit alpha type-5	PSMA5	Proteasome subunit alpha type-5 OS=Homo sapiens OX=9606 GN=PSMA5 PE=1 SV=3 - [PSA5_HUMAN]	48.96	10	10	38	241	26.3942	4.79248	1.07222	1.09243	1.08176	1.08214	0.937323	0.934056	0.928015	0.933131	1.15968	2.07025e-05
Q9NR30	Nucleolar RNA helicase 2	DDX21	Nucleolar RNA helicase 2 OS=Homo sapiens OX=9606 GN=DDX21 PE=1 SV=5 - [DDX21_HUMAN]	42.02	30	31	81	783	87.2904	9.27588	0.984036	0.925811	0.923666	0.944504	1.01663	1.03513	1.08675	1.04617	0.902821	0.0243192
P11586	C-1-tetrahydrofolate synthase, cytoplasmic	MTHFD1	C-1-tetrahydrofolate synthase, cytoplasmic OS=Homo sapiens OX=9606 GN=MTHFD1 PE=1 SV=3 - [C1TC_HUMAN]	36.79	34	35	71	935	101.495	7.29834	0.971261	0.920266	0.90821	0.933246	1.03858	1.0685	1.08314	1.06341	0.8776	0.00507874
P49792	E3 SUMO-protein ligase RanBP2	RANBP2	E3 SUMO-protein ligase RanBP2 OS=Homo sapiens OX=9606 GN=RANBP2 PE=1 SV=2 - [RBP2_HUMAN]	20.44	40	59	97	3224	357.974	6.20166	0.95142	0.95709	0.96068	0.956396	1.04574	1.04302	1.04449	1.04441	0.915726	6.17166e-06
P30153	Serine/threonine-protein phosphatase 2A 65 kDa regulatory subunit A alpha isoform	PPP2R1A	Serine/threonine-protein phosphatase 2A 65 kDa regulatory subunit A alpha isoform OS=Homo sapiens OX=9606 GN=PPP2R1A PE=1 SV=4 - [2AAA_HUMAN]	43.63	19	23	60	589	65.2669	5.10986	1.03575	1.08135	1.02762	1.04824	0.968931	0.965998	0.951566	0.962165	1.08946	0.00803185
Q9UHB6	LIM domain and actin-binding protein 1	LIMA1	LIM domain and actin-binding protein 1 OS=Homo sapiens OX=9606 GN=LIMA1 PE=1 SV=1 - [LIMA1_HUMAN]	40.05	28	28	59	759	85.1734	6.84424	0.982398	0.984028	0.964589	0.977005	1.02033	1.02828	1.02734	1.02532	0.952881	0.00197458
P25786	Proteasome subunit alpha type-1	PSMA1	Proteasome subunit alpha type-1 OS=Homo sapiens OX=9606 GN=PSMA1 PE=1 SV=1 - [PSA1_HUMAN]	58.17	17	17	56	263	29.5369	6.60986	1.09303	1.05606	1.03771	1.06227	0.959822	0.960167	0.934179	0.951389	1.11654	0.00382523
P09874	Poly [ADP-ribose] polymerase 1	PARP1	Poly [ADP-ribose] polymerase 1 OS=Homo sapiens OX=9606 GN=PARP1 PE=1 SV=4 - [PARP1_HUMAN]	36.29	38	38	66	1014	113.012	8.88037	0.878447	0.936572	0.901876	0.905632	1.07245	1.04871	1.13349	1.08488	0.834774	0.00412535
P26641	Elongation factor 1-gamma	EEF1G	Elongation factor 1-gamma OS=Homo sapiens OX=9606 GN=EEF1G PE=1 SV=3 - [EF1G_HUMAN]	42.11	23	23	76	437	50.0871	6.66846	0.893346	0.948174	0.888768	0.910096	1.09032	1.05597	1.11059	1.08563	0.838315	0.00212456
Q86UE4	Protein LYRIC	MTDH	Protein LYRIC OS=Homo sapiens OX=9606 GN=MTDH PE=1 SV=2 - [LYRIC_HUMAN]	35.57	17	17	42	582	63.7988	9.31982	0.960419	1.00035	1.00029	0.987018	1.02691	1.0242	1.04508	1.03206	0.956357	0.0384848
P62701	40S ribosomal protein S4, X isoform	RPS4X	40S ribosomal protein S4, X isoform OS=Homo sapiens OX=9606 GN=RPS4X PE=1 SV=2 - [RS4X_HUMAN]	57.03	11	17	64	263	29.5791	10.1548	0.97005	0.975819	0.98028	0.975383	1.03405	0.994013	1.02658	1.01822	0.957934	0.0275864
P00367	Glutamate dehydrogenase 1, mitochondrial	GLUD1	Glutamate dehydrogenase 1, mitochondrial OS=Homo sapiens OX=9606 GN=GLUD1 PE=1 SV=2 - [DHE3_HUMAN]	40.68	23	23	57	558	61.3592	7.79639	0.929332	0.990807	0.949765	0.956635	1.05082	1.04334	1.03789	1.04402	0.916301	0.0090798
O94979	Protein transport protein Sec31A	SEC31A	Protein transport protein Sec31A OS=Homo sapiens OX=9606 GN=SEC31A PE=1 SV=3 - [SC31A_HUMAN]	27.05	31	31	61	1220	132.931	6.88818	0.906974	0.979017	0.918707	0.934899	1.07692	1.04981	1.05005	1.05893	0.882874	0.00672413
P31153	S-adenosylmethionine synthase isoform type-2	MAT2A	S-adenosylmethionine synthase isoform type-2 OS=Homo sapiens OX=9606 GN=MAT2A PE=1 SV=1 - [METK2_HUMAN]	50.13	17	17	51	395	43.6333	6.48096	0.98979	0.975205	0.959584	0.974859	1.01781	1.00796	1.06596	1.03058	0.945936	0.0490289
P17858	ATP-dependent 6-phosphofructokinase, liver type	PFKL	ATP-dependent 6-phosphofructokinase, liver type OS=Homo sapiens OX=9606 GN=PFKL PE=1 SV=6 - [PFKAL_HUMAN]	27.31	17	21	49	780	84.9642	7.50342	0.954165	0.98674	0.90061	0.947172	1.08495	1.03142	1.05783	1.05807	0.895192	0.0197535
P62826	GTP-binding nuclear protein Ran	RAN	GTP-binding nuclear protein Ran OS=Homo sapiens OX=9606 GN=RAN PE=1 SV=3 - [RAN_HUMAN]	41.67	9	9	48	216	24.4076	7.48877	0.994098	0.96128	0.949679	0.968352	1.01999	1.0208	1.06429	1.03503	0.935583	0.0280103
P14868	Aspartate--tRNA ligase, cytoplasmic	DARS	Aspartate--tRNA ligase, cytoplasmic OS=Homo sapiens OX=9606 GN=DARS PE=1 SV=2 - [SYDC_HUMAN]	47.11	22	22	59	501	57.1	6.55127	1.0614	1.04619	1.07125	1.05961	0.922733	0.98688	0.981561	0.963724	1.0995	0.011717
P55795	Heterogeneous nuclear ribonucleoprotein H2	HNRNPH2	Heterogeneous nuclear ribonucleoprotein H2 OS=Homo sapiens OX=9606 GN=HNRNPH2 PE=1 SV=1 - [HNRH2_HUMAN]	47.88	8	20	62	449	49.2323	6.30322	1.03093	1.09889	1.02334	1.05105	0.982086	0.951379	0.939407	0.957624	1.09756	0.026333
P18031	Tyrosine-protein phosphatase non-receptor type 1	PTPN1	Tyrosine-protein phosphatase non-receptor type 1 OS=Homo sapiens OX=9606 GN=PTPN1 PE=1 SV=1 - [PTN1_HUMAN]	52.87	20	20	54	435	49.9348	6.26514	0.959443	0.90507	0.895223	0.919912	0.9901	1.13937	1.10523	1.07823	0.853166	0.032695
Q5JRX3	Presequence protease, mitochondrial	PITRM1	Presequence protease, mitochondrial OS=Homo sapiens OX=9606 GN=PITRM1 PE=1 SV=3 - [PREP_HUMAN]	35	34	34	71	1037	117.338	6.91748	0.954458	0.981448	0.952303	0.962736	1.03263	1.04602	1.0538	1.04415	0.92203	0.00192198
P07954	Fumarate hydratase, mitochondrial	FH	Fumarate hydratase, mitochondrial OS=Homo sapiens OX=9606 GN=FH PE=1 SV=3 - [FUMH_HUMAN]	30.59	16	16	49	510	54.6022	8.76318	0.923151	0.964289	0.948342	0.945261	0.994926	1.04433	1.10687	1.04871	0.901357	0.0401091
Q9Y3F4	Serine-threonine kinase receptor-associated protein	STRAP	Serine-threonine kinase receptor-associated protein OS=Homo sapiens OX=9606 GN=STRAP PE=1 SV=1 - [STRAP_HUMAN]	60.29	17	17	48	350	38.414	5.12256	0.935187	1.00485	0.919816	0.953285	1.05485	1.02574	1.06237	1.04765	0.909925	0.0294561
O14818	Proteasome subunit alpha type-7	PSMA7	Proteasome subunit alpha type-7 OS=Homo sapiens OX=9606 GN=PSMA7 PE=1 SV=1 - [PSA7_HUMAN]	46.37	12	12	42	248	27.8696	8.45557	1.05471	1.06464	1.05083	1.05673	0.947843	0.968162	0.952684	0.956229	1.1051	0.000168286
P12268	Inosine-5'-monophosphate dehydrogenase 2	IMPDH2	Inosine-5'-monophosphate dehydrogenase 2 OS=Homo sapiens OX=9606 GN=IMPDH2 PE=1 SV=2 - [IMDH2_HUMAN]	49.81	22	24	55	514	55.7696	6.90283	0.937625	0.994535	0.922943	0.951701	1.06178	1.00576	1.05493	1.04082	0.914374	0.0337003
Q14157	Ubiquitin-associated protein 2-like	UBAP2L	Ubiquitin-associated protein 2-like OS=Homo sapiens OX=9606 GN=UBAP2L PE=1 SV=2 - [UBP2L_HUMAN]	22.17	20	21	45	1087	114.465	7.10791	1.09042	1.04757	1.02743	1.05514	0.965475	0.982984	0.947225	0.965228	1.09315	0.0133537
P27708	CAD protein	CAD	CAD protein OS=Homo sapiens OX=9606 GN=CAD PE=1 SV=3 - [PYR1_HUMAN]	18.47	35	39	70	2225	242.829	6.45557	0.979281	0.957539	0.961047	0.965955	1.01133	1.02586	1.06315	1.03345	0.934693	0.0160288
Q99497	Protein/nucleic acid deglycase DJ-1	PARK7	Protein/nucleic acid deglycase DJ-1 OS=Homo sapiens OX=9606 GN=PARK7 PE=1 SV=2 - [PARK7_HUMAN]	57.67	11	11	43	189	19.8785	6.78564	0.89992	0.973049	0.874145	0.915705	1.07767	1.08418	1.07003	1.0773	0.850003	0.00567756
P52597	Heterogeneous nuclear ribonucleoprotein F	HNRNPF	Heterogeneous nuclear ribonucleoprotein F OS=Homo sapiens OX=9606 GN=HNRNPF PE=1 SV=3 - [HNRPF_HUMAN]	42.17	13	15	53	415	45.6429	5.57959	1.04984	1.04613	1.04398	1.04665	0.957112	0.9817	0.968946	0.969253	1.07985	0.000448764
P46459	Vesicle-fusing ATPase	NSF	Vesicle-fusing ATPase OS=Homo sapiens OX=9606 GN=NSF PE=1 SV=3 - [NSF_HUMAN]	34.81	26	26	50	744	82.5421	6.94678	0.912455	0.980473	0.97815	0.957026	1.03359	1.06655	1.04907	1.04974	0.911682	0.0187108
P31150	Rab GDP dissociation inhibitor alpha	GDI1	Rab GDP dissociation inhibitor alpha OS=Homo sapiens OX=9606 GN=GDI1 PE=1 SV=2 - [GDIA_HUMAN]	39.82	9	17	54	447	50.5501	5.13525	1.05541	1.10918	1.07925	1.08128	0.948518	0.920322	0.910414	0.926418	1.16716	0.00130749
Q14258	E3 ubiquitin/ISG15 ligase TRIM25	TRIM25	E3 ubiquitin/ISG15 ligase TRIM25 OS=Homo sapiens OX=9606 GN=TRIM25 PE=1 SV=2 - [TRI25_HUMAN]	36.51	21	21	46	630	70.9277	8.08936	0.942927	0.956962	0.976068	0.958652	0.995717	1.07077	1.06216	1.04288	0.919232	0.0301531
P19105	Myosin regulatory light chain 12A	MYL12A	Myosin regulatory light chain 12A OS=Homo sapiens OX=9606 GN=MYL12A PE=1 SV=2 - [ML12A_HUMAN]	66.67	3	10	53	171	19.7815	4.80518	0.974693	0.990861	0.885289	0.950281	1.05122	1.06814	1.06041	1.05992	0.896556	0.0298407
P50995	Annexin A11	ANXA11	Annexin A11 OS=Homo sapiens OX=9606 GN=ANXA11 PE=1 SV=1 - [ANX11_HUMAN]	31.49	16	16	36	505	54.3551	7.6499	0.980326	0.968397	0.927503	0.958742	1.03195	1.0687	1.06361	1.05475	0.908972	0.00819551
P60900	Proteasome subunit alpha type-6	PSMA6	Proteasome subunit alpha type-6 OS=Homo sapiens OX=9606 GN=PSMA6 PE=1 SV=1 - [PSA6_HUMAN]	58.94	14	14	45	246	27.3818	6.75635	1.08025	1.06426	1.04718	1.0639	0.937637	0.953875	0.940239	0.943917	1.12711	0.000372844
P51572	B-cell receptor-associated protein 31	BCAP31	B-cell receptor-associated protein 31 OS=Homo sapiens OX=9606 GN=BCAP31 PE=1 SV=3 - [BAP31_HUMAN]	47.15	20	20	76	246	27.974	8.44092	1.07944	1.11351	1.0544	1.08245	0.948008	0.916166	0.923578	0.929251	1.16486	0.00145877
P40925	Malate dehydrogenase, cytoplasmic	MDH1	Malate dehydrogenase, cytoplasmic OS=Homo sapiens OX=9606 GN=MDH1 PE=1 SV=4 - [MDHC_HUMAN]	49.1	19	19	54	334	36.403	7.35693	1.08155	1.10526	1.03348	1.07343	0.921737	0.956422	0.932652	0.936937	1.14568	0.00434817
P06396	Gelsolin	GSN	Gelsolin OS=Homo sapiens OX=9606 GN=GSN PE=1 SV=1 - [GELS_HUMAN]	33.89	25	25	57	782	85.6442	6.27783	0.860883	1.00232	0.919387	0.927529	1.08737	1.09481	1.03942	1.07387	0.863728	0.0303658
P12236	ADP/ATP translocase 3	SLC25A6	ADP/ATP translocase 3 OS=Homo sapiens OX=9606 GN=SLC25A6 PE=1 SV=4 - [ADT3_HUMAN]	51.68	4	18	56	298	32.8452	9.74463	0.986068	0.94074	0.894185	0.940331	1.08192	1.00892	1.03938	1.04341	0.901211	0.0385033
P62333	26S proteasome regulatory subunit 10B	PSMC6	26S proteasome regulatory subunit 10B OS=Homo sapiens OX=9606 GN=PSMC6 PE=1 SV=1 - [PRS10_HUMAN]	53.21	17	17	46	389	44.1451	7.48877	1.05427	1.06421	1.03314	1.05054	0.966304	0.960147	0.975263	0.967238	1.08612	0.00120501
P17655	Calpain-2 catalytic subunit	CAPN2	Calpain-2 catalytic subunit OS=Homo sapiens OX=9606 GN=CAPN2 PE=1 SV=6 - [CAN2_HUMAN]	24.43	15	16	49	700	79.9448	4.98291	0.953133	0.953347	0.921313	0.942598	1.06912	1.03005	1.07432	1.05783	0.891067	0.00279049
O15143	Actin-related protein 2/3 complex subunit 1B	ARPC1B	Actin-related protein 2/3 complex subunit 1B OS=Homo sapiens OX=9606 GN=ARPC1B PE=1 SV=3 - [ARC1B_HUMAN]	50.54	16	16	38	372	40.9234	8.35303	1.08614	1.03973	1.03114	1.05234	0.990037	0.961629	0.949237	0.966968	1.08828	0.0150906
P20073	Annexin A7	ANXA7	Annexin A7 OS=Homo sapiens OX=9606 GN=ANXA7 PE=1 SV=3 - [ANXA7_HUMAN]	33.61	15	15	38	488	52.7058	5.68115	1.0411	1.0621	1.08093	1.06138	0.960835	0.937977	0.957677	0.952163	1.1147	0.00128531
O60841	Eukaryotic translation initiation factor 5B	EIF5B	Eukaryotic translation initiation factor 5B OS=Homo sapiens OX=9606 GN=EIF5B PE=1 SV=4 - [IF2P_HUMAN]	26.56	32	33	76	1220	138.742	5.49072	1.0448	1.04191	1.03487	1.04053	0.97512	0.948661	0.969801	0.964527	1.07879	0.00090598
Q12931	Heat shock protein 75 kDa, mitochondrial	TRAP1	Heat shock protein 75 kDa, mitochondrial OS=Homo sapiens OX=9606 GN=TRAP1 PE=1 SV=3 - [TRAP1_HUMAN]	38.78	26	27	58	704	80.0597	8.20654	0.960814	0.953683	0.957546	0.957348	0.991086	1.04627	1.06223	1.0332	0.926589	0.0248257
Q09028	Histone-binding protein RBBP4	RBBP4	Histone-binding protein RBBP4 OS=Homo sapiens OX=9606 GN=RBBP4 PE=1 SV=3 - [RBBP4_HUMAN]	32.94	6	12	41	425	47.6261	4.89404	0.93614	0.981674	0.90295	0.940255	1.08347	0.999742	1.02391	1.03571	0.907838	0.0474642
P62714	Serine/threonine-protein phosphatase 2A catalytic subunit beta isoform	PPP2CB	Serine/threonine-protein phosphatase 2A catalytic subunit beta isoform OS=Homo sapiens OX=9606 GN=PPP2CB PE=1 SV=1 - [PP2AB_HUMAN]	50.81	2	13	39	309	35.5523	5.42725	1.01701	1.03691	1.00812	1.02068	0.989158	0.992081	0.983115	0.988118	1.03295	0.0216933
P41252	Isoleucine--tRNA ligase, cytoplasmic	IARS	Isoleucine--tRNA ligase, cytoplasmic OS=Homo sapiens OX=9606 GN=IARS PE=1 SV=2 - [SYIC_HUMAN]	24.64	31	32	56	1262	144.406	6.15088	0.948286	0.996623	0.960208	0.968373	1.02001	1.02636	1.05324	1.03321	0.93725	0.0217275
Q92499	ATP-dependent RNA helicase DDX1	DDX1	ATP-dependent RNA helicase DDX1 OS=Homo sapiens OX=9606 GN=DDX1 PE=1 SV=2 - [DDX1_HUMAN]	40.81	28	28	63	740	82.3798	7.2251	1.01323	1.0193	1.01749	1.01667	1.00707	1.00212	1.00044	1.00321	1.01342	0.00739372
A0AVT1	Ubiquitin-like modifier-activating enzyme 6	UBA6	Ubiquitin-like modifier-activating enzyme 6 OS=Homo sapiens OX=9606 GN=UBA6 PE=1 SV=1 - [UBA6_HUMAN]	25.95	25	25	55	1052	117.895	6.13818	1.05032	1.02064	1.02595	1.03231	0.970789	0.981449	0.988986	0.980408	1.05293	0.00794328
O75533	Splicing factor 3B subunit 1	SF3B1	Splicing factor 3B subunit 1 OS=Homo sapiens OX=9606 GN=SF3B1 PE=1 SV=3 - [SF3B1_HUMAN]	29.91	31	31	56	1304	145.738	7.09326	1.04048	1.07643	1.051	1.05597	0.972268	0.9482	0.952277	0.957582	1.10274	0.00163739
P67775	Serine/threonine-protein phosphatase 2A catalytic subunit alpha isoform	PPP2CA	Serine/threonine-protein phosphatase 2A catalytic subunit alpha isoform OS=Homo sapiens OX=9606 GN=PPP2CA PE=1 SV=1 - [PP2AA_HUMAN]	46.6	1	12	38	309	35.5714	5.5415	1.05526	1.0521	1.05474	1.05403	0.977554	0.950792	0.996809	0.975052	1.081	0.00411946
P62140	Serine/threonine-protein phosphatase PP1-beta catalytic subunit	PPP1CB	Serine/threonine-protein phosphatase PP1-beta catalytic subunit OS=Homo sapiens OX=9606 GN=PPP1CB PE=1 SV=3 - [PP1B_HUMAN]	40.06	4	11	39	327	37.1626	6.18896	1.04265	1.0528	1.04959	1.04835	1.015	0.94157	0.945054	0.967209	1.08389	0.028149
O75390	Citrate synthase, mitochondrial	CS	Citrate synthase, mitochondrial OS=Homo sapiens OX=9606 GN=CS PE=1 SV=2 - [CISY_HUMAN]	28.33	15	15	55	466	51.6795	8.32373	1.0012	0.986211	0.975174	0.98753	1.02651	1.0134	1.02933	1.02308	0.965251	0.0168159
P25788	Proteasome subunit alpha type-3	PSMA3	Proteasome subunit alpha type-3 OS=Homo sapiens OX=9606 GN=PSMA3 PE=1 SV=2 - [PSA3_HUMAN]	48.24	14	14	46	255	28.4151	5.32568	1.07821	1.06585	1.07435	1.0728	0.916586	0.967473	0.956813	0.946957	1.1329	0.0013849
O75923	Dysferlin	DYSF	Dysferlin OS=Homo sapiens OX=9606 GN=DYSF PE=1 SV=1 - [DYSF_HUMAN]	17.74	33	35	61	2080	237.144	5.64307	1.01298	1.07891	1.10641	1.0661	0.933458	0.915818	0.956277	0.935184	1.13999	0.0121553
Q5T4S7	E3 ubiquitin-protein ligase UBR4	UBR4	E3 ubiquitin-protein ligase UBR4 OS=Homo sapiens OX=9606 GN=UBR4 PE=1 SV=1 - [UBR4_HUMAN]	8.45	48	49	67	5183	573.476	6.03662	1.09032	1.06379	1.07009	1.07473	0.93	0.941164	0.939483	0.936883	1.14714	9.38172e-05
P06744	Glucose-6-phosphate isomerase	GPI	Glucose-6-phosphate isomerase OS=Homo sapiens OX=9606 GN=GPI PE=1 SV=4 - [G6PI_HUMAN]	33.87	20	22	62	558	63.1072	8.32373	0.851464	0.984191	0.95832	0.931325	1.02678	1.0686	1.10151	1.06563	0.873966	0.0433088
P55884	Eukaryotic translation initiation factor 3 subunit B	EIF3B	Eukaryotic translation initiation factor 3 subunit B OS=Homo sapiens OX=9606 GN=EIF3B PE=1 SV=3 - [EIF3B_HUMAN]	28.38	21	21	46	814	92.4238	4.99561	1.0038	0.982854	0.972089	0.986248	1.01364	1.01801	1.03188	1.02118	0.965794	0.0319676
Q13428	Treacle protein	TCOF1	Treacle protein OS=Homo sapiens OX=9606 GN=TCOF1 PE=1 SV=3 - [TCOF_HUMAN]	22.38	34	34	58	1488	152.015	9.0415	0.920612	0.961449	0.911257	0.931106	1.09586	1.02306	1.06296	1.06063	0.877883	0.00768004
P02786	Transferrin receptor protein 1	TFRC	Transferrin receptor protein 1 OS=Homo sapiens OX=9606 GN=TFRC PE=1 SV=2 - [TFR1_HUMAN]	29.21	21	21	43	760	84.8179	6.60986	0.973069	0.952968	0.908107	0.944715	1.02161	1.06067	1.08128	1.05452	0.895873	0.0134046
P61106	Ras-related protein Rab-14	RAB14	Ras-related protein Rab-14 OS=Homo sapiens OX=9606 GN=RAB14 PE=1 SV=4 - [RAB14_HUMAN]	46.51	8	9	35	215	23.8819	6.21436	1.01832	1.06243	1.06002	1.04692	0.943288	0.986801	0.983464	0.971184	1.07799	0.0193596
Q9Y2Z0	Protein SGT1 homolog	SUGT1	Protein SGT1 homolog OS=Homo sapiens OX=9606 GN=SUGT1 PE=1 SV=3 - [SGT1_HUMAN]	56.71	18	18	44	365	40.9985	5.16064	1.15528	1.07151	1.08404	1.10361	0.916548	0.917825	0.935572	0.923315	1.19527	0.00254235
P18085	ADP-ribosylation factor 4	ARF4	ADP-ribosylation factor 4 OS=Homo sapiens OX=9606 GN=ARF4 PE=1 SV=3 - [ARF4_HUMAN]	52.22	5	9	30	180	20.4977	7.13721	0.904444	0.980869	0.946723	0.944012	1.07074	1.0457	1.0685	1.06165	0.889196	0.00746758
Q9UBS4	DnaJ homolog subfamily B member 11	DNAJB11	DnaJ homolog subfamily B member 11 OS=Homo sapiens OX=9606 GN=DNAJB11 PE=1 SV=1 - [DJB11_HUMAN]	36.87	14	14	36	358	40.4886	6.17627	1.12445	1.09389	1.02966	1.08267	0.942778	0.932542	0.924958	0.933426	1.15989	0.00628165
Q5U651	Ras-interacting protein 1	RASIP1	Ras-interacting protein 1 OS=Homo sapiens OX=9606 GN=RASIP1 PE=1 SV=1 - [RAIN_HUMAN]	22.12	18	18	36	963	103.393	7.95752	1.10832	1.07427	1.11491	1.09917	0.918012	0.956518	0.921959	0.932163	1.17916	0.000681631
P49257	Protein ERGIC-53	LMAN1	Protein ERGIC-53 OS=Homo sapiens OX=9606 GN=LMAN1 PE=1 SV=2 - [LMAN1_HUMAN]	36.27	18	19	56	510	57.513	6.771	0.965372	0.961133	0.956269	0.960925	1.01451	1.05085	1.04521	1.03686	0.926767	0.002808
P24534	Elongation factor 1-beta	EEF1B2	Elongation factor 1-beta OS=Homo sapiens OX=9606 GN=EEF1B2 PE=1 SV=3 - [EF1B_HUMAN]	56	8	11	45	225	24.7483	4.66553	0.926171	0.972998	0.855007	0.918059	1.09666	1.04487	1.07997	1.07383	0.854937	0.0142701
Q96HE7	ERO1-like protein alpha	ERO1A	ERO1-like protein alpha OS=Homo sapiens OX=9606 GN=ERO1A PE=1 SV=2 - [ERO1A_HUMAN]	19.23	9	9	23	468	54.3581	5.68115	1.10534	1.04197	1.09063	1.07932	0.861289	0.976777	0.982122	0.940063	1.14813	0.0336094
Q15436	Protein transport protein Sec23A	SEC23A	Protein transport protein Sec23A OS=Homo sapiens OX=9606 GN=SEC23A PE=1 SV=2 - [SC23A_HUMAN]	36.08	23	25	64	765	86.1053	7.07861	0.995207	0.961603	0.959355	0.972055	1.02508	1.03774	1.04059	1.03447	0.939666	0.00760443
P25789	Proteasome subunit alpha type-4	PSMA4	Proteasome subunit alpha type-4 OS=Homo sapiens OX=9606 GN=PSMA4 PE=1 SV=1 - [PSA4_HUMAN]	52.49	13	13	55	261	29.4652	7.72314	1.08013	1.05785	1.06973	1.06924	0.93753	0.944416	0.96112	0.947689	1.12826	0.000216149
Q96AG4	Leucine-rich repeat-containing protein 59	LRRC59	Leucine-rich repeat-containing protein 59 OS=Homo sapiens OX=9606 GN=LRRC59 PE=1 SV=1 - [LRC59_HUMAN]	42.02	13	13	49	307	34.9089	9.56885	0.971964	0.962809	0.921657	0.952143	1.02124	1.05959	1.08085	1.05389	0.903455	0.0120236
P11216	Glycogen phosphorylase, brain form	PYGB	Glycogen phosphorylase, brain form OS=Homo sapiens OX=9606 GN=PYGB PE=1 SV=5 - [PYGB_HUMAN]	34.52	22	29	56	843	96.6345	6.85889	0.914748	0.98684	0.958401	0.95333	1.04856	1.09359	1.02459	1.05558	0.903135	0.0246731
P39060	Collagen alpha-1(XVIII) chain	COL18A1	Collagen alpha-1(XVIII) chain OS=Homo sapiens OX=9606 GN=COL18A1 PE=1 SV=5 - [COIA1_HUMAN]	9.06	12	12	28	1754	178.077	6.01123	1.15315	1.15426	0.981776	1.09639	0.946364	0.912473	0.929939	0.929592	1.17944	0.0455143
Q9UHB9	Signal recognition particle subunit SRP68	SRP68	Signal recognition particle subunit SRP68 OS=Homo sapiens OX=9606 GN=SRP68 PE=1 SV=2 - [SRP68_HUMAN]	37.16	23	23	47	627	70.6856	8.55811	1.07587	1.04313	1.03228	1.05043	0.963319	0.980178	0.957601	0.967032	1.08624	0.0048216
P39656	Dolichyl-diphosphooligosaccharide--protein glycosyltransferase 48 kDa subunit	DDOST	Dolichyl-diphosphooligosaccharide--protein glycosyltransferase 48 kDa subunit OS=Homo sapiens OX=9606 GN=DDOST PE=1 SV=4 - [OST48_HUMAN]	33.99	13	13	33	456	50.769	6.55127	0.99169	0.987833	0.97053	0.983351	1.03109	1.04033	1.01397	1.02846	0.956139	0.0110995
Q16181	Septin-7	SEPT7	Septin-7 OS=Homo sapiens OX=9606 GN=SEPT7 PE=1 SV=2 - [SEPT7_HUMAN]	38.9	20	21	58	437	50.648	8.63135	0.963969	0.984374	0.973297	0.97388	1.03274	1.03065	1.01366	1.02568	0.949495	0.00357882
P31942	Heterogeneous nuclear ribonucleoprotein H3	HNRNPH3	Heterogeneous nuclear ribonucleoprotein H3 OS=Homo sapiens OX=9606 GN=HNRNPH3 PE=1 SV=2 - [HNRH3_HUMAN]	41.91	12	13	29	346	36.9031	6.87354	0.864154	0.972532	0.911748	0.916145	1.06132	1.07024	1.06243	1.06466	0.860503	0.0091948
P04632	Calpain small subunit 1	CAPNS1	Calpain small subunit 1 OS=Homo sapiens OX=9606 GN=CAPNS1 PE=1 SV=1 - [CPNS1_HUMAN]	30.6	7	7	31	268	28.2977	5.19873	0.898449	0.959221	0.941995	0.933221	1.10295	1.0651	1.06813	1.07873	0.865114	0.00261116
O15372	Eukaryotic translation initiation factor 3 subunit H	EIF3H	Eukaryotic translation initiation factor 3 subunit H OS=Homo sapiens OX=9606 GN=EIF3H PE=1 SV=1 - [EIF3H_HUMAN]	32.1	13	13	34	352	39.9051	6.53662	0.999585	0.955321	0.928875	0.96126	1.02909	1.04727	1.0509	1.04242	0.922145	0.0201291
Q9UHX1	Poly(U)-binding-splicing factor PUF60	PUF60	Poly(U)-binding-splicing factor PUF60 OS=Homo sapiens OX=9606 GN=PUF60 PE=1 SV=1 - [PUF60_HUMAN]	33.99	19	19	45	559	59.8376	5.2876	1.07007	1.03388	1.01857	1.04084	0.968187	0.957523	1.00672	0.977476	1.06482	0.0413054
P61026	Ras-related protein Rab-10	RAB10	Ras-related protein Rab-10 OS=Homo sapiens OX=9606 GN=RAB10 PE=1 SV=1 - [RAB10_HUMAN]	53	8	11	35	200	22.5266	8.38232	1.07099	1.09205	1.07118	1.07808	0.972338	0.946275	0.907821	0.942145	1.14428	0.00244771
P38606	V-type proton ATPase catalytic subunit A	ATP6V1A	V-type proton ATPase catalytic subunit A OS=Homo sapiens OX=9606 GN=ATP6V1A PE=1 SV=2 - [VATA_HUMAN]	34.36	20	20	42	617	68.2605	5.51611	1.0856	1.03108	1.06452	1.0604	0.919357	0.978041	0.934512	0.94397	1.12334	0.00796166
O00231	26S proteasome non-ATPase regulatory subunit 11	PSMD11	26S proteasome non-ATPase regulatory subunit 11 OS=Homo sapiens OX=9606 GN=PSMD11 PE=1 SV=3 - [PSD11_HUMAN]	43.84	19	19	38	422	47.434	6.48096	1.06424	1.05166	1.006	1.04063	0.968647	0.976617	0.990519	0.978594	1.0634	0.0299963
Q13620	Cullin-4B	CUL4B	Cullin-4B OS=Homo sapiens OX=9606 GN=CUL4B PE=1 SV=4 - [CUL4B_HUMAN]	32.09	20	32	54	913	103.916	7.37158	0.895932	0.964555	0.889073	0.91652	1.07874	1.09203	1.06525	1.07867	0.849673	0.00304835
Q9UQ35	Serine/arginine repetitive matrix protein 2	SRRM2	Serine/arginine repetitive matrix protein 2 OS=Homo sapiens OX=9606 GN=SRRM2 PE=1 SV=2 - [SRRM2_HUMAN]	11.45	25	25	41	2752	299.438	12.0591	1.09413	1.05002	1.03449	1.05955	1.01657	0.932125	0.948963	0.965887	1.09697	0.0405617
P46977	Dolichyl-diphosphooligosaccharide--protein glycosyltransferase subunit STT3A	STT3A	Dolichyl-diphosphooligosaccharide--protein glycosyltransferase subunit STT3A OS=Homo sapiens OX=9606 GN=STT3A PE=1 SV=2 - [STT3A_HUMAN]	15.04	12	13	41	705	80.4768	8.07471	0.921217	0.986954	0.974895	0.961022	1.0376	1.03093	1.04878	1.0391	0.924857	0.0200821
P07203	Glutathione peroxidase 1	GPX1	Glutathione peroxidase 1 OS=Homo sapiens OX=9606 GN=GPX1 PE=1 SV=4 - [GPX1_HUMAN]	41.87	7	7	23	203	22.0751	6.55127	1.03993	1.06106	1.02225	1.04108	0.970298	0.968994	0.945037	0.961443	1.08283	0.00459778
P00387	NADH-cytochrome b5 reductase 3	CYB5R3	NADH-cytochrome b5 reductase 3 OS=Homo sapiens OX=9606 GN=CYB5R3 PE=1 SV=3 - [NB5R3_HUMAN]	44.52	11	11	37	301	34.2127	7.59131	1.05173	1.0515	1.01567	1.03963	0.974147	0.918074	0.988802	0.960341	1.08257	0.0324141
P17980	26S proteasome regulatory subunit 6A	PSMC3	26S proteasome regulatory subunit 6A OS=Homo sapiens OX=9606 GN=PSMC3 PE=1 SV=3 - [PRS6A_HUMAN]	50.57	19	19	44	439	49.1725	5.23682	1.02021	1.07533	1.0122	1.03591	0.955301	0.96615	0.988744	0.970065	1.06788	0.0410493
P55735	Protein SEC13 homolog	SEC13	Protein SEC13 homolog OS=Homo sapiens OX=9606 GN=SEC13 PE=1 SV=3 - [SEC13_HUMAN]	46.27	13	13	35	322	35.5181	5.47803	0.953686	0.970825	0.900518	0.941676	1.05044	1.04621	1.03982	1.04549	0.900705	0.00831907
P07384	Calpain-1 catalytic subunit	CAPN1	Calpain-1 catalytic subunit OS=Homo sapiens OX=9606 GN=CAPN1 PE=1 SV=1 - [CAN1_HUMAN]	34.03	23	24	48	714	81.8382	5.66846	0.872665	0.954091	0.893498	0.906751	1.06898	1.09239	1.0834	1.08159	0.838349	0.00231905
Q02218	2-oxoglutarate dehydrogenase, mitochondrial	OGDH	2-oxoglutarate dehydrogenase, mitochondrial OS=Homo sapiens OX=9606 GN=OGDH PE=1 SV=3 - [ODO1_HUMAN]	26.98	26	26	47	1023	115.861	6.85889	0.898012	0.978316	0.976791	0.95104	1.00782	1.05897	1.05235	1.03971	0.914713	0.0459137
P55036	26S proteasome non-ATPase regulatory subunit 4	PSMD4	26S proteasome non-ATPase regulatory subunit 4 OS=Homo sapiens OX=9606 GN=PSMD4 PE=1 SV=1 - [PSMD4_HUMAN]	35.54	10	10	26	377	40.7112	4.79248	1.05261	1.01327	1.03751	1.03446	0.99641	0.984478	0.954334	0.978408	1.05729	0.0298495
Q96PK6	RNA-binding protein 14	RBM14	RNA-binding protein 14 OS=Homo sapiens OX=9606 GN=RBM14 PE=1 SV=2 - [RBM14_HUMAN]	24.66	14	14	37	669	69.4489	9.67139	0.959411	0.97811	0.967185	0.968235	1.04911	1.02146	1.02977	1.03345	0.936899	0.00267424
O76094	Signal recognition particle subunit SRP72	SRP72	Signal recognition particle subunit SRP72 OS=Homo sapiens OX=9606 GN=SRP72 PE=1 SV=3 - [SRP72_HUMAN]	26.83	17	17	33	671	74.56	9.26123	1.02038	1.04565	1.03354	1.03319	0.98798	0.953449	0.968535	0.969988	1.06516	0.00694585
P06756	Integrin alpha-V	ITGAV	Integrin alpha-V OS=Homo sapiens OX=9606 GN=ITGAV PE=1 SV=2 - [ITAV_HUMAN]	21.56	20	20	36	1048	115.964	5.68115	0.963887	0.933203	0.922431	0.93984	1.09356	1.0259	1.07456	1.06467	0.88275	0.00619367
O00567	Nucleolar protein 56	NOP56	Nucleolar protein 56 OS=Homo sapiens OX=9606 GN=NOP56 PE=1 SV=4 - [NOP56_HUMAN]	26.77	15	15	32	594	66.0087	9.18799	0.923201	0.9976	0.974072	0.964958	1.04678	1.02735	1.02244	1.03219	0.934868	0.0440995
Q9BS26	Endoplasmic reticulum resident protein 44	ERP44	Endoplasmic reticulum resident protein 44 OS=Homo sapiens OX=9606 GN=ERP44 PE=1 SV=1 - [ERP44_HUMAN]	34.98	13	15	39	406	46.9414	5.26221	1.0213	1.06408	1.04847	1.04462	0.9732	0.951653	0.972765	0.965873	1.08153	0.00541417
P51858	Hepatoma-derived growth factor	HDGF	Hepatoma-derived growth factor OS=Homo sapiens OX=9606 GN=HDGF PE=1 SV=1 - [HDGF_HUMAN]	64.17	13	14	43	240	26.7719	4.729	1.0666	1.06955	1.06132	1.06582	0.97014	0.933874	0.920287	0.941434	1.13213	0.00117629
Q14151	Scaffold attachment factor B2	SAFB2	Scaffold attachment factor B2 OS=Homo sapiens OX=9606 GN=SAFB2 PE=1 SV=1 - [SAFB2_HUMAN]	23.92	15	23	46	953	107.408	6.16357	1.01671	1.06791	1.07835	1.05432	0.986378	0.97582	0.929937	0.964045	1.09364	0.0247543
O94925	Glutaminase kidney isoform, mitochondrial	GLS	Glutaminase kidney isoform, mitochondrial OS=Homo sapiens OX=9606 GN=GLS PE=1 SV=1 - [GLSK_HUMAN]	30.79	18	18	38	669	73.4139	7.76709	0.947808	0.979673	0.952782	0.960088	1.0735	1.02177	1.02676	1.04068	0.92256	0.0137718
Q86V81	THO complex subunit 4	ALYREF	THO complex subunit 4 OS=Homo sapiens OX=9606 GN=ALYREF PE=1 SV=3 - [THOC4_HUMAN]	39.69	10	10	29	257	26.8716	11.1509	0.958343	1.00957	0.946776	0.971561	1.0305	1.04177	1.04848	1.04025	0.933971	0.0264042
P27105	Erythrocyte band 7 integral membrane protein	STOM	Erythrocyte band 7 integral membrane protein OS=Homo sapiens OX=9606 GN=STOM PE=1 SV=3 - [STOM_HUMAN]	23.61	6	6	22	288	31.7107	7.88428	0.997518	1.17101	1.09276	1.0871	0.91749	0.948426	0.899713	0.921876	1.17922	0.0339019
Q13435	Splicing factor 3B subunit 2	SF3B2	Splicing factor 3B subunit 2 OS=Homo sapiens OX=9606 GN=SF3B2 PE=1 SV=2 - [SF3B2_HUMAN]	35.75	31	31	48	895	100.165	5.66846	1.04488	1.05686	1.02382	1.04186	0.983842	0.938503	0.975157	0.965834	1.07871	0.0108836
P00441	Superoxide dismutase [Cu-Zn]	SOD1	Superoxide dismutase [Cu-Zn] OS=Homo sapiens OX=9606 GN=SOD1 PE=1 SV=2 - [SODC_HUMAN]	88.96	13	13	42	154	15.9259	6.12549	1.10972	1.07268	1.00276	1.06172	0.953861	0.962373	0.929685	0.94864	1.1192	0.0262462
P30040	Endoplasmic reticulum resident protein 29	ERP29	Endoplasmic reticulum resident protein 29 OS=Homo sapiens OX=9606 GN=ERP29 PE=1 SV=4 - [ERP29_HUMAN]	35.63	9	9	31	261	28.9752	7.31299	1.10329	1.08382	1.06536	1.08415	0.937809	0.964179	0.894478	0.932155	1.16306	0.0027535
Q14008	Cytoskeleton-associated protein 5	CKAP5	Cytoskeleton-associated protein 5 OS=Homo sapiens OX=9606 GN=CKAP5 PE=1 SV=3 - [CKAP5_HUMAN]	12.84	26	28	44	2032	225.352	7.79639	0.969038	0.990851	0.948973	0.969621	1.02554	1.03399	1.04997	1.0365	0.935478	0.00891671
Q02790	Peptidyl-prolyl cis-trans isomerase FKBP4	FKBP4	Peptidyl-prolyl cis-trans isomerase FKBP4 OS=Homo sapiens OX=9606 GN=FKBP4 PE=1 SV=3 - [FKBP4_HUMAN]	54.47	24	25	51	459	51.7721	5.42725	1.10694	1.09743	1.04843	1.08427	0.941651	0.891635	0.943719	0.925669	1.17133	0.00310261
Q9Y6Y8	SEC23-interacting protein	SEC23IP	SEC23-interacting protein OS=Homo sapiens OX=9606 GN=SEC23IP PE=1 SV=1 - [S23IP_HUMAN]	20.4	22	23	52	1000	111.007	5.5415	1.05235	1.04395	1.00502	1.03378	0.991541	0.99565	0.972673	0.986621	1.0478	0.0436838
P60981	Destrin	DSTN	Destrin OS=Homo sapiens OX=9606 GN=DSTN PE=1 SV=3 - [DEST_HUMAN]	68.48	14	15	45	165	18.4935	7.85498	0.89137	0.961703	0.916145	0.923073	1.08984	1.07178	1.05684	1.07282	0.860415	0.00273487
O00203	AP-3 complex subunit beta-1	AP3B1	AP-3 complex subunit beta-1 OS=Homo sapiens OX=9606 GN=AP3B1 PE=1 SV=3 - [AP3B1_HUMAN]	19.29	21	22	40	1094	121.245	6.03662	1.0676	1.04261	1.02314	1.04445	0.963377	0.949756	0.965821	0.959652	1.08837	0.00356009
P36776	Lon protease homolog, mitochondrial	LONP1	Lon protease homolog, mitochondrial OS=Homo sapiens OX=9606 GN=LONP1 PE=1 SV=2 - [LONM_HUMAN]	20.02	20	22	40	959	106.422	6.39209	1.0857	1.02821	1.04789	1.05393	0.962716	0.967397	0.973853	0.967989	1.08879	0.00747081
Q69YQ0	Cytospin-A	SPECC1L	Cytospin-A OS=Homo sapiens OX=9606 GN=SPECC1L PE=1 SV=2 - [CYTSA_HUMAN]	19.61	21	23	43	1117	124.525	5.71924	0.900412	0.942359	0.92959	0.92412	1.0904	1.07502	1.05137	1.07226	0.861842	0.000917508
Q96FW1	Ubiquitin thioesterase OTUB1	OTUB1	Ubiquitin thioesterase OTUB1 OS=Homo sapiens OX=9606 GN=OTUB1 PE=1 SV=2 - [OTUB1_HUMAN]	46.49	9	9	24	271	31.2644	4.94482	1.08335	1.09619	1.0168	1.06545	0.944833	0.93372	0.954632	0.944395	1.12818	0.00878645
Q8NCA5	Protein FAM98A	FAM98A	Protein FAM98A OS=Homo sapiens OX=9606 GN=FAM98A PE=1 SV=1 - [FA98A_HUMAN]	28.13	10	12	25	519	55.3663	9.02686	0.964107	0.979794	0.963563	0.969155	1.04657	1.03261	1.02378	1.03432	0.936995	0.00155965
Q32P28	Prolyl 3-hydroxylase 1	P3H1	Prolyl 3-hydroxylase 1 OS=Homo sapiens OX=9606 GN=P3H1 PE=1 SV=2 - [P3H1_HUMAN]	20.24	13	14	31	736	83.3411	5.13525	0.918625	0.935276	0.882217	0.912039	1.07287	1.09727	1.08102	1.08372	0.841581	0.000570004
Q9UNH7	Sorting nexin-6	SNX6	Sorting nexin-6 OS=Homo sapiens OX=9606 GN=SNX6 PE=1 SV=1 - [SNX6_HUMAN]	46.06	18	20	41	406	46.6198	6.16357	1.06418	1.08347	1.05136	1.06634	0.921035	0.959645	0.953732	0.944804	1.12864	0.00132865
Q9HB71	Calcyclin-binding protein	CACYBP	Calcyclin-binding protein OS=Homo sapiens OX=9606 GN=CACYBP PE=1 SV=2 - [CYBP_HUMAN]	52.63	14	15	43	228	26.1936	8.25049	1.11913	1.0777	1.02023	1.07235	0.906289	0.93425	0.967725	0.936088	1.14557	0.0156037
Q9NVD7	Alpha-parvin	PARVA	Alpha-parvin OS=Homo sapiens OX=9606 GN=PARVA PE=1 SV=1 - [PARVA_HUMAN]	23.39	7	9	21	372	42.2174	5.94775	1.00291	0.951301	0.907368	0.953858	1.04102	1.04556	1.07986	1.05548	0.903722	0.0282023
P55209	Nucleosome assembly protein 1-like 1	NAP1L1	Nucleosome assembly protein 1-like 1 OS=Homo sapiens OX=9606 GN=NAP1L1 PE=1 SV=1 - [NP1L1_HUMAN]	22.51	5	7	18	391	45.3459	4.4624	0.977413	0.985137	1.00028	0.987611	1.01251	1.04066	1.04089	1.03135	0.957588	0.0194334
Q9BTV4	Transmembrane protein 43	TMEM43	Transmembrane protein 43 OS=Homo sapiens OX=9606 GN=TMEM43 PE=1 SV=1 - [TMM43_HUMAN]	31.25	13	13	33	400	44.8472	8.1333	0.889676	0.967735	0.949856	0.935756	1.0603	1.05177	1.05593	1.056	0.886133	0.00715404
P13073	Cytochrome c oxidase subunit 4 isoform 1, mitochondrial	COX4I1	Cytochrome c oxidase subunit 4 isoform 1, mitochondrial OS=Homo sapiens OX=9606 GN=COX4I1 PE=1 SV=1 - [COX41_HUMAN]	39.05	7	7	42	169	19.564	9.51025	1.05525	1.10279	1.03386	1.06397	0.970861	0.979017	0.927178	0.959019	1.10943	0.0155704
P16989	Y-box-binding protein 3	YBX3	Y-box-binding protein 3 OS=Homo sapiens OX=9606 GN=YBX3 PE=1 SV=4 - [YBOX3_HUMAN]	27.42	5	9	19	372	40.066	9.77393	0.936863	0.878871	0.930185	0.915307	1.05691	1.07074	1.09037	1.07267	0.853295	0.00161607
O94973	AP-2 complex subunit alpha-2	AP2A2	AP-2 complex subunit alpha-2 OS=Homo sapiens OX=9606 GN=AP2A2 PE=1 SV=2 - [AP2A2_HUMAN]	21.19	10	22	49	939	103.895	6.96143	1.10924	1.04801	1.00656	1.0546	0.956684	0.960928	0.921515	0.946376	1.11436	0.0286489
Q16698	2,4-dienoyl-CoA reductase, mitochondrial	DECR1	2,4-dienoyl-CoA reductase, mitochondrial OS=Homo sapiens OX=9606 GN=DECR1 PE=1 SV=1 - [DECR_HUMAN]	31.04	10	10	26	335	36.0448	9.27588	1.07306	1.06706	1.02113	1.05375	0.968429	1.00372	0.959394	0.977182	1.07836	0.0227195
Q7L576	Cytoplasmic FMR1-interacting protein 1	CYFIP1	Cytoplasmic FMR1-interacting protein 1 OS=Homo sapiens OX=9606 GN=CYFIP1 PE=1 SV=1 - [CYFP1_HUMAN]	17.48	18	19	35	1253	145.089	6.90283	1.04491	1.01347	1.08061	1.04633	0.966753	0.9489	0.962705	0.959453	1.09055	0.0124929
Q12888	TP53-binding protein 1	TP53BP1	TP53-binding protein 1 OS=Homo sapiens OX=9606 GN=TP53BP1 PE=1 SV=2 - [TP53B_HUMAN]	10.34	19	19	31	1972	213.443	4.70361	1.02151	1.09017	1.05938	1.05702	0.979151	0.940281	0.945728	0.955053	1.10676	0.0118727
Q15185	Prostaglandin E synthase 3	PTGES3	Prostaglandin E synthase 3 OS=Homo sapiens OX=9606 GN=PTGES3 PE=1 SV=1 - [TEBP_HUMAN]	38.75	7	7	30	160	18.6854	4.53857	1.02843	1.04916	1.07256	1.05005	0.926307	0.95515	0.98869	0.956716	1.09756	0.0133966
Q9P258	Protein RCC2	RCC2	Protein RCC2 OS=Homo sapiens OX=9606 GN=RCC2 PE=1 SV=2 - [RCC2_HUMAN]	31.42	16	16	33	522	56.0492	8.77783	1.01579	1.09203	1.02804	1.04529	0.988739	0.942474	0.95306	0.961424	1.08723	0.0379298
O00161	Synaptosomal-associated protein 23	SNAP23	Synaptosomal-associated protein 23 OS=Homo sapiens OX=9606 GN=SNAP23 PE=1 SV=1 - [SNP23_HUMAN]	43.6	8	8	22	211	23.3395	5.0083	0.979456	0.890227	0.892299	0.920661	1.02488	1.15257	1.04107	1.07284	0.858152	0.037713
P62495	Eukaryotic peptide chain release factor subunit 1	ETF1	Eukaryotic peptide chain release factor subunit 1 OS=Homo sapiens OX=9606 GN=ETF1 PE=1 SV=3 - [ERF1_HUMAN]	31.81	14	14	32	437	49.0002	5.70654	1.08946	1.00989	1.03753	1.04563	0.97234	0.959922	0.969623	0.967295	1.08098	0.0294964
Q9NR12	PDZ and LIM domain protein 7	PDLIM7	PDZ and LIM domain protein 7 OS=Homo sapiens OX=9606 GN=PDLIM7 PE=1 SV=1 - [PDLI7_HUMAN]	34.14	16	16	45	457	49.8126	8.41162	0.975266	0.971579	0.847478	0.931441	1.05732	1.08213	1.07486	1.07144	0.869337	0.0303987
P31040	Succinate dehydrogenase [ubiquinone] flavoprotein subunit, mitochondrial	SDHA	Succinate dehydrogenase [ubiquinone] flavoprotein subunit, mitochondrial OS=Homo sapiens OX=9606 GN=SDHA PE=1 SV=2 - [SDHA_HUMAN]	32.23	19	19	46	664	72.6453	7.38623	0.981433	0.983205	0.961975	0.975538	1.01449	1.02182	1.04675	1.02769	0.949256	0.0118519
P20810	Calpastatin	CAST	Calpastatin OS=Homo sapiens OX=9606 GN=CAST PE=1 SV=4 - [ICAL_HUMAN]	49.58	30	30	61	708	76.5263	5.07178	1.04281	1.06948	1.07154	1.06128	0.977418	0.939197	0.931597	0.949404	1.11784	0.00271852
P28070	Proteasome subunit beta type-4	PSMB4	Proteasome subunit beta type-4 OS=Homo sapiens OX=9606 GN=PSMB4 PE=1 SV=4 - [PSB4_HUMAN]	28.79	5	5	20	264	29.1855	5.97314	1.06745	1.05508	1.06083	1.06112	0.949895	0.985017	0.94307	0.959327	1.10611	0.00164687
P30086	Phosphatidylethanolamine-binding protein 1	PEBP1	Phosphatidylethanolamine-binding protein 1 OS=Homo sapiens OX=9606 GN=PEBP1 PE=1 SV=3 - [PEBP1_HUMAN]	73.26	9	9	27	187	21.0437	7.53271	1.00708	1.11019	1.03084	1.04937	0.978492	0.948086	0.939759	0.955446	1.09831	0.0478976
O95372	Acyl-protein thioesterase 2	LYPLA2	Acyl-protein thioesterase 2 OS=Homo sapiens OX=9606 GN=LYPLA2 PE=1 SV=1 - [LYPA2_HUMAN]	32.47	7	7	20	231	24.7207	7.2251	0.905452	0.985841	0.9111	0.934131	1.08263	1.06754	1.0391	1.06309	0.878696	0.0111139
O75116	Rho-associated protein kinase 2	ROCK2	Rho-associated protein kinase 2 OS=Homo sapiens OX=9606 GN=ROCK2 PE=1 SV=4 - [ROCK2_HUMAN]	24.57	35	39	59	1388	160.799	6.02393	1.03414	1.04961	1.03995	1.04123	0.960788	0.973363	0.969474	0.967875	1.07579	0.000232111
Q8N1F7	Nuclear pore complex protein Nup93	NUP93	Nuclear pore complex protein Nup93 OS=Homo sapiens OX=9606 GN=NUP93 PE=1 SV=2 - [NUP93_HUMAN]	24.42	21	21	39	819	93.4296	5.71924	0.920981	0.954249	0.937277	0.937503	1.05049	1.05296	1.08483	1.06276	0.88214	0.00102631
P46087	Probable 28S rRNA (cytosine(4447)-C(5))-methyltransferase	NOP2	Probable 28S rRNA (cytosine(4447)-C(5))-methyltransferase OS=Homo sapiens OX=9606 GN=NOP2 PE=1 SV=2 - [NOP2_HUMAN]	21.18	17	17	29	812	89.2471	9.23193	0.97739	0.993426	0.963651	0.978156	1.04341	1.02135	1.04656	1.03711	0.943159	0.00729381
Q99426	Tubulin-folding cofactor B	TBCB	Tubulin-folding cofactor B OS=Homo sapiens OX=9606 GN=TBCB PE=1 SV=2 - [TBCB_HUMAN]	37.3	9	9	25	244	27.3085	5.14795	1.04901	1.04118	1.01443	1.03487	0.950279	0.978816	0.982972	0.970689	1.06612	0.0119185
O75822	Eukaryotic translation initiation factor 3 subunit J	EIF3J	Eukaryotic translation initiation factor 3 subunit J OS=Homo sapiens OX=9606 GN=EIF3J PE=1 SV=2 - [EIF3J_HUMAN]	43.8	13	13	25	258	29.0445	4.83057	1.02168	1.13262	1.03118	1.06183	0.955382	0.93872	0.951658	0.948587	1.11938	0.0342507
P20618	Proteasome subunit beta type-1	PSMB1	Proteasome subunit beta type-1 OS=Homo sapiens OX=9606 GN=PSMB1 PE=1 SV=2 - [PSB1_HUMAN]	46.47	9	9	26	241	26.4724	8.1333	1.14136	1.04116	1.03701	1.07318	0.946095	0.935985	0.954556	0.945545	1.13498	0.020911
Q96G03	Phosphoglucomutase-2	PGM2	Phosphoglucomutase-2 OS=Homo sapiens OX=9606 GN=PGM2 PE=1 SV=4 - [PGM2_HUMAN]	36.76	22	23	47	612	68.2404	6.72705	0.907966	0.990037	0.96526	0.954421	1.01593	1.04703	1.04989	1.03762	0.919817	0.035364
Q8IYD1	Eukaryotic peptide chain release factor GTP-binding subunit ERF3B	GSPT2	Eukaryotic peptide chain release factor GTP-binding subunit ERF3B OS=Homo sapiens OX=9606 GN=GSPT2 PE=1 SV=2 - [ERF3B_HUMAN]	19.43	2	13	32	628	68.8396	5.42725	1.0129	1.08662	1.02342	1.04098	0.973575	0.9806	0.959709	0.971295	1.07174	0.0430355
Q9NVI7	ATPase family AAA domain-containing protein 3A	ATAD3A	ATPase family AAA domain-containing protein 3A OS=Homo sapiens OX=9606 GN=ATAD3A PE=1 SV=2 - [ATD3A_HUMAN]	36.91	8	25	50	634	71.3247	8.98291	0.96533	0.940261	0.981738	0.962443	1.02472	1.04521	1.04327	1.03773	0.927447	0.00536287
P11387	DNA topoisomerase 1	TOP1	DNA topoisomerase 1 OS=Homo sapiens OX=9606 GN=TOP1 PE=1 SV=2 - [TOP1_HUMAN]	31.9	24	25	47	765	90.6689	9.30518	0.949452	0.9867	0.959816	0.965323	1.03049	1.01836	1.03373	1.02753	0.939463	0.0066781
Q9NRW1	Ras-related protein Rab-6B	RAB6B	Ras-related protein Rab-6B OS=Homo sapiens OX=9606 GN=RAB6B PE=1 SV=1 - [RAB6B_HUMAN]	27.88	1	6	23	208	23.4469	5.52881	1.14089	1.08105	1.07448	1.09881	0.871926	0.968554	0.935178	0.925219	1.18762	0.00797954
Q6Y7W6	GRB10-interacting GYF protein 2	GIGYF2	GRB10-interacting GYF protein 2 OS=Homo sapiens OX=9606 GN=GIGYF2 PE=1 SV=1 - [GGYF2_HUMAN]	13.16	16	18	29	1299	149.978	5.5415	1.06697	1.03215	1.03593	1.04502	0.996	0.960395	0.964171	0.973522	1.07344	0.0105817
O75347	Tubulin-specific chaperone A	TBCA	Tubulin-specific chaperone A OS=Homo sapiens OX=9606 GN=TBCA PE=1 SV=3 - [TBCA_HUMAN]	51.85	11	11	32	108	12.8467	5.2876	1.02272	1.08666	1.00648	1.03862	0.978972	0.965692	0.95517	0.966611	1.07449	0.0472278
Q9H0D6	5'-3' exoribonuclease 2	XRN2	5'-3' exoribonuclease 2 OS=Homo sapiens OX=9606 GN=XRN2 PE=1 SV=1 - [XRN2_HUMAN]	15.16	14	14	28	950	108.513	7.47412	1.03236	1.03691	1.01978	1.02968	1.00559	0.973818	0.992686	0.990697	1.03935	0.0209317
Q08945	FACT complex subunit SSRP1	SSRP1	FACT complex subunit SSRP1 OS=Homo sapiens OX=9606 GN=SSRP1 PE=1 SV=1 - [SSRP1_HUMAN]	21.16	14	14	23	709	81.0244	6.87354	0.9585	0.992969	0.963138	0.971536	0.999465	1.02495	1.04951	1.02464	0.948171	0.0422148
P52948	Nuclear pore complex protein Nup98-Nup96	NUP98	Nuclear pore complex protein Nup98-Nup96 OS=Homo sapiens OX=9606 GN=NUP98 PE=1 SV=4 - [NUP98_HUMAN]	12.11	24	24	35	1817	197.457	6.40479	0.954553	0.973538	0.974106	0.967399	1.04241	1.01689	1.01989	1.0264	0.942518	0.00460191
P09543	2',3'-cyclic-nucleotide 3'-phosphodiesterase	CNP	2',3'-cyclic-nucleotide 3'-phosphodiesterase OS=Homo sapiens OX=9606 GN=CNP PE=1 SV=2 - [CN37_HUMAN]	34.68	14	15	31	421	47.5487	9.0708	1.07901	1.06751	1.1085	1.08501	0.882965	0.974434	0.918015	0.925138	1.17281	0.00548827
Q8WWM7	Ataxin-2-like protein	ATXN2L	Ataxin-2-like protein OS=Homo sapiens OX=9606 GN=ATXN2L PE=1 SV=2 - [ATX2L_HUMAN]	21.49	18	19	33	1075	113.304	8.5874	0.982693	0.967475	0.959843	0.970003	1.06183	1.0434	1.01924	1.04149	0.931364	0.00702797
Q15836	Vesicle-associated membrane protein 3	VAMP3	Vesicle-associated membrane protein 3 OS=Homo sapiens OX=9606 GN=VAMP3 PE=1 SV=3 - [VAMP3_HUMAN]	40	3	3	11	100	11.302	8.79248	1.02741	1.11353	1.05841	1.06645	0.92827	0.950911	0.992187	0.957123	1.11423	0.0252475
P10768	S-formylglutathione hydrolase	ESD	S-formylglutathione hydrolase OS=Homo sapiens OX=9606 GN=ESD PE=1 SV=2 - [ESTD_HUMAN]	35.11	10	10	22	282	31.4425	7.02002	1.05248	1.08277	1.08529	1.07351	0.921833	0.986814	0.977433	0.962027	1.11588	0.00817268
P30419	Glycylpeptide N-tetradecanoyltransferase 1	NMT1	Glycylpeptide N-tetradecanoyltransferase 1 OS=Homo sapiens OX=9606 GN=NMT1 PE=1 SV=2 - [NMT1_HUMAN]	26.81	9	13	30	496	56.7699	7.79639	1.0902	1.05151	1.04973	1.06381	0.962115	0.966725	0.960353	0.963064	1.10461	0.00164711
P08240	Signal recognition particle receptor subunit alpha	SRPRA	Signal recognition particle receptor subunit alpha OS=Homo sapiens OX=9606 GN=SRPRA PE=1 SV=2 - [SRPRA_HUMAN]	31.97	24	25	39	638	69.7672	8.95361	1.07419	1.01275	1.06039	1.04911	0.960611	0.955803	0.972318	0.96291	1.08952	0.0110019
P48047	ATP synthase subunit O, mitochondrial	ATP5PO	ATP synthase subunit O, mitochondrial OS=Homo sapiens OX=9606 GN=ATP5PO PE=1 SV=1 - [ATPO_HUMAN]	50.23	10	10	26	213	23.2627	9.96436	0.96476	0.999666	0.993999	0.986142	1.03825	1.02362	1.02479	1.02889	0.958453	0.0222423
Q6PKG0	La-related protein 1	LARP1	La-related protein 1 OS=Homo sapiens OX=9606 GN=LARP1 PE=1 SV=2 - [LARP1_HUMAN]	19.71	18	21	47	1096	123.434	8.82178	0.940288	0.976272	0.947528	0.954696	1.05025	1.02393	1.0577	1.04396	0.914494	0.00402137
Q9BQG0	Myb-binding protein 1A	MYBBP1A	Myb-binding protein 1A OS=Homo sapiens OX=9606 GN=MYBBP1A PE=1 SV=2 - [MBB1A_HUMAN]	18.52	26	27	41	1328	148.762	9.27588	0.888076	0.944094	0.934774	0.922315	1.06094	1.05649	1.07185	1.06309	0.867577	0.00141849
Q9Y2A7	Nck-associated protein 1	NCKAP1	Nck-associated protein 1 OS=Homo sapiens OX=9606 GN=NCKAP1 PE=1 SV=1 - [NCKP1_HUMAN]	23.67	28	28	50	1128	128.707	6.62451	1.04319	1.0411	1.05929	1.04786	0.98993	0.969735	0.969853	0.976506	1.07307	0.00127822
Q96TA1	Niban-like protein 1	FAM129B	Niban-like protein 1 OS=Homo sapiens OX=9606 GN=FAM129B PE=1 SV=3 - [NIBL1_HUMAN]	19.97	19	21	35	746	84.0847	6.18896	0.961197	0.946335	0.898156	0.935229	1.05011	1.05168	1.0757	1.05916	0.882987	0.00394832
P48735	Isocitrate dehydrogenase [NADP], mitochondrial	IDH2	Isocitrate dehydrogenase [NADP], mitochondrial OS=Homo sapiens OX=9606 GN=IDH2 PE=1 SV=2 - [IDHP_HUMAN]	34.07	14	15	37	452	50.8769	8.68994	0.866983	0.957496	0.919097	0.914525	1.10651	1.01654	1.0965	1.07318	0.852162	0.0148703
Q5T9A4	ATPase family AAA domain-containing protein 3B	ATAD3B	ATPase family AAA domain-containing protein 3B OS=Homo sapiens OX=9606 GN=ATAD3B PE=1 SV=1 - [ATD3B_HUMAN]	30.56	5	22	41	648	72.5273	9.20264	0.958725	0.911929	0.983552	0.951402	1.02236	1.08653	1.03587	1.04825	0.90761	0.027856
P41227	N-alpha-acetyltransferase 10	NAA10	N-alpha-acetyltransferase 10 OS=Homo sapiens OX=9606 GN=NAA10 PE=1 SV=1 - [NAA10_HUMAN]	56.17	12	12	25	235	26.4419	5.64307	0.991716	0.910955	0.920248	0.940973	1.05246	1.06344	1.09099	1.06897	0.880265	0.0102124
O15067	Phosphoribosylformylglycinamidine synthase	PFAS	Phosphoribosylformylglycinamidine synthase OS=Homo sapiens OX=9606 GN=PFAS PE=1 SV=4 - [PUR4_HUMAN]	13.75	19	19	35	1338	144.643	5.75732	0.919182	0.945788	0.941789	0.935587	1.01714	1.04408	1.07631	1.04584	0.894577	0.00438934
P10155	60 kDa SS-A/Ro ribonucleoprotein	RO60	60 kDa SS-A/Ro ribonucleoprotein OS=Homo sapiens OX=9606 GN=RO60 PE=1 SV=2 - [RO60_HUMAN]	25.28	15	15	37	538	60.6312	8.03076	1.00386	1.07366	1.02794	1.03515	0.98485	0.978939	0.957691	0.973826	1.06297	0.0498786
O95340	Bifunctional 3'-phosphoadenosine 5'-phosphosulfate synthase 2	PAPSS2	Bifunctional 3'-phosphoadenosine 5'-phosphosulfate synthase 2 OS=Homo sapiens OX=9606 GN=PAPSS2 PE=1 SV=2 - [PAPS2_HUMAN]	31.43	18	21	46	614	69.4566	8.03076	0.950196	0.910152	0.981056	0.947135	0.996048	1.11003	1.06927	1.05845	0.894833	0.0467349
Q9ULV4	Coronin-1C	CORO1C	Coronin-1C OS=Homo sapiens OX=9606 GN=CORO1C PE=1 SV=1 - [COR1C_HUMAN]	31.43	17	17	47	474	53.2151	7.07861	0.944697	0.934538	0.970824	0.95002	1.02193	1.07475	1.05457	1.05042	0.904419	0.00592809
P32969	60S ribosomal protein L9	RPL9	60S ribosomal protein L9 OS=Homo sapiens OX=9606 GN=RPL9 PE=1 SV=1 - [RL9_HUMAN]	35.42	7	7	34	192	21.8498	9.94971	0.983188	0.988812	0.977086	0.983029	1.02028	1.00427	1.02117	1.01524	0.96827	0.00752105
Q9NZ08	Endoplasmic reticulum aminopeptidase 1	ERAP1	Endoplasmic reticulum aminopeptidase 1 OS=Homo sapiens OX=9606 GN=ERAP1 PE=1 SV=3 - [ERAP1_HUMAN]	19.13	17	17	40	941	107.166	6.45557	0.991496	1.0879	1.13052	1.06997	0.935285	0.974959	0.930135	0.946793	1.1301	0.0472381
P10599	Thioredoxin	TXN	Thioredoxin OS=Homo sapiens OX=9606 GN=TXN PE=1 SV=3 - [THIO_HUMAN]	51.43	6	6	18	105	11.7297	4.91943	0.959383	1.01741	0.930151	0.968981	1.04458	1.03973	1.03912	1.04114	0.930688	0.0484201
P49023	Paxillin	PXN	Paxillin OS=Homo sapiens OX=9606 GN=PXN PE=1 SV=3 - [PAXI_HUMAN]	32.83	18	18	35	591	64.4639	6.18896	0.973055	0.987199	0.88631	0.948855	1.06214	1.0673	1.03093	1.05345	0.900708	0.0355149
Q9Y6M1	Insulin-like growth factor 2 mRNA-binding protein 2	IGF2BP2	Insulin-like growth factor 2 mRNA-binding protein 2 OS=Homo sapiens OX=9606 GN=IGF2BP2 PE=1 SV=2 - [IF2B2_HUMAN]	33.72	14	19	44	599	66.0806	8.45557	1.07056	1.04377	1.03643	1.05025	0.947289	0.939975	0.962886	0.95005	1.10547	0.00126539
Q00765	Receptor expression-enhancing protein 5	REEP5	Receptor expression-enhancing protein 5 OS=Homo sapiens OX=9606 GN=REEP5 PE=1 SV=3 - [REEP5_HUMAN]	23.81	7	7	32	189	21.479	8.104	1.04681	1.02422	1.0862	1.05241	0.919246	0.972425	0.928911	0.940194	1.11936	0.0100426
Q9Y520	Protein PRRC2C	PRRC2C	Protein PRRC2C OS=Homo sapiens OX=9606 GN=PRRC2C PE=1 SV=4 - [PRC2C_HUMAN]	11.91	30	34	47	2896	316.718	9.12939	1.10574	1.01858	1.04626	1.05686	0.976766	0.960344	0.931286	0.956132	1.10535	0.0253585
P05067	Amyloid-beta precursor protein	APP	Amyloid-beta precursor protein OS=Homo sapiens OX=9606 GN=APP PE=1 SV=3 - [A4_HUMAN]	28.96	21	22	37	770	86.8881	4.81787	1.10874	1.01523	1.04349	1.05582	0.971665	0.979114	0.95141	0.967396	1.09141	0.0376676
P61604	10 kDa heat shock protein, mitochondrial	HSPE1	10 kDa heat shock protein, mitochondrial OS=Homo sapiens OX=9606 GN=HSPE1 PE=1 SV=2 - [CH10_HUMAN]	77.45	9	9	41	102	10.9249	8.92432	1.05827	1.07797	1.03312	1.05645	0.968064	0.95091	0.95211	0.957028	1.10389	0.00213791
Q99615	DnaJ homolog subfamily C member 7	DNAJC7	DnaJ homolog subfamily C member 7 OS=Homo sapiens OX=9606 GN=DNAJC7 PE=1 SV=2 - [DNJC7_HUMAN]	33.2	18	18	32	494	56.4047	6.96143	1.05929	1.06204	1.13507	1.08547	0.912655	0.931549	0.934723	0.926309	1.17182	0.00348261
Q92900	Regulator of nonsense transcripts 1	UPF1	Regulator of nonsense transcripts 1 OS=Homo sapiens OX=9606 GN=UPF1 PE=1 SV=2 - [RENT1_HUMAN]	19.13	19	19	30	1129	124.267	6.60986	0.965562	0.997142	0.942295	0.968333	1.03789	1.01295	1.05352	1.03479	0.935782	0.0284178
Q16363	Laminin subunit alpha-4	LAMA4	Laminin subunit alpha-4 OS=Homo sapiens OX=9606 GN=LAMA4 PE=1 SV=4 - [LAMA4_HUMAN]	17.06	34	34	56	1823	202.397	6.27783	1.13831	1.04985	1.0592	1.08245	0.920483	0.923026	0.930742	0.92475	1.17054	0.00503608
Q16851	UTP--glucose-1-phosphate uridylyltransferase	UGP2	UTP--glucose-1-phosphate uridylyltransferase OS=Homo sapiens OX=9606 GN=UGP2 PE=1 SV=5 - [UGPA_HUMAN]	22.24	11	11	24	508	56.9047	8.14795	1.05229	1.05157	1.03086	1.04491	0.965253	0.990147	0.951768	0.969056	1.07827	0.00461655
P61081	NEDD8-conjugating enzyme Ubc12	UBE2M	NEDD8-conjugating enzyme Ubc12 OS=Homo sapiens OX=9606 GN=UBE2M PE=1 SV=1 - [UBC12_HUMAN]	32.79	6	6	21	183	20.8866	7.69385	1.0726	1.10378	1.00548	1.06062	0.958823	0.935927	0.975021	0.95659	1.10875	0.0288237
P08572	Collagen alpha-2(IV) chain	COL4A2	Collagen alpha-2(IV) chain OS=Homo sapiens OX=9606 GN=COL4A2 PE=1 SV=4 - [CO4A2_HUMAN]	5.2	6	7	22	1712	167.449	8.66064	1.16412	1.04974	1.04454	1.08613	0.937842	0.956217	0.911013	0.935024	1.16161	0.0213848
P48147	Prolyl endopeptidase	PREP	Prolyl endopeptidase OS=Homo sapiens OX=9606 GN=PREP PE=1 SV=2 - [PPCE_HUMAN]	33.1	23	23	39	710	80.648	5.85889	0.930165	0.97788	0.949044	0.952363	1.06226	1.03154	1.07331	1.0557	0.902112	0.00520918
Q9P0V9	Septin-10	SEPT10	Septin-10 OS=Homo sapiens OX=9606 GN=SEPT10 PE=1 SV=2 - [SEP10_HUMAN]	22.47	7	10	23	454	52.5596	6.80029	1.0426	1.01671	1.00751	1.02228	0.988543	0.96622	0.985066	0.979943	1.0432	0.0282176
O15355	Protein phosphatase 1G	PPM1G	Protein phosphatase 1G OS=Homo sapiens OX=9606 GN=PPM1G PE=1 SV=1 - [PPM1G_HUMAN]	31.14	14	14	27	546	59.2347	4.36084	0.995853	0.977756	0.938411	0.970673	1.01798	1.0144	1.03583	1.02274	0.949095	0.0459399
Q5VYK3	Proteasome adapter and scaffold protein ECM29	ECPAS	Proteasome adapter and scaffold protein ECM29 OS=Homo sapiens OX=9606 GN=ECPAS PE=1 SV=2 - [ECM29_HUMAN]	14.42	28	28	38	1845	204.16	7.12256	1.03522	1.01121	1.0686	1.03834	0.976931	0.940608	0.983647	0.967062	1.07371	0.0288557
O14964	Hepatocyte growth factor-regulated tyrosine kinase substrate	HGS	Hepatocyte growth factor-regulated tyrosine kinase substrate OS=Homo sapiens OX=9606 GN=HGS PE=1 SV=1 - [HGS_HUMAN]	18.28	15	16	31	777	86.1376	6.16357	1.00191	0.924445	0.935539	0.953964	1.06055	1.04972	1.05367	1.05465	0.904535	0.01452
Q96RP9	Elongation factor G, mitochondrial	GFM1	Elongation factor G, mitochondrial OS=Homo sapiens OX=9606 GN=GFM1 PE=1 SV=2 - [EFGM_HUMAN]	24.37	22	22	34	751	83.4184	7.00537	0.964023	0.967481	0.937367	0.95629	0.995327	1.06126	1.04064	1.03241	0.926269	0.0246239
O43396	Thioredoxin-like protein 1	TXNL1	Thioredoxin-like protein 1 OS=Homo sapiens OX=9606 GN=TXNL1 PE=1 SV=3 - [TXNL1_HUMAN]	37.02	8	8	16	289	32.2307	4.95752	1.0388	1.06014	1.02985	1.04293	0.940079	0.972791	1.00817	0.973679	1.07112	0.032785
P49593	Protein phosphatase 1F	PPM1F	Protein phosphatase 1F OS=Homo sapiens OX=9606 GN=PPM1F PE=1 SV=3 - [PPM1F_HUMAN]	30.18	10	10	18	454	49.8001	5.09717	0.956465	0.991517	0.92151	0.956497	1.04626	1.03089	1.0742	1.05045	0.910561	0.0169872
Q9UBI6	Guanine nucleotide-binding protein G(I)/G(S)/G(O) subunit gamma-12	GNG12	Guanine nucleotide-binding protein G(I)/G(S)/G(O) subunit gamma-12 OS=Homo sapiens OX=9606 GN=GNG12 PE=1 SV=3 - [GBG12_HUMAN]	66.67	4	4	16	72	8.00117	8.96826	0.994534	0.969899	0.928557	0.96433	1.06062	1.06269	1.01892	1.04741	0.920679	0.025619
P35613	Basigin	BSG	Basigin OS=Homo sapiens OX=9606 GN=BSG PE=1 SV=2 - [BASI_HUMAN]	23.64	9	9	34	385	42.1741	5.65576	0.941004	0.926513	0.920015	0.929177	1.01268	1.12302	1.07405	1.06992	0.868458	0.0123671
Q9Y5B9	FACT complex subunit SPT16	SUPT16H	FACT complex subunit SPT16 OS=Homo sapiens OX=9606 GN=SUPT16H PE=1 SV=1 - [SP16H_HUMAN]	25.31	30	31	58	1047	119.838	5.65576	0.926369	0.989454	0.96986	0.961895	1.02986	1.0264	1.04895	1.03507	0.929304	0.0213117
P62847	40S ribosomal protein S24	RPS24	40S ribosomal protein S24 OS=Homo sapiens OX=9606 GN=RPS24 PE=1 SV=1 - [RS24_HUMAN]	41.35	7	7	33	133	15.4134	10.7847	0.929334	0.952888	0.992047	0.95809	1.04965	1.04084	1.0069	1.03247	0.927962	0.0296058
Q92888	Rho guanine nucleotide exchange factor 1	ARHGEF1	Rho guanine nucleotide exchange factor 1 OS=Homo sapiens OX=9606 GN=ARHGEF1 PE=1 SV=2 - [ARHG1_HUMAN]	17.32	17	17	28	912	102.371	5.65576	1.09614	1.05776	1.02503	1.05964	0.989311	0.946415	0.948585	0.961437	1.10214	0.0167615
Q9UNN8	Endothelial protein C receptor	PROCR	Endothelial protein C receptor OS=Homo sapiens OX=9606 GN=PROCR PE=1 SV=1 - [EPCR_HUMAN]	15.13	4	4	17	238	26.6546	7.18115	0.985767	0.963373	0.844782	0.931307	1.04215	1.06436	1.10345	1.06999	0.870392	0.0426543
Q9UBT2	SUMO-activating enzyme subunit 2	UBA2	SUMO-activating enzyme subunit 2 OS=Homo sapiens OX=9606 GN=UBA2 PE=1 SV=2 - [SAE2_HUMAN]	27.19	18	18	32	640	71.1792	5.2876	1.04937	1.06676	1.02015	1.04543	0.995559	0.925081	0.974912	0.965184	1.08314	0.0323935
P61289	Proteasome activator complex subunit 3	PSME3	Proteasome activator complex subunit 3 OS=Homo sapiens OX=9606 GN=PSME3 PE=1 SV=1 - [PSME3_HUMAN]	31.1	9	9	18	254	29.4876	5.94775	0.861747	0.945581	0.944028	0.917119	1.02966	1.05309	1.10628	1.06301	0.862756	0.0151363
O43747	AP-1 complex subunit gamma-1	AP1G1	AP-1 complex subunit gamma-1 OS=Homo sapiens OX=9606 GN=AP1G1 PE=1 SV=5 - [AP1G1_HUMAN]	17.76	14	17	27	822	91.2931	6.80029	0.94327	0.990335	0.963262	0.965623	1.05974	1.01653	1.03533	1.0372	0.930992	0.0180283
Q9UKK3	Protein mono-ADP-ribosyltransferase PARP4	PARP4	Protein mono-ADP-ribosyltransferase PARP4 OS=Homo sapiens OX=9606 GN=PARP4 PE=1 SV=3 - [PARP4_HUMAN]	9.92	18	18	34	1724	192.472	5.65576	1.03678	1.0122	1.02573	1.0249	0.992349	1.00149	0.981804	0.99188	1.0333	0.0222082
Q9UNF1	Melanoma-associated antigen D2	MAGED2	Melanoma-associated antigen D2 OS=Homo sapiens OX=9606 GN=MAGED2 PE=1 SV=2 - [MAGD2_HUMAN]	30.2	17	19	36	606	64.9144	9.31982	0.965249	0.968409	0.891813	0.941824	1.08168	1.03111	1.05806	1.05695	0.891077	0.0164913
O15212	Prefoldin subunit 6	PFDN6	Prefoldin subunit 6 OS=Homo sapiens OX=9606 GN=PFDN6 PE=1 SV=1 - [PFD6_HUMAN]	55.04	10	10	27	129	14.5738	8.88037	1.03951	1.05261	1.013	1.03504	0.97852	0.945986	0.984732	0.969746	1.06733	0.01752
P30048	Thioredoxin-dependent peroxide reductase, mitochondrial	PRDX3	Thioredoxin-dependent peroxide reductase, mitochondrial OS=Homo sapiens OX=9606 GN=PRDX3 PE=1 SV=3 - [PRDX3_HUMAN]	36.33	7	7	22	256	27.6752	7.78174	1.03131	1.07943	1.03072	1.04715	0.905076	0.998696	0.969328	0.9577	1.0934	0.0490846
P32456	Guanylate-binding protein 2	GBP2	Guanylate-binding protein 2 OS=Homo sapiens OX=9606 GN=GBP2 PE=1 SV=3 - [GBP2_HUMAN]	24.53	12	15	35	591	67.1664	5.70654	1.12103	1.01663	1.09948	1.07905	0.95725	0.909339	0.925193	0.930594	1.15953	0.0129964
O94874	E3 UFM1-protein ligase 1	UFL1	E3 UFM1-protein ligase 1 OS=Homo sapiens OX=9606 GN=UFL1 PE=1 SV=2 - [UFL1_HUMAN]	18.39	17	18	26	794	89.5398	6.78564	1.1035	1.10343	1.07664	1.09452	0.969551	0.912396	0.910719	0.930889	1.17578	0.00154526
Q9BXJ9	N-alpha-acetyltransferase 15, NatA auxiliary subunit	NAA15	N-alpha-acetyltransferase 15, NatA auxiliary subunit OS=Homo sapiens OX=9606 GN=NAA15 PE=1 SV=1 - [NAA15_HUMAN]	28.41	22	28	44	866	101.208	7.41553	0.973649	0.930118	0.92301	0.942259	1.05016	1.0582	1.08017	1.06285	0.886544	0.00268824
Q13451	Peptidyl-prolyl cis-trans isomerase FKBP5	FKBP5	Peptidyl-prolyl cis-trans isomerase FKBP5 OS=Homo sapiens OX=9606 GN=FKBP5 PE=1 SV=2 - [FKBP5_HUMAN]	40.04	18	19	31	457	51.1796	5.89697	1.062	1.01582	1.03013	1.03598	0.96284	0.981535	0.983906	0.976094	1.06136	0.016914
O75915	PRA1 family protein 3	ARL6IP5	PRA1 family protein 3 OS=Homo sapiens OX=9606 GN=ARL6IP5 PE=1 SV=1 - [PRAF3_HUMAN]	28.19	5	5	15	188	21.6004	9.77393	1.02158	1.10284	1.01866	1.04769	0.979443	0.963864	0.941567	0.961625	1.0895	0.0441974
Q9HCC0	Methylcrotonoyl-CoA carboxylase beta chain, mitochondrial	MCCC2	Methylcrotonoyl-CoA carboxylase beta chain, mitochondrial OS=Homo sapiens OX=9606 GN=MCCC2 PE=1 SV=1 - [MCCB_HUMAN]	17.76	10	10	19	563	61.2944	7.6792	1.02324	1.03075	1.09289	1.04896	0.968743	0.979573	0.955209	0.967842	1.08381	0.0248763
Q14571	Inositol 1,4,5-trisphosphate receptor type 2	ITPR2	Inositol 1,4,5-trisphosphate receptor type 2 OS=Homo sapiens OX=9606 GN=ITPR2 PE=1 SV=2 - [ITPR2_HUMAN]	9.26	22	28	37	2701	307.867	6.43018	0.859408	1.0068	0.92096	0.929055	1.09725	1.05128	1.05586	1.06813	0.869798	0.0369748
Q9NZV1	Cysteine-rich motor neuron 1 protein	CRIM1	Cysteine-rich motor neuron 1 protein OS=Homo sapiens OX=9606 GN=CRIM1 PE=1 SV=1 - [CRIM1_HUMAN]	17.66	18	18	25	1036	113.66	5.21143	0.846688	0.927284	0.98695	0.920307	1.08476	1.07054	1.07085	1.07538	0.855795	0.0192575
P46976	Glycogenin-1	GYG1	Glycogenin-1 OS=Homo sapiens OX=9606 GN=GYG1 PE=1 SV=4 - [GLYG_HUMAN]	26.57	8	8	12	350	39.3586	5.52881	1.01154	1.16094	1.11143	1.09464	0.87999	0.943003	0.94634	0.923111	1.18582	0.0248043
Q9UNM6	26S proteasome non-ATPase regulatory subunit 13	PSMD13	26S proteasome non-ATPase regulatory subunit 13 OS=Homo sapiens OX=9606 GN=PSMD13 PE=1 SV=2 - [PSD13_HUMAN]	34.31	15	15	27	376	42.9181	5.80811	1.08814	1.06352	1.0085	1.05339	0.957689	0.966345	0.981681	0.968572	1.08757	0.0259928
Q96KR1	Zinc finger RNA-binding protein	ZFR	Zinc finger RNA-binding protein OS=Homo sapiens OX=9606 GN=ZFR PE=1 SV=2 - [ZFR_HUMAN]	13.69	14	14	21	1074	116.939	9.0415	1.04108	1.06696	1.03128	1.04644	1.00621	0.957242	0.938511	0.96732	1.0818	0.0256327
Q8N766	ER membrane protein complex subunit 1	EMC1	ER membrane protein complex subunit 1 OS=Homo sapiens OX=9606 GN=EMC1 PE=1 SV=1 - [EMC1_HUMAN]	15.31	14	14	29	993	111.689	7.66455	0.969792	0.926661	0.961726	0.952727	1.02839	1.05183	1.04541	1.04188	0.914434	0.00399239
P10644	cAMP-dependent protein kinase type I-alpha regulatory subunit	PRKAR1A	cAMP-dependent protein kinase type I-alpha regulatory subunit OS=Homo sapiens OX=9606 GN=PRKAR1A PE=1 SV=1 - [KAP0_HUMAN]	25.98	11	11	28	381	42.955	5.35107	0.943378	0.93529	0.928018	0.935562	1.04819	1.08483	1.07719	1.07007	0.8743	0.000362065
Q9NX46	ADP-ribose glycohydrolase ARH3	ADPRHL2	ADP-ribose glycohydrolase ARH3 OS=Homo sapiens OX=9606 GN=ADPRHL2 PE=1 SV=1 - [ARHL2_HUMAN]	19.01	6	6	9	363	38.9222	5.07178	1.04231	1.05697	1.0437	1.04766	0.998082	0.933929	0.932954	0.954988	1.09704	0.0136627
P43034	Platelet-activating factor acetylhydrolase IB subunit alpha	PAFAH1B1	Platelet-activating factor acetylhydrolase IB subunit alpha OS=Homo sapiens OX=9606 GN=PAFAH1B1 PE=1 SV=2 - [LIS1_HUMAN]	38.05	14	15	33	410	46.6082	7.37158	1.10228	1.06852	1.02164	1.06415	0.923184	0.963085	0.961426	0.949232	1.12106	0.0127171
P55196	Afadin	AFDN	Afadin OS=Homo sapiens OX=9606 GN=AFDN PE=1 SV=3 - [AFAD_HUMAN]	8.33	14	14	18	1824	206.676	6.46826	1.02511	1.04478	1.11836	1.06275	0.953618	0.921268	0.950463	0.941783	1.12844	0.0160357
P98082	Disabled homolog 2	DAB2	Disabled homolog 2 OS=Homo sapiens OX=9606 GN=DAB2 PE=1 SV=3 - [DAB2_HUMAN]	18.18	11	11	23	770	82.397	5.52881	0.91385	0.943623	0.881368	0.912947	1.07272	1.09	1.08542	1.08271	0.843202	0.000817075
P49189	4-trimethylaminobutyraldehyde dehydrogenase	ALDH9A1	4-trimethylaminobutyraldehyde dehydrogenase OS=Homo sapiens OX=9606 GN=ALDH9A1 PE=1 SV=3 - [AL9A1_HUMAN]	19.23	10	10	19	494	53.767	5.87158	1.19743	1.05154	1.02918	1.09272	0.947138	0.91539	0.925229	0.929252	1.17591	0.0380025
P43487	Ran-specific GTPase-activating protein	RANBP1	Ran-specific GTPase-activating protein OS=Homo sapiens OX=9606 GN=RANBP1 PE=1 SV=1 - [RANG_HUMAN]	69.65	11	11	29	201	23.2956	5.2876	0.924089	1.00145	0.879284	0.934941	1.02963	1.04908	1.10503	1.06125	0.880985	0.0403217
O00193	Small acidic protein	SMAP	Small acidic protein OS=Homo sapiens OX=9606 GN=SMAP PE=1 SV=1 - [SMAP_HUMAN]	32.79	5	5	22	183	20.3202	4.71631	1.01033	1.13032	1.06057	1.06707	0.974837	0.941219	0.934503	0.950186	1.12302	0.0340981
Q9Y4I1	Unconventional myosin-Va	MYO5A	Unconventional myosin-Va OS=Homo sapiens OX=9606 GN=MYO5A PE=1 SV=2 - [MYO5A_HUMAN]	14.34	29	29	39	1855	215.269	8.48486	0.82842	0.974434	0.953011	0.918622	1.07896	1.06547	1.04358	1.06267	0.864446	0.0367091
Q8IZP0	Abl interactor 1	ABI1	Abl interactor 1 OS=Homo sapiens OX=9606 GN=ABI1 PE=1 SV=4 - [ABI1_HUMAN]	20.67	7	9	25	508	55.0467	7.06396	1.0581	1.06463	1.13121	1.08465	0.919523	0.966795	0.931452	0.939257	1.15479	0.00600749
P50579	Methionine aminopeptidase 2	METAP2	Methionine aminopeptidase 2 OS=Homo sapiens OX=9606 GN=METAP2 PE=1 SV=1 - [MAP2_HUMAN]	30.75	12	12	23	478	52.8581	5.8208	0.927178	0.905892	0.937439	0.923503	1.04159	1.11518	1.07747	1.07808	0.856618	0.00263129
O14602	Eukaryotic translation initiation factor 1A, Y-chromosomal	EIF1AY	Eukaryotic translation initiation factor 1A, Y-chromosomal OS=Homo sapiens OX=9606 GN=EIF1AY PE=1 SV=4 - [IF1AY_HUMAN]	44.44	1	9	26	144	16.4323	5.23682	1.04626	1.0858	1.12303	1.08503	0.932387	0.926393	0.966079	0.94162	1.1523	0.00482814
Q9H0A0	RNA cytidine acetyltransferase	NAT10	RNA cytidine acetyltransferase OS=Homo sapiens OX=9606 GN=NAT10 PE=1 SV=2 - [NAT10_HUMAN]	14.24	15	15	23	1025	115.657	8.26514	0.989456	0.948267	0.966672	0.968132	1.03472	1.02747	1.03964	1.03394	0.936348	0.00610144
Q08378	Golgin subfamily A member 3	GOLGA3	Golgin subfamily A member 3 OS=Homo sapiens OX=9606 GN=GOLGA3 PE=1 SV=2 - [GOGA3_HUMAN]	12.02	17	18	26	1498	167.252	5.43994	0.97838	0.992105	0.97498	0.981821	1.01579	0.996822	1.00974	1.00745	0.974562	0.028687
O60271	C-Jun-amino-terminal kinase-interacting protein 4	SPAG9	C-Jun-amino-terminal kinase-interacting protein 4 OS=Homo sapiens OX=9606 GN=SPAG9 PE=1 SV=4 - [JIP4_HUMAN]	13.4	19	19	29	1321	146.115	5.14795	1.09432	1.0061	1.06988	1.05677	0.942852	0.977364	0.97117	0.963796	1.09647	0.0305569
Q9Y624	Junctional adhesion molecule A	F11R	Junctional adhesion molecule A OS=Homo sapiens OX=9606 GN=F11R PE=1 SV=1 - [JAM1_HUMAN]	48.49	12	12	16	299	32.5625	7.89893	1.13725	1.04356	1.01643	1.06575	0.95719	0.950594	0.939778	0.949187	1.1228	0.0343587
Q9H9B4	Sideroflexin-1	SFXN1	Sideroflexin-1 OS=Homo sapiens OX=9606 GN=SFXN1 PE=1 SV=4 - [SFXN1_HUMAN]	40.37	10	11	19	322	35.5963	9.0708	0.929961	0.961352	0.955637	0.948983	0.981825	1.06746	1.04619	1.03183	0.919712	0.0394287
P99999	Cytochrome c	CYCS	Cytochrome c OS=Homo sapiens OX=9606 GN=CYCS PE=1 SV=2 - [CYC_HUMAN]	45.71	6	6	15	105	11.7411	9.56885	0.954505	0.890735	0.96481	0.936683	1.06219	1.01887	1.0795	1.05352	0.8891	0.0164046
Q13616	Cullin-1	CUL1	Cullin-1 OS=Homo sapiens OX=9606 GN=CUL1 PE=1 SV=2 - [CUL1_HUMAN]	14.95	12	12	21	776	89.622	8.00146	1.02848	1.00906	1.01584	1.01779	0.996706	0.973299	0.982366	0.984124	1.03421	0.0192094
P52815	39S ribosomal protein L12, mitochondrial	MRPL12	39S ribosomal protein L12, mitochondrial OS=Homo sapiens OX=9606 GN=MRPL12 PE=1 SV=2 - [RM12_HUMAN]	21.21	5	5	13	198	21.3346	8.86572	0.902267	0.997446	0.955703	0.951805	1.03973	1.03412	1.05652	1.04346	0.912165	0.0319067
Q13155	Aminoacyl tRNA synthase complex-interacting multifunctional protein 2	AIMP2	Aminoacyl tRNA synthase complex-interacting multifunctional protein 2 OS=Homo sapiens OX=9606 GN=AIMP2 PE=1 SV=2 - [AIMP2_HUMAN]	37.5	12	12	24	320	35.3263	8.22119	1.05167	1.05881	1.01223	1.04091	0.961964	0.966239	0.966056	0.964753	1.07893	0.00636902
P08579	U2 small nuclear ribonucleoprotein B''	SNRPB2	U2 small nuclear ribonucleoprotein B'' OS=Homo sapiens OX=9606 GN=SNRPB2 PE=1 SV=1 - [RU2B_HUMAN]	29.33	5	7	14	225	25.4701	9.71533	1.12971	1.03756	1.02568	1.06432	0.972915	0.935115	0.948926	0.952319	1.1176	0.0319943
O15305	Phosphomannomutase 2	PMM2	Phosphomannomutase 2 OS=Homo sapiens OX=9606 GN=PMM2 PE=1 SV=1 - [PMM2_HUMAN]	28.86	8	8	17	246	28.0642	6.771	0.888511	0.910735	0.932231	0.910492	1.05844	1.09703	1.09875	1.08474	0.839365	0.000669945
Q9HC38	Glyoxalase domain-containing protein 4	GLOD4	Glyoxalase domain-containing protein 4 OS=Homo sapiens OX=9606 GN=GLOD4 PE=1 SV=1 - [GLOD4_HUMAN]	27.48	10	10	26	313	34.7713	5.60498	1.0999	1.09706	1.05403	1.08366	0.945605	0.905574	0.941209	0.930796	1.16423	0.00143421
Q96P70	Importin-9	IPO9	Importin-9 OS=Homo sapiens OX=9606 GN=IPO9 PE=1 SV=3 - [IPO9_HUMAN]	12.01	13	13	21	1041	115.889	4.80518	0.908409	0.972895	0.94924	0.943515	1.06689	1.01839	1.0771	1.05413	0.895066	0.0133352
P17096	High mobility group protein HMG-I/HMG-Y	HMGA1	High mobility group protein HMG-I/HMG-Y OS=Homo sapiens OX=9606 GN=HMGA1 PE=1 SV=3 - [HMGA1_HUMAN]	38.32	6	6	31	107	11.6691	10.3159	0.892834	0.922699	0.926723	0.914085	1.13786	1.05827	1.06263	1.08625	0.841505	0.00352896
Q9UG63	ATP-binding cassette sub-family F member 2	ABCF2	ATP-binding cassette sub-family F member 2 OS=Homo sapiens OX=9606 GN=ABCF2 PE=1 SV=2 - [ABCF2_HUMAN]	20.71	15	15	25	623	71.2446	7.37158	1.0122	0.929099	0.954394	0.965232	1.03279	1.03131	1.07781	1.0473	0.921638	0.047079
Q9NSE4	Isoleucine--tRNA ligase, mitochondrial	IARS2	Isoleucine--tRNA ligase, mitochondrial OS=Homo sapiens OX=9606 GN=IARS2 PE=1 SV=2 - [SYIM_HUMAN]	18.97	17	18	33	1012	113.719	7.1958	1.00956	1.04275	1.03114	1.02782	0.967921	0.975191	0.982223	0.975112	1.05405	0.00754767
Q9GZZ1	N-alpha-acetyltransferase 50	NAA50	N-alpha-acetyltransferase 50 OS=Homo sapiens OX=9606 GN=NAA50 PE=1 SV=1 - [NAA50_HUMAN]	43.79	7	7	19	169	19.386	8.80713	0.976487	0.922435	0.884583	0.927835	1.03721	1.04814	1.10047	1.06194	0.873717	0.0153767
P27361	Mitogen-activated protein kinase 3	MAPK3	Mitogen-activated protein kinase 3 OS=Homo sapiens OX=9606 GN=MAPK3 PE=1 SV=4 - [MK03_HUMAN]	36.15	8	13	28	379	43.1081	6.7417	0.994689	0.987961	0.983582	0.988744	1.02927	1.00789	1.0118	1.01632	0.972866	0.0196912
Q8TCS8	Polyribonucleotide nucleotidyltransferase 1, mitochondrial	PNPT1	Polyribonucleotide nucleotidyltransferase 1, mitochondrial OS=Homo sapiens OX=9606 GN=PNPT1 PE=1 SV=2 - [PNPT1_HUMAN]	24.27	18	18	27	783	85.8966	7.76709	1.20895	1.00733	1.10857	1.10828	0.896798	0.946967	0.937761	0.927175	1.19533	0.0396333
O00629	Importin subunit alpha-3	KPNA4	Importin subunit alpha-3 OS=Homo sapiens OX=9606 GN=KPNA4 PE=1 SV=1 - [IMA3_HUMAN]	22.07	3	10	23	521	57.8506	4.95752	0.96403	0.914562	0.873989	0.917527	1.10886	1.04595	1.01246	1.05576	0.869071	0.0228042
O75832	26S proteasome non-ATPase regulatory subunit 10	PSMD10	26S proteasome non-ATPase regulatory subunit 10 OS=Homo sapiens OX=9606 GN=PSMD10 PE=1 SV=1 - [PSD10_HUMAN]	34.51	6	6	13	226	24.4124	6.1001	0.849521	0.96239	0.932462	0.914791	1.03206	1.06053	1.12085	1.07115	0.85403	0.021576
Q14677	Clathrin interactor 1	CLINT1	Clathrin interactor 1 OS=Homo sapiens OX=9606 GN=CLINT1 PE=1 SV=1 - [EPN4_HUMAN]	23.68	13	13	24	625	68.2158	6.41748	0.932892	0.99031	0.903164	0.942122	1.06567	1.0806	1.04865	1.06497	0.884643	0.0106732
Q92747	Actin-related protein 2/3 complex subunit 1A	ARPC1A	Actin-related protein 2/3 complex subunit 1A OS=Homo sapiens OX=9606 GN=ARPC1A PE=2 SV=2 - [ARC1A_HUMAN]	31.89	13	13	22	370	41.5427	8.17725	0.93699	0.957588	0.897428	0.930668	1.08737	1.08973	1.06336	1.08015	0.861608	0.00157467
O75937	DnaJ homolog subfamily C member 8	DNAJC8	DnaJ homolog subfamily C member 8 OS=Homo sapiens OX=9606 GN=DNAJC8 PE=1 SV=2 - [DNJC8_HUMAN]	34.39	11	11	22	253	29.8234	9.05615	1.06955	1.06494	1.00692	1.04714	0.988876	0.969102	0.968639	0.975539	1.0734	0.0279691
Q13242	Serine/arginine-rich splicing factor 9	SRSF9	Serine/arginine-rich splicing factor 9 OS=Homo sapiens OX=9606 GN=SRSF9 PE=1 SV=1 - [SRSF9_HUMAN]	44.8	9	9	13	221	25.5264	8.646	0.893667	0.999565	0.87023	0.921154	1.1107	1.06452	1.08467	1.08663	0.847717	0.0169228
P50416	Carnitine O-palmitoyltransferase 1, liver isoform	CPT1A	Carnitine O-palmitoyltransferase 1, liver isoform OS=Homo sapiens OX=9606 GN=CPT1A PE=1 SV=2 - [CPT1A_HUMAN]	19.4	14	14	21	773	88.3107	8.646	1.0108	1.06754	1.0829	1.05375	0.924582	0.964971	0.919674	0.936409	1.1253	0.0110077
P50402	Emerin	EMD	Emerin OS=Homo sapiens OX=9606 GN=EMD PE=1 SV=1 - [EMD_HUMAN]	51.18	11	11	27	254	28.9759	5.50342	0.933282	0.993023	0.934022	0.953442	1.0373	1.04569	1.07927	1.05408	0.904521	0.0129743
Q9Y305	Acyl-coenzyme A thioesterase 9, mitochondrial	ACOT9	Acyl-coenzyme A thioesterase 9, mitochondrial OS=Homo sapiens OX=9606 GN=ACOT9 PE=1 SV=2 - [ACOT9_HUMAN]	46.47	20	20	27	439	49.8695	8.60205	1.10103	1.04108	1.07311	1.07174	0.92847	0.981921	0.948675	0.953022	1.12457	0.00700541
Q9NTJ5	Phosphatidylinositide phosphatase SAC1	SACM1L	Phosphatidylinositide phosphatase SAC1 OS=Homo sapiens OX=9606 GN=SACM1L PE=1 SV=2 - [SAC1_HUMAN]	23.34	15	15	24	587	66.924	7.12256	1.02133	1.03116	1.03263	1.02837	0.980513	0.972718	1.00965	0.987628	1.04126	0.0258858
Q00688	Peptidyl-prolyl cis-trans isomerase FKBP3	FKBP3	Peptidyl-prolyl cis-trans isomerase FKBP3 OS=Homo sapiens OX=9606 GN=FKBP3 PE=1 SV=1 - [FKBP3_HUMAN]	67.86	16	16	33	224	25.1613	9.27588	1.06927	1.11524	1.04973	1.07808	0.949821	0.920769	0.937558	0.936049	1.15173	0.0025665
Q08379	Golgin subfamily A member 2	GOLGA2	Golgin subfamily A member 2 OS=Homo sapiens OX=9606 GN=GOLGA2 PE=1 SV=3 - [GOGA2_HUMAN]	19.56	17	17	24	1002	113.017	5.021	0.994008	0.968023	0.970394	0.977475	1.04784	1.00913	1.06057	1.03918	0.940622	0.0245471
Q5JRA6	Transport and Golgi organization protein 1 homolog	MIA3	Transport and Golgi organization protein 1 homolog OS=Homo sapiens OX=9606 GN=MIA3 PE=1 SV=1 - [TGO1_HUMAN]	8.97	19	20	34	1907	213.57	4.84326	1.00541	1.07704	1.10715	1.0632	0.943692	0.959452	0.916765	0.93997	1.1311	0.0195225
P29558	RNA-binding motif, single-stranded-interacting protein 1	RBMS1	RNA-binding motif, single-stranded-interacting protein 1 OS=Homo sapiens OX=9606 GN=RBMS1 PE=1 SV=3 - [RBMS1_HUMAN]	14.53	2	6	12	406	44.4769	8.79248	1.08641	1.0437	1.03441	1.05484	0.990256	0.977907	0.971815	0.979992	1.07638	0.0114486
P09661	U2 small nuclear ribonucleoprotein A'	SNRPA1	U2 small nuclear ribonucleoprotein A' OS=Homo sapiens OX=9606 GN=SNRPA1 PE=1 SV=2 - [RU2A_HUMAN]	32.16	9	9	17	255	28.3981	8.6167	1.00516	1.0461	1.06812	1.03979	0.944699	0.965884	0.97823	0.962938	1.07981	0.0211999
Q12904	Aminoacyl tRNA synthase complex-interacting multifunctional protein 1	AIMP1	Aminoacyl tRNA synthase complex-interacting multifunctional protein 1 OS=Homo sapiens OX=9606 GN=AIMP1 PE=1 SV=2 - [AIMP1_HUMAN]	49.04	12	13	30	312	34.3311	8.42627	1.07237	1.0489	1.00221	1.04116	0.983169	0.973258	0.962385	0.972938	1.07012	0.0336525
Q9Y6E0	Serine/threonine-protein kinase 24	STK24	Serine/threonine-protein kinase 24 OS=Homo sapiens OX=9606 GN=STK24 PE=1 SV=1 - [STK24_HUMAN]	18.96	6	7	9	443	49.2773	5.69385	0.958368	0.891324	0.94929	0.932994	1.01332	1.0847	1.08642	1.06148	0.878957	0.0158524
O43809	Cleavage and polyadenylation specificity factor subunit 5	NUDT21	Cleavage and polyadenylation specificity factor subunit 5 OS=Homo sapiens OX=9606 GN=NUDT21 PE=1 SV=1 - [CPSF5_HUMAN]	26.87	7	7	11	227	26.2107	8.82178	0.81458	0.987017	0.915145	0.905581	1.08382	1.02164	1.09709	1.06752	0.848304	0.0425453
P61619	Protein transport protein Sec61 subunit alpha isoform 1	SEC61A1	Protein transport protein Sec61 subunit alpha isoform 1 OS=Homo sapiens OX=9606 GN=SEC61A1 PE=1 SV=2 - [S61A1_HUMAN]	13.45	7	7	32	476	52.2305	8.06006	0.968623	0.964418	0.910779	0.94794	1.04744	1.0577	1.05349	1.05288	0.900333	0.0051067
Q9UIQ6	Leucyl-cystinyl aminopeptidase	LNPEP	Leucyl-cystinyl aminopeptidase OS=Homo sapiens OX=9606 GN=LNPEP PE=1 SV=3 - [LCAP_HUMAN]	9.27	7	8	9	1025	117.274	5.73193	1.03377	1.04326	1.03576	1.0376	0.956567	0.981187	0.99562	0.977791	1.06116	0.00705662
P51116	Fragile X mental retardation syndrome-related protein 2	FXR2	Fragile X mental retardation syndrome-related protein 2 OS=Homo sapiens OX=9606 GN=FXR2 PE=1 SV=2 - [FXR2_HUMAN]	15.6	7	10	19	673	74.178	6.22705	1.06047	1.03081	1.08255	1.05794	0.957274	0.927338	0.973468	0.952693	1.11048	0.00644898
Q13618	Cullin-3	CUL3	Cullin-3 OS=Homo sapiens OX=9606 GN=CUL3 PE=1 SV=2 - [CUL3_HUMAN]	17.06	14	15	21	768	88.8735	8.48486	0.991055	1.0435	1.04152	1.02536	0.962821	0.937793	0.973313	0.957976	1.07034	0.0286707
Q9NQR4	Omega-amidase NIT2	NIT2	Omega-amidase NIT2 OS=Homo sapiens OX=9606 GN=NIT2 PE=1 SV=1 - [NIT2_HUMAN]	52.9	12	12	16	276	30.5886	7.21045	1.15388	1.03614	1.05034	1.08012	0.906101	0.959148	0.946825	0.937358	1.1523	0.0241906
O75718	Cartilage-associated protein	CRTAP	Cartilage-associated protein OS=Homo sapiens OX=9606 GN=CRTAP PE=1 SV=1 - [CRTAP_HUMAN]	20.7	9	9	15	401	46.5319	5.73193	0.928515	0.976102	0.860824	0.921814	1.08004	1.09982	1.10045	1.09344	0.843043	0.00732689
Q99471	Prefoldin subunit 5	PFDN5	Prefoldin subunit 5 OS=Homo sapiens OX=9606 GN=PFDN5 PE=1 SV=2 - [PFD5_HUMAN]	70.78	9	9	16	154	17.317	6.32861	1.06543	1.07005	1.05671	1.06406	0.969124	0.948515	0.97328	0.96364	1.10421	0.000307267
P49750	YLP motif-containing protein 1	YLPM1	YLP motif-containing protein 1 OS=Homo sapiens OX=9606 GN=YLPM1 PE=1 SV=4 - [YLPM1_HUMAN]	9.83	20	21	29	2146	241.495	6.55127	0.941545	0.99441	0.97957	0.971842	1.03237	1.01683	1.02384	1.02435	0.948741	0.0326691
O75821	Eukaryotic translation initiation factor 3 subunit G	EIF3G	Eukaryotic translation initiation factor 3 subunit G OS=Homo sapiens OX=9606 GN=EIF3G PE=1 SV=2 - [EIF3G_HUMAN]	35.63	11	11	21	320	35.5889	6.12549	0.967065	0.991671	0.966329	0.975022	1.02439	1.0058	1.03345	1.02121	0.954768	0.0165753
Q8WZA9	Immunity-related GTPase family Q protein	IRGQ	Immunity-related GTPase family Q protein OS=Homo sapiens OX=9606 GN=IRGQ PE=1 SV=1 - [IRGQ_HUMAN]	18.3	9	9	17	623	62.6785	4.88135	1.09986	1.02171	1.04401	1.05519	0.996797	0.956448	0.950019	0.967755	1.09035	0.0334313
Q12792	Twinfilin-1	TWF1	Twinfilin-1 OS=Homo sapiens OX=9606 GN=TWF1 PE=1 SV=3 - [TWF1_HUMAN]	26.29	8	10	19	350	40.2577	6.96143	1.02925	1.04031	1.01395	1.02784	0.965606	0.981908	0.981648	0.976387	1.05269	0.00532206
P46109	Crk-like protein	CRKL	Crk-like protein OS=Homo sapiens OX=9606 GN=CRKL PE=1 SV=1 - [CRKL_HUMAN]	30.36	9	9	13	303	33.7559	6.7417	0.942146	0.91306	0.973962	0.943056	1.0492	1.03175	1.02442	1.03512	0.911056	0.00845986
Q9H2D6	TRIO and F-actin-binding protein	TRIOBP	TRIO and F-actin-binding protein OS=Homo sapiens OX=9606 GN=TRIOBP PE=1 SV=3 - [TARA_HUMAN]	6.05	13	14	21	2365	261.217	8.48486	0.963981	0.979087	0.941149	0.961406	1.05404	1.05278	1.01408	1.0403	0.924162	0.00999807
Q16718	NADH dehydrogenase [ubiquinone] 1 alpha subcomplex subunit 5	NDUFA5	NADH dehydrogenase [ubiquinone] 1 alpha subcomplex subunit 5 OS=Homo sapiens OX=9606 GN=NDUFA5 PE=1 SV=3 - [NDUA5_HUMAN]	31.03	4	4	11	116	13.4502	5.98584	0.952696	0.984838	0.966225	0.96792	1.04475	1.07299	1.038	1.05191	0.920152	0.00409307
Q9NV70	Exocyst complex component 1	EXOC1	Exocyst complex component 1 OS=Homo sapiens OX=9606 GN=EXOC1 PE=1 SV=4 - [EXOC1_HUMAN]	18.68	16	16	22	894	101.917	6.60986	1.04906	1.01799	1.03559	1.03421	0.98253	0.95747	0.979931	0.97331	1.06257	0.00712554
Q9P0L0	Vesicle-associated membrane protein-associated protein A	VAPA	Vesicle-associated membrane protein-associated protein A OS=Homo sapiens OX=9606 GN=VAPA PE=1 SV=3 - [VAPA_HUMAN]	45.78	12	13	34	249	27.8752	8.6167	1.09955	1.03373	1.01676	1.05002	0.959907	0.961607	0.948279	0.956598	1.09766	0.0217694
P26583	High mobility group protein B2	HMGB2	High mobility group protein B2 OS=Homo sapiens OX=9606 GN=HMGB2 PE=1 SV=2 - [HMGB2_HUMAN]	43.54	9	12	28	209	24.0187	7.81104	0.854505	0.989711	0.934532	0.92625	1.09063	1.01606	1.09355	1.06675	0.868294	0.0396792
Q9H0B6	Kinesin light chain 2	KLC2	Kinesin light chain 2 OS=Homo sapiens OX=9606 GN=KLC2 PE=1 SV=1 - [KLC2_HUMAN]	14.95	3	9	19	622	68.8923	7.15186	0.892106	0.989759	0.942292	0.941386	1.04366	1.04649	1.0833	1.05782	0.889934	0.0197418
O60488	Long-chain-fatty-acid--CoA ligase 4	ACSL4	Long-chain-fatty-acid--CoA ligase 4 OS=Homo sapiens OX=9606 GN=ACSL4 PE=1 SV=2 - [ACSL4_HUMAN]	23.35	13	14	26	711	79.1367	8.38232	1.02569	1.12705	1.12177	1.0915	0.939172	0.885054	0.923377	0.915868	1.19177	0.00869804
Q99436	Proteasome subunit beta type-7	PSMB7	Proteasome subunit beta type-7 OS=Homo sapiens OX=9606 GN=PSMB7 PE=1 SV=1 - [PSB7_HUMAN]	25.63	6	6	18	277	29.9462	7.6792	1.03667	1.09782	1.02267	1.05239	0.958098	0.971876	0.951415	0.960463	1.09571	0.0182329
Q9UBQ5	Eukaryotic translation initiation factor 3 subunit K	EIF3K	Eukaryotic translation initiation factor 3 subunit K OS=Homo sapiens OX=9606 GN=EIF3K PE=1 SV=1 - [EIF3K_HUMAN]	37.16	7	7	17	218	25.0434	4.93213	0.97067	0.958835	0.955431	0.961645	0.995603	1.03337	1.06901	1.03266	0.931228	0.0306771
Q8TDD1	ATP-dependent RNA helicase DDX54	DDX54	ATP-dependent RNA helicase DDX54 OS=Homo sapiens OX=9606 GN=DDX54 PE=1 SV=2 - [DDX54_HUMAN]	7.15	7	7	10	881	98.5342	10.0229	0.901617	0.92073	0.910738	0.911028	1.08856	1.07413	1.05567	1.07279	0.849217	0.000124548
Q99816	Tumor susceptibility gene 101 protein	TSG101	Tumor susceptibility gene 101 protein OS=Homo sapiens OX=9606 GN=TSG101 PE=1 SV=2 - [TS101_HUMAN]	23.33	9	9	17	390	43.9165	6.45557	1.08858	1.06021	1.05474	1.06784	0.96589	0.967435	0.94879	0.960705	1.11152	0.000889774
O43169	Cytochrome b5 type B	CYB5B	Cytochrome b5 type B OS=Homo sapiens OX=9606 GN=CYB5B PE=1 SV=3 - [CYB5B_HUMAN]	24	3	3	6	150	16.6841	4.97021	1.0233	1.06493	1.06971	1.05264	0.993374	0.944041	0.963913	0.967109	1.08844	0.0141343
P61086	Ubiquitin-conjugating enzyme E2 K	UBE2K	Ubiquitin-conjugating enzyme E2 K OS=Homo sapiens OX=9606 GN=UBE2K PE=1 SV=3 - [UBE2K_HUMAN]	38	8	8	16	200	22.3926	5.43994	1.07514	1.06289	1.03433	1.05746	0.963689	0.958555	0.979661	0.967301	1.0932	0.00273021
P61758	Prefoldin subunit 3	VBP1	Prefoldin subunit 3 OS=Homo sapiens OX=9606 GN=VBP1 PE=1 SV=4 - [PFD3_HUMAN]	40.61	10	10	23	197	22.6115	7.10791	1.03241	1.06666	1.00972	1.03626	0.978701	0.951063	0.982977	0.970913	1.06731	0.027799
P46108	Adapter molecule crk	CRK	Adapter molecule crk OS=Homo sapiens OX=9606 GN=CRK PE=1 SV=2 - [CRK_HUMAN]	30.92	8	8	18	304	33.81	5.5542	1.09047	1.07366	1.07549	1.07987	0.932564	0.91931	0.9501	0.933991	1.15619	0.000149055
Q8IYI6	Exocyst complex component 8	EXOC8	Exocyst complex component 8 OS=Homo sapiens OX=9606 GN=EXOC8 PE=1 SV=2 - [EXOC8_HUMAN]	13.24	9	9	13	725	81.7474	5.49072	1.06884	1.04531	1.07931	1.06449	0.954928	0.960765	0.944194	0.953295	1.11664	0.000570872
P43304	Glycerol-3-phosphate dehydrogenase, mitochondrial	GPD2	Glycerol-3-phosphate dehydrogenase, mitochondrial OS=Homo sapiens OX=9606 GN=GPD2 PE=1 SV=3 - [GPDM_HUMAN]	13.48	13	13	20	727	80.8016	7.69385	0.902859	0.937051	0.918835	0.919582	1.06933	1.07374	1.07843	1.07383	0.856355	0.000112368
P36543	V-type proton ATPase subunit E 1	ATP6V1E1	V-type proton ATPase subunit E 1 OS=Homo sapiens OX=9606 GN=ATP6V1E1 PE=1 SV=1 - [VATE1_HUMAN]	34.07	8	8	18	226	26.1288	8.00146	1.11859	1.05395	1.09347	1.08867	0.907468	0.946084	0.933546	0.929033	1.17183	0.00191043
Q9UGP8	Translocation protein SEC63 homolog	SEC63	Translocation protein SEC63 homolog OS=Homo sapiens OX=9606 GN=SEC63 PE=1 SV=2 - [SEC63_HUMAN]	18.16	12	12	14	760	87.9416	5.31299	0.973258	0.973241	0.962788	0.969762	1.00796	1.03859	1.0457	1.03075	0.940831	0.00726625
Q9NZJ7	Mitochondrial carrier homolog 1	MTCH1	Mitochondrial carrier homolog 1 OS=Homo sapiens OX=9606 GN=MTCH1 PE=1 SV=1 - [MTCH1_HUMAN]	23.39	8	8	12	389	41.5173	9.31982	0.995563	0.951186	0.978702	0.97515	1.01418	1.03067	1.04253	1.02913	0.947552	0.0243976
P21399	Cytoplasmic aconitate hydratase	ACO1	Cytoplasmic aconitate hydratase OS=Homo sapiens OX=9606 GN=ACO1 PE=1 SV=3 - [ACOC_HUMAN]	20.92	21	21	33	889	98.3366	6.68311	0.931113	0.949343	0.919128	0.933195	1.05273	1.0559	1.07723	1.06195	0.878753	0.000384357
Q96C19	EF-hand domain-containing protein D2	EFHD2	EF-hand domain-containing protein D2 OS=Homo sapiens OX=9606 GN=EFHD2 PE=1 SV=1 - [EFHD2_HUMAN]	36.67	10	11	22	240	26.6805	5.19873	0.972248	0.873198	0.928266	0.924571	1.02978	1.10298	1.09948	1.07742	0.858138	0.0148454
Q96EM0	Trans-3-hydroxy-L-proline dehydratase	L3HYPDH	Trans-3-hydroxy-L-proline dehydratase OS=Homo sapiens OX=9606 GN=L3HYPDH PE=1 SV=2 - [T3HPD_HUMAN]	17.51	6	6	7	354	38.1134	6.68311	1.19072	1.01732	1.04817	1.0854	0.907091	0.932276	0.95376	0.931042	1.16579	0.0486986
Q99805	Transmembrane 9 superfamily member 2	TM9SF2	Transmembrane 9 superfamily member 2 OS=Homo sapiens OX=9606 GN=TM9SF2 PE=1 SV=1 - [TM9S2_HUMAN]	18.7	11	11	21	663	75.7255	7.44482	1.19313	1.02481	1.05854	1.09216	0.913603	0.938224	0.92397	0.925266	1.18037	0.0324306
Q9NS69	Mitochondrial import receptor subunit TOM22 homolog	TOMM22	Mitochondrial import receptor subunit TOM22 homolog OS=Homo sapiens OX=9606 GN=TOMM22 PE=1 SV=3 - [TOM22_HUMAN]	48.59	4	4	6	142	15.5118	4.33545	0.919008	0.975346	0.872931	0.922428	1.01278	1.12392	1.094	1.0769	0.856558	0.0255352
O95793	Double-stranded RNA-binding protein Staufen homolog 1	STAU1	Double-stranded RNA-binding protein Staufen homolog 1 OS=Homo sapiens OX=9606 GN=STAU1 PE=1 SV=2 - [STAU1_HUMAN]	17.5	7	9	13	577	63.1428	9.43701	0.963779	0.975293	0.924415	0.954496	1.05011	1.04912	1.05912	1.05278	0.90664	0.00334284
Q16775	Hydroxyacylglutathione hydrolase, mitochondrial	HAGH	Hydroxyacylglutathione hydrolase, mitochondrial OS=Homo sapiens OX=9606 GN=HAGH PE=1 SV=2 - [GLO2_HUMAN]	30.19	9	9	17	308	33.7843	8.11865	1.03246	1.06779	1.03571	1.04532	0.945749	0.975269	0.979543	0.966854	1.08116	0.00715826
Q9NP79	Vacuolar protein sorting-associated protein VTA1 homolog	VTA1	Vacuolar protein sorting-associated protein VTA1 homolog OS=Homo sapiens OX=9606 GN=VTA1 PE=1 SV=1 - [VTA1_HUMAN]	34.53	11	11	27	307	33.8579	6.29053	1.03295	1.08498	1.03839	1.05211	0.91879	0.957646	0.967072	0.947836	1.11001	0.00926801
Q92769	Histone deacetylase 2	HDAC2	Histone deacetylase 2 OS=Homo sapiens OX=9606 GN=HDAC2 PE=1 SV=2 - [HDAC2_HUMAN]	24.18	8	11	27	488	55.3288	5.90967	0.888947	0.960572	0.926067	0.925195	1.09493	1.03354	1.08127	1.06991	0.864739	0.00650889
Q9H845	Acyl-CoA dehydrogenase family member 9, mitochondrial	ACAD9	Acyl-CoA dehydrogenase family member 9, mitochondrial OS=Homo sapiens OX=9606 GN=ACAD9 PE=1 SV=1 - [ACAD9_HUMAN]	16.43	10	11	19	621	68.7167	7.95752	0.940294	0.971432	0.956772	0.956166	1.01082	1.04791	1.05905	1.03926	0.920046	0.00833723
Q08752	Peptidyl-prolyl cis-trans isomerase D	PPID	Peptidyl-prolyl cis-trans isomerase D OS=Homo sapiens OX=9606 GN=PPID PE=1 SV=3 - [PPID_HUMAN]	27.3	10	12	28	370	40.7379	7.21045	1.13571	1.08826	1.08219	1.10206	0.895555	0.935848	0.940452	0.923952	1.19276	0.00129359
O95571	Persulfide dioxygenase ETHE1, mitochondrial	ETHE1	Persulfide dioxygenase ETHE1, mitochondrial OS=Homo sapiens OX=9606 GN=ETHE1 PE=1 SV=2 - [ETHE1_HUMAN]	22.05	6	6	11	254	27.8551	6.82959	0.859716	0.975943	0.942009	0.92589	1.06103	1.0745	1.08639	1.07397	0.862117	0.0137192
O75348	V-type proton ATPase subunit G 1	ATP6V1G1	V-type proton ATPase subunit G 1 OS=Homo sapiens OX=9606 GN=ATP6V1G1 PE=1 SV=3 - [VATG1_HUMAN]	40.68	5	5	11	118	13.7491	8.79248	1.14013	1.03675	1.0655	1.08079	0.879367	0.990626	0.885531	0.918508	1.17668	0.0267953
Q9H3N1	Thioredoxin-related transmembrane protein 1	TMX1	Thioredoxin-related transmembrane protein 1 OS=Homo sapiens OX=9606 GN=TMX1 PE=1 SV=1 - [TMX1_HUMAN]	18.21	6	6	16	280	31.7708	4.98291	1.10589	1.0184	1.07975	1.06802	0.9054	0.985664	0.96677	0.952611	1.12115	0.0313131
Q13685	Angio-associated migratory cell protein	AAMP	Angio-associated migratory cell protein OS=Homo sapiens OX=9606 GN=AAMP PE=1 SV=2 - [AAMP_HUMAN]	18.2	7	7	10	434	46.7214	4.42432	1.15356	1.03636	1.0377	1.07587	0.970599	0.948072	0.962051	0.960241	1.12042	0.0426009
O60645	Exocyst complex component 3	EXOC3	Exocyst complex component 3 OS=Homo sapiens OX=9606 GN=EXOC3 PE=1 SV=3 - [EXOC3_HUMAN]	14.77	12	12	20	745	85.5133	6.29053	1.02637	1.06665	1.11143	1.06815	0.922618	0.962365	0.933115	0.939366	1.1371	0.00918068
Q9Y3B3	Transmembrane emp24 domain-containing protein 7	TMED7	Transmembrane emp24 domain-containing protein 7 OS=Homo sapiens OX=9606 GN=TMED7 PE=1 SV=2 - [TMED7_HUMAN]	32.14	6	6	13	224	25.1556	6.88818	0.935646	1.00125	0.928976	0.95529	1.06572	1.05868	1.04082	1.05507	0.905426	0.0146166
P33992	DNA replication licensing factor MCM5	MCM5	DNA replication licensing factor MCM5 OS=Homo sapiens OX=9606 GN=MCM5 PE=1 SV=5 - [MCM5_HUMAN]	15.8	12	12	20	734	82.2332	8.36768	0.985157	0.868365	0.888298	0.91394	1.033	1.05671	1.14871	1.07948	0.846652	0.0304867
Q9NX55	Huntingtin-interacting protein K	HYPK	Huntingtin-interacting protein K OS=Homo sapiens OX=9606 GN=HYPK PE=1 SV=2 - [HYPK_HUMAN]	27.91	3	3	7	129	14.6564	4.93213	0.869627	0.982511	0.91393	0.922023	1.0838	1.0816	1.08169	1.08237	0.851859	0.00815007
Q8N392	Rho GTPase-activating protein 18	ARHGAP18	Rho GTPase-activating protein 18 OS=Homo sapiens OX=9606 GN=ARHGAP18 PE=1 SV=3 - [RHG18_HUMAN]	12.37	8	8	15	663	74.9299	6.44287	0.887618	1.01475	0.896383	0.932917	1.05425	1.08111	1.07993	1.07177	0.870449	0.0295954
Q8TBC4	NEDD8-activating enzyme E1 catalytic subunit	UBA3	NEDD8-activating enzyme E1 catalytic subunit OS=Homo sapiens OX=9606 GN=UBA3 PE=1 SV=2 - [UBA3_HUMAN]	15.33	7	7	12	463	51.8193	5.45264	1.03253	1.0468	1.02443	1.03459	0.931381	0.980712	0.982319	0.964804	1.07233	0.0177313
Q8NBJ7	Inactive C-alpha-formylglycine-generating enzyme 2	SUMF2	Inactive C-alpha-formylglycine-generating enzyme 2 OS=Homo sapiens OX=9606 GN=SUMF2 PE=1 SV=2 - [SUMF2_HUMAN]	20.93	5	5	10	301	33.8218	8.00146	0.871717	0.982447	0.965982	0.940048	1.07419	1.05934	1.02672	1.05342	0.892378	0.0382242
Q99614	Tetratricopeptide repeat protein 1	TTC1	Tetratricopeptide repeat protein 1 OS=Homo sapiens OX=9606 GN=TTC1 PE=1 SV=1 - [TTC1_HUMAN]	42.47	13	14	30	292	33.5052	4.84326	1.0485	1.1241	1.07718	1.08326	0.958878	0.932383	0.912681	0.934647	1.15901	0.00449395
Q92922	SWI/SNF complex subunit SMARCC1	SMARCC1	SWI/SNF complex subunit SMARCC1 OS=Homo sapiens OX=9606 GN=SMARCC1 PE=1 SV=3 - [SMRC1_HUMAN]	11.22	6	11	18	1105	122.79	5.75732	1.07504	1.03948	1.05965	1.05806	0.991116	0.85378	0.917722	0.920872	1.14897	0.0286579
P40189	Interleukin-6 receptor subunit beta	IL6ST	Interleukin-6 receptor subunit beta OS=Homo sapiens OX=9606 GN=IL6ST PE=1 SV=2 - [IL6RB_HUMAN]	13.83	9	9	13	918	103.471	5.94775	1.16426	1.02822	1.09165	1.09471	0.915328	0.972683	0.896302	0.928104	1.17951	0.0215725
Q9H444	Charged multivesicular body protein 4b	CHMP4B	Charged multivesicular body protein 4b OS=Homo sapiens OX=9606 GN=CHMP4B PE=1 SV=1 - [CHM4B_HUMAN]	25	5	5	12	224	24.9346	4.81787	1.06914	1.05241	1.0533	1.05829	0.968956	0.960315	0.975521	0.968264	1.09297	0.000210118
Q13459	Unconventional myosin-IXb	MYO9B	Unconventional myosin-IXb OS=Homo sapiens OX=9606 GN=MYO9B PE=1 SV=3 - [MYO9B_HUMAN]	6.54	14	16	24	2157	243.249	8.74854	0.937527	0.927483	0.975692	0.946901	1.03796	1.02306	1.0292	1.03007	0.919258	0.00556818
Q5H9R7	Serine/threonine-protein phosphatase 6 regulatory subunit 3	PPP6R3	Serine/threonine-protein phosphatase 6 regulatory subunit 3 OS=Homo sapiens OX=9606 GN=PPP6R3 PE=1 SV=2 - [PP6R3_HUMAN]	12.6	10	10	14	873	97.6076	4.60205	0.949773	0.991544	0.96739	0.969569	1.0018	1.0057	1.03041	1.01263	0.957472	0.0459504
P24666	Low molecular weight phosphotyrosine protein phosphatase	ACP1	Low molecular weight phosphotyrosine protein phosphatase OS=Homo sapiens OX=9606 GN=ACP1 PE=1 SV=3 - [PPAC_HUMAN]	39.24	7	7	14	158	18.0308	6.7417	0.926551	0.933795	0.880764	0.913703	1.09173	1.07334	1.06675	1.07727	0.848163	0.00084966
O00186	Syntaxin-binding protein 3	STXBP3	Syntaxin-binding protein 3 OS=Homo sapiens OX=9606 GN=STXBP3 PE=1 SV=2 - [STXB3_HUMAN]	23.65	15	15	21	592	67.7208	7.79639	1.03661	1.00596	1.09068	1.04441	0.950379	0.940046	0.942163	0.944196	1.10614	0.0159408
P43897	Elongation factor Ts, mitochondrial	TSFM	Elongation factor Ts, mitochondrial OS=Homo sapiens OX=9606 GN=TSFM PE=1 SV=2 - [EFTS_HUMAN]	15.38	6	6	13	325	35.3682	8.38232	1.01807	1.05604	1.01346	1.02919	0.995759	0.984423	0.97689	0.985691	1.04413	0.0404354
P49720	Proteasome subunit beta type-3	PSMB3	Proteasome subunit beta type-3 OS=Homo sapiens OX=9606 GN=PSMB3 PE=1 SV=2 - [PSB3_HUMAN]	34.15	6	6	10	205	22.9335	6.55127	1.02486	1.01631	1.04861	1.02993	0.949901	0.951384	0.96166	0.954315	1.07923	0.00186404
P30566	Adenylosuccinate lyase	ADSL	Adenylosuccinate lyase OS=Homo sapiens OX=9606 GN=ADSL PE=1 SV=2 - [PUR8_HUMAN]	28.51	13	13	21	484	54.854	7.10791	1.03352	1.0536	1.02952	1.03888	0.954114	0.970472	0.970776	0.965121	1.07642	0.00134854
Q08257	Quinone oxidoreductase	CRYZ	Quinone oxidoreductase OS=Homo sapiens OX=9606 GN=CRYZ PE=1 SV=1 - [QOR_HUMAN]	26.44	8	8	15	329	35.1845	8.44092	1.07337	1.03666	1.02798	1.046	0.954078	0.973562	0.96399	0.963876	1.0852	0.00542382
Q2M389	WASH complex subunit 4	WASHC4	WASH complex subunit 4 OS=Homo sapiens OX=9606 GN=WASHC4 PE=1 SV=2 - [WASC4_HUMAN]	10.14	14	14	21	1173	136.316	7.44482	1.03093	1.03428	1.04549	1.0369	0.977952	0.981175	0.970534	0.976554	1.0618	0.000368733
P40763	Signal transducer and activator of transcription 3	STAT3	Signal transducer and activator of transcription 3 OS=Homo sapiens OX=9606 GN=STAT3 PE=1 SV=2 - [STAT3_HUMAN]	20	12	13	21	770	88.0114	6.30322	0.932943	0.998569	0.958415	0.963309	1.05164	1.04023	1.04546	1.04577	0.921145	0.013114
Q9H5N1	Rab GTPase-binding effector protein 2	RABEP2	Rab GTPase-binding effector protein 2 OS=Homo sapiens OX=9606 GN=RABEP2 PE=1 SV=2 - [RABE2_HUMAN]	17.93	9	10	15	569	63.5041	4.77979	0.904492	1.01248	0.932483	0.949819	1.09215	1.05846	1.02527	1.05863	0.897216	0.0446585
P29992	Guanine nucleotide-binding protein subunit alpha-11	GNA11	Guanine nucleotide-binding protein subunit alpha-11 OS=Homo sapiens OX=9606 GN=GNA11 PE=1 SV=2 - [GNA11_HUMAN]	27.3	4	9	16	359	42.0965	5.69385	0.93184	0.941582	0.95177	0.941731	1.0452	1.05044	1.09845	1.0647	0.884504	0.00234951
O95292	Vesicle-associated membrane protein-associated protein B/C	VAPB	Vesicle-associated membrane protein-associated protein B/C OS=Homo sapiens OX=9606 GN=VAPB PE=1 SV=3 - [VAPB_HUMAN]	44.03	10	11	26	243	27.2111	7.29834	1.03611	1.0895	1.04831	1.05797	0.927273	0.955452	0.917592	0.933439	1.13341	0.0032313
Q8TEQ6	Gem-associated protein 5	GEMIN5	Gem-associated protein 5 OS=Homo sapiens OX=9606 GN=GEMIN5 PE=1 SV=3 - [GEMI5_HUMAN]	9.48	15	15	21	1508	168.483	6.62451	1.0145	0.943934	0.928305	0.962245	1.05229	1.06867	1.06695	1.06264	0.905525	0.0205482
P09110	3-ketoacyl-CoA thiolase, peroxisomal	ACAA1	3-ketoacyl-CoA thiolase, peroxisomal OS=Homo sapiens OX=9606 GN=ACAA1 PE=1 SV=2 - [THIK_HUMAN]	29.72	7	7	9	424	44.2639	8.44092	1.1134	1.09298	1.04287	1.08308	0.94841	0.935825	0.881824	0.922019	1.17468	0.00531272
Q13488	V-type proton ATPase 116 kDa subunit a isoform 3	TCIRG1	V-type proton ATPase 116 kDa subunit a isoform 3 OS=Homo sapiens OX=9606 GN=TCIRG1 PE=1 SV=3 - [VPP3_HUMAN]	8.92	5	6	12	830	92.9084	7.12256	0.927835	0.948454	0.940001	0.938763	1.0504	1.07808	1.04397	1.05749	0.887732	0.000596362
P10606	Cytochrome c oxidase subunit 5B, mitochondrial	COX5B	Cytochrome c oxidase subunit 5B, mitochondrial OS=Homo sapiens OX=9606 GN=COX5B PE=1 SV=2 - [COX5B_HUMAN]	28.68	5	5	16	129	13.6869	8.80713	1.01312	1.09559	1.0655	1.05807	0.98617	0.935845	0.932956	0.951657	1.11182	0.0229806
O00471	Exocyst complex component 5	EXOC5	Exocyst complex component 5 OS=Homo sapiens OX=9606 GN=EXOC5 PE=1 SV=1 - [EXOC5_HUMAN]	12.43	11	11	20	708	81.8008	6.7124	1.01055	1.02979	1.02786	1.02273	0.965038	0.974774	0.966122	0.968645	1.05584	0.00139059
P25325	3-mercaptopyruvate sulfurtransferase	MPST	3-mercaptopyruvate sulfurtransferase OS=Homo sapiens OX=9606 GN=MPST PE=1 SV=3 - [THTM_HUMAN]	26.6	8	9	19	297	33.1576	6.59521	0.906166	0.982929	0.946356	0.94515	1.08014	1.0178	1.02478	1.04091	0.908005	0.0320513
P55769	NHP2-like protein 1	SNU13	NHP2-like protein 1 OS=Homo sapiens OX=9606 GN=SNU13 PE=1 SV=3 - [NH2L1_HUMAN]	25.78	5	5	14	128	14.1646	8.45557	0.92891	1.00863	0.92671	0.95475	1.07245	1.02921	1.04093	1.04753	0.91143	0.036047
Q8N163	Cell cycle and apoptosis regulator protein 2	CCAR2	Cell cycle and apoptosis regulator protein 2 OS=Homo sapiens OX=9606 GN=CCAR2 PE=1 SV=2 - [CCAR2_HUMAN]	15.06	16	17	29	923	102.838	5.22412	1.07777	1.0685	1.05005	1.06544	0.996159	0.918007	0.965417	0.959861	1.11	0.0119447
P57740	Nuclear pore complex protein Nup107	NUP107	Nuclear pore complex protein Nup107 OS=Homo sapiens OX=9606 GN=NUP107 PE=1 SV=1 - [NU107_HUMAN]	10.27	11	11	16	925	106.307	5.42725	0.947117	0.961714	0.98806	0.96563	1.00113	1.02109	1.04023	1.02082	0.94594	0.0285083
Q0VDF9	Heat shock 70 kDa protein 14	HSPA14	Heat shock 70 kDa protein 14 OS=Homo sapiens OX=9606 GN=HSPA14 PE=1 SV=1 - [HSP7E_HUMAN]	17.29	10	10	13	509	54.7601	5.59229	1.08449	1.05147	1.02004	1.052	0.965526	0.969007	0.943963	0.959499	1.0964	0.0101678
P04181	Ornithine aminotransferase, mitochondrial	OAT	Ornithine aminotransferase, mitochondrial OS=Homo sapiens OX=9606 GN=OAT PE=1 SV=1 - [OAT_HUMAN]	25.28	10	11	15	439	48.5042	7.03467	0.979543	0.85969	0.873341	0.904191	1.05943	1.06779	1.11682	1.08135	0.83617	0.0133886
Q9UK41	Vacuolar protein sorting-associated protein 28 homolog	VPS28	Vacuolar protein sorting-associated protein 28 homolog OS=Homo sapiens OX=9606 GN=VPS28 PE=1 SV=1 - [VPS28_HUMAN]	44.34	8	8	13	221	25.4086	5.5415	0.991422	1.03362	1.01865	1.01456	0.974666	0.948224	0.982736	0.968542	1.04752	0.0465038
P30876	DNA-directed RNA polymerase II subunit RPB2	POLR2B	DNA-directed RNA polymerase II subunit RPB2 OS=Homo sapiens OX=9606 GN=POLR2B PE=1 SV=1 - [RPB2_HUMAN]	13.12	16	16	24	1174	133.811	6.87354	1.05742	1.01616	1.06139	1.04499	1.00457	0.985695	0.964448	0.984903	1.06101	0.0315918
Q9NW64	Pre-mRNA-splicing factor RBM22	RBM22	Pre-mRNA-splicing factor RBM22 OS=Homo sapiens OX=9606 GN=RBM22 PE=1 SV=1 - [RBM22_HUMAN]	20.95	10	10	15	420	46.8654	8.54346	1.01657	1.03998	1.04723	1.0346	0.977522	0.953294	0.944413	0.95841	1.07949	0.00491554
O43719	HIV Tat-specific factor 1	HTATSF1	HIV Tat-specific factor 1 OS=Homo sapiens OX=9606 GN=HTATSF1 PE=1 SV=1 - [HTSF1_HUMAN]	17.35	13	13	20	755	85.8006	4.39893	0.998448	1.07771	1.06382	1.04666	0.958979	0.973284	0.97905	0.970438	1.07854	0.038778
P35658	Nuclear pore complex protein Nup214	NUP214	Nuclear pore complex protein Nup214 OS=Homo sapiens OX=9606 GN=NUP214 PE=1 SV=2 - [NU214_HUMAN]	6.89	13	14	27	2090	213.488	7.47412	0.90581	0.981319	0.944797	0.943976	1.06396	1.04755	1.05574	1.05575	0.894125	0.00743689
Q92878	DNA repair protein RAD50	RAD50	DNA repair protein RAD50 OS=Homo sapiens OX=9606 GN=RAD50 PE=1 SV=1 - [RAD50_HUMAN]	11.51	19	19	25	1312	153.797	6.88818	1.01001	1.03094	1.01515	1.0187	0.98456	0.976947	0.997715	0.986407	1.03274	0.0209426
P14927	Cytochrome b-c1 complex subunit 7	UQCRB	Cytochrome b-c1 complex subunit 7 OS=Homo sapiens OX=9606 GN=UQCRB PE=1 SV=2 - [QCR7_HUMAN]	59.46	8	8	17	111	13.522	8.77783	0.950489	0.988097	0.972322	0.970303	1.03033	1.05915	1.00935	1.03294	0.939358	0.0257577
P54760	Ephrin type-B receptor 4	EPHB4	Ephrin type-B receptor 4 OS=Homo sapiens OX=9606 GN=EPHB4 PE=1 SV=2 - [EPHB4_HUMAN]	8.11	6	8	10	987	108.201	6.90283	0.961786	0.951636	0.917117	0.943513	1.07431	1.05851	1.03362	1.05548	0.893921	0.00338175
Q8NFW8	N-acylneuraminate cytidylyltransferase	CMAS	N-acylneuraminate cytidylyltransferase OS=Homo sapiens OX=9606 GN=CMAS PE=1 SV=2 - [NEUA_HUMAN]	27.42	12	12	18	434	48.3487	7.92822	1.03968	1.02313	1.03134	1.03138	1.00001	0.969871	0.988411	0.986096	1.04593	0.0105582
Q9GZY8	Mitochondrial fission factor	MFF	Mitochondrial fission factor OS=Homo sapiens OX=9606 GN=MFF PE=1 SV=1 - [MFF_HUMAN]	10.23	3	3	10	342	38.4408	8.95361	1.1009	1.16006	1.01768	1.09288	0.958498	0.974743	0.984773	0.972671	1.12359	0.0458322
Q9UMY4	Sorting nexin-12	SNX12	Sorting nexin-12 OS=Homo sapiens OX=9606 GN=SNX12 PE=1 SV=3 - [SNX12_HUMAN]	40.7	6	7	11	172	19.7181	7.86963	0.941806	0.995604	0.928383	0.955265	1.04954	1.01148	1.06036	1.04046	0.918118	0.0282153
O95299	NADH dehydrogenase [ubiquinone] 1 alpha subcomplex subunit 10, mitochondrial	NDUFA10	NADH dehydrogenase [ubiquinone] 1 alpha subcomplex subunit 10, mitochondrial OS=Homo sapiens OX=9606 GN=NDUFA10 PE=1 SV=1 - [NDUAA_HUMAN]	18.03	9	9	15	355	40.7249	8.48486	0.923445	0.991627	0.98915	0.968074	1.05213	1.0357	1.03631	1.04138	0.929606	0.0331475
Q9UHQ4	B-cell receptor-associated protein 29	BCAP29	B-cell receptor-associated protein 29 OS=Homo sapiens OX=9606 GN=BCAP29 PE=1 SV=2 - [BAP29_HUMAN]	39.42	13	13	36	241	28.3022	9.53955	1.15549	1.06147	1.08969	1.10222	0.877633	0.977189	0.912416	0.922413	1.19493	0.0111776
Q9HB90	Ras-related GTP-binding protein C	RRAGC	Ras-related GTP-binding protein C OS=Homo sapiens OX=9606 GN=RRAGC PE=1 SV=1 - [RRAGC_HUMAN]	22.81	8	8	12	399	44.1958	5.09717	1.14732	1.03461	1.05736	1.07976	0.944061	0.934599	0.923193	0.933951	1.15612	0.0139873
Q9UBV2	Protein sel-1 homolog 1	SEL1L	Protein sel-1 homolog 1 OS=Homo sapiens OX=9606 GN=SEL1L PE=1 SV=3 - [SE1L1_HUMAN]	13.85	10	10	16	794	88.6985	5.38916	1.08956	1.12847	1.03304	1.08369	0.952167	0.941747	0.902185	0.932033	1.16271	0.00866438
Q8IUD2	ELKS/Rab6-interacting/CAST family member 1	ERC1	ELKS/Rab6-interacting/CAST family member 1 OS=Homo sapiens OX=9606 GN=ERC1 PE=1 SV=1 - [RB6I2_HUMAN]	12.46	13	14	19	1116	128.008	5.97314	1.09297	1.01627	1.03272	1.04732	0.976194	0.985719	0.957056	0.972989	1.07639	0.0400172
P35269	General transcription factor IIF subunit 1	GTF2F1	General transcription factor IIF subunit 1 OS=Homo sapiens OX=9606 GN=GTF2F1 PE=1 SV=2 - [T2FA_HUMAN]	19.73	9	9	14	517	58.2051	7.48877	1.02178	1.0409	1.02848	1.03038	0.971332	0.963673	0.990938	0.975314	1.05646	0.0050466
Q99598	Translin-associated protein X	TSNAX	Translin-associated protein X OS=Homo sapiens OX=9606 GN=TSNAX PE=1 SV=1 - [TSNAX_HUMAN]	23.79	7	7	13	290	33.0917	6.55127	1.01818	1.03585	1.01685	1.02363	0.968335	0.997575	0.963682	0.97653	1.04823	0.0183766
O43633	Charged multivesicular body protein 2a	CHMP2A	Charged multivesicular body protein 2a OS=Homo sapiens OX=9606 GN=CHMP2A PE=1 SV=1 - [CHM2A_HUMAN]	36.94	10	10	14	222	25.0879	5.97314	1.03487	1.04858	1.0918	1.05842	0.953337	0.948805	0.936126	0.94609	1.11873	0.00329814
O75165	DnaJ homolog subfamily C member 13	DNAJC13	DnaJ homolog subfamily C member 13 OS=Homo sapiens OX=9606 GN=DNAJC13 PE=1 SV=5 - [DJC13_HUMAN]	9.45	23	23	30	2243	254.252	6.7417	1.01281	1.04337	1.05916	1.03845	0.97532	0.977296	0.967722	0.973446	1.06677	0.00950653
Q96JB5	CDK5 regulatory subunit-associated protein 3	CDK5RAP3	CDK5 regulatory subunit-associated protein 3 OS=Homo sapiens OX=9606 GN=CDK5RAP3 PE=1 SV=2 - [CK5P3_HUMAN]	13.64	7	7	15	506	56.885	4.75439	1.05234	1.121	1.0504	1.07458	0.933037	0.942612	0.900347	0.925332	1.16129	0.0048949
Q04760	Lactoylglutathione lyase	GLO1	Lactoylglutathione lyase OS=Homo sapiens OX=9606 GN=GLO1 PE=1 SV=4 - [LGUL_HUMAN]	46.2	8	8	17	184	20.7642	5.31299	0.893529	0.949769	0.949597	0.930965	1.03145	1.08326	1.05751	1.05741	0.880424	0.00618206
P08174	Complement decay-accelerating factor	CD55	Complement decay-accelerating factor OS=Homo sapiens OX=9606 GN=CD55 PE=1 SV=4 - [DAF_HUMAN]	13.12	6	6	10	381	41.3736	7.59131	0.963459	0.941156	0.96431	0.956308	1.03093	1.03828	1.08688	1.05203	0.909013	0.00746096
Q9C0D5	Protein TANC1	TANC1	Protein TANC1 OS=Homo sapiens OX=9606 GN=TANC1 PE=1 SV=3 - [TANC1_HUMAN]	11.18	18	20	21	1861	202.093	8.32373	0.996204	1.03874	1.0399	1.02495	0.989188	0.948738	0.961652	0.966526	1.06044	0.035269
Q53GQ0	Very-long-chain 3-oxoacyl-CoA reductase	HSD17B12	Very-long-chain 3-oxoacyl-CoA reductase OS=Homo sapiens OX=9606 GN=HSD17B12 PE=1 SV=2 - [DHB12_HUMAN]	15.06	6	6	16	312	34.3022	9.31982	0.941567	0.995204	0.934122	0.956965	1.02776	1.04761	1.02288	1.03275	0.926618	0.0214681
P52888	Thimet oligopeptidase	THOP1	Thimet oligopeptidase OS=Homo sapiens OX=9606 GN=THOP1 PE=1 SV=2 - [THOP1_HUMAN]	15.67	11	11	19	689	78.7895	6.04932	0.97674	0.967866	0.929104	0.957903	0.993963	1.05924	1.08608	1.04643	0.915405	0.0462067
Q9Y613	FH1/FH2 domain-containing protein 1	FHOD1	FH1/FH2 domain-containing protein 1 OS=Homo sapiens OX=9606 GN=FHOD1 PE=1 SV=3 - [FHOD1_HUMAN]	9.11	10	10	13	1164	126.473	6.39209	0.984754	0.946265	0.927732	0.952917	1.04055	1.05819	1.0313	1.04334	0.913329	0.0081969
P42566	Epidermal growth factor receptor substrate 15	EPS15	Epidermal growth factor receptor substrate 15 OS=Homo sapiens OX=9606 GN=EPS15 PE=1 SV=2 - [EPS15_HUMAN]	9.15	8	8	10	896	98.5948	4.64014	1.03191	1.03022	1.0874	1.04984	0.918023	1.00568	0.934912	0.952871	1.10177	0.0415784
P78332	RNA-binding protein 6	RBM6	RNA-binding protein 6 OS=Homo sapiens OX=9606 GN=RBM6 PE=1 SV=5 - [RBM6_HUMAN]	10.24	12	13	19	1123	128.565	6.31592	1.01821	1.04753	1.05242	1.03939	1.01409	0.960317	0.97585	0.983418	1.05691	0.0435897
P06703	Protein S100-A6	S100A6	Protein S100-A6 OS=Homo sapiens OX=9606 GN=S100A6 PE=1 SV=1 - [S10A6_HUMAN]	34.44	4	4	27	90	10.1733	5.47803	1.00531	0.85563	0.885016	0.91532	1.12087	1.09907	1.0634	1.09444	0.836333	0.0213198
Q9BVJ7	Dual specificity protein phosphatase 23	DUSP23	Dual specificity protein phosphatase 23 OS=Homo sapiens OX=9606 GN=DUSP23 PE=1 SV=1 - [DUS23_HUMAN]	34.67	5	5	7	150	16.5776	8.20654	0.861963	1.00799	0.92949	0.933149	1.0676	1.03847	1.05683	1.0543	0.885086	0.0480869
Q53H12	Acylglycerol kinase, mitochondrial	AGK	Acylglycerol kinase, mitochondrial OS=Homo sapiens OX=9606 GN=AGK PE=1 SV=2 - [AGK_HUMAN]	25.59	10	10	13	422	47.1074	8.08936	0.92363	0.948132	0.971122	0.947628	1.06876	1.03709	1.04817	1.05134	0.901354	0.00331427
Q9Y639	Neuroplastin	NPTN	Neuroplastin OS=Homo sapiens OX=9606 GN=NPTN PE=1 SV=2 - [NPTN_HUMAN]	16.33	7	7	14	398	44.3595	7.98682	1.09811	1.06323	1.02304	1.06146	0.993401	0.948415	0.912438	0.951418	1.11566	0.0261127
Q8IVD9	NudC domain-containing protein 3	NUDCD3	NudC domain-containing protein 3 OS=Homo sapiens OX=9606 GN=NUDCD3 PE=1 SV=3 - [NUDC3_HUMAN]	26.04	8	8	10	361	40.7967	5.24951	0.961723	0.917844	0.868245	0.915937	1.08866	1.06108	1.10056	1.08343	0.845404	0.00470474
O94855	Protein transport protein Sec24D	SEC24D	Protein transport protein Sec24D OS=Homo sapiens OX=9606 GN=SEC24D PE=1 SV=2 - [SC24D_HUMAN]	10.76	10	11	15	1032	112.936	7.25439	0.901603	0.932305	0.909412	0.91444	1.12387	1.07398	1.08464	1.09417	0.835742	0.000535296
Q9NRV9	Heme-binding protein 1	HEBP1	Heme-binding protein 1 OS=Homo sapiens OX=9606 GN=HEBP1 PE=1 SV=1 - [HEBP1_HUMAN]	49.74	8	8	14	189	21.0835	5.79541	1.15965	1.06021	1.03539	1.08508	0.972711	0.940504	0.943793	0.952336	1.13939	0.0278878
Q2NL82	Pre-rRNA-processing protein TSR1 homolog	TSR1	Pre-rRNA-processing protein TSR1 homolog OS=Homo sapiens OX=9606 GN=TSR1 PE=1 SV=1 - [TSR1_HUMAN]	13.56	11	11	15	804	91.7519	7.41553	0.961861	0.967711	0.976417	0.968663	1.02188	1.00749	1.04063	1.02333	0.946578	0.00645314
O60869	Endothelial differentiation-related factor 1	EDF1	Endothelial differentiation-related factor 1 OS=Homo sapiens OX=9606 GN=EDF1 PE=1 SV=1 - [EDF1_HUMAN]	58.11	13	13	33	148	16.3589	9.94971	0.94593	0.968227	0.942808	0.952322	1.08903	1.03454	1.01141	1.045	0.911317	0.0190361
P29084	Transcription initiation factor IIE subunit beta	GTF2E2	Transcription initiation factor IIE subunit beta OS=Homo sapiens OX=9606 GN=GTF2E2 PE=1 SV=1 - [T2EB_HUMAN]	20.27	6	6	13	291	33.0234	9.65674	1.11097	1.04478	1.06585	1.07387	0.928586	0.954036	0.9224	0.935007	1.14851	0.0031116
Q12768	WASH complex subunit 5	WASHC5	WASH complex subunit 5 OS=Homo sapiens OX=9606 GN=WASHC5 PE=1 SV=1 - [WASC5_HUMAN]	9.49	13	13	17	1159	134.201	6.97607	1.02821	1.04758	1.03115	1.03564	0.975021	0.932304	0.960888	0.956071	1.08323	0.00465117
Q12841	Follistatin-related protein 1	FSTL1	Follistatin-related protein 1 OS=Homo sapiens OX=9606 GN=FSTL1 PE=1 SV=1 - [FSTL1_HUMAN]	26.62	8	8	14	308	34.9629	5.51611	1.02418	1.01074	1.01393	1.01628	0.978242	0.996939	0.960833	0.978671	1.03843	0.0282393
P42166	Lamina-associated polypeptide 2, isoform alpha	TMPO	Lamina-associated polypeptide 2, isoform alpha OS=Homo sapiens OX=9606 GN=TMPO PE=1 SV=2 - [LAP2A_HUMAN]	15.71	5	9	15	694	75.4456	7.66455	0.991744	0.884554	0.861059	0.912452	1.06121	1.07414	1.14834	1.09456	0.833622	0.0198959
O14744	Protein arginine N-methyltransferase 5	PRMT5	Protein arginine N-methyltransferase 5 OS=Homo sapiens OX=9606 GN=PRMT5 PE=1 SV=4 - [ANM5_HUMAN]	14.44	10	10	14	637	72.6376	6.29053	1.05936	1.05306	1.01375	1.04206	0.955891	0.988626	0.989379	0.977966	1.06553	0.0237524
O43294	Transforming growth factor beta-1-induced transcript 1 protein	TGFB1I1	Transforming growth factor beta-1-induced transcript 1 protein OS=Homo sapiens OX=9606 GN=TGFB1I1 PE=1 SV=2 - [TGFI1_HUMAN]	11.06	5	5	7	461	49.7818	7.03467	0.99345	0.860138	0.905837	0.919808	1.08376	1.05922	1.09279	1.07859	0.85279	0.0170706
O15347	High mobility group protein B3	HMGB3	High mobility group protein B3 OS=Homo sapiens OX=9606 GN=HMGB3 PE=1 SV=4 - [HMGB3_HUMAN]	46	8	10	17	200	22.9654	8.36768	0.950486	0.972011	0.945049	0.955849	1.04856	0.998594	1.05575	1.0343	0.924148	0.0165613
O95336	6-phosphogluconolactonase	PGLS	6-phosphogluconolactonase OS=Homo sapiens OX=9606 GN=PGLS PE=1 SV=2 - [6PGL_HUMAN]	42.64	9	9	16	258	27.5296	6.04932	1.13994	1.09194	1.05945	1.09711	0.929219	0.902532	0.928494	0.920081	1.19241	0.00209063
O15127	Secretory carrier-associated membrane protein 2	SCAMP2	Secretory carrier-associated membrane protein 2 OS=Homo sapiens OX=9606 GN=SCAMP2 PE=1 SV=2 - [SCAM2_HUMAN]	17.93	5	5	7	329	36.6253	6.1001	1.10612	1.00597	1.04789	1.05333	0.974644	0.971903	0.938113	0.961553	1.09544	0.0428285
Q9NQ30	Endothelial cell-specific molecule 1	ESM1	Endothelial cell-specific molecule 1 OS=Homo sapiens OX=9606 GN=ESM1 PE=1 SV=2 - [ESM1_HUMAN]	22.28	4	4	9	184	20.0812	7.34229	1.11566	1.07265	1.04298	1.0771	0.844225	0.945124	0.986544	0.925298	1.16405	0.032478
Q5VWZ2	Lysophospholipase-like protein 1	LYPLAL1	Lysophospholipase-like protein 1 OS=Homo sapiens OX=9606 GN=LYPLAL1 PE=1 SV=3 - [LYPL1_HUMAN]	19.83	5	5	6	237	26.2994	7.84033	1.11162	1.09947	1.07808	1.09639	0.933538	0.945479	0.894099	0.924372	1.18609	0.000723007
P55854	Small ubiquitin-related modifier 3	SUMO3	Small ubiquitin-related modifier 3 OS=Homo sapiens OX=9606 GN=SUMO3 PE=1 SV=2 - [SUMO3_HUMAN]	26.21	1	3	9	103	11.6297	5.49072	0.815027	0.969193	0.967934	0.917385	1.06224	1.11179	1.05944	1.07782	0.851146	0.0409433
Q6P3X3	Tetratricopeptide repeat protein 27	TTC27	Tetratricopeptide repeat protein 27 OS=Homo sapiens OX=9606 GN=TTC27 PE=1 SV=1 - [TTC27_HUMAN]	10.2	9	9	15	843	96.5712	5.59229	1.13657	1.02414	1.09463	1.08512	0.916101	0.964758	0.954271	0.945043	1.14822	0.0176459
P49841	Glycogen synthase kinase-3 beta	GSK3B	Glycogen synthase kinase-3 beta OS=Homo sapiens OX=9606 GN=GSK3B PE=1 SV=2 - [GSK3B_HUMAN]	18.57	2	7	11	420	46.7149	8.77783	1.09645	1.02775	1.028	1.05074	0.969474	0.953776	0.960131	0.961127	1.09323	0.0183918
Q99747	Gamma-soluble NSF attachment protein	NAPG	Gamma-soluble NSF attachment protein OS=Homo sapiens OX=9606 GN=NAPG PE=1 SV=1 - [SNAG_HUMAN]	29.81	10	10	14	312	34.7243	5.41455	1.10175	1.05167	1.01957	1.05766	0.94608	0.935186	0.981445	0.954237	1.10838	0.0202094
A5YKK6	CCR4-NOT transcription complex subunit 1	CNOT1	CCR4-NOT transcription complex subunit 1 OS=Homo sapiens OX=9606 GN=CNOT1 PE=1 SV=2 - [CNOT1_HUMAN]	5.6	13	13	13	2376	266.768	7.10791	0.91197	0.968912	0.95789	0.946257	1.03294	1.04738	1.05148	1.04393	0.906435	0.00595966
O95347	Structural maintenance of chromosomes protein 2	SMC2	Structural maintenance of chromosomes protein 2 OS=Homo sapiens OX=9606 GN=SMC2 PE=1 SV=2 - [SMC2_HUMAN]	8.94	11	11	14	1197	135.572	8.42627	0.948915	0.895306	0.911169	0.918463	1.00889	1.06509	1.11485	1.06294	0.864075	0.013819
Q9UN86	Ras GTPase-activating protein-binding protein 2	G3BP2	Ras GTPase-activating protein-binding protein 2 OS=Homo sapiens OX=9606 GN=G3BP2 PE=1 SV=2 - [G3BP2_HUMAN]	23.65	10	12	22	482	54.0878	5.5542	0.999522	1.07078	1.07976	1.05002	0.946873	0.955603	0.944757	0.949078	1.10636	0.0169134
Q9UBF2	Coatomer subunit gamma-2	COPG2	Coatomer subunit gamma-2 OS=Homo sapiens OX=9606 GN=COPG2 PE=1 SV=1 - [COPG2_HUMAN]	12.74	7	11	17	871	97.5596	5.80811	1.00949	1.06951	1.08396	1.05432	0.945223	0.965089	0.966713	0.959008	1.09939	0.016124
Q8TF05	Serine/threonine-protein phosphatase 4 regulatory subunit 1	PPP4R1	Serine/threonine-protein phosphatase 4 regulatory subunit 1 OS=Homo sapiens OX=9606 GN=PPP4R1 PE=1 SV=1 - [PP4R1_HUMAN]	7.37	8	8	12	950	106.936	4.76709	0.828058	0.990973	0.921961	0.913664	1.02559	1.05976	1.09985	1.06174	0.860539	0.0461541
Q99567	Nuclear pore complex protein Nup88	NUP88	Nuclear pore complex protein Nup88 OS=Homo sapiens OX=9606 GN=NUP88 PE=1 SV=2 - [NUP88_HUMAN]	11.07	9	9	12	741	83.4888	5.69385	0.912049	0.920499	0.940635	0.924394	1.08579	1.02255	1.06628	1.05821	0.873546	0.00285954
Q6NVY1	3-hydroxyisobutyryl-CoA hydrolase, mitochondrial	HIBCH	3-hydroxyisobutyryl-CoA hydrolase, mitochondrial OS=Homo sapiens OX=9606 GN=HIBCH PE=1 SV=2 - [HIBCH_HUMAN]	13.47	6	6	13	386	43.4544	8.19189	1.08861	1.0636	1.02894	1.06039	0.955052	0.967893	0.935797	0.952914	1.11278	0.00544015
Q9C0C9	(E3-independent) E2 ubiquitin-conjugating enzyme	UBE2O	(E3-independent) E2 ubiquitin-conjugating enzyme OS=Homo sapiens OX=9606 GN=UBE2O PE=1 SV=3 - [UBE2O_HUMAN]	7.59	8	8	9	1292	141.205	5.12256	0.977964	0.953218	0.950217	0.960466	1.08293	1.01851	1.05671	1.05272	0.912369	0.0111251
Q92696	Geranylgeranyl transferase type-2 subunit alpha	RABGGTA	Geranylgeranyl transferase type-2 subunit alpha OS=Homo sapiens OX=9606 GN=RABGGTA PE=1 SV=2 - [PGTA_HUMAN]	18.52	11	11	14	567	65.0305	5.66846	1.06187	1.03396	1.06573	1.05385	0.944998	0.973244	0.981807	0.966683	1.09017	0.00432416
Q9Y6D6	Brefeldin A-inhibited guanine nucleotide-exchange protein 1	ARFGEF1	Brefeldin A-inhibited guanine nucleotide-exchange protein 1 OS=Homo sapiens OX=9606 GN=ARFGEF1 PE=1 SV=2 - [BIG1_HUMAN]	7.08	12	17	25	1849	208.635	5.84619	1.08757	1.03812	1.05121	1.05897	0.948187	0.927475	0.949764	0.941808	1.1244	0.00205117
Q96A65	Exocyst complex component 4	EXOC4	Exocyst complex component 4 OS=Homo sapiens OX=9606 GN=EXOC4 PE=1 SV=1 - [EXOC4_HUMAN]	12.63	13	13	16	974	110.429	6.49365	1.02835	1.0351	1.07326	1.04557	0.92115	0.970225	0.967879	0.953085	1.09703	0.0121061
Q06787	Synaptic functional regulator FMR1	FMR1	Synaptic functional regulator FMR1 OS=Homo sapiens OX=9606 GN=FMR1 PE=1 SV=1 - [FMR1_HUMAN]	9.97	3	8	14	632	71.1309	7.41553	1.04724	1.03524	1.07059	1.05102	0.95335	0.959908	0.944521	0.952593	1.10333	0.000955256
P26885	Peptidyl-prolyl cis-trans isomerase FKBP2	FKBP2	Peptidyl-prolyl cis-trans isomerase FKBP2 OS=Homo sapiens OX=9606 GN=FKBP2 PE=1 SV=2 - [FKBP2_HUMAN]	37.32	7	7	15	142	15.6393	9.12939	1.04177	1.12936	1.0603	1.07714	0.965292	0.915754	0.906591	0.929213	1.1592	0.0101723
O14786	Neuropilin-1	NRP1	Neuropilin-1 OS=Homo sapiens OX=9606 GN=NRP1 PE=1 SV=3 - [NRP1_HUMAN]	12.46	10	10	14	923	103.069	5.88428	0.844605	0.990284	0.889345	0.908078	1.09673	1.01267	1.09199	1.06713	0.850951	0.0355407
Q9BX67	Junctional adhesion molecule C	JAM3	Junctional adhesion molecule C OS=Homo sapiens OX=9606 GN=JAM3 PE=1 SV=1 - [JAM3_HUMAN]	15.16	4	4	7	310	34.9978	7.59131	0.907647	0.991275	0.977989	0.958971	1.04354	1.06887	1.02442	1.04561	0.917141	0.0402891
Q15154	Pericentriolar material 1 protein	PCM1	Pericentriolar material 1 protein OS=Homo sapiens OX=9606 GN=PCM1 PE=1 SV=5 - [PCM1_HUMAN]	7.36	17	17	21	2024	228.403	5.021	1.03953	1.08914	1.10223	1.07697	0.950686	0.886884	0.921842	0.919804	1.17086	0.0040785
Q14669	E3 ubiquitin-protein ligase TRIP12	TRIP12	E3 ubiquitin-protein ligase TRIP12 OS=Homo sapiens OX=9606 GN=TRIP12 PE=1 SV=1 - [TRIPC_HUMAN]	5.82	13	13	18	1992	220.296	8.48486	0.917168	1.00688	0.925777	0.949941	1.06623	1.03186	1.08211	1.06006	0.896117	0.0267716
Q8NB90	ATPase family protein 2 homolog	SPATA5	ATPase family protein 2 homolog OS=Homo sapiens OX=9606 GN=SPATA5 PE=1 SV=3 - [AFG2H_HUMAN]	2.13	1	2	5	893	97.8429	5.65576	0.903368	0.965588	0.929418	0.932791	1.12139	1.02838	1.06089	1.07022	0.871588	0.0136417
Q14108	Lysosome membrane protein 2	SCARB2	Lysosome membrane protein 2 OS=Homo sapiens OX=9606 GN=SCARB2 PE=1 SV=2 - [SCRB2_HUMAN]	12.13	7	7	16	478	54.2555	5.13525	1.14538	1.13284	1.00885	1.09569	0.959631	0.975441	0.841659	0.925577	1.18379	0.0485987
P35914	Hydroxymethylglutaryl-CoA lyase, mitochondrial	HMGCL	Hydroxymethylglutaryl-CoA lyase, mitochondrial OS=Homo sapiens OX=9606 GN=HMGCL PE=1 SV=2 - [HMGCL_HUMAN]	23.69	8	8	13	325	34.3378	8.54346	1.01237	1.05993	1.08201	1.05144	0.937565	0.978991	0.917321	0.944626	1.11308	0.0175971
O75306	NADH dehydrogenase [ubiquinone] iron-sulfur protein 2, mitochondrial	NDUFS2	NADH dehydrogenase [ubiquinone] iron-sulfur protein 2, mitochondrial OS=Homo sapiens OX=9606 GN=NDUFS2 PE=1 SV=2 - [NDUS2_HUMAN]	12.53	5	5	9	463	52.5117	7.54736	0.924387	1.00223	0.91737	0.947996	1.04008	1.04608	1.04401	1.04339	0.908573	0.0248804
O75489	NADH dehydrogenase [ubiquinone] iron-sulfur protein 3, mitochondrial	NDUFS3	NADH dehydrogenase [ubiquinone] iron-sulfur protein 3, mitochondrial OS=Homo sapiens OX=9606 GN=NDUFS3 PE=1 SV=1 - [NDUS3_HUMAN]	40.15	9	9	15	264	30.2227	7.50342	0.986137	0.989965	0.927041	0.967714	1.02928	1.08754	1.0294	1.04874	0.922742	0.0449882
Q9HC36	rRNA methyltransferase 3, mitochondrial	MRM3	rRNA methyltransferase 3, mitochondrial OS=Homo sapiens OX=9606 GN=MRM3 PE=1 SV=2 - [MRM3_HUMAN]	10.24	4	4	7	420	46.9904	8.73389	0.991687	0.937902	0.942989	0.957526	1.06757	1.07264	1.03464	1.05828	0.904791	0.0084837
O00743	Serine/threonine-protein phosphatase 6 catalytic subunit	PPP6C	Serine/threonine-protein phosphatase 6 catalytic subunit OS=Homo sapiens OX=9606 GN=PPP6C PE=1 SV=1 - [PPP6_HUMAN]	21.64	7	8	17	305	35.1215	5.69385	0.904231	0.95265	0.976113	0.944332	1.06711	1.02019	1.08612	1.05781	0.892726	0.0170373
Q12996	Cleavage stimulation factor subunit 3	CSTF3	Cleavage stimulation factor subunit 3 OS=Homo sapiens OX=9606 GN=CSTF3 PE=1 SV=1 - [CSTF3_HUMAN]	16.6	11	11	14	717	82.8687	8.11865	1.02613	1.04219	1.03948	1.03593	0.978532	0.976149	0.984697	0.979793	1.0573	0.000549
Q9P291	Armadillo repeat-containing X-linked protein 1	ARMCX1	Armadillo repeat-containing X-linked protein 1 OS=Homo sapiens OX=9606 GN=ARMCX1 PE=1 SV=1 - [ARMX1_HUMAN]	16.34	7	7	12	453	49.1496	9.21729	1.1323	1.01093	1.14706	1.09676	0.939778	0.953761	0.913699	0.935746	1.17207	0.0227115
O75351	Vacuolar protein sorting-associated protein 4B	VPS4B	Vacuolar protein sorting-associated protein 4B OS=Homo sapiens OX=9606 GN=VPS4B PE=1 SV=2 - [VPS4B_HUMAN]	27.03	8	12	16	444	49.2715	7.2251	1.09993	1.07647	1.04746	1.07462	0.916519	0.979129	0.937648	0.944432	1.13785	0.00546956
Q06124	Tyrosine-protein phosphatase non-receptor type 11	PTPN11	Tyrosine-protein phosphatase non-receptor type 11 OS=Homo sapiens OX=9606 GN=PTPN11 PE=1 SV=2 - [PTN11_HUMAN]	24.79	15	16	21	597	68.3933	7.29834	0.975994	0.951154	0.964605	0.963918	1.05776	1.02165	1.01609	1.03183	0.934179	0.0103602
Q9H4A3	Serine/threonine-protein kinase WNK1	WNK1	Serine/threonine-protein kinase WNK1 OS=Homo sapiens OX=9606 GN=WNK1 PE=1 SV=2 - [WNK1_HUMAN]	5.37	10	12	15	2382	250.64	6.34131	1.0238	1.04718	1.04813	1.0397	0.963234	0.968033	0.978058	0.969775	1.07211	0.00152617
Q9UKX7	Nuclear pore complex protein Nup50	NUP50	Nuclear pore complex protein Nup50 OS=Homo sapiens OX=9606 GN=NUP50 PE=1 SV=2 - [NUP50_HUMAN]	18.59	9	9	12	468	50.1132	7.06396	0.979485	0.986933	0.988393	0.984937	1.01831	1.0075	1.00559	1.01047	0.974735	0.00612526
Q3MHD2	Protein LSM12 homolog	LSM12	Protein LSM12 homolog OS=Homo sapiens OX=9606 GN=LSM12 PE=1 SV=2 - [LSM12_HUMAN]	21.54	5	5	12	195	21.6871	7.73779	1.00177	0.958924	0.962595	0.97443	1.03748	1.06331	1.02094	1.04058	0.936432	0.0230104
Q9Y3Y2	Chromatin target of PRMT1 protein	CHTOP	Chromatin target of PRMT1 protein OS=Homo sapiens OX=9606 GN=CHTOP PE=1 SV=2 - [CHTOP_HUMAN]	20.16	4	4	9	248	26.3803	12.2349	1.16539	1.04908	1.1014	1.10529	0.995154	0.903838	0.897977	0.932323	1.18552	0.019848
Q14232	Translation initiation factor eIF-2B subunit alpha	EIF2B1	Translation initiation factor eIF-2B subunit alpha OS=Homo sapiens OX=9606 GN=EIF2B1 PE=1 SV=1 - [EI2BA_HUMAN]	23.61	6	6	8	305	33.6908	7.32764	0.87779	0.99182	0.97313	0.94758	1.10366	1.02303	1.07034	1.06568	0.889182	0.0494041
Q96F86	Enhancer of mRNA-decapping protein 3	EDC3	Enhancer of mRNA-decapping protein 3 OS=Homo sapiens OX=9606 GN=EDC3 PE=1 SV=1 - [EDC3_HUMAN]	12.4	6	6	11	508	56.0424	7.10791	1.00289	0.872937	0.931588	0.935805	1.07784	1.04515	1.0835	1.06883	0.875542	0.0279451
Q8N684	Cleavage and polyadenylation specificity factor subunit 7	CPSF7	Cleavage and polyadenylation specificity factor subunit 7 OS=Homo sapiens OX=9606 GN=CPSF7 PE=1 SV=1 - [CPSF7_HUMAN]	14.86	7	7	11	471	52.0183	8.00146	0.88921	1.00072	0.935517	0.941816	1.06379	1.09101	1.04086	1.06522	0.884151	0.0253127
Q96T51	RUN and FYVE domain-containing protein 1	RUFY1	RUN and FYVE domain-containing protein 1 OS=Homo sapiens OX=9606 GN=RUFY1 PE=1 SV=2 - [RUFY1_HUMAN]	13.84	9	10	10	708	79.7673	5.74463	1.04376	1.06023	1.06794	1.05731	0.975371	0.929343	0.973188	0.959301	1.10217	0.00412022
P51532	Transcription activator BRG1	SMARCA4	Transcription activator BRG1 OS=Homo sapiens OX=9606 GN=SMARCA4 PE=1 SV=2 - [SMCA4_HUMAN]	7.16	12	12	18	1647	184.53	7.88428	0.962613	0.974038	0.997401	0.978017	1.02442	1.03426	1.01075	1.02314	0.955898	0.021419
Q16795	NADH dehydrogenase [ubiquinone] 1 alpha subcomplex subunit 9, mitochondrial	NDUFA9	NADH dehydrogenase [ubiquinone] 1 alpha subcomplex subunit 9, mitochondrial OS=Homo sapiens OX=9606 GN=NDUFA9 PE=1 SV=2 - [NDUA9_HUMAN]	19.1	7	7	12	377	42.4826	9.80322	1.01403	1.02867	1.03095	1.02455	1.00678	0.984887	0.983827	0.991831	1.03299	0.0234153
P26440	Isovaleryl-CoA dehydrogenase, mitochondrial	IVD	Isovaleryl-CoA dehydrogenase, mitochondrial OS=Homo sapiens OX=9606 GN=IVD PE=1 SV=2 - [IVD_HUMAN]	15.26	7	7	11	426	46.6208	8.04541	0.953312	1.00504	0.962355	0.97357	1.04634	1.02507	1.02282	1.03141	0.943922	0.0304496
Q9BYT8	Neurolysin, mitochondrial	NLN	Neurolysin, mitochondrial OS=Homo sapiens OX=9606 GN=NLN PE=1 SV=1 - [NEUL_HUMAN]	12.22	8	8	13	704	80.5997	6.63916	0.921689	0.933667	0.927624	0.92766	1.02375	1.12726	1.07628	1.07576	0.862331	0.00791071
Q9NUM4	Transmembrane protein 106B	TMEM106B	Transmembrane protein 106B OS=Homo sapiens OX=9606 GN=TMEM106B PE=1 SV=2 - [T106B_HUMAN]	16.06	4	4	7	274	31.1076	6.99072	1.10156	1.13344	1.04367	1.09289	0.929187	0.936724	0.910486	0.925466	1.18091	0.00363514
Q96K49	Transmembrane protein 87B	TMEM87B	Transmembrane protein 87B OS=Homo sapiens OX=9606 GN=TMEM87B PE=1 SV=1 - [TM87B_HUMAN]	8.29	6	6	10	555	63.4947	7.44482	1.08399	1.03119	1.09474	1.06997	0.913998	1.00591	0.950232	0.956713	1.11838	0.0269096
Q9Y6I3	Epsin-1	EPN1	Epsin-1 OS=Homo sapiens OX=9606 GN=EPN1 PE=1 SV=2 - [EPN1_HUMAN]	10.59	5	6	7	576	60.2557	4.83057	1.02521	1.0297	1.07759	1.04416	0.987544	0.995157	0.950588	0.977763	1.06791	0.0376015
Q9BZK7	F-box-like/WD repeat-containing protein TBL1XR1	TBL1XR1	F-box-like/WD repeat-containing protein TBL1XR1 OS=Homo sapiens OX=9606 GN=TBL1XR1 PE=1 SV=1 - [TBL1R_HUMAN]	16.54	7	7	10	514	55.5601	5.5542	1.02138	1.0308	1.06519	1.03912	0.985455	0.960846	0.981657	0.975986	1.06469	0.0147105
Q96JY6	PDZ and LIM domain protein 2	PDLIM2	PDZ and LIM domain protein 2 OS=Homo sapiens OX=9606 GN=PDLIM2 PE=1 SV=1 - [PDLI2_HUMAN]	14.49	5	5	8	352	37.4357	8.71924	1.00504	0.927214	0.837398	0.923217	1.07455	1.10558	1.09392	1.09135	0.845943	0.0269732
Q9HCN8	Stromal cell-derived factor 2-like protein 1	SDF2L1	Stromal cell-derived factor 2-like protein 1 OS=Homo sapiens OX=9606 GN=SDF2L1 PE=1 SV=2 - [SDF2L_HUMAN]	30.77	6	6	10	221	23.5837	7.03467	1.10107	1.02987	1.02501	1.05198	0.980138	0.943526	0.958737	0.9608	1.0949	0.0271488
P48163	NADP-dependent malic enzyme	ME1	NADP-dependent malic enzyme OS=Homo sapiens OX=9606 GN=ME1 PE=1 SV=1 - [MAOX_HUMAN]	14.86	9	10	17	572	64.1091	6.12549	1.14441	1.01643	1.08445	1.08176	0.867971	0.953569	0.978183	0.933241	1.15915	0.0406966
P48634	Protein PRRC2A	PRRC2A	Protein PRRC2A OS=Homo sapiens OX=9606 GN=PRRC2A PE=1 SV=3 - [PRC2A_HUMAN]	6.35	9	13	19	2157	228.724	9.45166	1.04077	0.995279	1.01181	1.01595	0.958233	0.978124	0.97779	0.971382	1.04589	0.0397425
P42345	Serine/threonine-protein kinase mTOR	MTOR	Serine/threonine-protein kinase mTOR OS=Homo sapiens OX=9606 GN=MTOR PE=1 SV=1 - [MTOR_HUMAN]	3.18	9	9	12	2549	288.707	7.1665	1.00634	0.985757	1.05091	1.01434	0.91548	0.96255	0.954354	0.944128	1.07436	0.0435047
O14828	Secretory carrier-associated membrane protein 3	SCAMP3	Secretory carrier-associated membrane protein 3 OS=Homo sapiens OX=9606 GN=SCAMP3 PE=1 SV=3 - [SCAM3_HUMAN]	20.17	6	6	8	347	38.2623	7.63525	0.957728	0.935437	0.976313	0.956493	1.07264	1.10843	0.997405	1.05949	0.902785	0.0415175
P17612	cAMP-dependent protein kinase catalytic subunit alpha	PRKACA	cAMP-dependent protein kinase catalytic subunit alpha OS=Homo sapiens OX=9606 GN=PRKACA PE=1 SV=2 - [KAPCA_HUMAN]	22.22	4	9	16	351	40.564	8.79248	0.944743	0.941737	0.946114	0.944198	1.07442	1.01679	1.03711	1.04277	0.905471	0.00432754
Q86XZ4	Spermatogenesis-associated serine-rich protein 2	SPATS2	Spermatogenesis-associated serine-rich protein 2 OS=Homo sapiens OX=9606 GN=SPATS2 PE=1 SV=1 - [SPAS2_HUMAN]	17.61	8	10	13	545	59.5076	8.89502	1.14137	1.07737	1.04172	1.08682	0.950948	1.00362	0.910077	0.954881	1.13817	0.0294832
Q9NQT8	Kinesin-like protein KIF13B	KIF13B	Kinesin-like protein KIF13B OS=Homo sapiens OX=9606 GN=KIF13B PE=1 SV=2 - [KI13B_HUMAN]	7.83	13	15	20	1826	202.663	5.88428	1.14063	1.04845	1.05188	1.08032	0.910876	0.978137	0.943321	0.944111	1.14427	0.0191683
O00170	AH receptor-interacting protein	AIP	AH receptor-interacting protein OS=Homo sapiens OX=9606 GN=AIP PE=1 SV=2 - [AIP_HUMAN]	25.45	8	8	14	330	37.6121	6.29053	1.02804	1.04255	1.05288	1.04116	0.943326	0.941499	0.950059	0.944961	1.1018	0.000231361
Q12846	Syntaxin-4	STX4	Syntaxin-4 OS=Homo sapiens OX=9606 GN=STX4 PE=1 SV=2 - [STX4_HUMAN]	24.92	7	7	12	297	34.1589	6.27783	1.10518	1.03571	1.14788	1.09626	0.893604	0.991629	0.876457	0.920563	1.19085	0.0223558
Q14997	Proteasome activator complex subunit 4	PSME4	Proteasome activator complex subunit 4 OS=Homo sapiens OX=9606 GN=PSME4 PE=1 SV=2 - [PSME4_HUMAN]	3.64	7	7	8	1843	211.199	6.90283	1.07388	1.01182	1.00768	1.03112	0.951231	0.950618	0.969702	0.957184	1.07725	0.029529
Q8IYB3	Serine/arginine repetitive matrix protein 1	SRRM1	Serine/arginine repetitive matrix protein 1 OS=Homo sapiens OX=9606 GN=SRRM1 PE=1 SV=2 - [SRRM1_HUMAN]	7.63	7	7	15	904	102.274	11.8394	1.0894	1.07762	1.00612	1.05771	0.977513	0.898637	0.956882	0.944344	1.12005	0.0320924
P09496	Clathrin light chain A	CLTA	Clathrin light chain A OS=Homo sapiens OX=9606 GN=CLTA PE=1 SV=1 - [CLCA_HUMAN]	20.56	6	7	26	248	27.06	4.51318	1.16418	1.06397	1.01611	1.08142	0.959918	0.956112	0.931956	0.949329	1.13914	0.0411934
P28288	ATP-binding cassette sub-family D member 3	ABCD3	ATP-binding cassette sub-family D member 3 OS=Homo sapiens OX=9606 GN=ABCD3 PE=1 SV=1 - [ABCD3_HUMAN]	13.35	8	9	14	659	75.4276	9.36377	0.999152	1.03473	1.01342	1.01577	0.961488	0.965436	0.979008	0.968644	1.04865	0.0154039
O14497	AT-rich interactive domain-containing protein 1A	ARID1A	AT-rich interactive domain-containing protein 1A OS=Homo sapiens OX=9606 GN=ARID1A PE=1 SV=3 - [ARI1A_HUMAN]	3.89	8	8	8	2285	241.892	6.69775	0.962289	0.977199	1.01096	0.983483	1.05441	1.02613	1.02098	1.03384	0.951291	0.0470532
Q9H832	Ubiquitin-conjugating enzyme E2 Z	UBE2Z	Ubiquitin-conjugating enzyme E2 Z OS=Homo sapiens OX=9606 GN=UBE2Z PE=1 SV=2 - [UBE2Z_HUMAN]	18.64	8	8	11	354	38.1856	5.61768	0.914153	0.951692	0.91464	0.926829	1.05199	1.05837	1.08506	1.06514	0.870145	0.000993382
P17152	Transmembrane protein 11, mitochondrial	TMEM11	Transmembrane protein 11, mitochondrial OS=Homo sapiens OX=9606 GN=TMEM11 PE=1 SV=1 - [TMM11_HUMAN]	14.58	3	3	5	192	21.527	7.35693	1.05818	1.01717	1.02145	1.03227	0.964344	0.939536	0.993583	0.965821	1.0688	0.0308548
Q13505	Metaxin-1	MTX1	Metaxin-1 OS=Homo sapiens OX=9606 GN=MTX1 PE=1 SV=3 - [MTX1_HUMAN]	16.74	8	8	11	466	51.4306	9.78857	0.970371	0.96873	0.969923	0.969675	1.00756	1.0451	1.03458	1.02908	0.942273	0.00605255
O43681	ATPase ASNA1	ASNA1	ATPase ASNA1 OS=Homo sapiens OX=9606 GN=ASNA1 PE=1 SV=2 - [ASNA_HUMAN]	21.55	6	6	11	348	38.7674	4.90674	1.05081	1.08876	1.08267	1.07408	0.933759	0.958163	0.962588	0.951503	1.12882	0.00115791
P20020	Plasma membrane calcium-transporting ATPase 1	ATP2B1	Plasma membrane calcium-transporting ATPase 1 OS=Homo sapiens OX=9606 GN=ATP2B1 PE=1 SV=4 - [AT2B1_HUMAN]	5.08	3	6	8	1220	134.6	5.90967	1.04519	1.00067	1.10417	1.05001	0.901916	0.965609	0.945525	0.937683	1.11979	0.0337127
P49773	Histidine triad nucleotide-binding protein 1	HINT1	Histidine triad nucleotide-binding protein 1 OS=Homo sapiens OX=9606 GN=HINT1 PE=1 SV=2 - [HINT1_HUMAN]	33.33	4	4	12	126	13.7931	6.94678	1.04261	1.05824	1.04319	1.04801	0.969591	0.98675	0.944268	0.96687	1.08393	0.00371004
Q8NEB9	Phosphatidylinositol 3-kinase catalytic subunit type 3	PIK3C3	Phosphatidylinositol 3-kinase catalytic subunit type 3 OS=Homo sapiens OX=9606 GN=PIK3C3 PE=1 SV=1 - [PK3C3_HUMAN]	6.43	6	7	10	887	101.485	6.81494	1.00048	1.05387	1.08703	1.04713	0.934152	0.9815	0.978614	0.964755	1.08538	0.0492207
Q14118	Dystroglycan	DAG1	Dystroglycan OS=Homo sapiens OX=9606 GN=DAG1 PE=1 SV=2 - [DAG1_HUMAN]	4.92	4	4	8	895	97.3807	8.55811	0.983063	0.967715	0.882047	0.944275	1.0712	1.03156	1.06843	1.05706	0.893301	0.0292547
Q13405	39S ribosomal protein L49, mitochondrial	MRPL49	39S ribosomal protein L49, mitochondrial OS=Homo sapiens OX=9606 GN=MRPL49 PE=1 SV=1 - [RM49_HUMAN]	16.27	3	3	5	166	19.1859	9.45166	0.899132	0.980536	0.92502	0.934896	1.04387	1.06376	1.05238	1.05334	0.887558	0.0086717
Q96KP1	Exocyst complex component 2	EXOC2	Exocyst complex component 2 OS=Homo sapiens OX=9606 GN=EXOC2 PE=1 SV=1 - [EXOC2_HUMAN]	12.77	12	13	15	924	104	6.90283	1.0161	1.04371	1.08965	1.04982	0.960328	0.977097	0.962291	0.966572	1.08613	0.0196423
Q13136	Liprin-alpha-1	PPFIA1	Liprin-alpha-1 OS=Homo sapiens OX=9606 GN=PPFIA1 PE=1 SV=1 - [LIPA1_HUMAN]	8.15	11	12	16	1202	135.695	6.29053	1.052	1.03757	1.06635	1.05197	0.908386	0.952365	0.963994	0.941582	1.11724	0.00425217
Q9NYK5	39S ribosomal protein L39, mitochondrial	MRPL39	39S ribosomal protein L39, mitochondrial OS=Homo sapiens OX=9606 GN=MRPL39 PE=1 SV=3 - [RM39_HUMAN]	13.61	5	5	8	338	38.6867	7.6499	0.977973	0.987751	0.982402	0.982709	1.04399	1.00467	1.03612	1.02826	0.9557	0.0210048
O75569	Interferon-inducible double-stranded RNA-dependent protein kinase activator A	PRKRA	Interferon-inducible double-stranded RNA-dependent protein kinase activator A OS=Homo sapiens OX=9606 GN=PRKRA PE=1 SV=1 - [PRKRA_HUMAN]	21.09	6	6	8	313	34.3825	8.41162	0.849526	0.988653	0.929516	0.922565	1.08922	1.05744	1.06988	1.07218	0.860458	0.0224083
Q9NWB6	Arginine and glutamate-rich protein 1	ARGLU1	Arginine and glutamate-rich protein 1 OS=Homo sapiens OX=9606 GN=ARGLU1 PE=1 SV=1 - [ARGL1_HUMAN]	21.25	8	8	18	273	33.1968	10.3452	1.05004	1.08576	1.0182	1.05133	0.977246	0.94945	0.956404	0.961034	1.09396	0.0131139
Q86XL3	Ankyrin repeat and LEM domain-containing protein 2	ANKLE2	Ankyrin repeat and LEM domain-containing protein 2 OS=Homo sapiens OX=9606 GN=ANKLE2 PE=1 SV=4 - [ANKL2_HUMAN]	8.64	7	7	8	938	104.05	7.09326	1.20629	1.01616	1.09441	1.10562	0.924751	0.951705	0.919743	0.932066	1.18621	0.03636
Q9ULJ7	Ankyrin repeat domain-containing protein 50	ANKRD50	Ankyrin repeat domain-containing protein 50 OS=Homo sapiens OX=9606 GN=ANKRD50 PE=1 SV=4 - [ANR50_HUMAN]	3.92	5	5	7	1429	155.761	6.59521	0.938458	0.968092	0.871419	0.925989	1.05736	1.06312	1.07234	1.06428	0.870066	0.00877123
P14854	Cytochrome c oxidase subunit 6B1	COX6B1	Cytochrome c oxidase subunit 6B1 OS=Homo sapiens OX=9606 GN=COX6B1 PE=1 SV=2 - [CX6B1_HUMAN]	32.56	3	3	7	86	10.1857	7.04932	1.0927	1.08009	0.992438	1.05508	0.957513	0.892212	0.897623	0.915783	1.1521	0.0211854
Q9Y5L4	Mitochondrial import inner membrane translocase subunit Tim13	TIMM13	Mitochondrial import inner membrane translocase subunit Tim13 OS=Homo sapiens OX=9606 GN=TIMM13 PE=1 SV=1 - [TIM13_HUMAN]	47.37	3	3	6	95	10.493	8.17725	0.927626	0.925044	0.898699	0.917123	1.10536	1.07827	1.04618	1.0766	0.851868	0.0012035
Q9BY77	Polymerase delta-interacting protein 3	POLDIP3	Polymerase delta-interacting protein 3 OS=Homo sapiens OX=9606 GN=POLDIP3 PE=1 SV=2 - [PDIP3_HUMAN]	21.62	8	8	10	421	46.0605	9.99365	0.966333	0.948089	0.972715	0.962379	1.06313	1.04145	1.01312	1.03923	0.926048	0.00910648
Q9NQP4	Prefoldin subunit 4	PFDN4	Prefoldin subunit 4 OS=Homo sapiens OX=9606 GN=PFDN4 PE=1 SV=1 - [PFD4_HUMAN]	29.1	4	4	5	134	15.3046	4.52588	1.10777	1.00547	1.05809	1.05711	0.911188	0.988956	0.921723	0.940622	1.12384	0.0382961
P41236	Protein phosphatase inhibitor 2	PPP1R2	Protein phosphatase inhibitor 2 OS=Homo sapiens OX=9606 GN=PPP1R2 PE=1 SV=2 - [IPP2_HUMAN]	17.07	4	4	5	205	23.0009	4.7417	1.03849	1.06826	1.05737	1.05471	0.941088	0.987146	0.982995	0.97041	1.08687	0.00785559
P14543	Nidogen-1	NID1	Nidogen-1 OS=Homo sapiens OX=9606 GN=NID1 PE=1 SV=3 - [NID1_HUMAN]	8.26	11	11	13	1247	136.291	5.2876	1.14698	1.07466	1.04042	1.08735	0.967087	0.855846	0.962569	0.928501	1.17108	0.0297494
P01112	GTPase HRas	HRAS	GTPase HRas OS=Homo sapiens OX=9606 GN=HRAS PE=1 SV=1 - [RASH_HUMAN]	22.22	1	4	7	189	21.2846	5.31299	0.930468	0.976037	0.929802	0.945436	1.04779	1.00206	1.10315	1.051	0.899556	0.0328993
P20674	Cytochrome c oxidase subunit 5A, mitochondrial	COX5A	Cytochrome c oxidase subunit 5A, mitochondrial OS=Homo sapiens OX=9606 GN=COX5A PE=1 SV=2 - [COX5A_HUMAN]	26.67	5	5	8	150	16.7517	6.78564	1.05466	1.08505	1.04019	1.05997	0.96871	0.949981	0.922563	0.947085	1.11919	0.0038895
Q9P2K5	Myelin expression factor 2	MYEF2	Myelin expression factor 2 OS=Homo sapiens OX=9606 GN=MYEF2 PE=1 SV=3 - [MYEF2_HUMAN]	11.5	7	7	12	600	64.0805	8.74854	1.09581	1.05386	1.04545	1.06504	1.00953	0.936508	0.899096	0.948377	1.12301	0.0315843
Q7L523	Ras-related GTP-binding protein A	RRAGA	Ras-related GTP-binding protein A OS=Homo sapiens OX=9606 GN=RRAGA PE=1 SV=1 - [RRAGA_HUMAN]	14.7	5	5	9	313	36.5426	7.72314	1.07617	1.01524	1.05742	1.04961	0.991617	0.973428	0.954536	0.973194	1.07852	0.021845
Q99543	DnaJ homolog subfamily C member 2	DNAJC2	DnaJ homolog subfamily C member 2 OS=Homo sapiens OX=9606 GN=DNAJC2 PE=1 SV=4 - [DNJC2_HUMAN]	10.31	6	6	7	621	71.9516	8.70459	1.07285	1.04924	1.01644	1.04618	0.93783	0.99614	0.960521	0.96483	1.08431	0.0260229
Q6P2E9	Enhancer of mRNA-decapping protein 4	EDC4	Enhancer of mRNA-decapping protein 4 OS=Homo sapiens OX=9606 GN=EDC4 PE=1 SV=1 - [EDC4_HUMAN]	4.78	7	7	9	1401	151.567	5.85889	0.952455	0.968294	0.993148	0.971299	1.04473	1.03907	1.02931	1.0377	0.936012	0.00633733
P19404	NADH dehydrogenase [ubiquinone] flavoprotein 2, mitochondrial	NDUFV2	NADH dehydrogenase [ubiquinone] flavoprotein 2, mitochondrial OS=Homo sapiens OX=9606 GN=NDUFV2 PE=1 SV=2 - [NDUV2_HUMAN]	29.72	7	7	11	249	27.374	8.06006	0.929868	0.969744	0.975616	0.958409	1.05686	1.02559	1.04159	1.04135	0.920354	0.00811929
Q9NPH2	Inositol-3-phosphate synthase 1	ISYNA1	Inositol-3-phosphate synthase 1 OS=Homo sapiens OX=9606 GN=ISYNA1 PE=1 SV=1 - [INO1_HUMAN]	8.24	5	5	7	558	61.0291	5.75732	1.04418	1.06421	1.00943	1.03927	0.987931	0.931946	0.975461	0.965113	1.07684	0.0335534
P04424	Argininosuccinate lyase	ASL	Argininosuccinate lyase OS=Homo sapiens OX=9606 GN=ASL PE=1 SV=4 - [ARLY_HUMAN]	15.95	7	7	9	464	51.6253	6.48096	0.953234	0.916117	0.883912	0.917754	1.03971	1.09507	1.05323	1.06267	0.863634	0.00511681
Q8N5H3	Leucine repeat adapter protein 25	FAM89B	Leucine repeat adapter protein 25 OS=Homo sapiens OX=9606 GN=FAM89B PE=1 SV=2 - [LRA25_HUMAN]	11.64	2	2	4	189	20.1349	5.33838	0.875083	0.951173	0.931636	0.919297	1.08151	1.00166	1.05656	1.04658	0.878383	0.0178592
Q9NPA0	ER membrane protein complex subunit 7	EMC7	ER membrane protein complex subunit 7 OS=Homo sapiens OX=9606 GN=EMC7 PE=1 SV=1 - [EMC7_HUMAN]	19.01	5	5	5	242	26.4535	9.24658	0.937683	0.937763	0.94802	0.941156	1.01469	1.04128	1.06537	1.04045	0.904568	0.00272424
P30408	Transmembrane 4 L6 family member 1	TM4SF1	Transmembrane 4 L6 family member 1 OS=Homo sapiens OX=9606 GN=TM4SF1 PE=1 SV=1 - [T4S1_HUMAN]	4.46	1	1	8	202	21.6175	4.98291	0.985508	1.12992	1.13682	1.08408	0.897272	0.954051	0.929641	0.926988	1.16947	0.0391144
Q6P996	Pyridoxal-dependent decarboxylase domain-containing protein 1	PDXDC1	Pyridoxal-dependent decarboxylase domain-containing protein 1 OS=Homo sapiens OX=9606 GN=PDXDC1 PE=1 SV=2 - [PDXD1_HUMAN]	9.14	7	7	11	788	86.6523	5.37646	0.977263	0.966305	0.923449	0.955673	1.04662	1.00461	1.04982	1.03368	0.924532	0.0237105
P22570	NADPH:adrenodoxin oxidoreductase, mitochondrial	FDXR	NADPH:adrenodoxin oxidoreductase, mitochondrial OS=Homo sapiens OX=9606 GN=FDXR PE=1 SV=3 - [ADRO_HUMAN]	21.59	10	10	17	491	53.803	8.44092	0.96369	0.9422	0.962135	0.956008	1.01178	1.11017	1.02727	1.04974	0.910711	0.040225
P54709	Sodium/potassium-transporting ATPase subunit beta-3	ATP1B3	Sodium/potassium-transporting ATPase subunit beta-3 OS=Homo sapiens OX=9606 GN=ATP1B3 PE=1 SV=1 - [AT1B3_HUMAN]	20.43	7	7	14	279	31.4921	8.35303	0.979862	0.958407	0.869358	0.935876	1.08267	1.0717	1.06238	1.07225	0.872817	0.016514
Q4G0J3	La-related protein 7	LARP7	La-related protein 7 OS=Homo sapiens OX=9606 GN=LARP7 PE=1 SV=1 - [LARP7_HUMAN]	12.2	7	7	9	582	66.8574	9.5542	1.0463	1.04522	1.11514	1.06889	0.977153	0.896532	0.916744	0.930143	1.14916	0.0143424
Q14671	Pumilio homolog 1	PUM1	Pumilio homolog 1 OS=Homo sapiens OX=9606 GN=PUM1 PE=1 SV=3 - [PUM1_HUMAN]	10.88	9	14	18	1186	126.395	6.84424	0.944784	0.969126	0.987335	0.967081	1.03857	1.02408	1.02798	1.03021	0.938722	0.00844579
Q9P2X0	Dolichol-phosphate mannosyltransferase subunit 3	DPM3	Dolichol-phosphate mannosyltransferase subunit 3 OS=Homo sapiens OX=9606 GN=DPM3 PE=1 SV=2 - [DPM3_HUMAN]	23.91	2	2	7	92	10.0872	5.93506	1.05873	1.07512	1.06929	1.06771	0.915213	0.954216	0.895329	0.921586	1.15856	0.00123833
Q9UHR5	SAP30-binding protein	SAP30BP	SAP30-binding protein OS=Homo sapiens OX=9606 GN=SAP30BP PE=1 SV=1 - [S30BP_HUMAN]	11.36	3	3	4	308	33.8497	4.84326	1.03272	1.00403	1.04276	1.0265	0.961591	0.985045	0.986957	0.977864	1.04974	0.0265526
Q03001	Dystonin	DST	Dystonin OS=Homo sapiens OX=9606 GN=DST PE=1 SV=4 - [DYST_HUMAN]	1.66	10	15	24	7570	860.127	5.24951	0.975003	0.962822	0.966002	0.967942	1.03344	1.03465	0.997801	1.02196	0.94714	0.0128578
Q12849	G-rich sequence factor 1	GRSF1	G-rich sequence factor 1 OS=Homo sapiens OX=9606 GN=GRSF1 PE=1 SV=3 - [GRSF1_HUMAN]	16.25	8	8	11	480	53.0926	6.18896	0.95661	0.973448	0.913804	0.947954	1.01213	1.01874	1.0731	1.03465	0.916204	0.0297992
O15400	Syntaxin-7	STX7	Syntaxin-7 OS=Homo sapiens OX=9606 GN=STX7 PE=1 SV=4 - [STX7_HUMAN]	26.82	6	7	13	261	29.7973	5.5542	1.06176	1.04814	1.01955	1.04315	0.998759	0.978091	0.982086	0.986312	1.05763	0.0151863
Q96M27	Protein PRRC1	PRRC1	Protein PRRC1 OS=Homo sapiens OX=9606 GN=PRRC1 PE=1 SV=1 - [PRRC1_HUMAN]	13.03	6	6	9	445	46.6718	5.8335	0.923616	0.932889	0.954119	0.936875	1.09609	1.03022	1.02894	1.05175	0.890779	0.0086605
Q9Y4K4	Mitogen-activated protein kinase kinase kinase kinase 5	MAP4K5	Mitogen-activated protein kinase kinase kinase kinase 5 OS=Homo sapiens OX=9606 GN=MAP4K5 PE=1 SV=2 - [M4K5_HUMAN]	6.86	4	5	6	846	94.9634	7.82568	0.97872	0.932422	1.00626	0.972468	1.04067	1.05494	1.1049	1.06684	0.911542	0.0313837
Q8ND24	RING finger protein 214	RNF214	RING finger protein 214 OS=Homo sapiens OX=9606 GN=RNF214 PE=1 SV=2 - [RN214_HUMAN]	14.08	10	11	16	703	77.6187	6.94678	1.04612	1.05593	1.04289	1.04831	0.983136	0.952746	0.916044	0.950642	1.10274	0.00784038
Q9Y315	Deoxyribose-phosphate aldolase	DERA	Deoxyribose-phosphate aldolase OS=Homo sapiens OX=9606 GN=DERA PE=1 SV=2 - [DEOC_HUMAN]	15.72	4	4	5	318	35.2085	8.93896	0.935452	1.00365	0.933952	0.957685	1.04939	1.03768	1.03183	1.03963	0.921178	0.0253926
Q13546	Receptor-interacting serine/threonine-protein kinase 1	RIPK1	Receptor-interacting serine/threonine-protein kinase 1 OS=Homo sapiens OX=9606 GN=RIPK1 PE=1 SV=3 - [RIPK1_HUMAN]	8.05	5	5	6	671	75.8826	6.32861	1.10312	1.06599	1.07072	1.07994	0.928288	0.934212	0.90885	0.923783	1.16904	0.000363229
Q9Y5Q0	Fatty acid desaturase 3	FADS3	Fatty acid desaturase 3 OS=Homo sapiens OX=9606 GN=FADS3 PE=1 SV=1 - [FADS3_HUMAN]	11.01	5	5	11	445	51.1122	7.76709	1.10194	1.01949	1.05096	1.05746	1.0067	0.969001	0.970166	0.981957	1.07689	0.0490958
Q9NT62	Ubiquitin-like-conjugating enzyme ATG3	ATG3	Ubiquitin-like-conjugating enzyme ATG3 OS=Homo sapiens OX=9606 GN=ATG3 PE=1 SV=1 - [ATG3_HUMAN]	14.65	7	7	12	314	35.8415	4.7417	1.10258	1.0349	1.11725	1.08491	0.93569	0.954321	0.935317	0.941776	1.15198	0.00540428
Q9UHQ9	NADH-cytochrome b5 reductase 1	CYB5R1	NADH-cytochrome b5 reductase 1 OS=Homo sapiens OX=9606 GN=CYB5R1 PE=1 SV=1 - [NB5R1_HUMAN]	17.38	7	7	9	305	34.0732	9.37842	1.05839	1.06993	1.06105	1.06312	0.97487	0.992391	0.923133	0.963465	1.10344	0.00912136
P13807	Glycogen [starch] synthase, muscle	GYS1	Glycogen [starch] synthase, muscle OS=Homo sapiens OX=9606 GN=GYS1 PE=1 SV=2 - [GYS1_HUMAN]	10.85	9	9	16	737	83.7325	6.17627	1.08015	1	1.06881	1.04965	0.980589	0.959367	0.958626	0.966194	1.08638	0.0328044
Q9Y5U9	Immediate early response 3-interacting protein 1	IER3IP1	Immediate early response 3-interacting protein 1 OS=Homo sapiens OX=9606 GN=IER3IP1 PE=1 SV=1 - [IR3IP_HUMAN]	34.15	2	2	3	82	8.96294	8.22119	0.892513	0.924634	0.994387	0.937178	1.0925	1.05226	1.05684	1.0672	0.878166	0.0163685
Q9Y2T2	AP-3 complex subunit mu-1	AP3M1	AP-3 complex subunit mu-1 OS=Homo sapiens OX=9606 GN=AP3M1 PE=1 SV=1 - [AP3M1_HUMAN]	10.77	5	5	8	418	46.9093	6.93213	1.04954	1.04362	1.03392	1.04236	0.953755	0.939449	0.995741	0.962981	1.08243	0.010519
Q9Y6K9	NF-kappa-B essential modulator	IKBKG	NF-kappa-B essential modulator OS=Homo sapiens OX=9606 GN=IKBKG PE=1 SV=2 - [NEMO_HUMAN]	17.42	7	8	11	419	48.1674	5.70654	0.918991	0.976104	0.941441	0.945512	1.02984	1.08779	1.02829	1.04864	0.901655	0.0159127
Q15276	Rab GTPase-binding effector protein 1	RABEP1	Rab GTPase-binding effector protein 1 OS=Homo sapiens OX=9606 GN=RABEP1 PE=1 SV=2 - [RABE1_HUMAN]	13.46	11	12	14	862	99.2294	5.0083	1.05508	1.06958	1.01778	1.04748	0.952416	1.00943	0.975259	0.979034	1.06991	0.0390307
Q15418	Ribosomal protein S6 kinase alpha-1	RPS6KA1	Ribosomal protein S6 kinase alpha-1 OS=Homo sapiens OX=9606 GN=RPS6KA1 PE=1 SV=2 - [KS6A1_HUMAN]	8.71	2	6	11	735	82.6708	7.82568	1.12336	1.03115	1.10147	1.08532	0.935205	0.866462	0.937558	0.913075	1.18865	0.00899918
Q96HQ2	CDKN2AIP N-terminal-like protein	CDKN2AIPNL	CDKN2AIP N-terminal-like protein OS=Homo sapiens OX=9606 GN=CDKN2AIPNL PE=1 SV=1 - [C2AIL_HUMAN]	35.34	4	4	5	116	13.1874	4.99561	1.09181	1.02063	1.02534	1.04593	0.952308	0.962704	0.993678	0.969563	1.07876	0.0431156
Q9NR46	Endophilin-B2	SH3GLB2	Endophilin-B2 OS=Homo sapiens OX=9606 GN=SH3GLB2 PE=1 SV=1 - [SHLB2_HUMAN]	17.22	6	7	9	395	43.9466	5.98584	0.909439	0.977748	0.960578	0.949255	1.01166	1.01499	1.01905	1.01523	0.935012	0.0329424
Q9HD42	Charged multivesicular body protein 1a	CHMP1A	Charged multivesicular body protein 1a OS=Homo sapiens OX=9606 GN=CHMP1A PE=1 SV=1 - [CHM1A_HUMAN]	26.53	6	7	12	196	21.6892	8.06006	1.09528	1.03361	1.05612	1.06167	0.982948	0.950664	0.927784	0.953798	1.1131	0.0110176
Q8NFH5	Nucleoporin NUP35	NUP35	Nucleoporin NUP35 OS=Homo sapiens OX=9606 GN=NUP35 PE=1 SV=1 - [NUP35_HUMAN]	18.1	5	5	7	326	34.7515	9.08545	0.954934	0.98723	0.91635	0.952838	1.04307	1.01359	1.04536	1.03401	0.921501	0.0239152
Q9ULX6	A-kinase anchor protein 8-like	AKAP8L	A-kinase anchor protein 8-like OS=Homo sapiens OX=9606 GN=AKAP8L PE=1 SV=4 - [AKP8L_HUMAN]	6.19	4	4	5	646	71.5947	5.04639	1.10204	1.08407	1.02611	1.07074	0.980022	0.881812	0.949687	0.937174	1.14252	0.0225279
Q9BZL6	Serine/threonine-protein kinase D2	PRKD2	Serine/threonine-protein kinase D2 OS=Homo sapiens OX=9606 GN=PRKD2 PE=1 SV=3 - [KPCD2_HUMAN]	9.68	5	6	9	878	96.6607	6.84424	1.1143	1.07718	1.08762	1.09304	0.932916	0.902434	0.95903	0.93146	1.17346	0.00121314
Q99442	Translocation protein SEC62	SEC62	Translocation protein SEC62 OS=Homo sapiens OX=9606 GN=SEC62 PE=1 SV=1 - [SEC62_HUMAN]	15.79	7	7	11	399	45.8331	7.12256	1.10244	1.06605	1.01306	1.06052	0.986322	0.931904	0.944155	0.954127	1.1115	0.0257941
O95758	Polypyrimidine tract-binding protein 3	PTBP3	Polypyrimidine tract-binding protein 3 OS=Homo sapiens OX=9606 GN=PTBP3 PE=1 SV=2 - [PTBP3_HUMAN]	6.7	1	4	10	552	59.6521	9.0415	1.06518	1.02675	1.15452	1.08215	0.936479	0.942529	0.938181	0.939063	1.15237	0.0194988
Q9Y320	Thioredoxin-related transmembrane protein 2	TMX2	Thioredoxin-related transmembrane protein 2 OS=Homo sapiens OX=9606 GN=TMX2 PE=1 SV=1 - [TMX2_HUMAN]	13.85	5	5	5	296	34.0156	8.68994	0.943501	0.910482	0.905683	0.919889	1.05884	1.06718	1.09455	1.07352	0.856888	0.000665519
P30038	Delta-1-pyrroline-5-carboxylate dehydrogenase, mitochondrial	ALDH4A1	Delta-1-pyrroline-5-carboxylate dehydrogenase, mitochondrial OS=Homo sapiens OX=9606 GN=ALDH4A1 PE=1 SV=3 - [AL4A1_HUMAN]	17.23	11	11	18	563	61.6806	8.07471	1.00094	1.05301	1.07316	1.04237	0.987122	0.980745	0.938496	0.968787	1.07595	0.0493304
Q8TD55	Pleckstrin homology domain-containing family O member 2	PLEKHO2	Pleckstrin homology domain-containing family O member 2 OS=Homo sapiens OX=9606 GN=PLEKHO2 PE=1 SV=1 - [PKHO2_HUMAN]	11.02	6	6	10	490	53.3171	5.42725	1.00341	1.05538	1.09481	1.0512	0.92604	0.985456	0.943499	0.951665	1.10459	0.0351888
Q96K76	Ubiquitin carboxyl-terminal hydrolase 47	USP47	Ubiquitin carboxyl-terminal hydrolase 47 OS=Homo sapiens OX=9606 GN=USP47 PE=1 SV=3 - [UBP47_HUMAN]	8	9	9	11	1375	157.212	5.08447	0.961239	0.989759	0.924694	0.958564	1.02831	1.04041	1.03048	1.03306	0.927885	0.0178236
Q86YR5	G-protein-signaling modulator 1	GPSM1	G-protein-signaling modulator 1 OS=Homo sapiens OX=9606 GN=GPSM1 PE=1 SV=2 - [GPSM1_HUMAN]	6.52	5	5	7	675	74.4642	6.53662	0.854444	0.922046	0.983569	0.92002	1.04912	1.03647	1.13155	1.07238	0.857921	0.033166
Q04323	UBX domain-containing protein 1	UBXN1	UBX domain-containing protein 1 OS=Homo sapiens OX=9606 GN=UBXN1 PE=1 SV=2 - [UBXN1_HUMAN]	23.23	7	7	11	297	33.3049	5.24951	1.05194	1.05017	1.05271	1.05161	0.951086	0.925232	0.909817	0.928712	1.13233	0.000522943
P43307	Translocon-associated protein subunit alpha	SSR1	Translocon-associated protein subunit alpha OS=Homo sapiens OX=9606 GN=SSR1 PE=1 SV=3 - [SSRA_HUMAN]	6.64	2	2	5	286	32.2153	4.48779	1.03336	1.02372	1.02024	1.02577	0.976179	0.982919	1.01394	0.991013	1.03507	0.0472324
Q86UK7	E3 ubiquitin-protein ligase ZNF598	ZNF598	E3 ubiquitin-protein ligase ZNF598 OS=Homo sapiens OX=9606 GN=ZNF598 PE=1 SV=1 - [ZN598_HUMAN]	8.19	7	7	9	904	98.5752	8.39697	0.998682	0.956054	0.893776	0.949504	1.05076	1.07043	1.02921	1.05013	0.904174	0.0370377
Q13393	Phospholipase D1	PLD1	Phospholipase D1 OS=Homo sapiens OX=9606 GN=PLD1 PE=1 SV=1 - [PLD1_HUMAN]	14.43	17	17	28	1074	124.106	8.77783	1.08334	1.05219	1.14325	1.09293	0.934531	0.955103	0.927959	0.939198	1.16368	0.00532426
Q9UQ88	Cyclin-dependent kinase 11A	CDK11A	Cyclin-dependent kinase 11A OS=Homo sapiens OX=9606 GN=CDK11A PE=1 SV=4 - [CD11A_HUMAN]	6.9	6	6	8	783	91.3055	5.36377	1.13452	1.05514	1.02913	1.07293	0.978266	0.989386	0.970264	0.979305	1.0956	0.0436979
Q9Y6B6	GTP-binding protein SAR1b	SAR1B	GTP-binding protein SAR1b OS=Homo sapiens OX=9606 GN=SAR1B PE=1 SV=1 - [SAR1B_HUMAN]	22.22	1	5	9	198	22.3955	6.11279	1.07947	1.02967	1.10388	1.07101	0.949102	0.985343	0.917865	0.95077	1.12646	0.0147633
P23786	Carnitine O-palmitoyltransferase 2, mitochondrial	CPT2	Carnitine O-palmitoyltransferase 2, mitochondrial OS=Homo sapiens OX=9606 GN=CPT2 PE=1 SV=2 - [CPT2_HUMAN]	10.33	7	7	8	658	73.7304	8.17725	1.14274	1.01597	1.0872	1.08197	0.927211	0.981233	0.8865	0.931648	1.16135	0.0304648
Q9BY43	Charged multivesicular body protein 4a	CHMP4A	Charged multivesicular body protein 4a OS=Homo sapiens OX=9606 GN=CHMP4A PE=1 SV=3 - [CHM4A_HUMAN]	19.37	3	4	8	222	25.0828	4.70361	1.04594	1.01509	1.09515	1.05206	0.995462	0.980272	0.939034	0.971589	1.08282	0.0489514
Q9UEW8	STE20/SPS1-related proline-alanine-rich protein kinase	STK39	STE20/SPS1-related proline-alanine-rich protein kinase OS=Homo sapiens OX=9606 GN=STK39 PE=1 SV=3 - [STK39_HUMAN]	9.91	4	6	7	545	59.4365	6.29053	0.888755	0.930665	0.970054	0.929825	1.0122	1.05459	1.0774	1.04806	0.887186	0.0174411
P42229	Signal transducer and activator of transcription 5A	STAT5A	Signal transducer and activator of transcription 5A OS=Homo sapiens OX=9606 GN=STAT5A PE=1 SV=1 - [STA5A_HUMAN]	8.82	8	8	13	794	90.5903	6.39209	1.08272	1.01919	1.14601	1.08264	0.92638	0.9467	0.97608	0.94972	1.13996	0.0278354
Q9BXI6	TBC1 domain family member 10A	TBC1D10A	TBC1 domain family member 10A OS=Homo sapiens OX=9606 GN=TBC1D10A PE=1 SV=1 - [TB10A_HUMAN]	5.51	3	3	4	508	57.0813	8.44092	1.07026	1.05582	1.07458	1.06689	0.938043	0.945281	0.924056	0.935793	1.14009	9.95338e-05
Q5JSZ5	Protein PRRC2B	PRRC2B	Protein PRRC2B OS=Homo sapiens OX=9606 GN=PRRC2B PE=1 SV=2 - [PRC2B_HUMAN]	2.38	3	5	8	2229	242.817	8.33838	0.916591	0.877868	0.950206	0.914888	1.09533	1.14475	1.05077	1.09695	0.834031	0.00602714
Q15813	Tubulin-specific chaperone E	TBCE	Tubulin-specific chaperone E OS=Homo sapiens OX=9606 GN=TBCE PE=1 SV=1 - [TBCE_HUMAN]	11.95	6	7	11	527	59.309	6.75635	1.2128	1.06663	1.06677	1.1154	0.894291	0.989966	0.915523	0.93326	1.19516	0.0324876
Q00587	Cdc42 effector protein 1	CDC42EP1	Cdc42 effector protein 1 OS=Homo sapiens OX=9606 GN=CDC42EP1 PE=1 SV=1 - [BORG5_HUMAN]	7.67	3	3	5	391	40.27	7.15186	0.953177	0.857219	0.95694	0.922445	1.08574	1.09146	1.06758	1.08159	0.852859	0.00888807
Q99417	c-Myc-binding protein	MYCBP	c-Myc-binding protein OS=Homo sapiens OX=9606 GN=MYCBP PE=1 SV=3 - [MYCBP_HUMAN]	27.18	3	3	5	103	11.9593	5.90967	1.02736	1.1061	1.03804	1.05717	0.951866	0.969263	0.963329	0.961486	1.09951	0.0191163
O15091	Mitochondrial ribonuclease P catalytic subunit	KIAA0391	Mitochondrial ribonuclease P catalytic subunit OS=Homo sapiens OX=9606 GN=KIAA0391 PE=1 SV=2 - [MRPP3_HUMAN]	4.46	3	3	4	583	67.2725	8.77783	0.971885	0.943257	0.987389	0.96751	1.04517	1.01065	1.0569	1.03758	0.932472	0.0209457
P51397	Death-associated protein 1	DAP	Death-associated protein 1 OS=Homo sapiens OX=9606 GN=DAP PE=1 SV=3 - [DAP1_HUMAN]	46.08	4	4	13	102	11.1577	9.31982	0.930147	0.979179	0.915573	0.941633	1.07065	1.08158	1.05291	1.06838	0.881365	0.00378266
Q9BXF6	Rab11 family-interacting protein 5	RAB11FIP5	Rab11 family-interacting protein 5 OS=Homo sapiens OX=9606 GN=RAB11FIP5 PE=1 SV=1 - [RFIP5_HUMAN]	10.57	7	7	10	653	70.372	9.23193	0.966282	0.946067	0.987129	0.966493	1.01223	1.00759	1.00796	1.00926	0.957626	0.0231775
Q7L099	Protein RUFY3	RUFY3	Protein RUFY3 OS=Homo sapiens OX=9606 GN=RUFY3 PE=1 SV=1 - [RUFY3_HUMAN]	5.54	3	3	3	469	52.9311	5.49072	1.03487	1.03279	1.05172	1.03979	0.897021	0.992499	0.860517	0.916679	1.1343	0.0364592
Q7L5D6	Golgi to ER traffic protein 4 homolog	GET4	Golgi to ER traffic protein 4 homolog OS=Homo sapiens OX=9606 GN=GET4 PE=1 SV=1 - [GET4_HUMAN]	13.46	5	5	8	327	36.481	5.41455	1.01264	0.949545	0.960245	0.974145	1.01947	1.04664	1.05617	1.04076	0.935995	0.0408937
Q96BP3	Peptidylprolyl isomerase domain and WD repeat-containing protein 1	PPWD1	Peptidylprolyl isomerase domain and WD repeat-containing protein 1 OS=Homo sapiens OX=9606 GN=PPWD1 PE=1 SV=1 - [PPWD1_HUMAN]	8.82	7	7	9	646	73.5279	7.15186	1.03023	1.02972	1.02343	1.02779	0.99387	0.960784	0.975866	0.97684	1.05216	0.00654289
Q96KA5	Cleft lip and palate transmembrane protein 1-like protein	CLPTM1L	Cleft lip and palate transmembrane protein 1-like protein OS=Homo sapiens OX=9606 GN=CLPTM1L PE=1 SV=1 - [CLP1L_HUMAN]	5.76	4	4	5	538	62.189	8.55811	1.14194	1.05438	1.07425	1.09019	0.975763	0.947074	0.919958	0.947598	1.15048	0.0100538
Q9Y2H0	Disks large-associated protein 4	DLGAP4	Disks large-associated protein 4 OS=Homo sapiens OX=9606 GN=DLGAP4 PE=1 SV=3 - [DLGP4_HUMAN]	2.72	3	3	6	992	107.945	7.07861	1.06687	1.09167	1.06323	1.07392	0.918448	0.925479	0.881714	0.908547	1.18202	0.000524712
O43150	Arf-GAP with SH3 domain, ANK repeat and PH domain-containing protein 2	ASAP2	Arf-GAP with SH3 domain, ANK repeat and PH domain-containing protein 2 OS=Homo sapiens OX=9606 GN=ASAP2 PE=1 SV=3 - [ASAP2_HUMAN]	6.26	7	8	13	1006	111.581	6.68311	0.917015	0.931985	0.970593	0.939864	1.03064	1.024	0.980552	1.01173	0.928966	0.03261
P30046	D-dopachrome decarboxylase	DDT	D-dopachrome decarboxylase OS=Homo sapiens OX=9606 GN=DDT PE=1 SV=3 - [DOPD_HUMAN]	40.68	5	5	10	118	12.7037	7.29834	1.01907	1.07668	1.02936	1.0417	0.972895	0.954075	0.983473	0.970148	1.07376	0.0221633
Q05397	Focal adhesion kinase 1	PTK2	Focal adhesion kinase 1 OS=Homo sapiens OX=9606 GN=PTK2 PE=1 SV=2 - [FAK1_HUMAN]	7.13	9	9	17	1052	119.157	6.62451	1.08277	1.11515	1.05058	1.08283	0.957829	0.921693	0.963402	0.947641	1.14266	0.00403409
Q9BWU0	Kanadaptin	SLC4A1AP	Kanadaptin OS=Homo sapiens OX=9606 GN=SLC4A1AP PE=1 SV=1 - [NADAP_HUMAN]	12.94	11	11	12	796	88.759	5.18604	1.04117	1.04503	1.1196	1.0686	0.956277	0.93305	0.952549	0.947292	1.12806	0.0102303
Q9P2Y5	UV radiation resistance-associated gene protein	UVRAG	UV radiation resistance-associated gene protein OS=Homo sapiens OX=9606 GN=UVRAG PE=1 SV=1 - [UVRAG_HUMAN]	6.72	5	5	8	699	78.1022	8.29443	1.00247	1.06397	1.03653	1.03432	0.972113	0.966847	0.972254	0.970405	1.06587	0.0232614
Q8TDN6	Ribosome biogenesis protein BRX1 homolog	BRIX1	Ribosome biogenesis protein BRX1 homolog OS=Homo sapiens OX=9606 GN=BRIX1 PE=1 SV=2 - [BRX1_HUMAN]	22.38	7	7	9	353	41.3749	9.92041	1.0386	1.01542	1.04396	1.03266	0.978434	0.973961	0.994383	0.982259	1.05131	0.00932673
Q9BV81	ER membrane protein complex subunit 6	EMC6	ER membrane protein complex subunit 6 OS=Homo sapiens OX=9606 GN=EMC6 PE=1 SV=1 - [EMC6_HUMAN]	9.09	1	1	3	110	12.0095	10.0669	0.966443	0.912399	0.907156	0.928666	1.04124	1.109	1.0773	1.07585	0.863196	0.00568449
O95149	Snurportin-1	SNUPN	Snurportin-1 OS=Homo sapiens OX=9606 GN=SNUPN PE=1 SV=1 - [SPN1_HUMAN]	9.17	4	4	5	360	41.1162	6.63916	1.05832	1.09143	1.0399	1.06322	0.980476	0.953905	0.913621	0.949334	1.11996	0.00980499
Q14139	Ubiquitin conjugation factor E4 A	UBE4A	Ubiquitin conjugation factor E4 A OS=Homo sapiens OX=9606 GN=UBE4A PE=1 SV=2 - [UBE4A_HUMAN]	3.66	4	4	6	1066	122.482	5.23682	1.02413	1.02934	1.01432	1.02259	0.967701	0.976405	0.986901	0.977003	1.04666	0.00299951
Q9Y3B4	Splicing factor 3B subunit 6	SF3B6	Splicing factor 3B subunit 6 OS=Homo sapiens OX=9606 GN=SF3B6 PE=1 SV=1 - [SF3B6_HUMAN]	41.6	5	5	8	125	14.5756	9.37842	1.08736	1.04868	1.00981	1.04861	0.964791	0.949159	0.961774	0.958575	1.09393	0.0170595
Q9NZL4	Hsp70-binding protein 1	HSPBP1	Hsp70-binding protein 1 OS=Homo sapiens OX=9606 GN=HSPBP1 PE=1 SV=2 - [HPBP1_HUMAN]	8.64	3	3	4	359	39.2775	5.21143	1.05256	1.04002	1.06216	1.05158	0.930041	0.941933	0.999314	0.957096	1.09872	0.0133499
Q9BY32	Inosine triphosphate pyrophosphatase	ITPA	Inosine triphosphate pyrophosphatase OS=Homo sapiens OX=9606 GN=ITPA PE=1 SV=2 - [ITPA_HUMAN]	24.74	4	4	5	194	21.4319	5.65576	1.1421	1.03773	1.04749	1.07577	0.926961	0.886204	0.938143	0.917103	1.17301	0.012571
Q13042	Cell division cycle protein 16 homolog	CDC16	Cell division cycle protein 16 homolog OS=Homo sapiens OX=9606 GN=CDC16 PE=1 SV=2 - [CDC16_HUMAN]	9.19	7	7	10	620	71.6095	5.84619	0.9173	0.975437	0.962971	0.951903	1.00813	1.0299	1.04066	1.02623	0.927572	0.0208601
Q93050	V-type proton ATPase 116 kDa subunit a isoform 1	ATP6V0A1	V-type proton ATPase 116 kDa subunit a isoform 1 OS=Homo sapiens OX=9606 GN=ATP6V0A1 PE=1 SV=3 - [VPP1_HUMAN]	8.96	7	8	8	837	96.3501	6.43018	1.05508	1.02412	1.03798	1.03906	0.971356	0.974916	1.00573	0.984	1.05595	0.0175338
P57105	Synaptojanin-2-binding protein	SYNJ2BP	Synaptojanin-2-binding protein OS=Homo sapiens OX=9606 GN=SYNJ2BP PE=1 SV=2 - [SYJ2B_HUMAN]	8.28	1	1	4	145	15.9182	6.30322	1.14812	1.04784	1.04554	1.0805	0.934766	0.945882	0.926234	0.935627	1.15484	0.0134262
Q7Z2T5	TRMT1-like protein	TRMT1L	TRMT1-like protein OS=Homo sapiens OX=9606 GN=TRMT1L PE=1 SV=2 - [TRM1L_HUMAN]	11.73	9	9	9	733	81.6952	7.88428	1.0473	1.02967	1.11315	1.06337	0.908941	0.973713	0.933792	0.938815	1.13268	0.0170092
O95602	DNA-directed RNA polymerase I subunit RPA1	POLR1A	DNA-directed RNA polymerase I subunit RPA1 OS=Homo sapiens OX=9606 GN=POLR1A PE=1 SV=2 - [RPA1_HUMAN]	4.88	9	9	13	1720	194.687	7.03467	0.965541	0.941147	0.957423	0.954704	1.05388	0.977314	1.0421	1.02443	0.931936	0.0485709
Q9BV68	E3 ubiquitin-protein ligase RNF126	RNF126	E3 ubiquitin-protein ligase RNF126 OS=Homo sapiens OX=9606 GN=RNF126 PE=1 SV=2 - [RN126_HUMAN]	7.4	2	2	2	311	33.8403	5.46533	0.980233	0.93568	0.961439	0.959117	1.07662	1.0957	0.994597	1.05564	0.908566	0.0453279
Q15814	Tubulin-specific chaperone C	TBCC	Tubulin-specific chaperone C OS=Homo sapiens OX=9606 GN=TBCC PE=1 SV=2 - [TBCC_HUMAN]	14.74	6	7	10	346	39.2238	5.70654	1.00335	1.03538	1.03712	1.02528	0.995919	0.980543	0.966175	0.980879	1.04527	0.0333562
P48730	Casein kinase I isoform delta	CSNK1D	Casein kinase I isoform delta OS=Homo sapiens OX=9606 GN=CSNK1D PE=1 SV=2 - [KC1D_HUMAN]	12.29	4	5	6	415	47.3002	9.74463	0.913505	0.920219	0.96978	0.934501	1.07073	1.02111	1.02766	1.03983	0.898704	0.0111379
Q8IY17	Neuropathy target esterase	PNPLA6	Neuropathy target esterase OS=Homo sapiens OX=9606 GN=PNPLA6 PE=1 SV=3 - [PLPL6_HUMAN]	5.82	10	10	12	1375	150.859	7.73779	1.03456	1.10875	1.12932	1.09088	0.898226	0.931205	0.920707	0.916713	1.18999	0.00458261
Q9Y2X7	ARF GTPase-activating protein GIT1	GIT1	ARF GTPase-activating protein GIT1 OS=Homo sapiens OX=9606 GN=GIT1 PE=1 SV=2 - [GIT1_HUMAN]	12.88	7	10	13	761	84.2888	6.80029	0.940322	0.957949	0.920706	0.939659	1.06361	1.02235	1.13844	1.0748	0.874267	0.0192376
O75607	Nucleoplasmin-3	NPM3	Nucleoplasmin-3 OS=Homo sapiens OX=9606 GN=NPM3 PE=1 SV=3 - [NPM3_HUMAN]	10.67	2	2	3	178	19.3314	4.62744	0.904531	0.993671	0.93438	0.944194	1.05147	1.04891	1.02877	1.04305	0.905225	0.0219737
Q6WCQ1	Myosin phosphatase Rho-interacting protein	MPRIP	Myosin phosphatase Rho-interacting protein OS=Homo sapiens OX=9606 GN=MPRIP PE=1 SV=3 - [MPRIP_HUMAN]	10.54	7	8	9	1025	116.461	6.21436	0.904052	0.951856	0.960906	0.938938	1.03497	1.02866	1.07201	1.04521	0.898323	0.00876172
P11171	Protein 4.1	EPB41	Protein 4.1 OS=Homo sapiens OX=9606 GN=EPB41 PE=1 SV=4 - [41_HUMAN]	4.17	2	4	6	864	96.9573	5.57959	1.02913	1.05796	1.10656	1.06455	0.989289	0.925037	0.985668	0.966664	1.10126	0.03339
O75179	Ankyrin repeat domain-containing protein 17	ANKRD17	Ankyrin repeat domain-containing protein 17 OS=Homo sapiens OX=9606 GN=ANKRD17 PE=1 SV=3 - [ANR17_HUMAN]	2.5	5	8	10	2603	274.088	6.52197	1.02556	1.02447	0.998196	1.01607	0.990519	0.940129	0.967787	0.966145	1.05168	0.0432198
Q8WWC4	m-AAA protease-interacting protein 1, mitochondrial	MAIP1	m-AAA protease-interacting protein 1, mitochondrial OS=Homo sapiens OX=9606 GN=MAIP1 PE=1 SV=1 - [MAIP1_HUMAN]	18.21	6	6	10	291	32.524	9.17334	1.05412	1.0564	1.03616	1.04889	0.968994	0.973425	0.972061	0.971493	1.07967	0.000290437
P82673	28S ribosomal protein S35, mitochondrial	MRPS35	28S ribosomal protein S35, mitochondrial OS=Homo sapiens OX=9606 GN=MRPS35 PE=1 SV=1 - [RT35_HUMAN]	15.17	5	5	6	323	36.8211	8.23584	0.990021	1.01747	1.03448	1.01399	0.945642	0.953541	0.973942	0.957708	1.05877	0.0219293
P62341	Thioredoxin reductase-like selenoprotein T	SELENOT	Thioredoxin reductase-like selenoprotein T OS=Homo sapiens OX=9606 GN=SELENOT PE=1 SV=2 - [SELT_HUMAN]	11.28	2	2	4	195	22.3103	8.60205	1.043	1.018	1.12168	1.0609	0.968206	0.884045	0.929088	0.927113	1.1443	0.0277956
Q9H9J2	39S ribosomal protein L44, mitochondrial	MRPL44	39S ribosomal protein L44, mitochondrial OS=Homo sapiens OX=9606 GN=MRPL44 PE=1 SV=1 - [RM44_HUMAN]	15.66	4	4	4	332	37.5117	8.39697	0.934506	0.950702	0.960017	0.948409	1.04043	1.05614	1.00204	1.03287	0.918227	0.0088498
Q12979	Active breakpoint cluster region-related protein	ABR	Active breakpoint cluster region-related protein OS=Homo sapiens OX=9606 GN=ABR PE=2 SV=2 - [ABR_HUMAN]	3.14	2	3	5	859	97.5362	6.55127	1.08124	1.0484	1.12998	1.08654	0.996096	0.925088	0.957204	0.959463	1.13244	0.0154388
Q9UEE9	Craniofacial development protein 1	CFDP1	Craniofacial development protein 1 OS=Homo sapiens OX=9606 GN=CFDP1 PE=1 SV=1 - [CFDP1_HUMAN]	24.75	7	7	9	299	33.5726	4.80518	1.03507	1.1272	1.0284	1.06355	0.943056	0.943502	0.860976	0.915845	1.16128	0.0246278
P30414	NK-tumor recognition protein	NKTR	NK-tumor recognition protein OS=Homo sapiens OX=9606 GN=NKTR PE=1 SV=2 - [NKTR_HUMAN]	2.67	3	5	6	1462	165.577	9.99365	1.12731	1.10712	1.07796	1.10413	0.92795	0.83171	1.01266	0.924108	1.1948	0.0293383
Q86TM6	E3 ubiquitin-protein ligase synoviolin	SYVN1	E3 ubiquitin-protein ligase synoviolin OS=Homo sapiens OX=9606 GN=SYVN1 PE=1 SV=2 - [SYVN1_HUMAN]	4.05	3	3	4	617	67.6403	6.94678	0.997972	1.02849	1.18789	1.07145	0.896723	0.92318	0.880933	0.900278	1.19013	0.0466135
Q6ZXV5	Protein O-mannosyl-transferase TMTC3	TMTC3	Protein O-mannosyl-transferase TMTC3 OS=Homo sapiens OX=9606 GN=TMTC3 PE=1 SV=2 - [TMTC3_HUMAN]	3.93	4	6	9	915	103.942	8.86572	0.908665	0.897644	0.986315	0.930875	1.00865	1.09319	1.03629	1.04604	0.889899	0.0369194
Q9UIC8	Leucine carboxyl methyltransferase 1	LCMT1	Leucine carboxyl methyltransferase 1 OS=Homo sapiens OX=9606 GN=LCMT1 PE=1 SV=2 - [LCMT1_HUMAN]	8.98	4	4	5	334	38.354	6.03662	1.08283	1.04612	1.08789	1.07228	0.953688	0.929615	0.895812	0.926372	1.15751	0.00239031
Q0VGL1	Ragulator complex protein LAMTOR4	LAMTOR4	Ragulator complex protein LAMTOR4 OS=Homo sapiens OX=9606 GN=LAMTOR4 PE=1 SV=1 - [LTOR4_HUMAN]	17.17	2	2	5	99	10.7346	6.53662	1.06245	1.11331	1.07114	1.0823	0.989382	0.906047	0.956381	0.950603	1.13854	0.0103317
Q969U7	Proteasome assembly chaperone 2	PSMG2	Proteasome assembly chaperone 2 OS=Homo sapiens OX=9606 GN=PSMG2 PE=1 SV=1 - [PSMG2_HUMAN]	14.77	4	4	4	264	29.377	6.97607	1.07078	1.04352	1.10444	1.07291	0.912172	0.948788	0.977167	0.946042	1.13411	0.00791597
Q15067	Peroxisomal acyl-coenzyme A oxidase 1	ACOX1	Peroxisomal acyl-coenzyme A oxidase 1 OS=Homo sapiens OX=9606 GN=ACOX1 PE=1 SV=3 - [ACOX1_HUMAN]	10.76	8	8	14	660	74.3762	8.1626	1.01159	1.03831	1.04054	1.03015	0.95808	0.986689	0.988422	0.97773	1.05361	0.0179703
Q8IWS0	PHD finger protein 6	PHF6	PHD finger protein 6 OS=Homo sapiens OX=9606 GN=PHF6 PE=1 SV=1 - [PHF6_HUMAN]	16.99	7	7	13	365	41.264	8.67529	1.06615	1.12617	1.02067	1.071	0.958669	0.915669	0.906272	0.92687	1.1555	0.0140083
Q8WTS6	Histone-lysine N-methyltransferase SETD7	SETD7	Histone-lysine N-methyltransferase SETD7 OS=Homo sapiens OX=9606 GN=SETD7 PE=1 SV=1 - [SETD7_HUMAN]	7.1	3	3	5	366	40.6951	4.62744	1.09401	1.06166	1.03792	1.06453	0.990273	0.891403	0.938614	0.940097	1.13236	0.0193115
Q9UH62	Armadillo repeat-containing X-linked protein 3	ARMCX3	Armadillo repeat-containing X-linked protein 3 OS=Homo sapiens OX=9606 GN=ARMCX3 PE=1 SV=1 - [ARMX3_HUMAN]	12.66	4	4	4	379	42.4739	8.36768	0.999754	1.07331	1.16216	1.07841	0.903152	0.917309	0.916136	0.912199	1.18221	0.024372
Q8NBQ5	Estradiol 17-beta-dehydrogenase 11	HSD17B11	Estradiol 17-beta-dehydrogenase 11 OS=Homo sapiens OX=9606 GN=HSD17B11 PE=1 SV=3 - [DHB11_HUMAN]	9	3	3	4	300	32.9147	9.0708	0.997788	1.08046	1.07157	1.04994	0.955289	0.948635	0.97984	0.961254	1.09226	0.0334578
Q96KG9	N-terminal kinase-like protein	SCYL1	N-terminal kinase-like protein OS=Homo sapiens OX=9606 GN=SCYL1 PE=1 SV=1 - [SCYL1_HUMAN]	5.2	4	4	5	808	89.5752	6.30322	1.00478	0.97026	0.981373	0.985471	1.05982	1.05355	1.02786	1.04708	0.941164	0.0120085
Q9HBL8	NmrA-like family domain-containing protein 1	NMRAL1	NmrA-like family domain-containing protein 1 OS=Homo sapiens OX=9606 GN=NMRAL1 PE=1 SV=1 - [NMRL1_HUMAN]	8.7	3	3	5	299	33.3233	7.51807	1.11399	1.04074	1.00981	1.05485	0.940644	0.952922	0.9748	0.956122	1.10326	0.0383617
Q96M96	FYVE, RhoGEF and PH domain-containing protein 4	FGD4	FYVE, RhoGEF and PH domain-containing protein 4 OS=Homo sapiens OX=9606 GN=FGD4 PE=1 SV=2 - [FGD4_HUMAN]	5.48	4	4	4	766	86.5714	6.12549	0.897516	0.958404	0.876671	0.910864	1.03669	1.18536	1.0392	1.08708	0.837898	0.032636
P56556	NADH dehydrogenase [ubiquinone] 1 alpha subcomplex subunit 6	NDUFA6	NADH dehydrogenase [ubiquinone] 1 alpha subcomplex subunit 6 OS=Homo sapiens OX=9606 GN=NDUFA6 PE=1 SV=4 - [NDUA6_HUMAN]	33.59	4	4	7	128	15.1269	9.979	0.904451	0.947635	0.959752	0.937279	1.09856	1.04383	1.03165	1.05801	0.885886	0.0104399
Q7Z7N9	Transmembrane protein 179B	TMEM179B	Transmembrane protein 179B OS=Homo sapiens OX=9606 GN=TMEM179B PE=1 SV=1 - [T179B_HUMAN]	10.96	2	2	2	219	23.5352	7.85498	0.884196	0.979597	0.933661	0.932485	1.0642	1.13133	1.00138	1.06564	0.875049	0.0459023
Q96PU4	E3 ubiquitin-protein ligase UHRF2	UHRF2	E3 ubiquitin-protein ligase UHRF2 OS=Homo sapiens OX=9606 GN=UHRF2 PE=1 SV=1 - [UHRF2_HUMAN]	5.24	4	5	6	802	89.9279	8.20654	0.866323	0.982188	0.89787	0.915461	1.07635	1.12071	1.03776	1.07827	0.849008	0.0180034
C9JLW8	Mapk-regulated corepressor-interacting protein 1	MCRIP1	Mapk-regulated corepressor-interacting protein 1 OS=Homo sapiens OX=9606 GN=MCRIP1 PE=1 SV=1 - [MCRI1_HUMAN]	28.87	3	3	5	97	10.9136	9.40771	0.978225	0.969426	0.916974	0.954875	1.04512	1.0575	1.03114	1.04459	0.914115	0.0120683
Q9BQ67	Glutamate-rich WD repeat-containing protein 1	GRWD1	Glutamate-rich WD repeat-containing protein 1 OS=Homo sapiens OX=9606 GN=GRWD1 PE=1 SV=1 - [GRWD1_HUMAN]	12.11	4	4	6	446	49.3882	4.91943	0.894976	0.989467	0.924474	0.936306	1.0032	1.07978	1.05344	1.04547	0.895583	0.0381444
Q96L92	Sorting nexin-27	SNX27	Sorting nexin-27 OS=Homo sapiens OX=9606 GN=SNX27 PE=1 SV=2 - [SNX27_HUMAN]	8.5	5	5	7	541	61.2265	6.49365	0.97246	0.893523	0.89448	0.920154	1.07684	1.09447	1.09551	1.08894	0.845001	0.00326928
Q13951	Core-binding factor subunit beta	CBFB	Core-binding factor subunit beta OS=Homo sapiens OX=9606 GN=CBFB PE=1 SV=2 - [PEBB_HUMAN]	25.82	6	6	9	182	21.4947	6.59521	0.981416	0.952802	0.931854	0.955357	1.02928	1.07692	1.0969	1.0677	0.894782	0.0103857
O15439	Multidrug resistance-associated protein 4	ABCC4	Multidrug resistance-associated protein 4 OS=Homo sapiens OX=9606 GN=ABCC4 PE=1 SV=3 - [MRP4_HUMAN]	1.28	2	2	2	1325	149.432	8.19189	1.00276	0.976918	0.990517	0.990065	1.02555	1.03314	1.00855	1.02242	0.968359	0.0360567
A6NFQ2	TRPM8 channel-associated factor 2	TCAF2	TRPM8 channel-associated factor 2 OS=Homo sapiens OX=9606 GN=TCAF2 PE=1 SV=2 - [TCAF2_HUMAN]	8.92	8	8	9	919	100.841	7.1665	0.983316	0.93833	0.976849	0.966165	1.00958	1.0508	1.00848	1.02295	0.944486	0.0453975
Q5MNZ6	WD repeat domain phosphoinositide-interacting protein 3	WDR45B	WD repeat domain phosphoinositide-interacting protein 3 OS=Homo sapiens OX=9606 GN=WDR45B PE=1 SV=2 - [WIPI3_HUMAN]	14.83	3	4	5	344	38.0971	7.59131	0.981856	0.971739	1.00029	0.984629	1.02712	1.01477	1.02868	1.02352	0.961999	0.0146399
O95140	Mitofusin-2	MFN2	Mitofusin-2 OS=Homo sapiens OX=9606 GN=MFN2 PE=1 SV=3 - [MFN2_HUMAN]	10.04	6	7	8	757	86.3468	6.97607	0.908407	0.936665	0.919871	0.921648	1.00847	1.10705	1.03637	1.05063	0.877236	0.0133283
Q9UHY1	Nuclear receptor-binding protein	NRBP1	Nuclear receptor-binding protein OS=Homo sapiens OX=9606 GN=NRBP1 PE=1 SV=1 - [NRBP_HUMAN]	7.48	4	4	5	535	59.8071	5.08447	1.06024	1.05076	1.08974	1.06691	0.917245	0.957122	0.977536	0.950634	1.12232	0.00541902
Q8NCC3	Group XV phospholipase A2	PLA2G15	Group XV phospholipase A2 OS=Homo sapiens OX=9606 GN=PLA2G15 PE=1 SV=2 - [PAG15_HUMAN]	7.28	3	3	3	412	46.6279	6.72705	0.977715	0.973319	0.90649	0.952508	1.11979	1.10276	1.02425	1.08227	0.880104	0.025532
Q8TDW0	Volume-regulated anion channel subunit LRRC8C	LRRC8C	Volume-regulated anion channel subunit LRRC8C OS=Homo sapiens OX=9606 GN=LRRC8C PE=1 SV=2 - [LRC8C_HUMAN]	9.22	7	7	10	803	92.39	7.62061	0.845253	0.975974	0.973358	0.931529	1.06116	1.03985	1.09113	1.06404	0.875461	0.0439529
Q9UNW1	Multiple inositol polyphosphate phosphatase 1	MINPP1	Multiple inositol polyphosphate phosphatase 1 OS=Homo sapiens OX=9606 GN=MINPP1 PE=1 SV=1 - [MINP1_HUMAN]	4.72	3	3	5	487	55.0161	7.81104	1.02532	1.12549	1.07167	1.07416	0.996852	0.935051	0.950949	0.960951	1.11781	0.0300983
Q96II8	Leucine-rich repeat and calponin homology domain-containing protein 3	LRCH3	Leucine-rich repeat and calponin homology domain-containing protein 3 OS=Homo sapiens OX=9606 GN=LRCH3 PE=1 SV=2 - [LRCH3_HUMAN]	3.99	3	3	4	777	86.03	6.7124	1.0917	1.05098	1.00747	1.05005	0.93015	0.97022	0.956851	0.952407	1.10252	0.022489
Q14966	Zinc finger protein 638	ZNF638	Zinc finger protein 638 OS=Homo sapiens OX=9606 GN=ZNF638 PE=1 SV=2 - [ZN638_HUMAN]	6.37	13	13	15	1978	220.488	6.37939	1.05815	1.01253	1.03092	1.03387	0.982882	0.988073	0.967944	0.979633	1.05536	0.0203965
Q9P0J1	[Pyruvate dehydrogenase [acetyl-transferring]]-phosphatase 1, mitochondrial	PDP1	[Pyruvate dehydrogenase [acetyl-transferring]]-phosphatase 1, mitochondrial OS=Homo sapiens OX=9606 GN=PDP1 PE=1 SV=3 - [PDP1_HUMAN]	10.06	5	5	8	537	61.0156	6.66846	0.958079	0.885179	0.906497	0.916585	1.11327	1.11931	1.05838	1.09698	0.83555	0.00342206
Q7Z6E9	E3 ubiquitin-protein ligase RBBP6	RBBP6	E3 ubiquitin-protein ligase RBBP6 OS=Homo sapiens OX=9606 GN=RBBP6 PE=1 SV=1 - [RBBP6_HUMAN]	1.9	4	4	6	1792	201.442	9.64209	1.12193	1.07369	1.06318	1.08627	0.966113	0.957806	0.90155	0.941823	1.15337	0.00602377
Q9Y606	tRNA pseudouridine synthase A	PUS1	tRNA pseudouridine synthase A OS=Homo sapiens OX=9606 GN=PUS1 PE=1 SV=3 - [TRUA_HUMAN]	10.77	5	5	5	427	47.4399	8.41162	0.967916	0.979571	0.964437	0.970641	0.992448	1.03017	1.0412	1.02127	0.950422	0.0306
P07108	Acyl-CoA-binding protein	DBI	Acyl-CoA-binding protein OS=Homo sapiens OX=9606 GN=DBI PE=1 SV=2 - [ACBP_HUMAN]	41.38	2	2	17	87	10.038	6.56592	1.03397	1.09627	1.0373	1.05585	0.96532	0.927279	0.977561	0.95672	1.10361	0.0172055
Q3SXM5	Inactive hydroxysteroid dehydrogenase-like protein 1	HSDL1	Inactive hydroxysteroid dehydrogenase-like protein 1 OS=Homo sapiens OX=9606 GN=HSDL1 PE=1 SV=3 - [HSDL1_HUMAN]	9.7	4	4	5	330	36.9781	8.71924	1.13383	1.03609	1.01111	1.06035	0.913794	0.926729	0.934786	0.925103	1.14619	0.0234888
Q9H9Y6	DNA-directed RNA polymerase I subunit RPA2	POLR1B	DNA-directed RNA polymerase I subunit RPA2 OS=Homo sapiens OX=9606 GN=POLR1B PE=1 SV=2 - [RPA2_HUMAN]	3.52	4	4	6	1135	128.146	7.82568	0.982191	0.970875	0.985896	0.979654	1.01333	1.05193	1.04544	1.0369	0.944789	0.0109361
Q8TAG9	Exocyst complex component 6	EXOC6	Exocyst complex component 6 OS=Homo sapiens OX=9606 GN=EXOC6 PE=1 SV=3 - [EXOC6_HUMAN]	3.61	3	3	5	804	93.6626	6.20166	1.01988	1.03326	1.04629	1.03314	0.97567	0.991724	0.97642	0.981271	1.05286	0.00496174
Q9H267	Vacuolar protein sorting-associated protein 33B	VPS33B	Vacuolar protein sorting-associated protein 33B OS=Homo sapiens OX=9606 GN=VPS33B PE=1 SV=2 - [VP33B_HUMAN]	8.91	7	7	8	617	70.5404	6.7124	1.09291	1.02729	1.09421	1.07147	0.949488	0.993637	0.929825	0.95765	1.11885	0.0172837
P84022	Mothers against decapentaplegic homolog 3	SMAD3	Mothers against decapentaplegic homolog 3 OS=Homo sapiens OX=9606 GN=SMAD3 PE=1 SV=1 - [SMAD3_HUMAN]	13.65	5	6	7	425	48.0498	7.15186	1.07486	1.03073	1.04005	1.04855	0.980617	0.980036	0.939826	0.966826	1.08452	0.0127317
Q7Z6K5	Arpin	ARPIN	Arpin OS=Homo sapiens OX=9606 GN=ARPIN PE=1 SV=1 - [ARPIN_HUMAN]	11.06	3	3	5	226	24.9275	5.8335	0.943198	0.924948	0.944189	0.937445	1.03866	1.04649	1.07861	1.05458	0.888924	0.00103615
P40855	Peroxisomal biogenesis factor 19	PEX19	Peroxisomal biogenesis factor 19 OS=Homo sapiens OX=9606 GN=PEX19 PE=1 SV=1 - [PEX19_HUMAN]	23.75	5	5	7	299	32.7856	4.33545	1.035	1.03583	1.00758	1.02614	0.977662	0.990274	0.967681	0.978539	1.04864	0.0137741
O43447	Peptidyl-prolyl cis-trans isomerase H	PPIH	Peptidyl-prolyl cis-trans isomerase H OS=Homo sapiens OX=9606 GN=PPIH PE=1 SV=1 - [PPIH_HUMAN]	22.6	3	6	23	177	19.1956	8.07471	0.95522	0.980088	0.922512	0.952607	1.08073	1.02115	1.05308	1.05166	0.905816	0.0144556
Q5VZL5	Zinc finger MYM-type protein 4	ZMYM4	Zinc finger MYM-type protein 4 OS=Homo sapiens OX=9606 GN=ZMYM4 PE=1 SV=1 - [ZMYM4_HUMAN]	2.58	5	5	6	1548	172.677	6.84424	1.13244	1.0831	1.00228	1.07261	0.985175	0.917764	0.915306	0.939415	1.14179	0.039703
Q92851	Caspase-10	CASP10	Caspase-10 OS=Homo sapiens OX=9606 GN=CASP10 PE=1 SV=3 - [CASPA_HUMAN]	5.76	2	2	3	521	58.9132	7.32764	1.00299	1.14758	1.07207	1.07422	0.942588	0.953808	0.942367	0.946254	1.13523	0.0379439
O43617	Trafficking protein particle complex subunit 3	TRAPPC3	Trafficking protein particle complex subunit 3 OS=Homo sapiens OX=9606 GN=TRAPPC3 PE=1 SV=1 - [TPPC3_HUMAN]	19.44	4	4	5	180	20.2611	4.95752	1.03502	1.06789	1.06015	1.05435	0.984007	0.966936	0.942559	0.964501	1.09316	0.00449709
P82909	28S ribosomal protein S36, mitochondrial	MRPS36	28S ribosomal protein S36, mitochondrial OS=Homo sapiens OX=9606 GN=MRPS36 PE=1 SV=2 - [RT36_HUMAN]	36.89	4	4	7	103	11.459	9.99365	1.14988	1.03655	1.03186	1.07276	0.932983	0.983264	0.938722	0.951656	1.12726	0.0440087
Q9BVS4	Serine/threonine-protein kinase RIO2	RIOK2	Serine/threonine-protein kinase RIO2 OS=Homo sapiens OX=9606 GN=RIOK2 PE=1 SV=2 - [RIOK2_HUMAN]	6.34	3	3	4	552	63.2432	5.93506	0.93941	0.999016	0.968714	0.969047	1.01331	1.02523	1.03749	1.02534	0.945096	0.0387175
Q2TAL8	Glutamine-rich protein 1	QRICH1	Glutamine-rich protein 1 OS=Homo sapiens OX=9606 GN=QRICH1 PE=1 SV=1 - [QRIC1_HUMAN]	3.22	3	3	3	776	86.3819	5.87158	0.972002	0.97444	0.96655	0.970998	1.05259	0.989456	1.02498	1.02234	0.949779	0.0494483
P12931	Proto-oncogene tyrosine-protein kinase Src	SRC	Proto-oncogene tyrosine-protein kinase Src OS=Homo sapiens OX=9606 GN=SRC PE=1 SV=3 - [SRC_HUMAN]	5.78	1	3	3	536	59.797	7.41553	1.17269	1.01614	1.08186	1.09023	0.90362	0.992774	0.924251	0.940215	1.15955	0.0467623
P57678	Gem-associated protein 4	GEMIN4	Gem-associated protein 4 OS=Homo sapiens OX=9606 GN=GEMIN4 PE=1 SV=2 - [GEMI4_HUMAN]	5.67	6	8	8	1058	119.96	6.03662	1.00449	0.944749	0.943126	0.964123	1.02429	1.02351	1.08295	1.04358	0.923858	0.0479294
Q8N9N7	Leucine-rich repeat-containing protein 57	LRRC57	Leucine-rich repeat-containing protein 57 OS=Homo sapiens OX=9606 GN=LRRC57 PE=1 SV=1 - [LRC57_HUMAN]	18.41	5	5	9	239	26.7373	8.42627	1.06429	1.09498	1.09827	1.08584	0.935616	0.921038	0.949755	0.93547	1.16075	0.00038385
P63165	Small ubiquitin-related modifier 1	SUMO1	Small ubiquitin-related modifier 1 OS=Homo sapiens OX=9606 GN=SUMO1 PE=1 SV=1 - [SUMO1_HUMAN]	56.44	6	6	8	101	11.5497	5.51611	1.03276	1.06065	1.03892	1.04411	0.971945	0.979532	0.957419	0.969632	1.07681	0.00220882
Q8ND04	Protein SMG8	SMG8	Protein SMG8 OS=Homo sapiens OX=9606 GN=SMG8 PE=1 SV=1 - [SMG8_HUMAN]	4.24	5	5	6	991	109.614	7.6792	1.14918	1.02903	1.03489	1.07103	0.949275	0.960533	0.933002	0.947603	1.13026	0.0365037
Q8WUF5	RelA-associated inhibitor	PPP1R13L	RelA-associated inhibitor OS=Homo sapiens OX=9606 GN=PPP1R13L PE=1 SV=4 - [IASPP_HUMAN]	6.4	4	4	5	828	89.0357	6.81494	0.93649	0.987677	0.914147	0.946105	1.03479	1.09439	1.05929	1.06282	0.890181	0.0137085
P26572	Alpha-1,3-mannosyl-glycoprotein 2-beta-N-acetylglucosaminyltransferase	MGAT1	Alpha-1,3-mannosyl-glycoprotein 2-beta-N-acetylglucosaminyltransferase OS=Homo sapiens OX=9606 GN=MGAT1 PE=1 SV=2 - [MGAT1_HUMAN]	2.47	1	1	1	445	50.8464	9.15869	0.939742	0.915713	0.918854	0.92477	1.01792	1.10832	1.10986	1.0787	0.857299	0.00795477
Q15269	Periodic tryptophan protein 2 homolog	PWP2	Periodic tryptophan protein 2 homolog OS=Homo sapiens OX=9606 GN=PWP2 PE=2 SV=2 - [PWP2_HUMAN]	4.9	4	4	6	919	102.387	6.15088	0.994529	0.922695	0.910984	0.942736	1.03634	1.06256	1.0924	1.06377	0.886225	0.0169818
Q06546	GA-binding protein alpha chain	GABPA	GA-binding protein alpha chain OS=Homo sapiens OX=9606 GN=GABPA PE=1 SV=1 - [GABPA_HUMAN]	9.47	4	4	4	454	51.2631	4.97021	0.895766	0.939376	0.968104	0.934415	1.04876	1.03732	1.06117	1.04909	0.890695	0.00659661
Q92542	Nicastrin	NCSTN	Nicastrin OS=Homo sapiens OX=9606 GN=NCSTN PE=1 SV=2 - [NICA_HUMAN]	6.91	6	6	7	709	78.3615	5.98584	1.16938	1.04722	1.05661	1.09107	0.941989	0.928138	0.904919	0.925015	1.17952	0.015111
Q9NRN7	L-aminoadipate-semialdehyde dehydrogenase-phosphopantetheinyl transferase	AASDHPPT	L-aminoadipate-semialdehyde dehydrogenase-phosphopantetheinyl transferase OS=Homo sapiens OX=9606 GN=AASDHPPT PE=1 SV=2 - [ADPPT_HUMAN]	19.42	6	6	9	309	35.7531	6.80029	0.912448	0.984131	0.897192	0.931257	1.05991	1.1028	1.05859	1.07377	0.867281	0.00948248
Q5QJ74	Tubulin-specific chaperone cofactor E-like protein	TBCEL	Tubulin-specific chaperone cofactor E-like protein OS=Homo sapiens OX=9606 GN=TBCEL PE=1 SV=2 - [TBCEL_HUMAN]	6.84	3	3	3	424	48.1644	5.37646	1.15048	1.04569	1.03867	1.07828	0.955689	0.958811	0.935724	0.950075	1.13494	0.0254267
Q9Y2G5	GDP-fucose protein O-fucosyltransferase 2	POFUT2	GDP-fucose protein O-fucosyltransferase 2 OS=Homo sapiens OX=9606 GN=POFUT2 PE=1 SV=3 - [OFUT2_HUMAN]	12.82	6	7	10	429	49.9443	6.59521	0.914388	0.989243	0.931361	0.944997	1.07802	1.05459	1.06185	1.06482	0.887472	0.00719446
O60573	Eukaryotic translation initiation factor 4E type 2	EIF4E2	Eukaryotic translation initiation factor 4E type 2 OS=Homo sapiens OX=9606 GN=EIF4E2 PE=1 SV=1 - [IF4E2_HUMAN]	16.33	4	4	7	245	28.3442	8.88037	1.1918	1.0838	1.02054	1.09871	0.978634	0.913329	0.876481	0.922815	1.19061	0.0391522
Q14161	ARF GTPase-activating protein GIT2	GIT2	ARF GTPase-activating protein GIT2 OS=Homo sapiens OX=9606 GN=GIT2 PE=1 SV=2 - [GIT2_HUMAN]	10.28	6	9	10	759	84.4902	7.2251	1.06907	1.08161	1.01234	1.05434	0.987985	0.904975	0.942168	0.945042	1.11565	0.0271573
Q9HD20	Manganese-transporting ATPase 13A1	ATP13A1	Manganese-transporting ATPase 13A1 OS=Homo sapiens OX=9606 GN=ATP13A1 PE=1 SV=2 - [AT131_HUMAN]	8.31	10	10	12	1204	132.87	8.1333	0.968192	0.967956	0.936294	0.957481	1.03152	1.11117	1.027	1.05656	0.906222	0.0277893
P57081	tRNA (guanine-N(7)-)-methyltransferase non-catalytic subunit WDR4	WDR4	tRNA (guanine-N(7)-)-methyltransferase non-catalytic subunit WDR4 OS=Homo sapiens OX=9606 GN=WDR4 PE=1 SV=2 - [WDR4_HUMAN]	2.67	1	1	1	412	45.461	7.10791	0.919504	0.934346	0.880078	0.911309	1.06517	1.03194	1.16202	1.08638	0.838852	0.0143297
Q13769	THO complex subunit 5 homolog	THOC5	THO complex subunit 5 homolog OS=Homo sapiens OX=9606 GN=THOC5 PE=1 SV=2 - [THOC5_HUMAN]	5.27	4	4	5	683	78.4579	6.87354	1.04744	1.03438	1.10153	1.06112	1.00923	0.93684	0.954678	0.966915	1.09743	0.0346452
A6NHR9	Structural maintenance of chromosomes flexible hinge domain-containing protein 1	SMCHD1	Structural maintenance of chromosomes flexible hinge domain-containing protein 1 OS=Homo sapiens OX=9606 GN=SMCHD1 PE=1 SV=2 - [SMHD1_HUMAN]	2.39	5	5	5	2005	226.231	7.29834	0.936579	0.875701	0.958355	0.923545	1.10799	1.05463	1.1142	1.09227	0.845525	0.00561837
Q13895	Bystin	BYSL	Bystin OS=Homo sapiens OX=9606 GN=BYSL PE=1 SV=3 - [BYST_HUMAN]	13.5	6	6	7	437	49.57	8.11865	0.945869	0.95289	0.897136	0.931965	1.06762	1.01914	1.0466	1.04445	0.8923	0.00744363
Q9Y3E0	Vesicle transport protein GOT1B	GOLT1B	Vesicle transport protein GOT1B OS=Homo sapiens OX=9606 GN=GOLT1B PE=1 SV=1 - [GOT1B_HUMAN]	12.32	2	2	3	138	15.4154	10.3599	1.0006	0.919249	0.987541	0.969131	1.03479	1.07273	1.08513	1.06422	0.910652	0.0319186
Q9BRD0	BUD13 homolog	BUD13	BUD13 homolog OS=Homo sapiens OX=9606 GN=BUD13 PE=1 SV=1 - [BUD13_HUMAN]	1.78	1	1	1	619	70.4783	9.86182	1.06368	1.04734	1.09971	1.07024	0.937656	0.91603	0.98543	0.946372	1.13089	0.00850458
O95071	E3 ubiquitin-protein ligase UBR5	UBR5	E3 ubiquitin-protein ligase UBR5 OS=Homo sapiens OX=9606 GN=UBR5 PE=1 SV=2 - [UBR5_HUMAN]	2.22	6	7	7	2799	309.158	5.84619	1.03901	1.03705	1.17331	1.08313	0.912362	0.962754	0.946411	0.940509	1.15164	0.0397856
Q9C005	Protein dpy-30 homolog	DPY30	Protein dpy-30 homolog OS=Homo sapiens OX=9606 GN=DPY30 PE=1 SV=1 - [DPY30_HUMAN]	42.42	3	3	3	99	11.2428	4.88135	1.15859	1.10482	1.01448	1.09263	0.95257	0.939397	0.90476	0.932242	1.17205	0.0225063
Q06136	3-ketodihydrosphingosine reductase	KDSR	3-ketodihydrosphingosine reductase OS=Homo sapiens OX=9606 GN=KDSR PE=1 SV=1 - [KDSR_HUMAN]	8.13	2	2	3	332	36.1636	7.12256	1.16129	1.06281	1.06331	1.09581	0.929782	0.981654	0.891802	0.934412	1.17272	0.0181834
Q9NP81	Serine--tRNA ligase, mitochondrial	SARS2	Serine--tRNA ligase, mitochondrial OS=Homo sapiens OX=9606 GN=SARS2 PE=1 SV=1 - [SYSM_HUMAN]	11.97	6	6	7	518	58.2459	8.1333	1.14225	1.09242	1.00141	1.07869	0.953733	0.932313	0.953612	0.946553	1.1396	0.0342516
Q9NWT1	p21-activated protein kinase-interacting protein 1	PAK1IP1	p21-activated protein kinase-interacting protein 1 OS=Homo sapiens OX=9606 GN=PAK1IP1 PE=1 SV=2 - [PK1IP_HUMAN]	6.38	2	2	4	392	43.9359	8.90967	1.1121	1.03761	1.02595	1.05855	0.939516	0.95842	0.983242	0.960393	1.10221	0.0301216
P78356	Phosphatidylinositol 5-phosphate 4-kinase type-2 beta	PIP4K2B	Phosphatidylinositol 5-phosphate 4-kinase type-2 beta OS=Homo sapiens OX=9606 GN=PIP4K2B PE=1 SV=1 - [PI42B_HUMAN]	9.86	2	5	9	416	47.3478	7.32764	0.933197	0.968188	0.942992	0.948126	1.02301	1.0104	1.12302	1.05214	0.901138	0.0486954
Q99470	Stromal cell-derived factor 2	SDF2	Stromal cell-derived factor 2 OS=Homo sapiens OX=9606 GN=SDF2 PE=1 SV=2 - [SDF2_HUMAN]	21.33	5	5	7	211	23.0114	7.32764	1.1223	1.08401	1.08095	1.09575	0.972693	0.948316	0.955111	0.958707	1.14295	0.000828511
Q9BVI4	Nucleolar complex protein 4 homolog	NOC4L	Nucleolar complex protein 4 homolog OS=Homo sapiens OX=9606 GN=NOC4L PE=1 SV=1 - [NOC4L_HUMAN]	6.2	4	4	5	516	58.4307	7.48877	0.945872	0.917023	0.984804	0.949233	1.05101	0.99427	1.0794	1.04156	0.911358	0.044013
Q9Y5R8	Trafficking protein particle complex subunit 1	TRAPPC1	Trafficking protein particle complex subunit 1 OS=Homo sapiens OX=9606 GN=TRAPPC1 PE=1 SV=1 - [TPPC1_HUMAN]	21.38	3	3	3	145	16.8206	9.15869	1.07208	1.03551	1.02786	1.04515	0.979633	0.980329	0.962807	0.974256	1.07277	0.00870928
Q96S82	Ubiquitin-like protein 7	UBL7	Ubiquitin-like protein 7 OS=Homo sapiens OX=9606 GN=UBL7 PE=1 SV=2 - [UBL7_HUMAN]	3.16	1	1	1	380	40.4853	5.07178	1.11688	1.04926	1.02332	1.06315	0.953224	0.995279	0.934294	0.960932	1.10638	0.0369903
P08047	Transcription factor Sp1	SP1	Transcription factor Sp1 OS=Homo sapiens OX=9606 GN=SP1 PE=1 SV=3 - [SP1_HUMAN]	2.04	1	2	5	785	80.6436	7.34229	0.935261	0.887197	0.977434	0.933297	1.05872	1.06042	1.11776	1.07897	0.864993	0.0109668
Q9NRY6	Phospholipid scramblase 3	PLSCR3	Phospholipid scramblase 3 OS=Homo sapiens OX=9606 GN=PLSCR3 PE=1 SV=2 - [PLS3_HUMAN]	15.59	4	4	4	295	31.628	6.65381	1.02637	1.07427	1.06313	1.05459	0.898359	0.994099	0.964479	0.952312	1.1074	0.0323454
Q15645	Pachytene checkpoint protein 2 homolog	TRIP13	Pachytene checkpoint protein 2 homolog OS=Homo sapiens OX=9606 GN=TRIP13 PE=1 SV=2 - [PCH2_HUMAN]	11.34	5	5	5	432	48.5205	6.0874	0.996758	0.91505	0.912142	0.941317	1.02904	1.04365	1.13837	1.07035	0.879445	0.0429428
Q16563	Synaptophysin-like protein 1	SYPL1	Synaptophysin-like protein 1 OS=Homo sapiens OX=9606 GN=SYPL1 PE=1 SV=1 - [SYPL1_HUMAN]	10.04	2	2	3	259	28.5467	8.42627	1.06537	1.04659	1.09338	1.06845	0.964698	0.95811	0.953188	0.958665	1.11452	0.00142715
Q9ULH1	Arf-GAP with SH3 domain, ANK repeat and PH domain-containing protein 1	ASAP1	Arf-GAP with SH3 domain, ANK repeat and PH domain-containing protein 1 OS=Homo sapiens OX=9606 GN=ASAP1 PE=1 SV=4 - [ASAP1_HUMAN]	6.64	8	9	10	1129	125.42	7.31299	0.885342	0.97643	0.948671	0.936814	1.0497	1.06517	1.03532	1.05006	0.892149	0.0161051
Q9Y375	Complex I intermediate-associated protein 30, mitochondrial	NDUFAF1	Complex I intermediate-associated protein 30, mitochondrial OS=Homo sapiens OX=9606 GN=NDUFAF1 PE=1 SV=2 - [CIA30_HUMAN]	12.23	4	4	4	327	37.74	7.63525	1.06393	1.02687	1.01469	1.03516	0.978987	0.990199	1.00102	0.990068	1.04555	0.0488791
P30530	Tyrosine-protein kinase receptor UFO	AXL	Tyrosine-protein kinase receptor UFO OS=Homo sapiens OX=9606 GN=AXL PE=1 SV=4 - [UFO_HUMAN]	3.91	3	3	5	894	98.274	5.38916	0.962142	0.812356	0.971395	0.915298	1.09268	1.1323	1.03585	1.08694	0.842086	0.0429619
P41134	DNA-binding protein inhibitor ID-1	ID1	DNA-binding protein inhibitor ID-1 OS=Homo sapiens OX=9606 GN=ID1 PE=1 SV=3 - [ID1_HUMAN]	6.45	1	1	1	155	16.1223	6.99072	1.11334	1.04158	1.12241	1.09244	1.02618	0.911411	0.874026	0.937205	1.16564	0.0415276
Q13057	Bifunctional coenzyme A synthase	COASY	Bifunctional coenzyme A synthase OS=Homo sapiens OX=9606 GN=COASY PE=1 SV=4 - [COASY_HUMAN]	6.03	4	4	6	564	62.29	6.99072	0.957953	0.928499	0.87535	0.920601	1.0245	1.02124	1.15588	1.06721	0.862624	0.0439948
Q9NQ48	Leucine zipper transcription factor-like protein 1	LZTFL1	Leucine zipper transcription factor-like protein 1 OS=Homo sapiens OX=9606 GN=LZTFL1 PE=1 SV=1 - [LZTL1_HUMAN]	10.37	3	3	5	299	34.5711	5.36377	1.17745	1.03695	1.04692	1.0871	0.970231	0.897678	0.898519	0.922143	1.17889	0.0323233
Q9BUN8	Derlin-1	DERL1	Derlin-1 OS=Homo sapiens OX=9606 GN=DERL1 PE=1 SV=1 - [DERL1_HUMAN]	10.36	3	3	4	251	28.7818	9.51025	0.895893	0.961912	0.980879	0.946228	1.07775	1.00071	1.05985	1.0461	0.904529	0.0451589
Q9Y2S6	Translation machinery-associated protein 7	TMA7	Translation machinery-associated protein 7 OS=Homo sapiens OX=9606 GN=TMA7 PE=1 SV=1 - [TMA7_HUMAN]	23.44	1	2	9	64	7.06193	9.99365	0.900367	0.992737	0.878883	0.923996	1.12619	1.05143	1.05513	1.07758	0.857471	0.0225888
Q01955	Collagen alpha-3(IV) chain	COL4A3	Collagen alpha-3(IV) chain OS=Homo sapiens OX=9606 GN=COL4A3 PE=1 SV=3 - [CO4A3_HUMAN]	1.62	2	4	6	1670	161.711	9.15869	0.997349	0.884158	0.89551	0.925672	1.04753	1.09069	1.04837	1.0622	0.871469	0.0242915
Q9NVT9	Armadillo repeat-containing protein 1	ARMC1	Armadillo repeat-containing protein 1 OS=Homo sapiens OX=9606 GN=ARMC1 PE=1 SV=1 - [ARMC1_HUMAN]	12.06	4	4	6	282	31.2608	5.74463	0.993895	0.982441	0.92838	0.968239	1.01121	1.0502	1.04228	1.03456	0.93589	0.0473932
Q7Z6L1	Tectonin beta-propeller repeat-containing protein 1	TECPR1	Tectonin beta-propeller repeat-containing protein 1 OS=Homo sapiens OX=9606 GN=TECPR1 PE=1 SV=1 - [TCPR1_HUMAN]	1.12	2	2	3	1165	129.614	6.23975	1.10108	1.06178	1.04848	1.07045	0.919938	0.945147	0.951629	0.938905	1.1401	0.00207292
Q92917	G-patch domain and KOW motifs-containing protein	GPKOW	G-patch domain and KOW motifs-containing protein OS=Homo sapiens OX=9606 GN=GPKOW PE=1 SV=2 - [GPKOW_HUMAN]	14.29	7	7	8	476	52.1966	6.15088	1.06048	1.088	1.0091	1.05253	0.944139	0.933232	0.994549	0.957307	1.09946	0.0332267
Q9NUP9	Protein lin-7 homolog C	LIN7C	Protein lin-7 homolog C OS=Homo sapiens OX=9606 GN=LIN7C PE=1 SV=1 - [LIN7C_HUMAN]	12.18	3	3	4	197	21.8205	8.42627	0.870707	0.892904	0.986089	0.916567	1.09582	1.06246	1.08267	1.08032	0.848425	0.0110973
O75251	NADH dehydrogenase [ubiquinone] iron-sulfur protein 7, mitochondrial	NDUFS7	NADH dehydrogenase [ubiquinone] iron-sulfur protein 7, mitochondrial OS=Homo sapiens OX=9606 GN=NDUFS7 PE=1 SV=3 - [NDUS7_HUMAN]	14.55	3	3	3	213	23.5481	9.99365	0.990298	0.96151	0.963285	0.971698	1.03757	1.02701	1.01479	1.02646	0.946652	0.00864081
Q8IWR0	Zinc finger CCCH domain-containing protein 7A	ZC3H7A	Zinc finger CCCH domain-containing protein 7A OS=Homo sapiens OX=9606 GN=ZC3H7A PE=1 SV=1 - [Z3H7A_HUMAN]	5.97	5	5	5	971	110.466	7.29834	0.92496	0.966795	0.858726	0.916827	1.02288	1.02923	1.02194	1.02468	0.894741	0.0267982
O43674	NADH dehydrogenase [ubiquinone] 1 beta subcomplex subunit 5, mitochondrial	NDUFB5	NADH dehydrogenase [ubiquinone] 1 beta subcomplex subunit 5, mitochondrial OS=Homo sapiens OX=9606 GN=NDUFB5 PE=1 SV=1 - [NDUB5_HUMAN]	12.7	2	2	6	189	21.7366	9.62744	0.947813	1.00517	0.977734	0.976906	1.03253	1.04843	1.05568	1.04555	0.934348	0.0186046
P19022	Cadherin-2	CDH2	Cadherin-2 OS=Homo sapiens OX=9606 GN=CDH2 PE=1 SV=4 - [CADH2_HUMAN]	5.08	3	4	4	906	99.7473	4.80518	0.942027	0.923259	0.956448	0.940578	1.0505	1.08762	1.06665	1.06826	0.880476	0.000897096
P05165	Propionyl-CoA carboxylase alpha chain, mitochondrial	PCCA	Propionyl-CoA carboxylase alpha chain, mitochondrial OS=Homo sapiens OX=9606 GN=PCCA PE=1 SV=4 - [PCCA_HUMAN]	4.53	4	4	4	728	80.0081	7.51807	1.03818	1.0693	1.08833	1.06527	0.97495	0.960131	0.947812	0.960964	1.10854	0.00326769
Q9H0E9	Bromodomain-containing protein 8	BRD8	Bromodomain-containing protein 8 OS=Homo sapiens OX=9606 GN=BRD8 PE=1 SV=2 - [BRD8_HUMAN]	0.73	1	1	1	1235	135.251	4.60205	1.04302	1.10824	1.14433	1.09853	0.93808	0.905364	0.913902	0.919115	1.19521	0.00454577
Q9Y4W2	Ribosomal biogenesis protein LAS1L	LAS1L	Ribosomal biogenesis protein LAS1L OS=Homo sapiens OX=9606 GN=LAS1L PE=1 SV=2 - [LAS1L_HUMAN]	5.31	5	5	7	734	83.0128	4.729	0.976227	0.936757	0.978073	0.963686	1.03869	0.99824	1.07222	1.03638	0.929855	0.0451952
Q96BN8	Ubiquitin thioesterase otulin	OTULIN	Ubiquitin thioesterase otulin OS=Homo sapiens OX=9606 GN=OTULIN PE=1 SV=3 - [OTUL_HUMAN]	14.77	5	5	5	352	40.2371	5.46533	0.975403	0.990993	0.952859	0.973085	1.03243	1.0703	1.10807	1.07027	0.909197	0.0165414
Q13485	Mothers against decapentaplegic homolog 4	SMAD4	Mothers against decapentaplegic homolog 4 OS=Homo sapiens OX=9606 GN=SMAD4 PE=1 SV=1 - [SMAD4_HUMAN]	5.8	4	4	4	552	60.4009	6.99072	1.01718	1.05556	1.07698	1.04991	0.989319	0.936158	0.973826	0.966434	1.08637	0.0239559
Q9H147	Deoxynucleotidyltransferase terminal-interacting protein 1	DNTTIP1	Deoxynucleotidyltransferase terminal-interacting protein 1 OS=Homo sapiens OX=9606 GN=DNTTIP1 PE=1 SV=2 - [TDIF1_HUMAN]	5.47	1	1	1	329	36.9899	8.96826	0.92832	0.986445	0.969672	0.961479	1.01197	1.0453	1.06669	1.04132	0.923327	0.0273011
O00399	Dynactin subunit 6	DCTN6	Dynactin subunit 6 OS=Homo sapiens OX=9606 GN=DCTN6 PE=1 SV=1 - [DCTN6_HUMAN]	9.47	3	3	6	190	20.7336	6.31592	1.05382	1.0539	1.03092	1.04621	0.980772	0.981245	0.960086	0.974034	1.0741	0.00222212
Q6P9B9	Integrator complex subunit 5	INTS5	Integrator complex subunit 5 OS=Homo sapiens OX=9606 GN=INTS5 PE=1 SV=1 - [INT5_HUMAN]	1.37	2	2	3	1019	107.927	7.04932	0.875372	1.00417	0.936367	0.938637	1.07584	1.03225	1.07098	1.05969	0.885765	0.0379809
Q6NUQ1	RAD50-interacting protein 1	RINT1	RAD50-interacting protein 1 OS=Homo sapiens OX=9606 GN=RINT1 PE=1 SV=1 - [RINT1_HUMAN]	3.79	4	4	5	792	90.5736	5.45264	1.15051	1.0626	1.09998	1.10436	0.951243	0.937795	0.936063	0.9417	1.17273	0.00329078
P07902	Galactose-1-phosphate uridylyltransferase	GALT	Galactose-1-phosphate uridylyltransferase OS=Homo sapiens OX=9606 GN=GALT PE=1 SV=3 - [GALT_HUMAN]	6.86	3	3	6	379	43.3356	6.99072	1.01231	1.09547	1.10678	1.07152	0.909947	0.893504	0.964063	0.922504	1.16154	0.0152386
P56181	NADH dehydrogenase [ubiquinone] flavoprotein 3, mitochondrial	NDUFV3	NADH dehydrogenase [ubiquinone] flavoprotein 3, mitochondrial OS=Homo sapiens OX=9606 GN=NDUFV3 PE=1 SV=2 - [NDUV3_HUMAN]	21.3	2	2	2	108	11.9331	9.70068	1.10485	1.12648	0.995246	1.07553	0.946836	0.931409	0.940974	0.93974	1.14449	0.0293138
P34949	Mannose-6-phosphate isomerase	MPI	Mannose-6-phosphate isomerase OS=Homo sapiens OX=9606 GN=MPI PE=1 SV=2 - [MPI_HUMAN]	7.8	2	2	2	423	46.6258	5.94775	1.01598	1.11013	1.05044	1.05885	0.977947	0.923869	0.954186	0.952001	1.11224	0.0278684
Q14653	Interferon regulatory factor 3	IRF3	Interferon regulatory factor 3 OS=Homo sapiens OX=9606 GN=IRF3 PE=1 SV=1 - [IRF3_HUMAN]	2.11	1	1	3	427	47.1896	5.33838	1.03009	1.06185	1.04811	1.04668	0.934428	1.00242	0.962498	0.966449	1.08302	0.0210873
Q96GM8	Target of EGR1 protein 1	TOE1	Target of EGR1 protein 1 OS=Homo sapiens OX=9606 GN=TOE1 PE=1 SV=1 - [TOE1_HUMAN]	5.49	3	3	3	510	56.512	7.18115	0.905196	0.950106	0.937528	0.930943	1.04342	1.03291	0.972555	1.01629	0.916017	0.0297577
Q9P2N5	RNA-binding protein 27	RBM27	RNA-binding protein 27 OS=Homo sapiens OX=9606 GN=RBM27 PE=1 SV=2 - [RBM27_HUMAN]	4.15	5	5	6	1060	118.645	9.18799	1.08274	0.999095	1.13637	1.07274	0.974195	0.95168	0.929842	0.951905	1.12694	0.0449836
Q96FZ7	Charged multivesicular body protein 6	CHMP6	Charged multivesicular body protein 6 OS=Homo sapiens OX=9606 GN=CHMP6 PE=1 SV=3 - [CHMP6_HUMAN]	26.87	5	5	7	201	23.4703	5.31299	0.945576	0.986843	0.972013	0.968144	1.04143	1.03361	1.0576	1.04421	0.927155	0.00554525
O95167	NADH dehydrogenase [ubiquinone] 1 alpha subcomplex subunit 3	NDUFA3	NADH dehydrogenase [ubiquinone] 1 alpha subcomplex subunit 3 OS=Homo sapiens OX=9606 GN=NDUFA3 PE=1 SV=1 - [NDUA3_HUMAN]	21.43	2	2	3	84	9.27285	8.45557	0.902197	0.990907	0.951031	0.948045	1.06671	1.01539	1.05274	1.04495	0.907264	0.0315748
Q9BW91	ADP-ribose pyrophosphatase, mitochondrial	NUDT9	ADP-ribose pyrophosphatase, mitochondrial OS=Homo sapiens OX=9606 GN=NUDT9 PE=1 SV=1 - [NUDT9_HUMAN]	13.71	6	6	10	350	39.1007	8.22119	1.06446	1.11437	1.08531	1.08804	0.907282	0.912098	0.917598	0.912326	1.1926	0.00028656
Q7Z4G1	COMM domain-containing protein 6	COMMD6	COMM domain-containing protein 6 OS=Homo sapiens OX=9606 GN=COMMD6 PE=1 SV=1 - [COMD6_HUMAN]	23.53	2	2	2	85	9.63178	5.99854	1.06768	1.04922	1.06943	1.06211	0.980485	0.925497	0.957419	0.954467	1.11278	0.00332739
Q96EY1	DnaJ homolog subfamily A member 3, mitochondrial	DNAJA3	DnaJ homolog subfamily A member 3, mitochondrial OS=Homo sapiens OX=9606 GN=DNAJA3 PE=1 SV=2 - [DNJA3_HUMAN]	8.96	4	4	4	480	52.4555	9.26123	0.887311	0.98522	0.913291	0.928607	1.03509	1.13534	1.06922	1.07989	0.859912	0.021887
Q12972	Nuclear inhibitor of protein phosphatase 1	PPP1R8	Nuclear inhibitor of protein phosphatase 1 OS=Homo sapiens OX=9606 GN=PPP1R8 PE=1 SV=2 - [PP1R8_HUMAN]	10.54	3	3	6	351	38.4548	7.37158	0.930767	0.989499	0.961942	0.960736	1.02306	1.06116	1.04416	1.04279	0.921311	0.0153979
O95376	E3 ubiquitin-protein ligase ARIH2	ARIH2	E3 ubiquitin-protein ligase ARIH2 OS=Homo sapiens OX=9606 GN=ARIH2 PE=1 SV=1 - [ARI2_HUMAN]	7.3	3	3	3	493	57.7811	5.63037	1.06794	1.04309	1.02527	1.04544	0.932583	0.999712	0.995553	0.975949	1.0712	0.049813
Q6NUM9	All-trans-retinol 13,14-reductase	RETSAT	All-trans-retinol 13,14-reductase OS=Homo sapiens OX=9606 GN=RETSAT PE=1 SV=2 - [RETST_HUMAN]	10.16	6	6	7	610	66.7767	8.27979	0.921475	0.93822	0.973242	0.944312	1.11976	1.06422	1.0622	1.08206	0.872698	0.00474374
Q9HB40	Retinoid-inducible serine carboxypeptidase	SCPEP1	Retinoid-inducible serine carboxypeptidase OS=Homo sapiens OX=9606 GN=SCPEP1 PE=1 SV=1 - [RISC_HUMAN]	7.3	4	4	5	452	50.7977	5.80811	0.958952	0.93501	0.899457	0.93114	1.0393	1.14117	1.06822	1.0829	0.859857	0.0121612
Q9NNW5	WD repeat-containing protein 6	WDR6	WD repeat-containing protein 6 OS=Homo sapiens OX=9606 GN=WDR6 PE=1 SV=1 - [WDR6_HUMAN]	3.75	4	4	7	1121	121.647	6.87354	0.887889	0.978502	0.917157	0.927849	1.07256	1.08646	1.05583	1.07162	0.865842	0.00692913
P10398	Serine/threonine-protein kinase A-Raf	ARAF	Serine/threonine-protein kinase A-Raf OS=Homo sapiens OX=9606 GN=ARAF PE=1 SV=2 - [ARAF_HUMAN]	4.13	2	3	3	606	67.5423	9.01221	1.03995	1.04473	1.05357	1.04608	0.955847	0.975025	0.975284	0.968719	1.07986	0.000517303
Q7LGA3	Heparan sulfate 2-O-sulfotransferase 1	HS2ST1	Heparan sulfate 2-O-sulfotransferase 1 OS=Homo sapiens OX=9606 GN=HS2ST1 PE=1 SV=1 - [HS2ST_HUMAN]	9.55	3	3	3	356	41.8544	8.68994	1.16633	1.00454	1.08143	1.0841	0.946228	0.960686	0.915582	0.940832	1.15228	0.0420068
Q9NWM8	Peptidyl-prolyl cis-trans isomerase FKBP14	FKBP14	Peptidyl-prolyl cis-trans isomerase FKBP14 OS=Homo sapiens OX=9606 GN=FKBP14 PE=1 SV=1 - [FKB14_HUMAN]	15.64	3	3	3	211	24.1564	6.07471	0.895906	0.968015	0.942019	0.935313	1.01312	1.06689	1.07784	1.05262	0.888561	0.0156517
P54289	Voltage-dependent calcium channel subunit alpha-2/delta-1	CACNA2D1	Voltage-dependent calcium channel subunit alpha-2/delta-1 OS=Homo sapiens OX=9606 GN=CACNA2D1 PE=1 SV=3 - [CA2D1_HUMAN]	3.26	4	4	4	1103	124.49	5.2749	0.914129	0.985661	0.931916	0.943902	1.06867	1.03827	1.07742	1.06145	0.889254	0.00873098
Q5R372	Rab GTPase-activating protein 1-like	RABGAP1L	Rab GTPase-activating protein 1-like OS=Homo sapiens OX=9606 GN=RABGAP1L PE=1 SV=1 - [RBG1L_HUMAN]	3.19	3	3	3	815	92.4539	5.31299	0.921616	0.953531	0.989649	0.954932	1.04673	1.00784	1.03011	1.02823	0.928716	0.0318033
P85037	Forkhead box protein K1	FOXK1	Forkhead box protein K1 OS=Homo sapiens OX=9606 GN=FOXK1 PE=1 SV=1 - [FOXK1_HUMAN]	5.32	5	5	6	733	75.4106	9.31982	0.883126	0.909721	0.900167	0.897672	1.13305	1.04097	1.05637	1.0768	0.833651	0.00372525
P49459	Ubiquitin-conjugating enzyme E2 A	UBE2A	Ubiquitin-conjugating enzyme E2 A OS=Homo sapiens OX=9606 GN=UBE2A PE=1 SV=2 - [UBE2A_HUMAN]	6.58	1	1	1	152	17.3045	5.14795	1.02533	1.04997	1.02653	1.03394	0.982778	0.995698	0.964623	0.981033	1.05393	0.0118251
Q4ZIN3	Membralin	TMEM259	Membralin OS=Homo sapiens OX=9606 GN=TMEM259 PE=1 SV=1 - [MBRL_HUMAN]	2.58	2	2	2	620	67.845	5.30029	1.0128	1.10717	1.08597	1.06865	0.966203	0.938666	0.92772	0.944197	1.13181	0.015584
Q96JG6	Syndetin	VPS50	Syndetin OS=Homo sapiens OX=9606 GN=VPS50 PE=1 SV=3 - [VPS50_HUMAN]	4.25	4	4	5	964	111.104	6.20166	1.09816	1.05678	1.03285	1.06259	0.904231	0.991194	0.951166	0.948864	1.11986	0.0226607
P41223	Protein BUD31 homolog	BUD31	Protein BUD31 homolog OS=Homo sapiens OX=9606 GN=BUD31 PE=1 SV=2 - [BUD31_HUMAN]	14.58	2	2	3	144	16.9886	8.82178	1.15946	1.00815	1.11055	1.09272	0.962388	0.92852	0.933749	0.941552	1.16055	0.0299288
Q9NXA8	NAD-dependent protein deacylase sirtuin-5, mitochondrial	SIRT5	NAD-dependent protein deacylase sirtuin-5, mitochondrial OS=Homo sapiens OX=9606 GN=SIRT5 PE=1 SV=2 - [SIR5_HUMAN]	2.58	1	1	1	310	33.8592	8.47021	1.10955	1.06999	1.06582	1.08178	0.914665	1.017	0.897994	0.943218	1.14691	0.0251663
Q8WUY8	N-acetyltransferase 14	NAT14	N-acetyltransferase 14 OS=Homo sapiens OX=9606 GN=NAT14 PE=1 SV=1 - [NAT14_HUMAN]	3.88	1	1	1	206	21.6367	10.7407	1.15065	1.03451	1.06225	1.08247	0.981879	0.898385	0.952259	0.944174	1.14647	0.0317129
Q9H1I8	Activating signal cointegrator 1 complex subunit 2	ASCC2	Activating signal cointegrator 1 complex subunit 2 OS=Homo sapiens OX=9606 GN=ASCC2 PE=1 SV=3 - [ASCC2_HUMAN]	5.81	3	3	4	757	86.3063	5.16064	0.908426	0.922944	0.999321	0.943564	1.02187	1.08381	1.07645	1.06071	0.889558	0.0268958
Q86W56	Poly(ADP-ribose) glycohydrolase	PARG	Poly(ADP-ribose) glycohydrolase OS=Homo sapiens OX=9606 GN=PARG PE=1 SV=1 - [PARG_HUMAN]	0.72	1	1	2	976	111.041	6.43018	1.06814	1.04767	1.05754	1.05778	0.946639	0.990635	0.942534	0.959936	1.10193	0.0040449
Q8IZQ1	WD repeat and FYVE domain-containing protein 3	WDFY3	WD repeat and FYVE domain-containing protein 3 OS=Homo sapiens OX=9606 GN=WDFY3 PE=1 SV=2 - [WDFY3_HUMAN]	1.64	6	6	7	3526	395.006	6.75635	0.976815	0.897813	0.876264	0.916964	1.08387	1.10394	1.10312	1.09698	0.8359	0.00451139
Q9NXD2	Myotubularin-related protein 10	MTMR10	Myotubularin-related protein 10 OS=Homo sapiens OX=9606 GN=MTMR10 PE=1 SV=3 - [MTMRA_HUMAN]	4.63	5	5	5	777	88.2171	8.52881	0.861754	0.885343	1.0032	0.916765	1.04854	1.06634	1.0987	1.07119	0.855838	0.028666
Q9H078	Caseinolytic peptidase B protein homolog	CLPB	Caseinolytic peptidase B protein homolog OS=Homo sapiens OX=9606 GN=CLPB PE=1 SV=1 - [CLPB_HUMAN]	3.25	3	3	4	707	78.68	9.01221	0.880935	0.918264	0.961176	0.920125	1.08103	1.05176	1.09677	1.07652	0.854721	0.00422245
Q92990	Glomulin	GLMN	Glomulin OS=Homo sapiens OX=9606 GN=GLMN PE=1 SV=2 - [GLMN_HUMAN]	9.09	6	6	6	594	68.1646	5.32568	1.03584	1.0417	1.07708	1.05154	0.872022	0.951446	0.976621	0.933363	1.12661	0.0255669
B2RTY4	Unconventional myosin-IXa	MYO9A	Unconventional myosin-IXa OS=Homo sapiens OX=9606 GN=MYO9A PE=1 SV=2 - [MYO9A_HUMAN]	1.06	1	3	5	2548	292.522	8.88037	1.05204	1.07879	1.14204	1.09096	0.976261	0.925662	0.890182	0.930702	1.17219	0.0118322
Q9NSQ0	Putative ribosomal RNA-processing protein 7 homolog B	RRP7BP	Putative ribosomal RNA-processing protein 7 homolog B OS=Homo sapiens OX=9606 GN=RRP7BP PE=5 SV=1 - [RRP7B_HUMAN]	7.77	1	1	3	103	12.5677	9.72998	0.989336	0.909239	0.915169	0.937915	1.11725	1.13959	0.995609	1.08415	0.865116	0.0472248
Q8NBF6	Late secretory pathway protein AVL9 homolog	AVL9	Late secretory pathway protein AVL9 homolog OS=Homo sapiens OX=9606 GN=AVL9 PE=1 SV=1 - [AVL9_HUMAN]	2.01	2	2	2	648	71.9024	6.21436	1.12295	0.991765	1.117	1.07724	0.963399	0.942876	0.941306	0.949194	1.1349	0.0418393
P21912	Succinate dehydrogenase [ubiquinone] iron-sulfur subunit, mitochondrial	SDHB	Succinate dehydrogenase [ubiquinone] iron-sulfur subunit, mitochondrial OS=Homo sapiens OX=9606 GN=SDHB PE=1 SV=3 - [SDHB_HUMAN]	21.79	7	7	14	280	31.6088	8.76318	0.946296	0.995547	0.963722	0.968522	1.0481	1.04383	1.00918	1.0337	0.936943	0.0263774
Q7RTS9	Dymeclin	DYM	Dymeclin OS=Homo sapiens OX=9606 GN=DYM PE=1 SV=1 - [DYM_HUMAN]	1.49	1	1	1	669	75.887	5.85889	1.10901	1.02387	1.03413	1.05567	0.960759	0.998541	0.945383	0.968228	1.09031	0.0484031
Q9Y237	Peptidyl-prolyl cis-trans isomerase NIMA-interacting 4	PIN4	Peptidyl-prolyl cis-trans isomerase NIMA-interacting 4 OS=Homo sapiens OX=9606 GN=PIN4 PE=1 SV=1 - [PIN4_HUMAN]	32.06	4	4	9	131	13.801	9.77393	1.0588	1.03659	1.05209	1.04916	0.978211	0.966569	0.941134	0.961971	1.09064	0.00240808
Q6NXE6	Armadillo repeat-containing protein 6	ARMC6	Armadillo repeat-containing protein 6 OS=Homo sapiens OX=9606 GN=ARMC6 PE=1 SV=2 - [ARMC6_HUMAN]	5.59	3	3	8	501	54.1074	6.23975	0.927057	0.935559	0.96129	0.941302	1.07877	1.0458	1.09579	1.07345	0.876892	0.00180226
Q8N6M0	Deubiquitinase OTUD6B	OTUD6B	Deubiquitinase OTUD6B OS=Homo sapiens OX=9606 GN=OTUD6B PE=1 SV=1 - [OTU6B_HUMAN]	15.02	5	5	8	293	33.7915	6.04932	0.954808	0.979137	0.96625	0.966732	1.02916	1.05519	1.02761	1.03732	0.931952	0.00343342
Q8N3X1	Formin-binding protein 4	FNBP4	Formin-binding protein 4 OS=Homo sapiens OX=9606 GN=FNBP4 PE=1 SV=3 - [FNBP4_HUMAN]	2.06	2	2	2	1017	110.198	4.7417	1.13617	1.04465	1.05614	1.07899	1.00701	0.887418	0.932637	0.942354	1.14499	0.03908
Q8IWJ2	GRIP and coiled-coil domain-containing protein 2	GCC2	GRIP and coiled-coil domain-containing protein 2 OS=Homo sapiens OX=9606 GN=GCC2 PE=1 SV=4 - [GCC2_HUMAN]	2.26	2	6	7	1684	195.789	5.13525	1.02317	1.06629	1.07757	1.05568	0.932553	0.986511	0.952103	0.957055	1.10305	0.0125466
Q7Z7E8	Ubiquitin-conjugating enzyme E2 Q1	UBE2Q1	Ubiquitin-conjugating enzyme E2 Q1 OS=Homo sapiens OX=9606 GN=UBE2Q1 PE=1 SV=1 - [UB2Q1_HUMAN]	4.98	3	3	5	422	46.0981	5.09717	0.998032	1.02741	1.02274	1.01606	0.986099	0.981469	0.970991	0.97952	1.0373	0.0227621
Q96RN5	Mediator of RNA polymerase II transcription subunit 15	MED15	Mediator of RNA polymerase II transcription subunit 15 OS=Homo sapiens OX=9606 GN=MED15 PE=1 SV=2 - [MED15_HUMAN]	4.44	3	3	4	788	86.699	9.42236	1.11186	1.10704	1.01095	1.07662	0.896043	0.89829	0.963083	0.919139	1.17134	0.0163583
Q9Y3E7	Charged multivesicular body protein 3	CHMP3	Charged multivesicular body protein 3 OS=Homo sapiens OX=9606 GN=CHMP3 PE=1 SV=3 - [CHMP3_HUMAN]	13.06	4	4	4	222	25.0568	5.12256	0.963418	0.959408	0.996152	0.972993	1.08792	1.03766	1.02562	1.0504	0.926305	0.0257297
P82932	28S ribosomal protein S6, mitochondrial	MRPS6	28S ribosomal protein S6, mitochondrial OS=Homo sapiens OX=9606 GN=MRPS6 PE=1 SV=3 - [RT06_HUMAN]	24	3	3	6	125	14.2176	9.26123	1.10317	1.02692	1.03148	1.05386	1.00026	0.932916	0.945516	0.959563	1.09827	0.0428846
Q9H9Q4	Non-homologous end-joining factor 1	NHEJ1	Non-homologous end-joining factor 1 OS=Homo sapiens OX=9606 GN=NHEJ1 PE=1 SV=1 - [NHEJ1_HUMAN]	3.01	1	1	1	299	33.3159	5.97314	0.902299	0.955991	0.919651	0.925981	1.02952	1.08457	1.10558	1.07323	0.862801	0.00598356
Q96EY8	Corrinoid adenosyltransferase	MMAB	Corrinoid adenosyltransferase OS=Homo sapiens OX=9606 GN=MMAB PE=1 SV=1 - [MMAB_HUMAN]	10.4	2	2	2	250	27.371	8.60205	1.04013	1.03667	1.12712	1.06797	0.961488	0.932378	0.954675	0.949514	1.12476	0.0184977
Q96EX1	Small integral membrane protein 12	SMIM12	Small integral membrane protein 12 OS=Homo sapiens OX=9606 GN=SMIM12 PE=1 SV=3 - [SIM12_HUMAN]	39.13	4	4	7	92	10.7927	8.44092	1.08655	1.1284	1.08168	1.09887	0.955626	0.895452	0.922397	0.924492	1.18863	0.0015866
Q9Y2Q5	Ragulator complex protein LAMTOR2	LAMTOR2	Ragulator complex protein LAMTOR2 OS=Homo sapiens OX=9606 GN=LAMTOR2 PE=1 SV=1 - [LTOR2_HUMAN]	15.2	2	2	4	125	13.4989	5.40186	1.10025	1.07994	1.04092	1.0737	0.987158	0.927669	0.934983	0.949937	1.13029	0.00839732
O00217	NADH dehydrogenase [ubiquinone] iron-sulfur protein 8, mitochondrial	NDUFS8	NADH dehydrogenase [ubiquinone] iron-sulfur protein 8, mitochondrial OS=Homo sapiens OX=9606 GN=NDUFS8 PE=1 SV=1 - [NDUS8_HUMAN]	15.71	4	4	5	210	23.6896	6.34131	0.913946	0.995228	0.909442	0.939538	1.11595	1.02845	1.0314	1.0586	0.887528	0.0408731
O94842	TOX high mobility group box family member 4	TOX4	TOX high mobility group box family member 4 OS=Homo sapiens OX=9606 GN=TOX4 PE=1 SV=1 - [TOX4_HUMAN]	1.29	1	1	1	621	66.1531	5.05908	0.917873	0.980349	0.975864	0.958029	1.05213	1.07432	1.01777	1.04807	0.914084	0.0257007
O94885	SAM and SH3 domain-containing protein 1	SASH1	SAM and SH3 domain-containing protein 1 OS=Homo sapiens OX=9606 GN=SASH1 PE=1 SV=3 - [SASH1_HUMAN]	2.09	3	3	4	1247	136.568	6.0874	1.03773	1.04088	1.07439	1.051	0.963335	0.960511	0.973482	0.965776	1.08824	0.00233053
Q12982	BCL2/adenovirus E1B 19 kDa protein-interacting protein 2	BNIP2	BCL2/adenovirus E1B 19 kDa protein-interacting protein 2 OS=Homo sapiens OX=9606 GN=BNIP2 PE=1 SV=1 - [BNIP2_HUMAN]	6.37	3	3	5	314	35.9951	4.80518	1.03595	1.13229	1.08487	1.08437	0.964467	0.985388	0.928169	0.959341	1.13033	0.0182528
Q8NBN3	Transmembrane protein 87A	TMEM87A	Transmembrane protein 87A OS=Homo sapiens OX=9606 GN=TMEM87A PE=1 SV=3 - [TM87A_HUMAN]	4.86	4	4	6	555	63.3889	6.7417	1.10006	1.03076	1.14829	1.09303	0.932863	0.95541	0.931994	0.940089	1.16269	0.0119232
O94989	Rho guanine nucleotide exchange factor 15	ARHGEF15	Rho guanine nucleotide exchange factor 15 OS=Homo sapiens OX=9606 GN=ARHGEF15 PE=1 SV=4 - [ARHGF_HUMAN]	3.69	3	3	4	841	91.8831	8.25049	1.10367	1.09276	1.03744	1.07795	0.916854	0.948877	0.958915	0.941549	1.14487	0.00480844
P17706	Tyrosine-protein phosphatase non-receptor type 2	PTPN2	Tyrosine-protein phosphatase non-receptor type 2 OS=Homo sapiens OX=9606 GN=PTPN2 PE=1 SV=2 - [PTN2_HUMAN]	3.86	2	2	2	415	48.4424	8.29443	1.11519	1.06711	1.04	1.0741	0.871064	0.975908	0.978614	0.941862	1.1404	0.0337691
Q96TC7	Regulator of microtubule dynamics protein 3	RMDN3	Regulator of microtubule dynamics protein 3 OS=Homo sapiens OX=9606 GN=RMDN3 PE=1 SV=2 - [RMD3_HUMAN]	14.68	7	7	7	470	52.086	5.09717	1.05578	1.00509	1.05259	1.03782	0.930681	1.00274	0.948694	0.960704	1.08027	0.0468764
P06400	Retinoblastoma-associated protein	RB1	Retinoblastoma-associated protein OS=Homo sapiens OX=9606 GN=RB1 PE=1 SV=2 - [RB_HUMAN]	3.45	4	4	4	928	106.092	7.94287	0.849986	0.98314	0.939477	0.924201	1.06087	1.05466	1.14416	1.08656	0.850571	0.028937
Q9UPU5	Ubiquitin carboxyl-terminal hydrolase 24	USP24	Ubiquitin carboxyl-terminal hydrolase 24 OS=Homo sapiens OX=9606 GN=USP24 PE=1 SV=3 - [UBP24_HUMAN]	1.41	3	5	5	2620	294.178	6.13818	1.09979	1.04843	1.10718	1.08513	0.925596	0.849786	0.968653	0.914679	1.18635	0.0123343
Q12899	Tripartite motif-containing protein 26	TRIM26	Tripartite motif-containing protein 26 OS=Homo sapiens OX=9606 GN=TRIM26 PE=1 SV=1 - [TRI26_HUMAN]	2.97	2	2	2	539	62.1271	5.03369	1.13862	1.04041	1.04509	1.07471	0.894767	0.964369	0.982532	0.947223	1.13459	0.0377518
Q6PD74	Alpha- and gamma-adaptin-binding protein p34	AAGAB	Alpha- and gamma-adaptin-binding protein p34 OS=Homo sapiens OX=9606 GN=AAGAB PE=1 SV=1 - [AAGAB_HUMAN]	7.3	3	3	5	315	34.5719	4.64014	1.06543	1.07578	1.08296	1.07472	0.964848	0.952062	0.920691	0.945867	1.13623	0.000789211
Q53HC9	EARP and GARP complex-interacting protein 1	EIPR1	EARP and GARP complex-interacting protein 1 OS=Homo sapiens OX=9606 GN=EIPR1 PE=1 SV=2 - [EIPR1_HUMAN]	13.44	4	4	5	387	43.5761	5.05908	1.0127	1.03612	1.09176	1.04686	0.979441	0.979644	0.921948	0.960344	1.09009	0.0461607
P26374	Rab proteins geranylgeranyltransferase component A 2	CHML	Rab proteins geranylgeranyltransferase component A 2 OS=Homo sapiens OX=9606 GN=CHML PE=1 SV=2 - [RAE2_HUMAN]	2.29	1	2	2	656	74.0242	4.93213	0.921831	0.912362	0.926838	0.920344	1.07334	1.05528	1.11721	1.08194	0.850639	0.00102107
Q86YV0	RAS protein activator like-3	RASAL3	RAS protein activator like-3 OS=Homo sapiens OX=9606 GN=RASAL3 PE=1 SV=2 - [RASL3_HUMAN]	2.18	2	2	2	1011	111.829	8.74854	0.941008	0.939787	0.970174	0.950323	1.10408	1.03535	1.02021	1.05321	0.90231	0.0204584
Q00403	Transcription initiation factor IIB	GTF2B	Transcription initiation factor IIB OS=Homo sapiens OX=9606 GN=GTF2B PE=1 SV=1 - [TF2B_HUMAN]	9.49	3	3	3	316	34.8106	8.35303	1.02859	1.05396	1.08735	1.05664	0.939206	0.951102	0.988233	0.959514	1.10122	0.0125347
O94992	Protein HEXIM1	HEXIM1	Protein HEXIM1 OS=Homo sapiens OX=9606 GN=HEXIM1 PE=1 SV=1 - [HEXI1_HUMAN]	8.91	4	4	5	359	40.5985	4.89404	1.07995	1.10287	1.09191	1.09157	0.927439	0.917601	0.939868	0.928303	1.17588	6.01672e-05
Q9NUQ3	Gamma-taxilin	TXLNG	Gamma-taxilin OS=Homo sapiens OX=9606 GN=TXLNG PE=1 SV=2 - [TXLNG_HUMAN]	5.49	1	4	6	528	60.5481	7.51807	1.1455	1.05645	1.07934	1.09376	0.933608	0.884043	0.971682	0.929778	1.17637	0.0112266
P00813	Adenosine deaminase	ADA	Adenosine deaminase OS=Homo sapiens OX=9606 GN=ADA PE=1 SV=3 - [ADA_HUMAN]	7.71	3	3	3	363	40.7387	5.94775	1.14547	1.11223	0.98473	1.08081	0.946618	0.897948	0.950219	0.931595	1.16017	0.0450039
P98196	Probable phospholipid-transporting ATPase IH	ATP11A	Probable phospholipid-transporting ATPase IH OS=Homo sapiens OX=9606 GN=ATP11A PE=1 SV=3 - [AT11A_HUMAN]	2.73	4	4	5	1134	129.672	6.59521	0.901365	0.939964	0.958001	0.93311	1.08321	1.04755	1.069	1.06659	0.874857	0.0024567
Q8IXJ6	NAD-dependent protein deacetylase sirtuin-2	SIRT2	NAD-dependent protein deacetylase sirtuin-2 OS=Homo sapiens OX=9606 GN=SIRT2 PE=1 SV=2 - [SIR2_HUMAN]	3.6	2	2	3	389	43.1544	5.36377	0.800869	0.937164	0.989258	0.909097	1.06685	1.10678	1.05429	1.07597	0.844907	0.0459367
P61244	Protein max	MAX	Protein max OS=Homo sapiens OX=9606 GN=MAX PE=1 SV=1 - [MAX_HUMAN]	10.63	2	2	2	160	18.2639	6.30322	1.07285	1.06709	1.09587	1.0786	0.889324	0.986028	0.934471	0.936608	1.15161	0.00834954
P12694	2-oxoisovalerate dehydrogenase subunit alpha, mitochondrial	BCKDHA	2-oxoisovalerate dehydrogenase subunit alpha, mitochondrial OS=Homo sapiens OX=9606 GN=BCKDHA PE=1 SV=2 - [ODBA_HUMAN]	7.64	4	4	4	445	50.4392	8.26514	0.922743	0.965668	0.967823	0.952078	1.06459	1.01882	1.02443	1.03595	0.919042	0.015139
Q8IVB5	LIX1-like protein	LIX1L	LIX1-like protein OS=Homo sapiens OX=9606 GN=LIX1L PE=2 SV=1 - [LIX1L_HUMAN]	6.53	3	3	4	337	36.5395	8.55811	0.84682	0.984624	0.964003	0.931816	1.07202	1.08842	1.08738	1.08261	0.860716	0.0251833
P83876	Thioredoxin-like protein 4A	TXNL4A	Thioredoxin-like protein 4A OS=Homo sapiens OX=9606 GN=TXNL4A PE=1 SV=1 - [TXN4A_HUMAN]	4.93	1	1	1	142	16.7752	5.84619	0.951344	0.929851	0.914243	0.931813	1.09093	1.0218	1.10616	1.07296	0.868449	0.00736561
Q9UKF6	Cleavage and polyadenylation specificity factor subunit 3	CPSF3	Cleavage and polyadenylation specificity factor subunit 3 OS=Homo sapiens OX=9606 GN=CPSF3 PE=1 SV=1 - [CPSF3_HUMAN]	8.63	5	5	5	684	77.4362	5.60498	1.04481	1.02858	1.03884	1.03741	0.951294	0.981184	0.994554	0.975677	1.06327	0.0106052
O43513	Mediator of RNA polymerase II transcription subunit 7	MED7	Mediator of RNA polymerase II transcription subunit 7 OS=Homo sapiens OX=9606 GN=MED7 PE=1 SV=1 - [MED7_HUMAN]	3.86	1	1	1	233	27.2277	5.78271	0.995738	1.14945	1.09671	1.08063	0.880916	0.972811	0.934007	0.929245	1.16292	0.0445385
Q9NVI1	Fanconi anemia group I protein	FANCI	Fanconi anemia group I protein OS=Homo sapiens OX=9606 GN=FANCI PE=1 SV=4 - [FANCI_HUMAN]	1.73	2	3	3	1328	149.229	6.7417	0.948961	0.861835	0.920249	0.910348	1.05336	1.18211	1.03279	1.08942	0.835626	0.0283037
Q96JH7	Deubiquitinating protein VCIP135	VCPIP1	Deubiquitinating protein VCIP135 OS=Homo sapiens OX=9606 GN=VCPIP1 PE=1 SV=2 - [VCIP1_HUMAN]	3.11	5	5	6	1222	134.236	7.1958	1.09696	1.05335	1.07727	1.07586	0.919906	0.910087	0.955715	0.92857	1.15862	0.00141615
Q8TBR7	Protein FAM57A	FAM57A	Protein FAM57A OS=Homo sapiens OX=9606 GN=FAM57A PE=1 SV=2 - [FA57A_HUMAN]	9.73	3	3	3	257	29.3634	9.40771	1.14179	1.0004	1.16306	1.10175	0.896503	0.974471	0.911479	0.927484	1.18789	0.0364985
Q8IW35	Centrosomal protein of 97 kDa	CEP97	Centrosomal protein of 97 kDa OS=Homo sapiens OX=9606 GN=CEP97 PE=1 SV=1 - [CEP97_HUMAN]	1.16	1	1	1	865	96.9208	5.021	1.16057	1.12351	1.00181	1.0953	0.941697	0.935363	0.91383	0.930297	1.17736	0.0275558
Q96T58	Msx2-interacting protein	SPEN	Msx2-interacting protein OS=Homo sapiens OX=9606 GN=SPEN PE=1 SV=1 - [MINT_HUMAN]	0.9	2	5	6	3664	402.004	7.63525	1.03988	1.08138	1.12124	1.08083	0.919389	0.901548	0.96427	0.928402	1.16419	0.00707235
Q92636	Protein FAN	NSMAF	Protein FAN OS=Homo sapiens OX=9606 GN=NSMAF PE=1 SV=2 - [FAN_HUMAN]	2.07	2	2	4	917	104.306	6.22705	1.12037	1.04261	1.08241	1.08179	0.957471	0.896473	0.96605	0.939998	1.15085	0.0106517
P08397	Porphobilinogen deaminase	HMBS	Porphobilinogen deaminase OS=Homo sapiens OX=9606 GN=HMBS PE=1 SV=2 - [HEM3_HUMAN]	12.47	5	5	5	361	39.3056	7.18115	1.01871	1.01651	1.00492	1.01338	0.957436	0.923512	0.985779	0.955575	1.06049	0.0353725
O60934	Nibrin	NBN	Nibrin OS=Homo sapiens OX=9606 GN=NBN PE=1 SV=1 - [NBN_HUMAN]	2.79	2	2	2	754	84.906	6.90283	0.910492	0.92231	0.914873	0.915892	1.10665	1.06514	1.08176	1.08452	0.844515	0.000177233
A5PLN9	Trafficking protein particle complex subunit 13	TRAPPC13	Trafficking protein particle complex subunit 13 OS=Homo sapiens OX=9606 GN=TRAPPC13 PE=1 SV=2 - [TPC13_HUMAN]	3.84	2	2	2	417	46.4935	5.60498	1.1602	1.02889	1.1036	1.09757	0.880106	0.99001	0.907573	0.925896	1.18541	0.0270616
P52735	Guanine nucleotide exchange factor VAV2	VAV2	Guanine nucleotide exchange factor VAV2 OS=Homo sapiens OX=9606 GN=VAV2 PE=1 SV=2 - [VAV2_HUMAN]	6.49	5	5	5	878	101.224	7.07861	0.939587	0.997996	0.960215	0.965933	1.0324	1.03533	1.05381	1.04051	0.928325	0.0153461
O15243	Leptin receptor gene-related protein	LEPROT	Leptin receptor gene-related protein OS=Homo sapiens OX=9606 GN=LEPROT PE=1 SV=1 - [OBRG_HUMAN]	9.92	1	1	1	131	14.2444	6.50732	1.05257	1.12382	1.10745	1.09461	0.88047	0.878322	0.991829	0.916874	1.19385	0.0147188
Q9P000	COMM domain-containing protein 9	COMMD9	COMM domain-containing protein 9 OS=Homo sapiens OX=9606 GN=COMMD9 PE=1 SV=2 - [COMD9_HUMAN]	8.59	2	2	2	198	21.8054	5.88428	0.869628	0.925845	0.980123	0.925198	1.00719	1.14094	1.07292	1.07368	0.861708	0.0413636
Q8NHP6	Motile sperm domain-containing protein 2	MOSPD2	Motile sperm domain-containing protein 2 OS=Homo sapiens OX=9606 GN=MOSPD2 PE=1 SV=1 - [MSPD2_HUMAN]	3.28	2	2	2	518	59.7084	5.96045	0.921825	0.920522	0.920627	0.920991	1.1198	0.973247	1.13265	1.07523	0.856551	0.0392911
Q9BTE6	Alanyl-tRNA editing protein Aarsd1	AARSD1	Alanyl-tRNA editing protein Aarsd1 OS=Homo sapiens OX=9606 GN=AARSD1 PE=1 SV=2 - [AASD1_HUMAN]	6.55	3	3	6	412	45.4513	6.41748	0.890707	0.957079	0.966102	0.937963	1.03495	1.11043	1.06605	1.07048	0.87621	0.014857
Q9NVX2	Notchless protein homolog 1	NLE1	Notchless protein homolog 1 OS=Homo sapiens OX=9606 GN=NLE1 PE=1 SV=4 - [NLE1_HUMAN]	3.09	2	2	3	485	53.2871	7.34229	0.996559	0.934385	0.992525	0.97449	1.04223	1.03386	1.05649	1.04419	0.933247	0.0300295
L0R6Q1	SLC35A4 upstream open reading frame protein	SLC35A4	SLC35A4 upstream open reading frame protein OS=Homo sapiens OX=9606 GN=SLC35A4 PE=3 SV=1 - [S35U4_HUMAN]	22.33	3	3	6	103	11.1259	8.104	0.944633	0.937038	0.975484	0.952385	1.08091	1.04269	1.03719	1.0536	0.903935	0.00500754
Q6P3W7	SCY1-like protein 2	SCYL2	SCY1-like protein 2 OS=Homo sapiens OX=9606 GN=SCYL2 PE=1 SV=1 - [SCYL2_HUMAN]	7.1	5	5	6	929	103.642	8.22119	1.09222	1.0011	1.04241	1.04524	0.978773	0.95909	0.960708	0.96619	1.08182	0.0433175
Q9NRG1	Phosphoribosyltransferase domain-containing protein 1	PRTFDC1	Phosphoribosyltransferase domain-containing protein 1 OS=Homo sapiens OX=9606 GN=PRTFDC1 PE=1 SV=1 - [PRDC1_HUMAN]	5.78	1	1	2	225	25.657	6.15088	0.875284	0.949306	0.913657	0.912749	1.1045	1.0257	1.11698	1.08239	0.84327	0.00894479
Q5H8A4	GPI ethanolamine phosphate transferase 2	PIGG	GPI ethanolamine phosphate transferase 2 OS=Homo sapiens OX=9606 GN=PIGG PE=1 SV=1 - [PIGG_HUMAN]	0.71	1	1	2	983	108.103	7.15186	0.864307	0.954386	0.913052	0.910581	1.08517	1.07009	1.1029	1.08605	0.838433	0.00318188
Q9H1A4	Anaphase-promoting complex subunit 1	ANAPC1	Anaphase-promoting complex subunit 1 OS=Homo sapiens OX=9606 GN=ANAPC1 PE=1 SV=1 - [APC1_HUMAN]	1.65	4	4	4	1944	216.361	6.30322	0.966557	0.977493	0.944397	0.962816	1.015	1.04742	1.06589	1.04277	0.923326	0.010841
O75382	Tripartite motif-containing protein 3	TRIM3	Tripartite motif-containing protein 3 OS=Homo sapiens OX=9606 GN=TRIM3 PE=1 SV=2 - [TRIM3_HUMAN]	2.42	2	2	3	744	80.779	7.82568	0.92645	0.97845	0.97501	0.95997	1.02788	1.00125	1.05446	1.02786	0.933948	0.0405942
Q4ADV7	RAB6A-GEF complex partner protein 1	RIC1	RAB6A-GEF complex partner protein 1 OS=Homo sapiens OX=9606 GN=RIC1 PE=1 SV=2 - [RIC1_HUMAN]	0.63	1	1	1	1423	159.199	6.37939	1.1017	1.0748	1.02245	1.06632	0.975235	0.97043	0.92366	0.956442	1.11488	0.0182125
Q96MF7	E3 SUMO-protein ligase NSE2	NSMCE2	E3 SUMO-protein ligase NSE2 OS=Homo sapiens OX=9606 GN=NSMCE2 PE=1 SV=2 - [NSE2_HUMAN]	13.77	3	3	3	247	27.915	7.73779	1.14802	1.02718	1.09642	1.09054	0.912044	0.967222	0.929106	0.936124	1.16495	0.0161546
Q9BRG1	Vacuolar protein-sorting-associated protein 25	VPS25	Vacuolar protein-sorting-associated protein 25 OS=Homo sapiens OX=9606 GN=VPS25 PE=1 SV=1 - [VPS25_HUMAN]	14.2	3	3	5	176	20.7345	6.34131	0.816496	0.959046	0.916736	0.897426	1.04759	1.03744	1.11367	1.06623	0.841681	0.025435
P41208	Centrin-2	CETN2	Centrin-2 OS=Homo sapiens OX=9606 GN=CETN2 PE=1 SV=1 - [CETN2_HUMAN]	23.26	4	4	4	172	19.7259	4.99561	0.98342	1.01437	1.0752	1.02433	0.948106	0.936004	0.930029	0.938047	1.09198	0.0348472
O14662	Syntaxin-16	STX16	Syntaxin-16 OS=Homo sapiens OX=9606 GN=STX16 PE=1 SV=3 - [STX16_HUMAN]	2.46	1	1	2	325	37.0082	6.11279	1.14456	1.0266	1.08155	1.08424	0.9421	0.937254	0.940915	0.94009	1.15333	0.0134108
O75886	Signal transducing adapter molecule 2	STAM2	Signal transducing adapter molecule 2 OS=Homo sapiens OX=9606 GN=STAM2 PE=1 SV=1 - [STAM2_HUMAN]	8.19	3	4	7	525	58.1277	5.07178	0.995456	0.873803	0.942114	0.937124	1.06235	1.15335	1.03573	1.08381	0.864657	0.0428424
Q13535	Serine/threonine-protein kinase ATR	ATR	Serine/threonine-protein kinase ATR OS=Homo sapiens OX=9606 GN=ATR PE=1 SV=3 - [ATR_HUMAN]	0.49	1	2	2	2644	301.172	7.43018	1.09422	1.04207	1.04162	1.0593	0.9514	0.940484	0.987117	0.959667	1.10382	0.0113175
Q8IY67	Ribonucleoprotein PTB-binding 1	RAVER1	Ribonucleoprotein PTB-binding 1 OS=Homo sapiens OX=9606 GN=RAVER1 PE=1 SV=1 - [RAVR1_HUMAN]	3.63	2	2	2	606	63.8372	8.48486	0.948922	0.950754	0.933458	0.944378	1.00492	1.10243	1.06884	1.05873	0.891992	0.0171466
Q9NZ52	ADP-ribosylation factor-binding protein GGA3	GGA3	ADP-ribosylation factor-binding protein GGA3 OS=Homo sapiens OX=9606 GN=GGA3 PE=1 SV=1 - [GGA3_HUMAN]	2.49	2	2	2	723	78.2666	5.57959	0.946354	0.919678	0.937794	0.934608	1.07869	1.10193	1.04223	1.07428	0.869985	0.00184996
Q96LW7	Caspase recruitment domain-containing protein 19	CARD19	Caspase recruitment domain-containing protein 19 OS=Homo sapiens OX=9606 GN=CARD19 PE=1 SV=1 - [CAR19_HUMAN]	7.46	2	2	2	228	25.573	9.20264	1.1069	1.02122	1.04224	1.05679	0.922145	0.974238	0.984598	0.960327	1.10044	0.040182
Q9H9A5	CCR4-NOT transcription complex subunit 10	CNOT10	CCR4-NOT transcription complex subunit 10 OS=Homo sapiens OX=9606 GN=CNOT10 PE=1 SV=1 - [CNO10_HUMAN]	2.15	2	2	3	744	82.2575	7.78174	0.904158	0.962576	0.982876	0.94987	1.06459	1.0193	1.11079	1.06489	0.891986	0.0314434
P50583	Bis(5'-nucleosyl)-tetraphosphatase [asymmetrical]	NUDT2	Bis(5'-nucleosyl)-tetraphosphatase [asymmetrical] OS=Homo sapiens OX=9606 GN=NUDT2 PE=1 SV=3 - [AP4A_HUMAN]	10.88	2	2	5	147	16.8186	5.35107	0.921973	0.956367	0.883612	0.920651	0.99891	1.0799	1.03415	1.03765	0.887242	0.0205391
P48426	Phosphatidylinositol 5-phosphate 4-kinase type-2 alpha	PIP4K2A	Phosphatidylinositol 5-phosphate 4-kinase type-2 alpha OS=Homo sapiens OX=9606 GN=PIP4K2A PE=1 SV=2 - [PI42A_HUMAN]	11.33	2	5	9	406	46.1955	6.99072	0.911322	1.01044	0.875582	0.93245	1.02668	1.0798	1.07534	1.06061	0.879166	0.0429276
Q96SJ8	Tetraspanin-18	TSPAN18	Tetraspanin-18 OS=Homo sapiens OX=9606 GN=TSPAN18 PE=2 SV=1 - [TSN18_HUMAN]	2.82	1	1	1	248	27.6911	4.95752	0.872395	0.992261	0.874704	0.91312	1.11763	1.06759	1.0706	1.08528	0.841372	0.0157896
P11532	Dystrophin	DMD	Dystrophin OS=Homo sapiens OX=9606 GN=DMD PE=1 SV=3 - [DMD_HUMAN]	0.9	2	5	8	3685	426.484	5.88428	1.0888	1.04423	1.04955	1.06086	0.997857	0.918105	0.951455	0.955806	1.10991	0.0178077
Q9H0A8	COMM domain-containing protein 4	COMMD4	COMM domain-containing protein 4 OS=Homo sapiens OX=9606 GN=COMMD4 PE=1 SV=1 - [COMD4_HUMAN]	4.02	1	1	1	199	21.7503	7.31299	1.08539	1.09296	1.0195	1.06595	0.894151	0.965276	0.988586	0.949338	1.12284	0.0337646
Q9UEY8	Gamma-adducin	ADD3	Gamma-adducin OS=Homo sapiens OX=9606 GN=ADD3 PE=1 SV=1 - [ADDG_HUMAN]	3.68	3	3	3	706	79.1052	6.31592	1.06479	1.13363	1.07508	1.09117	0.975053	0.949517	0.933098	0.952556	1.14551	0.00493137
Q5T160	Probable arginine--tRNA ligase, mitochondrial	RARS2	Probable arginine--tRNA ligase, mitochondrial OS=Homo sapiens OX=9606 GN=RARS2 PE=1 SV=1 - [SYRM_HUMAN]	3.11	2	2	2	578	65.464	8.20654	1.07117	1.10711	1.06549	1.08126	0.955887	0.959287	0.896485	0.93722	1.15369	0.00399744
Q8WVX3	Uncharacterized protein C4orf3	C4orf3	Uncharacterized protein C4orf3 OS=Homo sapiens OX=9606 GN=C4orf3 PE=1 SV=2 - [CD003_HUMAN]	10.61	1	1	2	66	7.59886	5.2876	1.15802	1.06153	1.01283	1.07746	0.954088	0.916226	0.967849	0.946055	1.1389	0.0442811
P52758	2-iminobutanoate/2-iminopropanoate deaminase	RIDA	2-iminobutanoate/2-iminopropanoate deaminase OS=Homo sapiens OX=9606 GN=RIDA PE=1 SV=1 - [RIDA_HUMAN]	8.03	1	1	1	137	14.4846	8.67529	1.19004	1.13136	0.994141	1.10518	0.884929	0.957769	0.921155	0.921284	1.19961	0.0407921
Q8WVC0	RNA polymerase-associated protein LEO1	LEO1	RNA polymerase-associated protein LEO1 OS=Homo sapiens OX=9606 GN=LEO1 PE=1 SV=1 - [LEO1_HUMAN]	1.8	1	1	1	666	75.3593	4.51318	1.1303	1.01701	1.04776	1.06502	0.928448	0.968722	0.977822	0.958331	1.11133	0.0450986
Q9BSE4	Homocysteine-responsive endoplasmic reticulum-resident ubiquitin-like domain member 2 protein	HERPUD2	Homocysteine-responsive endoplasmic reticulum-resident ubiquitin-like domain member 2 protein OS=Homo sapiens OX=9606 GN=HERPUD2 PE=1 SV=2 - [HERP2_HUMAN]	2.22	1	1	1	406	45.1187	5.05908	1.107	1.04553	1.08545	1.07933	0.973038	0.915128	0.943852	0.944006	1.14335	0.00530159
Q9HBH5	Retinol dehydrogenase 14	RDH14	Retinol dehydrogenase 14 OS=Homo sapiens OX=9606 GN=RDH14 PE=1 SV=1 - [RDH14_HUMAN]	7.74	3	3	3	336	36.8414	8.79248	1.10727	1.03188	1.06135	1.06683	0.965593	1.00781	0.939903	0.971101	1.09858	0.0316718
Q14656	Transmembrane protein 187	TMEM187	Transmembrane protein 187 OS=Homo sapiens OX=9606 GN=TMEM187 PE=2 SV=1 - [TM187_HUMAN]	6.13	2	2	2	261	29.129	8.76318	1.04264	1.02167	1.07328	1.04586	0.960547	0.998722	0.953955	0.971075	1.07701	0.021723
O75052	Carboxyl-terminal PDZ ligand of neuronal nitric oxide synthase protein	NOS1AP	Carboxyl-terminal PDZ ligand of neuronal nitric oxide synthase protein OS=Homo sapiens OX=9606 GN=NOS1AP PE=1 SV=3 - [CAPON_HUMAN]	1.78	1	1	2	506	56.1148	6.30322	0.940884	0.986201	0.961663	0.962916	1.0358	1.07439	1.0041	1.0381	0.927578	0.0358856
Q8N264	Rho GTPase-activating protein 24	ARHGAP24	Rho GTPase-activating protein 24 OS=Homo sapiens OX=9606 GN=ARHGAP24 PE=1 SV=2 - [RHG24_HUMAN]	3.48	3	3	4	748	84.2054	6.66846	0.984433	0.954616	0.917169	0.952073	1.09789	1.05886	1.05272	1.06982	0.889934	0.00807529
Q8N1B4	Vacuolar protein sorting-associated protein 52 homolog	VPS52	Vacuolar protein sorting-associated protein 52 homolog OS=Homo sapiens OX=9606 GN=VPS52 PE=1 SV=1 - [VPS52_HUMAN]	2.63	2	2	2	723	82.1696	5.98584	1.0615	1.06141	1.04737	1.05676	0.897543	0.985452	0.984519	0.955838	1.10559	0.0268218
Q53GS7	Nucleoporin GLE1	GLE1	Nucleoporin GLE1 OS=Homo sapiens OX=9606 GN=GLE1 PE=1 SV=2 - [GLE1_HUMAN]	3.01	2	2	2	698	79.7856	7.43018	0.9703	0.973952	0.941287	0.961846	1.01581	1.07997	1.02729	1.04102	0.923942	0.0237674
Q9UKS6	Protein kinase C and casein kinase substrate in neurons protein 3	PACSIN3	Protein kinase C and casein kinase substrate in neurons protein 3 OS=Homo sapiens OX=9606 GN=PACSIN3 PE=1 SV=2 - [PACN3_HUMAN]	9.91	4	4	4	424	48.4568	6.17627	0.977074	0.997791	0.955337	0.976734	1.05647	1.0507	1.01062	1.03926	0.939833	0.029818
P46736	Lys-63-specific deubiquitinase BRCC36	BRCC3	Lys-63-specific deubiquitinase BRCC36 OS=Homo sapiens OX=9606 GN=BRCC3 PE=1 SV=2 - [BRCC3_HUMAN]	2.85	1	1	1	316	36.0491	5.92236	1.00523	1.08584	1.08873	1.05993	0.939904	0.984816	0.936632	0.953784	1.11129	0.0279654
Q9UJK0	Ribosome biogenesis protein TSR3 homolog	TSR3	Ribosome biogenesis protein TSR3 homolog OS=Homo sapiens OX=9606 GN=TSR3 PE=1 SV=1 - [TSR3_HUMAN]	6.73	2	2	2	312	33.5748	6.87354	1.00064	0.878189	0.96882	0.949215	1.0791	1.04059	1.05834	1.05934	0.89604	0.0453307
Q8WZ75	Roundabout homolog 4	ROBO4	Roundabout homolog 4 OS=Homo sapiens OX=9606 GN=ROBO4 PE=1 SV=1 - [ROBO4_HUMAN]	1.69	2	2	3	1007	107.39	6.63916	1.09735	1.12093	1.06802	1.09544	0.914496	0.912364	0.953729	0.926863	1.18188	0.00116432
P10176	Cytochrome c oxidase subunit 8A, mitochondrial	COX8A	Cytochrome c oxidase subunit 8A, mitochondrial OS=Homo sapiens OX=9606 GN=COX8A PE=1 SV=2 - [COX8A_HUMAN]	13.04	1	1	6	69	7.57421	10.2427	1.03528	1.0273	1.05626	1.03961	1.01252	0.96586	0.954523	0.977635	1.0634	0.0348482
Q6KC79	Nipped-B-like protein	NIPBL	Nipped-B-like protein OS=Homo sapiens OX=9606 GN=NIPBL PE=1 SV=2 - [NIPBL_HUMAN]	1.28	4	4	4	2804	315.854	7.91357	1.07094	1.02835	1.06374	1.05435	0.971091	0.964756	0.896201	0.944016	1.11687	0.0156862
Q9UJX4	Anaphase-promoting complex subunit 5	ANAPC5	Anaphase-promoting complex subunit 5 OS=Homo sapiens OX=9606 GN=ANAPC5 PE=1 SV=2 - [APC5_HUMAN]	1.99	1	1	1	755	85.0228	6.87354	0.989609	0.874266	0.892854	0.918909	1.16087	1.11091	1.02161	1.0978	0.837049	0.0299166
Q9GZP4	PITH domain-containing protein 1	PITHD1	PITH domain-containing protein 1 OS=Homo sapiens OX=9606 GN=PITHD1 PE=1 SV=1 - [PITH1_HUMAN]	24.17	4	4	5	211	24.1627	5.74463	0.951169	0.955471	0.935999	0.947546	1.08249	1.03735	1.00526	1.0417	0.909616	0.0152938
O15037	Protein KHNYN	KHNYN	Protein KHNYN OS=Homo sapiens OX=9606 GN=KHNYN PE=1 SV=3 - [KHNYN_HUMAN]	1.92	2	2	2	678	74.4874	7.02002	1.10364	1.09823	1.02477	1.07555	0.999615	0.870758	0.949618	0.939997	1.1442	0.0402959
Q2NKX8	DNA excision repair protein ERCC-6-like	ERCC6L	DNA excision repair protein ERCC-6-like OS=Homo sapiens OX=9606 GN=ERCC6L PE=1 SV=1 - [ERC6L_HUMAN]	2.08	2	2	2	1250	141.015	5.31299	0.923478	0.958763	0.913041	0.931761	1.00731	1.08932	1.09826	1.06496	0.874924	0.0142343
Q6ZVM7	TOM1-like protein 2	TOM1L2	TOM1-like protein 2 OS=Homo sapiens OX=9606 GN=TOM1L2 PE=1 SV=1 - [TM1L2_HUMAN]	1.58	1	1	2	507	55.5217	4.79248	0.892966	0.924773	0.947349	0.921696	1.11652	1.10477	1.02895	1.08341	0.850734	0.00693755
Q9ULK4	Mediator of RNA polymerase II transcription subunit 23	MED23	Mediator of RNA polymerase II transcription subunit 23 OS=Homo sapiens OX=9606 GN=MED23 PE=1 SV=2 - [MED23_HUMAN]	2.12	3	3	3	1368	156.372	7.40088	0.910867	0.923086	0.914898	0.916284	1.06981	0.995622	0.979532	1.01499	0.902754	0.0244262
Q9NRG9	Aladin	AAAS	Aladin OS=Homo sapiens OX=9606 GN=AAAS PE=1 SV=1 - [AAAS_HUMAN]	1.1	1	1	1	546	59.5363	7.50342	0.928317	0.964109	0.956471	0.949632	1.01736	1.04712	1.09241	1.0523	0.902437	0.0135827
Q9Y287	Integral membrane protein 2B	ITM2B	Integral membrane protein 2B OS=Homo sapiens OX=9606 GN=ITM2B PE=1 SV=1 - [ITM2B_HUMAN]	3.76	1	1	1	266	30.3184	5.13525	1.04737	1.01193	1.11932	1.05954	0.988477	0.931922	0.95892	0.959773	1.10395	0.0485537
Q92504	Zinc transporter SLC39A7	SLC39A7	Zinc transporter SLC39A7 OS=Homo sapiens OX=9606 GN=SLC39A7 PE=1 SV=2 - [S39A7_HUMAN]	4.69	4	4	7	469	50.0873	6.87354	0.935782	0.982398	0.921289	0.94649	1.15241	1.04304	1.03963	1.07836	0.877715	0.0333014
Q9Y6M5	Zinc transporter 1	SLC30A1	Zinc transporter 1 OS=Homo sapiens OX=9606 GN=SLC30A1 PE=1 SV=3 - [ZNT1_HUMAN]	5.13	3	3	4	507	55.2641	6.48096	1.11323	1.04844	1.07075	1.07747	0.960978	0.95906	0.903868	0.941302	1.14466	0.00696265
Q9UET6	Putative tRNA (cytidine(32)/guanosine(34)-2'-O)-methyltransferase	FTSJ1	Putative tRNA (cytidine(32)/guanosine(34)-2'-O)-methyltransferase OS=Homo sapiens OX=9606 GN=FTSJ1 PE=1 SV=2 - [TRM7_HUMAN]	2.13	1	1	1	329	36.0561	5.69385	0.947587	0.942279	0.939883	0.94325	1.0674	1.01395	1.10144	1.06093	0.889079	0.0100054
Q9NS15	Latent-transforming growth factor beta-binding protein 3	LTBP3	Latent-transforming growth factor beta-binding protein 3 OS=Homo sapiens OX=9606 GN=LTBP3 PE=1 SV=4 - [LTBP3_HUMAN]	0.61	1	1	1	1303	139.267	6.07471	0.951626	0.921405	0.936825	0.936619	1.16718	1.04712	1.01352	1.07594	0.870513	0.0425488
P23434	Glycine cleavage system H protein, mitochondrial	GCSH	Glycine cleavage system H protein, mitochondrial OS=Homo sapiens OX=9606 GN=GCSH PE=1 SV=2 - [GCSH_HUMAN]	5.78	1	1	2	173	18.8726	4.88135	0.874739	0.962096	0.912874	0.91657	1.05288	1.07923	1.10779	1.07997	0.848701	0.00541678
P49754	Vacuolar protein sorting-associated protein 41 homolog	VPS41	Vacuolar protein sorting-associated protein 41 homolog OS=Homo sapiens OX=9606 GN=VPS41 PE=1 SV=3 - [VPS41_HUMAN]	5.5	5	5	5	854	98.5031	5.84619	1.02921	1.06052	1.09272	1.06082	0.877309	0.926811	0.942556	0.915559	1.15865	0.00567697
Q7RTP6	[F-actin]-monooxygenase MICAL3	MICAL3	[F-actin]-monooxygenase MICAL3 OS=Homo sapiens OX=9606 GN=MICAL3 PE=1 SV=2 - [MICA3_HUMAN]	1	2	3	3	2002	224.156	5.5542	0.96681	0.887775	0.983913	0.946166	1.04515	1.04509	1.09095	1.0604	0.892274	0.0265724
Q6NW34	Nucleolus and neural progenitor protein	NEPRO	Nucleolus and neural progenitor protein OS=Homo sapiens OX=9606 GN=NEPRO PE=1 SV=3 - [NEPRO_HUMAN]	4.41	3	3	3	567	64.5104	9.74463	1.03712	1.06695	1.18179	1.09529	0.891089	0.98472	0.884784	0.920197	1.19027	0.032818
Q9P0U4	CXXC-type zinc finger protein 1	CXXC1	CXXC-type zinc finger protein 1 OS=Homo sapiens OX=9606 GN=CXXC1 PE=1 SV=2 - [CXXC1_HUMAN]	1.68	1	1	1	656	75.6632	8.23584	0.945854	0.99354	0.96372	0.967705	1.00695	1.07603	1.03251	1.0385	0.931831	0.0445652
Q7L592	Protein arginine methyltransferase NDUFAF7, mitochondrial	NDUFAF7	Protein arginine methyltransferase NDUFAF7, mitochondrial OS=Homo sapiens OX=9606 GN=NDUFAF7 PE=1 SV=1 - [NDUF7_HUMAN]	2.95	2	2	4	441	49.2065	8.33838	1.09697	1.0758	1.08722	1.08667	0.942478	0.933428	0.946382	0.940763	1.15509	3.54075e-05
Q8NCU8	Mitoregulin	MTLN	Mitoregulin OS=Homo sapiens OX=9606 GN=MTLN PE=1 SV=2 - [MTLN_HUMAN]	10.71	1	1	1	56	6.52265	11.2681	1.10379	1.06353	1.03633	1.06788	0.95299	0.994927	0.919143	0.955687	1.1174	0.0188429
Q9H2K0	Translation initiation factor IF-3, mitochondrial	MTIF3	Translation initiation factor IF-3, mitochondrial OS=Homo sapiens OX=9606 GN=MTIF3 PE=1 SV=4 - [IF3M_HUMAN]	5.76	2	2	2	278	31.7056	9.68604	1.19811	1.02091	1.07086	1.09663	0.883619	0.965626	0.942516	0.930587	1.17842	0.0460908
P15407	Fos-related antigen 1	FOSL1	Fos-related antigen 1 OS=Homo sapiens OX=9606 GN=FOSL1 PE=1 SV=1 - [FOSL1_HUMAN]	9.96	2	2	2	271	29.3948	8.01611	1.11525	1.02757	1.07821	1.07368	0.907851	0.955616	0.96712	0.943529	1.13794	0.0140559
O14646	Chromodomain-helicase-DNA-binding protein 1	CHD1	Chromodomain-helicase-DNA-binding protein 1 OS=Homo sapiens OX=9606 GN=CHD1 PE=1 SV=2 - [CHD1_HUMAN]	2.98	5	5	6	1710	196.567	7.13721	0.992415	0.934386	0.93455	0.953784	1.10379	1.05526	1.04466	1.0679	0.893137	0.0126513
Q9Y2G8	DnaJ homolog subfamily C member 16	DNAJC16	DnaJ homolog subfamily C member 16 OS=Homo sapiens OX=9606 GN=DNAJC16 PE=2 SV=3 - [DJC16_HUMAN]	1.02	1	1	1	782	90.5345	7.12256	1.09397	1.08438	1.07493	1.08443	0.92078	0.967114	0.923299	0.937064	1.15726	0.000774893
Q8NEL9	Phospholipase DDHD1	DDHD1	Phospholipase DDHD1 OS=Homo sapiens OX=9606 GN=DDHD1 PE=1 SV=2 - [DDHD1_HUMAN]	0.78	1	1	2	900	100.372	5.66846	1.04727	1.05363	1.09122	1.06404	0.926057	1.00188	0.924034	0.950657	1.11927	0.0175116
Q6ZU35	Cancer-related regulator of actin dynamics	CRAD	Cancer-related regulator of actin dynamics OS=Homo sapiens OX=9606 GN=CRAD PE=1 SV=3 - [CRAD_HUMAN]	0.65	1	1	1	1233	136.678	5.60498	1.10754	1.01445	1.11206	1.07802	0.964549	0.904613	0.966328	0.945163	1.14056	0.0244135
Q96EI5	Transcription elongation factor A protein-like 4	TCEAL4	Transcription elongation factor A protein-like 4 OS=Homo sapiens OX=9606 GN=TCEAL4 PE=1 SV=2 - [TCAL4_HUMAN]	9.77	1	1	1	215	24.6319	5.19873	0.868856	0.905823	0.950825	0.908501	1.09449	1.03579	1.13632	1.08887	0.834356	0.00864644
O75925	E3 SUMO-protein ligase PIAS1	PIAS1	E3 SUMO-protein ligase PIAS1 OS=Homo sapiens OX=9606 GN=PIAS1 PE=1 SV=2 - [PIAS1_HUMAN]	1.54	1	1	1	651	71.7903	7.29834	0.918823	0.987381	0.891781	0.932662	1.00653	1.10951	1.08639	1.06748	0.873706	0.0331201
Q92466	DNA damage-binding protein 2	DDB2	DNA damage-binding protein 2 OS=Homo sapiens OX=9606 GN=DDB2 PE=1 SV=1 - [DDB2_HUMAN]	11.48	6	6	8	427	47.8334	9.46631	0.912182	0.965519	0.942188	0.939963	1.07655	1.0223	1.03761	1.04549	0.899068	0.00915018
Q9UKM7	Endoplasmic reticulum mannosyl-oligosaccharide 1,2-alpha-mannosidase	MAN1B1	Endoplasmic reticulum mannosyl-oligosaccharide 1,2-alpha-mannosidase OS=Homo sapiens OX=9606 GN=MAN1B1 PE=1 SV=2 - [MA1B1_HUMAN]	3.72	3	4	5	699	79.5298	7.72314	1.18769	1.053	1.06591	1.1022	0.933873	0.947209	0.926233	0.935772	1.17785	0.0184629
P49916	DNA ligase 3	LIG3	DNA ligase 3 OS=Homo sapiens OX=9606 GN=LIG3 PE=1 SV=2 - [DNLI3_HUMAN]	1.68	2	2	2	1009	112.835	9.01221	0.936708	0.949546	0.938293	0.941516	1.07272	1.02753	1.0711	1.05711	0.890646	0.00166165
Q9UG01	Intraflagellar transport protein 172 homolog	IFT172	Intraflagellar transport protein 172 homolog OS=Homo sapiens OX=9606 GN=IFT172 PE=1 SV=2 - [IF172_HUMAN]	0.69	2	2	2	1749	197.451	6.12549	1.016	1.04272	1.08155	1.04675	0.983922	0.930934	0.983305	0.966054	1.08353	0.0356493
O43314	Inositol hexakisphosphate and diphosphoinositol-pentakisphosphate kinase 2	PPIP5K2	Inositol hexakisphosphate and diphosphoinositol-pentakisphosphate kinase 2 OS=Homo sapiens OX=9606 GN=PPIP5K2 PE=1 SV=3 - [VIP2_HUMAN]	1.37	2	2	2	1243	140.318	8.22119	0.971378	0.937406	0.911167	0.939984	1.09828	1.08296	1.01389	1.06504	0.88258	0.0161308
P51798	H(+)/Cl(-) exchange transporter 7	CLCN7	H(+)/Cl(-) exchange transporter 7 OS=Homo sapiens OX=9606 GN=CLCN7 PE=1 SV=2 - [CLCN7_HUMAN]	5.47	5	5	5	805	88.6224	8.42627	0.99912	1.01709	1.0261	1.0141	0.941821	0.953829	0.962711	0.952787	1.06435	0.00355337
Q92643	GPI-anchor transamidase	PIGK	GPI-anchor transamidase OS=Homo sapiens OX=9606 GN=PIGK PE=1 SV=2 - [GPI8_HUMAN]	5.06	2	2	2	395	45.2227	6.16357	1.08056	1.12573	1.03772	1.08134	0.956379	0.880101	0.960753	0.932411	1.15972	0.0150763
Q96PE7	Methylmalonyl-CoA epimerase, mitochondrial	MCEE	Methylmalonyl-CoA epimerase, mitochondrial OS=Homo sapiens OX=9606 GN=MCEE PE=1 SV=1 - [MCEE_HUMAN]	5.11	1	1	1	176	18.7371	9.08545	1.03688	1.03391	1.20431	1.0917	0.915302	0.916258	0.947518	0.926359	1.17849	0.0447571
Q9H4A5	Golgi phosphoprotein 3-like	GOLPH3L	Golgi phosphoprotein 3-like OS=Homo sapiens OX=9606 GN=GOLPH3L PE=1 SV=1 - [GLP3L_HUMAN]	5.26	2	2	2	285	32.747	5.8335	1.10862	1.09515	1.05211	1.08529	0.962052	0.937995	0.911674	0.93724	1.15797	0.00271855
Q8IZ21	Phosphatase and actin regulator 4	PHACTR4	Phosphatase and actin regulator 4 OS=Homo sapiens OX=9606 GN=PHACTR4 PE=1 SV=1 - [PHAR4_HUMAN]	2.85	2	2	2	702	78.1631	6.62451	1.01102	1.04181	1.03876	1.03053	0.955851	1.00567	0.981558	0.981028	1.05046	0.046667
Q9BPU6	Dihydropyrimidinase-related protein 5	DPYSL5	Dihydropyrimidinase-related protein 5 OS=Homo sapiens OX=9606 GN=DPYSL5 PE=1 SV=1 - [DPYL5_HUMAN]	1.24	1	1	4	564	61.3822	7.1958	0.915072	0.996724	0.933464	0.94842	1.03567	1.00984	1.06099	1.0355	0.915906	0.0390355
Q68CP9	AT-rich interactive domain-containing protein 2	ARID2	AT-rich interactive domain-containing protein 2 OS=Homo sapiens OX=9606 GN=ARID2 PE=1 SV=2 - [ARID2_HUMAN]	1.42	3	3	3	1835	197.268	7.41553	1.11068	1.01223	1.02416	1.04902	0.977919	0.937554	0.936295	0.950589	1.10355	0.0439519
Q7L1W4	Volume-regulated anion channel subunit LRRC8D	LRRC8D	Volume-regulated anion channel subunit LRRC8D OS=Homo sapiens OX=9606 GN=LRRC8D PE=1 SV=1 - [LRC8D_HUMAN]	1.05	1	1	1	858	98.1382	7.72314	0.863397	1.00671	0.932926	0.934344	1.04648	1.09313	1.05136	1.06366	0.878424	0.0422766
Q9Y421	Protein FAM32A	FAM32A	Protein FAM32A OS=Homo sapiens OX=9606 GN=FAM32A PE=1 SV=2 - [FA32A_HUMAN]	8.04	1	1	1	112	13.1701	9.99365	0.976182	0.981575	0.951446	0.969734	1.02756	1.0257	1.05963	1.03763	0.934567	0.00920348
O94763	Unconventional prefoldin RPB5 interactor 1	URI1	Unconventional prefoldin RPB5 interactor 1 OS=Homo sapiens OX=9606 GN=URI1 PE=1 SV=3 - [RMP_HUMAN]	5.42	2	3	3	535	59.7956	5.04639	1.05674	1.04412	1.05784	1.0529	0.934661	0.992637	0.938606	0.955301	1.10217	0.0070815
Q99418	Cytohesin-2	CYTH2	Cytohesin-2 OS=Homo sapiens OX=9606 GN=CYTH2 PE=1 SV=2 - [CYH2_HUMAN]	2.5	1	1	1	400	46.5166	5.5415	1.04778	1.0076	1.07813	1.0445	0.986562	0.969626	0.966553	0.974247	1.07211	0.0302123
Q9NRS6	Sorting nexin-15	SNX15	Sorting nexin-15 OS=Homo sapiens OX=9606 GN=SNX15 PE=1 SV=1 - [SNX15_HUMAN]	2.63	1	1	1	342	38.2676	5.18604	0.822861	0.984541	0.947559	0.91832	1.05535	1.09479	1.07716	1.07577	0.853641	0.0350138
Q5SWX8	Protein odr-4 homolog	ODR4	Protein odr-4 homolog OS=Homo sapiens OX=9606 GN=ODR4 PE=1 SV=1 - [ODR4_HUMAN]	8.37	4	4	4	454	51.0708	5.92236	1.10671	1.0065	1.11276	1.07532	0.929866	0.916952	0.952743	0.933187	1.15231	0.016861
Q96JQ0	Protocadherin-16	DCHS1	Protocadherin-16 OS=Homo sapiens OX=9606 GN=DCHS1 PE=1 SV=1 - [PCD16_HUMAN]	0.64	2	2	3	3298	345.971	4.94482	0.922755	0.926343	0.871839	0.906979	1.07466	1.10182	1.01405	1.06351	0.852817	0.00752858
Q96A73	Putative monooxygenase p33MONOX	KIAA1191	Putative monooxygenase p33MONOX OS=Homo sapiens OX=9606 GN=KIAA1191 PE=1 SV=1 - [P33MX_HUMAN]	2.3	1	1	1	305	33.226	9.39307	0.933747	0.985954	0.975793	0.965164	1.05421	1.03428	1.03404	1.04084	0.927291	0.011979
O60563	Cyclin-T1	CCNT1	Cyclin-T1 OS=Homo sapiens OX=9606 GN=CCNT1 PE=1 SV=1 - [CCNT1_HUMAN]	5.37	4	5	7	726	80.6345	8.77783	1.05958	1.01781	1.11538	1.06426	0.949663	0.872275	0.964277	0.928738	1.14592	0.0279481
[truncated: 4,283 more rows]
