# Supplementary material for: HDAC6 Enhances Endoglin Expression through Deacetylation of Transcription Factor SP1, Potentiating BMP9-Induced Angiogenesis
Source: Cells. 2024 Mar 11;13(6):490. doi: 10.3390/cells13060490 (PMC10969049; doi:10.3390/cells13060490)
Supplement: Supplementary file 1 [file cells-13-00490-s001.zip › Excel S3 Differentially expressed genes following HDAC6 knockdown and the results of the corresponding bioin-formatics analysis..xlsx]

## Sheet: FigS1A
All.gene	All.protein	All.gene|DE.gene	All.gene|All.protein	DE.protein|All.protein	All.gene|DE.gene|All.protein	All.gene|DE.protein|All.protein	All.gene|DE.gene|DE.protein|All.protein
ENSG00000123091	ENSG00000214860	ENSG00000117152	ENSG00000128050	ENSG00000213689	ENSG00000058085	ENSG00000132669	ENSG00000128917
ENSG00000140332	ENSG00000286053	ENSG00000136928	ENSG00000140416	ENSG00000228075	ENSG00000130300	ENSG00000160216	ENSG00000107566
ENSG00000134287	ENSG00000064655	ENSG00000272405	ENSG00000077147	ENST00000595170	ENSG00000164308	ENSG00000002549	ENSG00000115380
ENSG00000168310	ENSG00000142684	ENSG00000120337	ENSG00000105397	None	ENSG00000197632	ENSG00000138600	ENSG00000173597
ENSG00000179364	ENSG00000231968	ENSG00000108700	ENSG00000185650	ENSG00000206452	ENSG00000126787	ENSG00000196743	ENSG00000157168
ENSG00000050130	ENSG00000176269	ENSG00000139508	ENSG00000158545		ENSG00000113368	ENSG00000182179	ENSG00000106991
ENSG00000136811	ENSG00000144227	ENSG00000134668	ENSG00000010327		ENSG00000165092	ENSG00000076067	ENSG00000276043
ENSG00000119820	ENSG00000254647	ENSG00000163751	ENSG00000198843		ENSG00000178882	ENSG00000113504	ENSG00000113657
ENSG00000076513	ENSG00000223609	ENSG00000180596	ENSG00000124098		ENSG00000115009	ENSG00000059804	ENSG00000187514
ENSG00000170185	ENSG00000186847	ENSG00000180573	ENSG00000135052		ENSG00000117298	ENSG00000130158	ENSG00000168077
ENSG00000181704	ENSG00000205420	ENSG00000162772	ENSG00000146476		ENSG00000137225	ENSG00000196776	ENSG00000171848
ENSG00000102870	ENSG00000171564	ENSG00000105011	ENSG00000102359		ENSG00000171241	ENSG00000068912	ENSG00000179222
ENSG00000156711	ENSG00000171557	ENSG00000158023	ENSG00000138303		ENSG00000172731	ENSG00000033170	ENSG00000110848
ENSG00000126882	ENSG00000091583	ENSG00000154027	ENSG00000168404		ENSG00000105063	ENSG00000078401	ENSG00000162430
ENSG00000162413	ENSG00000145321	ENSG00000270547	ENSG00000108433		ENSG00000158859	ENSG00000204267	ENSG00000076003
ENSG00000204634	ENSG00000124233	ENSG00000101057	ENSG00000167460		ENSG00000068489	ENSG00000137200	ENSG00000107984
ENSG00000104219	ENSG00000168530	ENSG00000118515	ENSG00000063244		ENSG00000013297	ENSG00000188157	ENSG00000136261
ENSG00000136147	ENSG00000170950	ENSG00000237649	ENSG00000184203		ENSG00000125968	ENSG00000125247	ENSG00000168078
ENSG00000159592	ENSG00000186788	ENSG00000111145	ENSG00000138801		ENSG00000196611	ENSG00000084073	ENSG00000130303
ENSG00000005469	ENSG00000222038	ENSG00000123485	ENSG00000163430		ENSG00000167601	ENSG00000139112	ENSG00000113583
ENSG00000085117	ENSG00000109061	ENSG00000184678	ENSG00000109133		ENSG00000145386	ENSG00000168175	ENSG00000074416
ENSG00000100422	ENSG00000133020	ENSG00000165480	ENSG00000125304		ENSG00000138180	ENSG00000080824	ENSG00000176619
ENSG00000144677	ENSG00000186081	ENSG00000124875	ENSG00000140299		ENSG00000169213	ENSG00000164305	ENSG00000100292
ENSG00000032742	ENSG00000178772	ENSG00000163219	ENSG00000155849		ENSG00000121152	ENSG00000161638	ENSG00000107130
ENSG00000117394	ENSG00000138039	ENSG00000006756	ENSG00000136295		ENSG00000197355	ENSG00000132670	ENSG00000158270
ENSG00000144048	ENSG00000146276	ENSG00000004468	ENSG00000156256		ENSG00000131459	ENSG00000107929	ENSG00000026508
ENSG00000135452	ENSG00000226589	ENSG00000136842	ENSG00000162618		ENSG00000088325	ENSG00000144597	ENSG00000071282
ENSG00000121057	ENSG00000254772	ENSG00000165801	ENSG00000197157		ENSG00000070814	ENSG00000197712	ENSG00000076706
ENSG00000085721	ENSG00000277656	ENSG00000133101	ENSG00000135823		ENSG00000175063	ENSG00000214517	ENSG00000136026
ENSG00000178038	ENSG00000171403	ENSG00000128165	ENSG00000157227		ENSG00000037280	ENSG00000204388	ENSG00000142453
ENSG00000134874	ENSG00000278191	ENSG00000165071	ENSG00000175220		ENSG00000163735	ENSG00000110013	ENSG00000198792
ENSG00000167566	ENSG00000159251	ENSG00000126709	ENSG00000166503		ENSG00000100714	ENSG00000112759	ENSG00000135480
ENSG00000103852	ENSG00000186115	ENSG00000183117	ENSG00000180979		ENSG00000156587	ENSG00000172183	ENSG00000091879
ENSG00000106025	ENSG00000161634	ENSG00000171208	ENSG00000119326		ENSG00000173898	ENSG00000056558	ENSG00000169429
ENSG00000100425	ENSG00000134765	ENSG00000186106	ENSG00000129691		ENSG00000169258	ENSG00000139192	ENSG00000143228
ENSG00000135622	ENSG00000148671	ENSG00000121898	ENSG00000161533		ENSG00000164161	ENSG00000130309	ENSG00000185551
ENSG00000143479	ENSG00000139675	ENSG00000144354	ENSG00000171793		ENSG00000006210	ENSG00000125505	ENSG00000106348
ENSG00000172086	ENSG00000147234	ENSG00000185885	ENSG00000132286		ENSG00000133216	ENSG00000113194	ENSG00000178031
ENSG00000177302	ENSG00000178922	ENSG00000179348	ENSG00000179021		ENSG00000176890	ENSG00000140105	ENSG00000125844
ENSG00000144043	ENSG00000171804	ENSG00000134690	ENSG00000099968		ENSG00000096696	ENSG00000109814	ENSG00000170312
ENSG00000169991	ENSG00000197893	ENSG00000211772	ENSG00000165672		ENSG00000178999	ENSG00000099290	ENSG00000168496
ENSG00000059122	ENSG00000288243	ENSG00000115008	ENSG00000132153		ENSG00000109805	ENSG00000021355	ENSG00000099260
ENSG00000109332	ENSG00000101158	ENSG00000112984	ENSG00000162377		ENSG00000099998	ENSG00000188554	ENSG00000069998
ENSG00000277258	ENSG00000173769	ENSG00000092853	ENSG00000065150		ENSG00000115602	ENSG00000063601	ENSG00000112118
ENSG00000078124	ENSG00000170929	ENSG00000214814	ENSG00000064726		ENSG00000090889	ENSG00000120727	ENSG00000139278
ENSG00000164823	ENSG00000262664	ENSG00000111863	ENSG00000108829		ENSG00000149948	ENSG00000247315	ENSG00000115129
ENSG00000264247	ENSG00000204822	ENSG00000101447	ENSG00000205423		ENSG00000073060	ENSG00000165806	ENSG00000183010
ENSG00000056972	ENSG00000105251	ENSG00000172349	ENSG00000116584		ENSG00000171302	ENSG00000103510	ENSG00000145331
ENSG00000126970	ENSG00000134216	ENSG00000028137	ENSG00000163877		ENSG00000150687	ENSG00000155097	ENSG00000145284
ENSG00000109689	ENSG00000109182	ENSG00000088882	ENSG00000157350		ENSG00000106853	ENSG00000198951	ENSG00000147475
ENSG00000138764		ENSG00000084090	ENSG00000011451		ENSG00000050165	ENSG00000105486	ENSG00000167972
ENSG00000125170		ENSG00000088053	ENSG00000151726		ENSG00000164109	ENSG00000161791	ENSG00000186716
ENSG00000034053		ENSG00000260804	ENSG00000156515		ENSG00000109084	ENSG00000169871	ENSG00000168615
ENSG00000100364		ENSG00000129195	ENSG00000196141		ENSG00000186871	ENSG00000120992	ENSG00000104738
ENSG00000168781		ENSG00000213949	ENSG00000106665		ENSG00000122694	ENSG00000139370	ENSG00000135899
ENSG00000101194		ENSG00000233452	ENSG00000196576		ENSG00000198825	ENSG00000090339	ENSG00000013588
ENSG00000143033		ENSG00000093072	ENSG00000103047		ENSG00000111897	ENSG00000161204	ENSG00000259207
ENSG00000132199		ENSG00000164512	ENSG00000143753		ENSG00000154553	ENSG00000169621	ENSG00000105552
ENSG00000108599		ENSG00000135451	ENSG00000140650		ENSG00000162174	ENSG00000198722	ENSG00000168216
ENSG00000106012		ENSG00000172927	ENSG00000104626		ENSG00000108262	ENSG00000077232	ENSG00000184117
ENSG00000141425		ENSG00000186185	ENSG00000104695		ENSG00000119922	ENSG00000204592	ENSG00000137216
ENSG00000159200		ENSG00000103811	ENSG00000107719		ENSG00000171877	ENSG00000004399	ENSG00000174705
ENSG00000164603		ENSG00000139182	ENSG00000136830		ENSG00000071539	ENSG00000157554	ENSG00000117632
ENSG00000130023		ENSG00000089685	ENSG00000162734		ENSG00000158604	ENSG00000140391	ENSG00000185745
ENSG00000148019		ENSG00000017483	ENSG00000134308		ENSG00000140263	ENSG00000054219	ENSG00000101335
ENSG00000185024		ENSG00000185950	ENSG00000129083		ENSG00000171345	ENSG00000143337	ENSG00000134013
ENSG00000170881		ENSG00000169418	ENSG00000119471		ENSG00000113048	ENSG00000142627	ENSG00000138829
ENSG00000196821		ENSG00000143476	ENSG00000148154		ENSG00000100023	ENSG00000139514	ENSG00000156471
ENSG00000235505		ENSG00000258791	ENSG00000163166		ENSG00000178695	ENSG00000130147	ENSG00000072958
ENSG00000135870		ENSG00000072571	ENSG00000103222		ENSG00000142784	ENSG00000068097	ENSG00000157510
ENSG00000180884		ENSG00000122952	ENSG00000085978		ENSG00000100297	ENSG00000174238	ENSG00000141696
ENSG00000155755		ENSG00000123689	ENSG00000104419		ENSG00000161888	ENSG00000092108	ENSG00000142552
ENSG00000137821		ENSG00000099953	ENSG00000080822		ENSG00000125817	ENSG00000166710	ENSG00000111540
ENSG00000103326		ENSG00000270055	ENSG00000277443		ENSG00000143153	ENSG00000114416	ENSG00000168394
ENSG00000168778		ENSG00000137310	ENSG00000107341		ENSG00000182628	ENSG00000142599	ENSG00000167900
ENSG00000117153		ENSG00000132718	ENSG00000008282		ENSG00000175899	ENSG00000095303	ENSG00000080986
ENSG00000123416		ENSG00000164284	ENSG00000009844		ENSG00000088247	ENSG00000165169	ENSG00000100504
ENSG00000269556		ENSG00000186193	ENSG00000121390		ENSG00000164104	ENSG00000135250	ENSG00000030582
ENSG00000104375		ENSG00000165138	ENSG00000124160		ENSG00000182253	ENSG00000105499	ENSG00000073111
ENSG00000172175		ENSG00000111665	ENSG00000159423		ENSG00000151640	ENSG00000110799	ENSG00000166508
ENSG00000167904		ENSG00000103241	ENSG00000065833		ENSG00000124635	ENSG00000128052	ENSG00000115641
ENSG00000185379		ENSG00000148337	ENSG00000174953		ENSG00000130382	ENSG00000141503	ENSG00000228716
ENSG00000167182		ENSG00000179542	ENSG00000108963		ENSG00000124641	ENSG00000141905	ENSG00000108691
ENSG00000005238		ENSG00000167747	ENSG00000060982		ENSG00000089053	ENSG00000173598	ENSG00000182541
ENSG00000163904		ENSG00000205683	ENSG00000273749		ENSG00000120437	ENSG00000114480	ENSG00000162458
ENSG00000168591		ENSG00000282851	ENSG00000112343		ENSG00000157601	ENSG00000197324	ENSG00000076201
ENSG00000137103		ENSG00000137807	ENSG00000061273		ENSG00000114520	ENSG00000104412	ENSG00000142669
ENSG00000132406		ENSG00000117399	ENSG00000155363		ENSG00000081087	ENSG00000178209	ENSG00000008394
ENSG00000115170		ENSG00000120875	ENSG00000149262		ENSG00000185432	ENSG00000106537	ENSG00000027697
ENSG00000183323		ENSG00000093009	ENSG00000122557		ENSG00000144843	ENSG00000070882	ENSG00000064666
ENSG00000125386		ENSG00000126785	ENSG00000102158		ENSG00000132622	ENSG00000163249	ENSG00000181588
ENSG00000230479		ENSG00000175874	ENSG00000162695		ENSG00000162244	ENSG00000090097	ENSG00000166794
ENSG00000115239		ENSG00000154734	ENSG00000100796		ENSG00000170365	ENSG00000172943	ENSG00000196116
ENSG00000186594		ENSG00000154839	ENSG00000169251		ENSG00000176974	ENSG00000176105	ENSG00000130402
ENSG00000171792		ENSG00000262097	ENSG00000095139		ENSG00000118960	ENSG00000108523	ENSG00000004059
ENSG00000163900		ENSG00000176692	ENSG00000132383		ENSG00000163808	ENSG00000007384	ENSG00000162614
ENSG00000101166		ENSG00000151725	ENSG00000186298		ENSG00000166394	ENSG00000084207	ENSG00000130787
ENSG00000139318		ENSG00000177283	ENSG00000063046		ENSG00000176788	ENSG00000164294	ENSG00000110104
ENSG00000249242		ENSG00000106484	ENSG00000153561		ENSG00000067225	ENSG00000184009	ENSG00000135677
ENSG00000116604		ENSG00000196911	ENSG00000134030		ENSG00000165609	ENSG00000130635	ENSG00000134070
ENSG00000182704		ENSG00000146469	ENSG00000167987		ENSG00000123374	ENSG00000205302	ENSG00000086065
ENSG00000144283		ENSG00000168874	ENSG00000073008		ENSG00000184640	ENSG00000064651	ENSG00000171928
ENSG00000214022		ENSG00000155962	ENSG00000162231		ENSG00000100304	ENSG00000177425	ENSG00000102921
ENSG00000180773		ENSG00000169851	ENSG00000167005		ENSG00000144476	ENSG00000141279	ENSG00000188807
ENSG00000177058		ENSG00000075702	ENSG00000135372		ENSG00000150867	ENSG00000072786	ENSG00000117143
ENSG00000115758		ENSG00000146267	ENSG00000119041		ENSG00000130164	ENSG00000153162	ENSG00000196498
ENSG00000164221		ENSG00000111058	ENSG00000122642		ENSG00000168268	ENSG00000059573	ENSG00000227500
ENSG00000180190		ENSG00000094804	ENSG00000185800		ENSG00000157870	ENSG00000125734	ENSG00000166228
ENSG00000164683		ENSG00000166963	ENSG00000070087		ENSG00000170323	ENSG00000135392	ENSG00000125753
ENSG00000013523		ENSG00000175745	ENSG00000124222		ENSG00000159335	ENSG00000136100	ENSG00000116133
ENSG00000101298		ENSG00000172399	ENSG00000169398		ENSG00000105341	ENSG00000104522	ENSG00000149428
ENSG00000101407		ENSG00000198846	ENSG00000036257		ENSG00000141522	ENSG00000114698	ENSG00000124733
ENSG00000170689		ENSG00000143248	ENSG00000129347		ENSG00000095321	ENSG00000071054	ENSG00000006282
ENSG00000128656		ENSG00000159307	ENSG00000117054		ENSG00000154639	ENSG00000135269	ENSG00000087245
ENSG00000140398		ENSG00000134222	ENSG00000144455		ENSG00000225190	ENSG00000165997	ENSG00000198431
ENSG00000110514		ENSG00000105737	ENSG00000143624		ENSG00000149136	ENSG00000198840	ENSG00000128918
ENSG00000138172		ENSG00000142494	ENSG00000086827		ENSG00000042088	ENSG00000093010	ENSG00000247077
ENSG00000236287		ENSG00000171522	ENSG00000148187		ENSG00000062822	ENSG00000240065	ENSG00000144524
ENSG00000115084		ENSG00000146670	ENSG00000111445		ENSG00000198911	ENSG00000141295	ENSG00000115415
ENSG00000230438		ENSG00000179314	ENSG00000112855		ENSG00000184979	ENSG00000148834	ENSG00000141179
ENSG00000153989		ENSG00000129038	ENSG00000156735		ENSG00000145901	ENSG00000109854	ENSG00000087086
ENSG00000150510		ENSG00000106462	ENSG00000186834		ENSG00000135486	ENSG00000196526	ENSG00000013810
ENSG00000176454		ENSG00000110675	ENSG00000204574		ENSG00000060688	ENSG00000132357	ENSG00000100280
ENSG00000119231		ENSG00000077943	ENSG00000065923		ENSG00000106628	ENSG00000138119	ENSG00000110917
ENSG00000008853		ENSG00000116194	ENSG00000183255		ENSG00000085999	ENSG00000182247	ENSG00000125746
ENSG00000090565		ENSG00000242779	ENSG00000196715		ENSG00000130669	ENSG00000077150	ENSG00000089818
ENSG00000163947		ENSG00000174370	ENSG00000134086		ENSG00000122729	ENSG00000138385	ENSG00000047849
ENSG00000160190		ENSG00000152253	ENSG00000155660		ENSG00000154556	ENSG00000011422	ENSG00000167325
ENSG00000196372		ENSG00000198715	ENSG00000114744		ENSG00000149600	ENSG00000140937	ENSG00000162434
ENSG00000186480		ENSG00000137834	ENSG00000139567		ENSG00000160803	ENSG00000173272	ENSG00000084652
ENSG00000125962		ENSG00000171864	ENSG00000184007		ENSG00000140682	ENSG00000234745	ENSG00000130024
ENSG00000129911		ENSG00000035499	ENSG00000116266		ENSG00000136802	ENSG00000156535	ENSG00000120254
ENSG00000287263		ENSG00000124191	ENSG00000164924		ENSG00000138642	ENSG00000073712	ENSG00000198467
ENSG00000231365		ENSG00000123219	ENSG00000134574		ENSG00000166803	ENSG00000135862	ENSG00000100418
ENSG00000165792		ENSG00000115290	ENSG00000068438		ENSG00000183578	ENSG00000172469	ENSG00000152465
ENSG00000071967		ENSG00000169679	ENSG00000112473		ENSG00000131747	ENSG00000123240	ENSG00000094631
ENSG00000136144		ENSG00000110042	ENSG00000143486		ENSG00000174547	ENSG00000086475	ENSG00000107897
ENSG00000130299		ENSG00000158373	ENSG00000011304		ENSG00000265681	ENSG00000132481	ENSG00000198689
ENSG00000005801		ENSG00000091651	ENSG00000105926		ENSG00000117676	ENSG00000016864	ENSG00000066735
ENSG00000187764		ENSG00000135919	ENSG00000196562		ENSG00000147889	ENSG00000136854	ENSG00000103034
ENSG00000196652		ENSG00000127586	ENSG00000140400		ENSG00000049323	ENSG00000127920	ENSG00000115446
ENSG00000204576		ENSG00000277149	ENSG00000138413		ENSG00000140553	ENSG00000172845	ENSG00000115267
ENSG00000146072		ENSG00000177675	ENSG00000180011		ENSG00000114738	ENSG00000162654	ENSG00000085733
ENSG00000129473		ENSG00000232810	ENSG00000011485		ENSG00000087586	ENSG00000099821	ENSG00000139372
ENSG00000089123		ENSG00000142945	ENSG00000148484		ENSG00000135318	ENSG00000197747	ENSG00000126653
ENSG00000100100		ENSG00000176399	ENSG00000114573		ENSG00000011426	ENSG00000101017	ENSG00000129353
ENSG00000141013		ENSG00000198885	ENSG00000198420		ENSG00000128578	ENSG00000176022	ENSG00000197451
ENSG00000070950		ENSG00000157456	ENSG00000003400		ENSG00000125772	ENSG00000003436	ENSG00000148773
ENSG00000154134		ENSG00000124343	ENSG00000163743		ENSG00000103978	ENSG00000034713	ENSG00000187742
ENSG00000145916		ENSG00000115163	ENSG00000162909		ENSG00000105355	ENSG00000014914	ENSG00000136699
ENSG00000143147		ENSG00000149269	ENSG00000126581		ENSG00000278311	ENSG00000257594	ENSG00000119969
ENSG00000111196		ENSG00000121895	ENSG00000105974		ENSG00000068120	ENSG00000173614	ENSG00000124145
ENSG00000113119		ENSG00000161800	ENSG00000141252		ENSG00000101347	ENSG00000123609	ENSG00000135446
ENSG00000166478		ENSG00000189057	ENSG00000149091		ENSG00000258289	ENSG00000152952	ENSG00000108771
ENSG00000253522		ENSG00000137700	ENSG00000164134		ENSG00000215251	ENSG00000118523	ENSG00000163162
ENSG00000101901		ENSG00000183741	ENSG00000104897		ENSG00000133710	ENSG00000164919	ENSG00000196924
ENSG00000213626		ENSG00000133243	ENSG00000108946		ENSG00000070610	ENSG00000181191	ENSG00000135002
ENSG00000141258		ENSG00000134057	ENSG00000104299		ENSG00000102010	ENSG00000128284	ENSG00000100605
ENSG00000205978		ENSG00000230487	ENSG00000125266		ENSG00000109445	ENSG00000168818	ENSG00000113552
ENSG00000116793		ENSG00000141424	ENSG00000197694		ENSG00000080845	ENSG00000159079	ENSG00000139734
ENSG00000148090		ENSG00000092470	ENSG00000155313		ENSG00000218336	ENSG00000085760	ENSG00000067066
ENSG00000268001		ENSG00000166257	ENSG00000165660		ENSG00000178252	ENSG00000159210	ENSG00000104951
ENSG00000071575		ENSG00000134548	ENSG00000164902		ENSG00000175115	ENSG00000142556	ENSG00000203485
ENSG00000184194		ENSG00000110400	ENSG00000178105		ENSG00000142634	ENSG00000090857	ENSG00000042493
ENSG00000132964		ENSG00000265972	ENSG00000099194		ENSG00000105676	ENSG00000131148	ENSG00000027847
ENSG00000115392		ENSG00000113083	ENSG00000035862		ENSG00000197635	ENSG00000107104	ENSG00000169032
ENSG00000109576		ENSG00000188070	ENSG00000198585		ENSG00000130775	ENSG00000105514	ENSG00000164144
ENSG00000145545		ENSG00000013016	ENSG00000101986		ENSG00000059758	ENSG00000106244	ENSG00000104324
ENSG00000158301		ENSG00000100479	ENSG00000120942		ENSG00000105202	ENSG00000132963	ENSG00000140848
ENSG00000162642		ENSG00000085840	ENSG00000112304		ENSG00000103043	ENSG00000085871	ENSG00000112584
ENSG00000105639		ENSG00000165304	ENSG00000163605		ENSG00000168497	ENSG00000138722	ENSG00000108439
ENSG00000197579		ENSG00000126822	ENSG00000123213		ENSG00000142733	ENSG00000181634	ENSG00000213190
ENSG00000169490		ENSG00000090006	ENSG00000144566		ENSG00000137337	ENSG00000197312	ENSG00000171992
ENSG00000167333		ENSG00000076382	ENSG00000164733		ENSG00000096746	ENSG00000151474	ENSG00000146112
ENSG00000145014		ENSG00000107611	ENSG00000137507		ENSG00000183486	ENSG00000184164	ENSG00000188486
ENSG00000135912		ENSG00000065328	ENSG00000025796		ENSG00000168036	ENSG00000120963	ENSG00000105971
ENSG00000215908		ENSG00000106688	ENSG00000259956		ENSG00000168067	ENSG00000165526	ENSG00000114450
ENSG00000161642		ENSG00000109472	ENSG00000172037		ENSG00000096080	ENSG00000177576	ENSG00000187091
ENSG00000165275		ENSG00000156206	ENSG00000006451		ENSG00000133106	ENSG00000161011	ENSG00000074527
ENSG00000156860		ENSG00000075218	ENSG00000057935		ENSG00000167491	ENSG00000163110	ENSG00000115762
ENSG00000124333		ENSG00000230266	ENSG00000151247		ENSG00000100056	ENSG00000182307	ENSG00000152558
ENSG00000240376		ENSG00000255874	ENSG00000147471		ENSG00000128340	ENSG00000133816	ENSG00000105298
ENSG00000118454		ENSG00000079616	ENSG00000158669		ENSG00000170852	ENSG00000091409	ENSG00000123975
ENSG00000165055		ENSG00000204385	ENSG00000144320		ENSG00000087077	ENSG00000140992	ENSG00000100354
ENSG00000138463		ENSG00000230202	ENSG00000164880		ENSG00000182054	ENSG00000136717	ENSG00000164687
ENSG00000100105		ENSG00000065618	ENSG00000143643		ENSG00000162076	ENSG00000103966	ENSG00000109861
ENSG00000087152		ENSG00000127564	ENSG00000183020		ENSG00000166908	ENSG00000117280	ENSG00000165060
ENSG00000101868		ENSG00000163155	ENSG00000083535		ENSG00000198363	ENSG00000164867	ENSG00000149218
ENSG00000253719		ENSG00000101412	ENSG00000155189		ENSG00000073910	ENSG00000162599	ENSG00000132646
ENSG00000110925		ENSG00000213390	ENSG00000197296		ENSG00000125378	ENSG00000100911	ENSG00000147536
ENSG00000101888		ENSG00000167513	ENSG00000127054		ENSG00000150403	ENSG00000131779	ENSG00000111696
ENSG00000119661		ENSG00000132692	ENSG00000204569		ENSG00000186603	ENSG00000104518	ENSG00000069122
ENSG00000116741		ENSG00000171067	ENSG00000077380		ENSG00000153214	ENSG00000024422	ENSG00000137752
ENSG00000152939		ENSG00000168679	ENSG00000120802		ENSG00000139645	ENSG00000272886	ENSG00000137124
ENSG00000162337		ENSG00000186575	ENSG00000136807		ENSG00000163584	ENSG00000205220	ENSG00000122861
ENSG00000129925		ENSG00000274376	ENSG00000120699		ENSG00000172009	ENSG00000079819	ENSG00000149485
ENSG00000275464		ENSG00000140379	ENSG00000008952		ENSG00000163902	ENSG00000117586	ENSG00000050820
ENSG00000136636		ENSG00000185880	ENSG00000135316		ENSG00000107798	ENSG00000130813	ENSG00000068079
ENSG00000170085		ENSG00000179750	ENSG00000026652		ENSG00000123064	ENSG00000099625	ENSG00000154229
ENSG00000136161		ENSG00000101638	ENSG00000121774		ENSG00000178035	ENSG00000152601	ENSG00000155903
ENSG00000012211		ENSG00000227630	ENSG00000146842		ENSG00000149781	ENSG00000206503	ENSG00000154978
ENSG00000171150		ENSG00000285888	ENSG00000113648		ENSG00000090861	ENSG00000168297	ENSG00000111348
ENSG00000168763		ENSG00000161940	ENSG00000132361		ENSG00000137054	ENSG00000180210	ENSG00000146676
ENSG00000158555		ENSG00000174371	ENSG00000138617		ENSG00000167193	ENSG00000172292	ENSG00000137463
ENSG00000118961		ENSG00000140564	ENSG00000198648		ENSG00000120279	ENSG00000104825	ENSG00000138073
ENSG00000196636		ENSG00000143499	ENSG00000142156		ENSG00000184916	ENSG00000096063	ENSG00000169372
ENSG00000134508		ENSG00000125872	ENSG00000110696		ENSG00000183856	ENSG00000231925	ENSG00000185567
ENSG00000232759		ENSG00000103148	ENSG00000111875		ENSG00000198113	ENSG00000152894	ENSG00000166224
ENSG00000067365		ENSG00000184349	ENSG00000125814		ENSG00000184545	ENSG00000060069	ENSG00000136560
ENSG00000010072		ENSG00000112655	ENSG00000087274		ENSG00000124067	ENSG00000135404	ENSG00000119917
ENSG00000166444		ENSG00000226702	ENSG00000067704		ENSG00000043093	ENSG00000025708	ENSG00000100258
ENSG00000159461		ENSG00000120129	ENSG00000095370		ENSG00000153904	ENSG00000184867	ENSG00000119655
ENSG00000169169		ENSG00000135828	ENSG00000265241		ENSG00000130517	ENSG00000001036	ENSG00000173207
ENSG00000042286		ENSG00000196368	ENSG00000178921		ENSG00000029993	ENSG00000101019	ENSG00000164164
ENSG00000204536		ENSG00000115155	ENSG00000110047		ENSG00000122707	ENSG00000156504	ENSG00000150093
ENSG00000275342		ENSG00000106123	ENSG00000122566		ENSG00000129636	ENSG00000204262	ENSG00000137628
ENSG00000123472		ENSG00000081189	ENSG00000152492		ENSG00000181852	ENSG00000149311	ENSG00000163513
ENSG00000153714		ENSG00000162241	ENSG00000154917		ENSG00000124126	ENSG00000152904	ENSG00000104731
ENSG00000119844		ENSG00000214182	ENSG00000058729		ENSG00000171608	ENSG00000167985	ENSG00000100697
ENSG00000119446		ENSG00000123977	ENSG00000180198		ENSG00000099256	ENSG00000183624	ENSG00000198721
ENSG00000178397		ENSG00000272068	ENSG00000134970		ENSG00000120925	ENSG00000094916	ENSG00000142949
ENSG00000140406		ENSG00000150630	ENSG00000122378		ENSG00000083099	ENSG00000131373	ENSG00000205413
ENSG00000183621		ENSG00000127418	ENSG00000205250		ENSG00000173638	ENSG00000113273	ENSG00000117877
ENSG00000198142		ENSG00000100221	ENSG00000157184		ENSG00000084623	ENSG00000110811	ENSG00000114541
ENSG00000110274		ENSG00000163072	ENSG00000164944		ENSG00000141858	ENSG00000177697	ENSG00000157657
ENSG00000031691		ENSG00000189223	ENSG00000169242		ENSG00000162819	ENSG00000135932	ENSG00000111057
ENSG00000069943		ENSG00000128602	ENSG00000138613		ENSG00000185414	ENSG00000103415	ENSG00000149257
ENSG00000066827		ENSG00000268355	ENSG00000104980		ENSG00000117133	ENSG00000186487	ENSG00000131437
ENSG00000111602		ENSG00000111206	ENSG00000166912		ENSG00000114745	ENSG00000127666	ENSG00000196642
ENSG00000109189		ENSG00000233913	ENSG00000110367		ENSG00000014216	ENSG00000118007	ENSG00000109103
ENSG00000137166		ENSG00000135821	ENSG00000198380		ENSG00000107815	ENSG00000137161	ENSG00000134324
ENSG00000109944		ENSG00000112742	ENSG00000127314		ENSG00000151176	ENSG00000130508	ENSG00000049239
ENSG00000182700		ENSG00000167767	ENSG00000169519		ENSG00000143799	ENSG00000119681	ENSG00000168300
ENSG00000128191		ENSG00000048140	ENSG00000111358		ENSG00000115241	ENSG00000092010	ENSG00000132330
ENSG00000170468		ENSG00000114107	ENSG00000276293		ENSG00000083444	ENSG00000128595	ENSG00000159176
ENSG00000140463		ENSG00000173894	ENSG00000213281		ENSG00000100014	ENSG00000150779	ENSG00000111341
ENSG00000090612		ENSG00000100526	ENSG00000116095		ENSG00000087842	ENSG00000158552	ENSG00000136874
ENSG00000223705		ENSG00000089472	ENSG00000164219		ENSG00000184900	ENSG00000170017	ENSG00000110492
ENSG00000119771		ENSG00000174010	ENSG00000144645		ENSG00000089127	ENSG00000147573	ENSG00000156453
ENSG00000030110		ENSG00000006634	ENSG00000005893		ENSG00000106477	ENSG00000149115	ENSG00000153048
ENSG00000115526		ENSG00000198624	ENSG00000139168		ENSG00000176658	ENSG00000104856	ENSG00000164430
ENSG00000111269		ENSG00000117650	ENSG00000023228		ENSG00000122406	ENSG00000101384	ENSG00000128951
ENSG00000143412		ENSG00000169188	ENSG00000196235		ENSG00000086200	ENSG00000160007	ENSG00000204130
ENSG00000254470		ENSG00000143622	ENSG00000166949		ENSG00000122203	ENSG00000169359	ENSG00000160796
ENSG00000161999		ENSG00000172830	ENSG00000241945		ENSG00000116521	ENSG00000086062	ENSG00000112851
ENSG00000179163		ENSG00000152463	ENSG00000123737		ENSG00000162889	ENSG00000048392	ENSG00000164171
ENSG00000154127		ENSG00000151136	ENSG00000196504		ENSG00000163918	ENSG00000196159	ENSG00000101871
ENSG00000188549		ENSG00000160957	ENSG00000092820		ENSG00000121797	ENSG00000204525	ENSG00000135048
ENSG00000116396		ENSG00000164932	ENSG00000127616		ENSG00000120063	ENSG00000152818	ENSG00000116649
ENSG00000175348		ENSG00000089486	ENSG00000105939		ENSG00000175931	ENSG00000162694	ENSG00000086696
ENSG00000148384		ENSG00000055070	ENSG00000115947		ENSG00000004487	ENSG00000151135	ENSG00000117335
ENSG00000079974		ENSG00000136710	ENSG00000198728		ENSG00000163931	ENSG00000206418	ENSG00000189058
ENSG00000187187		ENSG00000158402	ENSG00000128590		ENSG00000196352	ENSG00000204209	ENSG00000137801
ENSG00000114054		ENSG00000170011	ENSG00000168066		ENSG00000171105	ENSG00000160741	ENSG00000170471
ENSG00000181027		ENSG00000166851	ENSG00000009335		ENSG00000080815	ENSG00000079150	ENSG00000189159
ENSG00000101265		ENSG00000198286	ENSG00000115486		ENSG00000068903	ENSG00000161202	ENSG00000151694
ENSG00000183891		ENSG00000151743	ENSG00000148358		ENSG00000075945	ENSG00000185056	ENSG00000135766
ENSG00000170779		ENSG00000101003	ENSG00000125454		ENSG00000141101	ENSG00000183258	ENSG00000075420
ENSG00000215788		ENSG00000028277	ENSG00000135046		ENSG00000198053	ENSG00000065308	ENSG00000130755
ENSG00000008256		ENSG00000117475	ENSG00000136758		ENSG00000180398	ENSG00000112210	ENSG00000163191
ENSG00000179046		ENSG00000102384	ENSG00000135632		ENSG00000155254	ENSG00000273703	ENSG00000115414
ENSG00000108799		ENSG00000051180	ENSG00000118217		ENSG00000185252	ENSG00000124610	ENSG00000266173
ENSG00000147144		ENSG00000168306	ENSG00000143756		ENSG00000163661	ENSG00000102024	ENSG00000166750
ENSG00000136273		ENSG00000273802	ENSG00000173801		ENSG00000125351	ENSG00000107020	ENSG00000092969
ENSG00000173065		ENSG00000166313	ENSG00000172893		ENSG00000104881	ENSG00000205808	ENSG00000087303
ENSG00000132436		ENSG00000077152	ENSG00000137497		ENSG00000126602	ENSG00000172725	ENSG00000001630
ENSG00000104756		ENSG00000038295	ENSG00000120705		ENSG00000147394	ENSG00000048740	ENSG00000033867
ENSG00000107404		ENSG00000110583	ENSG00000153250		ENSG00000060491	ENSG00000213648	ENSG00000107201
ENSG00000168904		ENSG00000159259	ENSG00000107679		ENSG00000138778	ENSG00000008517	ENSG00000124151
ENSG00000185418		ENSG00000126821	ENSG00000116668		ENSG00000162645	ENSG00000136490	ENSG00000164327
ENSG00000164073		ENSG00000167994	ENSG00000138668		ENSG00000162517	ENSG00000187244	ENSG00000258947
ENSG00000124786		ENSG00000135926	ENSG00000130529		ENSG00000182287	ENSG00000184113	ENSG00000136231
ENSG00000101331		ENSG00000138061	ENSG00000146376		ENSG00000110442	ENSG00000176407	ENSG00000077942
ENSG00000171033		ENSG00000074219	ENSG00000140983		ENSG00000137965	ENSG00000167220
ENSG00000123096		ENSG00000235947	ENSG00000115677		ENSG00000183751	ENSG00000180801
ENSG00000162976		ENSG00000164611	ENSG00000131462		ENSG00000211456	ENSG00000176623
ENSG00000127804		ENSG00000256540	ENSG00000129515		ENSG00000107789	ENSG00000215845
ENSG00000198938		ENSG00000134291	ENSG00000066427		ENSG00000150907	ENSG00000126746
ENSG00000076351		ENSG00000113360	ENSG00000122545		ENSG00000183496	ENSG00000143878
ENSG00000151893		ENSG00000272654	ENSG00000137996		ENSG00000099800	ENSG00000110906
ENSG00000138439		ENSG00000124212	ENSG00000196428		ENSG00000130713	ENSG00000106560
ENSG00000125703		ENSG00000131153	ENSG00000137824		ENSG00000138138	ENSG00000171865
ENSG00000157353		ENSG00000112837	ENSG00000155975		ENSG00000119396	ENSG00000137198
ENSG00000188321		ENSG00000112033	ENSG00000197498		ENSG00000116871	ENSG00000114423
ENSG00000155096		ENSG00000228649	ENSG00000183963		ENSG00000187840	ENSG00000277075
ENSG00000112078		ENSG00000183580	ENSG00000171155		ENSG00000124762	ENSG00000079459
ENSG00000180901		ENSG00000235770	ENSG00000168883		ENSG00000187608	ENSG00000100380
ENSG00000196123		ENSG00000177406	ENSG00000023697		ENSG00000141429	ENSG00000187837
ENSG00000254473		ENSG00000189120	ENSG00000168385		ENSG00000153551	ENSG00000004864
ENSG00000180423		ENSG00000141668	ENSG00000085377		ENSG00000163131	ENSG00000165782
ENSG00000142166		ENSG00000174175	ENSG00000205981		ENSG00000149260	ENSG00000145012
ENSG00000197142		ENSG00000112658	ENSG00000221978		ENSG00000084674	ENSG00000101160
ENSG00000162367		ENSG00000006704	ENSG00000263528		ENSG00000108342	ENSG00000276045
ENSG00000006652		ENSG00000228742	ENSG00000132434		ENSG00000179262	ENSG00000143374
ENSG00000025156		ENSG00000133805	ENSG00000151287		ENSG00000125755	ENSG00000105281
ENSG00000110931		ENSG00000204381	ENSG00000179151		ENSG00000124164	ENSG00000174021
ENSG00000173848		ENSG00000174307	ENSG00000074201		ENSG00000116903	ENSG00000119487
ENSG00000140157		ENSG00000197013	ENSG00000264522		ENSG00000213186	ENSG00000109016
ENSG00000138050		ENSG00000149488	ENSG00000180900		ENSG00000072062	ENSG00000149591
ENSG00000163092		ENSG00000168758	ENSG00000067064		ENSG00000254087	ENSG00000137962
ENSG00000148110		ENSG00000129810	ENSG00000278053		ENSG00000185112	ENSG00000115944
ENSG00000272168		ENSG00000139197	ENSG00000171497		ENSG00000175183	ENSG00000170442
ENSG00000117139		ENSG00000112787	ENSG00000170903		ENSG00000142186
ENSG00000163626		ENSG00000158683	ENSG00000134265		ENSG00000138678
ENSG00000166169		ENSG00000138160	ENSG00000049245		ENSG00000137309
ENSG00000122644		ENSG00000142173	ENSG00000084234		ENSG00000159231
ENSG00000226479		ENSG00000168917	ENSG00000101310		ENSG00000167996
ENSG00000155508		ENSG00000134242	ENSG00000198700		ENSG00000137522
ENSG00000177169		ENSG00000232140	ENSG00000142871		ENSG00000141456
ENSG00000121897		ENSG00000268297	ENSG00000067057		ENSG00000170954
ENSG00000119328		ENSG00000148288	ENSG00000007392		ENSG00000165118
ENSG00000214765		ENSG00000240583	ENSG00000113812		ENSG00000133119
ENSG00000134815		ENSG00000225964	ENSG00000156508		ENSG00000205581
ENSG00000066651		ENSG00000196659	ENSG00000145335		ENSG00000180776
ENSG00000088280		ENSG00000172602	ENSG00000100325		ENSG00000141577
ENSG00000125846		ENSG00000112029	ENSG00000204371		ENSG00000124357
ENSG00000076344		ENSG00000160145	ENSG00000185963		ENSG00000166965
ENSG00000110031		ENSG00000197261	ENSG00000125447		ENSG00000119900
ENSG00000157933		ENSG00000229953	ENSG00000165282		ENSG00000119777
ENSG00000198131		ENSG00000112763	ENSG00000135636		ENSG00000116711
ENSG00000144567		ENSG00000233817	ENSG00000175582		ENSG00000170379
ENSG00000188315		ENSG00000152128	ENSG00000165458		ENSG00000132334
ENSG00000171603		ENSG00000241749	ENSG00000214753		ENSG00000131016
ENSG00000172954		ENSG00000188404	ENSG00000197448		ENSG00000164402
ENSG00000135956		ENSG00000165355	ENSG00000100983		ENSG00000113318
ENSG00000149548		ENSG00000184185	ENSG00000166200		ENSG00000166971
ENSG00000177432		ENSG00000140044	ENSG00000085719		ENSG00000143554
ENSG00000158109		ENSG00000178773	ENSG00000175970		ENSG00000243943
ENSG00000141568		ENSG00000109674	ENSG00000113719		ENSG00000120137
ENSG00000138399		ENSG00000135414	ENSG00000115970		ENSG00000189114
ENSG00000117122		ENSG00000110697	ENSG00000005059		ENSG00000164659
ENSG00000116525		ENSG00000128815	ENSG00000163527		ENSG00000178996
ENSG00000225137		ENSG00000224114	ENSG00000083520		ENSG00000163554
ENSG00000137822		ENSG00000170775	ENSG00000162222		ENSG00000102900
ENSG00000160221		ENSG00000255248	ENSG00000108671		ENSG00000038210
ENSG00000116514		ENSG00000236824	ENSG00000087206		ENSG00000119541
ENSG00000092036		ENSG00000086289	ENSG00000145220		ENSG00000121350
ENSG00000050393		ENSG00000104313	ENSG00000164930		ENSG00000116288
ENSG00000108840		ENSG00000042832	ENSG00000171503		ENSG00000164032
ENSG00000183814		ENSG00000197852	ENSG00000049759		ENSG00000184787
ENSG00000122042		ENSG00000146147	ENSG00000075618		ENSG00000049541
ENSG00000148737		ENSG00000179604	ENSG00000152795		ENSG00000173705
ENSG00000170919		ENSG00000112039	ENSG00000164465		ENSG00000100441
ENSG00000067208		ENSG00000156869	ENSG00000184083		ENSG00000103042
ENSG00000086205		ENSG00000116031	ENSG00000186635		ENSG00000134769
ENSG00000188706		ENSG00000156398	ENSG00000140718		ENSG00000103187
ENSG00000173226		ENSG00000259807	ENSG00000137509		ENSG00000158864
ENSG00000218739		ENSG00000173918	ENSG00000121064		ENSG00000137845
ENSG00000173451		ENSG00000146592	ENSG00000130741		ENSG00000196411
ENSG00000233476		ENSG00000165152	ENSG00000104320		ENSG00000196923
ENSG00000166012		ENSG00000197565	ENSG00000126524		ENSG00000153147
ENSG00000186088		ENSG00000159733	ENSG00000133935		ENSG00000165912
ENSG00000150636		ENSG00000163171	ENSG00000119401		ENSG00000149554
ENSG00000170949		ENSG00000170485	ENSG00000110880		ENSG00000137947
ENSG00000164620		ENSG00000168280	ENSG00000111011		ENSG00000107438
ENSG00000205268		ENSG00000124766	ENSG00000177646		ENSG00000167670
ENSG00000268362		ENSG00000251442	ENSG00000050748		ENSG00000164125
ENSG00000129295		ENSG00000105852	ENSG00000102038		ENSG00000179144
ENSG00000181885		ENSG00000024526	ENSG00000172331		ENSG00000062716
ENSG00000109685		ENSG00000267583	ENSG00000122965		ENSG00000135655
ENSG00000132623		ENSG00000129173	ENSG00000105983		ENSG00000163378
ENSG00000136478		ENSG00000058866	ENSG00000117528		ENSG00000068366
ENSG00000224189		ENSG00000179454	ENSG00000204590		ENSG00000141569
ENSG00000198855		ENSG00000166922	ENSG00000078369		ENSG00000090621
ENSG00000204524		ENSG00000182983	ENSG00000105993		ENSG00000013503
ENSG00000123933		ENSG00000121621	ENSG00000213203		ENSG00000128283
ENSG00000074935		ENSG00000174007	ENSG00000124608		ENSG00000167792
ENSG00000072832		ENSG00000171346	ENSG00000164961		ENSG00000125970
ENSG00000136861		ENSG00000157111	ENSG00000108861		ENSG00000158186
ENSG00000249673		ENSG00000107758	ENSG00000106299		ENSG00000116260
ENSG00000117411		ENSG00000235888	ENSG00000146063		ENSG00000164105
ENSG00000181513		ENSG00000120645	ENSG00000174227		ENSG00000197930
ENSG00000162065		ENSG00000224367	ENSG00000152620		ENSG00000213551
ENSG00000114948		ENSG00000249115	ENSG00000176055		ENSG00000198937
ENSG00000188313		ENSG00000198720	ENSG00000102781		ENSG00000105483
ENSG00000152763		ENSG00000171004	ENSG00000133313		ENSG00000142409
ENSG00000126351		ENSG00000134321	ENSG00000172315		ENSG00000204516
ENSG00000169612		ENSG00000162073	ENSG00000134285		ENSG00000150316
ENSG00000176171		ENSG00000214706	ENSG00000164168		ENSG00000075785
ENSG00000107960		ENSG00000167912	ENSG00000115364		ENSG00000152942
ENSG00000154781		ENSG00000197299	ENSG00000103495		ENSG00000198554
ENSG00000088756		ENSG00000099937	ENSG00000103353		ENSG00000181826
ENSG00000180694		ENSG00000108733	ENSG00000075413		ENSG00000109107
ENSG00000145730		ENSG00000262370	ENSG00000128534		ENSG00000083799
ENSG00000132510		ENSG00000223552	ENSG00000155368		ENSG00000105722
ENSG00000073803		ENSG00000206432	ENSG00000151239		ENSG00000126247
ENSG00000049883		ENSG00000116044	ENSG00000179630		ENSG00000100029
ENSG00000130956		ENSG00000156970	ENSG00000099940		ENSG00000108854
ENSG00000163686		ENSG00000022567	ENSG00000164818		ENSG00000143321
ENSG00000145740		ENSG00000085998	ENSG00000111786		ENSG00000198805
ENSG00000035115		ENSG00000169446	ENSG00000119383		ENSG00000126947
ENSG00000271335		ENSG00000150054	ENSG00000128335		ENSG00000011376
ENSG00000187961		ENSG00000225746	ENSG00000131171		ENSG00000057294
ENSG00000166265		ENSG00000123080	ENSG00000116977		ENSG00000160072
ENSG00000103037		ENSG00000071564	ENSG00000134882		ENSG00000164978
ENSG00000136997		ENSG00000269190	ENSG00000074319		ENSG00000071553
ENSG00000173281		ENSG00000174938	ENSG00000107862		ENSG00000280071
ENSG00000112406		ENSG00000162062	ENSG00000172936		ENSG00000137154
ENSG00000079102		ENSG00000134215	ENSG00000105323		ENSG00000077235
ENSG00000155465		ENSG00000115042	ENSG00000175274		ENSG00000028310
ENSG00000181004		ENSG00000178343	ENSG00000124019		ENSG00000087903
ENSG00000121481		ENSG00000115884	ENSG00000138772		ENSG00000111335
ENSG00000149292		ENSG00000179546	ENSG00000004766		ENSG00000186468
ENSG00000167535		ENSG00000101846	ENSG00000134871		ENSG00000039523
ENSG00000126775		ENSG00000174939	ENSG00000165704		ENSG00000185298
ENSG00000198876		ENSG00000186314	ENSG00000100347		ENSG00000183684
ENSG00000278259		ENSG00000117419	ENSG00000145375		ENSG00000107833
ENSG00000111859		ENSG00000196083	ENSG00000160285		ENSG00000197785
ENSG00000146918		ENSG00000111247	ENSG00000143457		ENSG00000102699
ENSG00000135362		ENSG00000162522	ENSG00000168724		ENSG00000111799
ENSG00000170191		ENSG00000196878	ENSG00000178685		ENSG00000112208
ENSG00000204301		ENSG00000213047	ENSG00000063322		ENSG00000131773
ENSG00000104497		ENSG00000259363	ENSG00000075651		ENSG00000096872
ENSG00000034677		ENSG00000152284	ENSG00000012232		ENSG00000124299
ENSG00000176624		ENSG00000106683	ENSG00000175662		ENSG00000010292
ENSG00000072849		ENSG00000089060	ENSG00000166340		ENSG00000001497
ENSG00000175264		ENSG00000274070	ENSG00000157045		ENSG00000073536
ENSG00000168461		ENSG00000106624	ENSG00000105220		ENSG00000149480
ENSG00000151883		ENSG00000171860	ENSG00000124356		ENSG00000082213
ENSG00000145495		ENSG00000157680	ENSG00000103051		ENSG00000144579
ENSG00000131470		ENSG00000175426	ENSG00000174720		ENSG00000179041
ENSG00000118971		ENSG00000227482	ENSG00000102316		ENSG00000102606
ENSG00000159873		ENSG00000168575	ENSG00000079739		ENSG00000166471
ENSG00000124772		ENSG00000129514	ENSG00000166181		ENSG00000112419
ENSG00000100413		ENSG00000165424	ENSG00000066583		ENSG00000138035
ENSG00000167384		ENSG00000197744	ENSG00000135341		ENSG00000168264
ENSG00000121310		ENSG00000213347	ENSG00000147419		ENSG00000131351
ENSG00000112425		ENSG00000105255	ENSG00000126214		ENSG00000106993
ENSG00000281103		ENSG00000126950	ENSG00000123992		ENSG00000127947
ENSG00000134531		ENSG00000136160	ENSG00000168918		ENSG00000117707
ENSG00000227252		ENSG00000165943	ENSG00000111530		ENSG00000185475
ENSG00000141519		ENSG00000102547	ENSG00000196961		ENSG00000184967
ENSG00000254858		ENSG00000174348	ENSG00000163660		ENSG00000183048
ENSG00000162604		ENSG00000197467	ENSG00000119718		ENSG00000078081
ENSG00000152953		ENSG00000110660	ENSG00000073969		ENSG00000160360
ENSG00000174749		ENSG00000110446	ENSG00000051128		ENSG00000111669
ENSG00000107485		ENSG00000065717	ENSG00000152137		ENSG00000132589
ENSG00000189362		ENSG00000134627	ENSG00000013563		ENSG00000106004
ENSG00000008083		ENSG00000118407	ENSG00000084463		ENSG00000102743
ENSG00000198909		ENSG00000091986	ENSG00000111711		ENSG00000136866
ENSG00000167191		ENSG00000131584	ENSG00000099949		ENSG00000213694
ENSG00000114126		ENSG00000270607	ENSG00000120526		ENSG00000058453
ENSG00000161558		ENSG00000128016	ENSG00000148300		ENSG00000089280
ENSG00000000457		ENSG00000138131	ENSG00000147955		ENSG00000020577
ENSG00000180425		ENSG00000156042	ENSG00000162298		ENSG00000079385
ENSG00000037897		ENSG00000221829	ENSG00000139531		ENSG00000131558
ENSG00000141098		ENSG00000084444	ENSG00000105849		ENSG00000177542
ENSG00000110315		ENSG00000100968	ENSG00000186132		ENSG00000196792
ENSG00000124380		ENSG00000102760	ENSG00000136143		ENSG00000171490
ENSG00000176444		ENSG00000140511	ENSG00000055130		ENSG00000105364
ENSG00000076604		ENSG00000049130	ENSG00000156697		ENSG00000135596
ENSG00000120693		ENSG00000160712	ENSG00000147274		ENSG00000101346
ENSG00000134897		ENSG00000135535	ENSG00000065559		ENSG00000073050
ENSG00000176903		ENSG00000231503	ENSG00000089737		ENSG00000161618
ENSG00000205572		ENSG00000113595	ENSG00000157181		ENSG00000213563
ENSG00000166173		ENSG00000162512	ENSG00000161547		ENSG00000125744
ENSG00000109065		ENSG00000230453	ENSG00000164283		ENSG00000170364
ENSG00000233117		ENSG00000163930	ENSG00000076924		ENSG00000242498
ENSG00000167034		ENSG00000163734	ENSG00000188215		ENSG00000179218
ENSG00000126070		ENSG00000068323	ENSG00000198960		ENSG00000160193
ENSG00000198933		ENSG00000111276	ENSG00000143614		ENSG00000099901
ENSG00000224531		ENSG00000269720	ENSG00000127022		ENSG00000122359
ENSG00000157600		ENSG00000205913	ENSG00000151233		ENSG00000129657
ENSG00000171100		ENSG00000138646	ENSG00000111321		ENSG00000132382
ENSG00000269834		ENSG00000286656	ENSG00000123815		ENSG00000135723
ENSG00000196214		ENSG00000235448	ENSG00000105287		ENSG00000090013
ENSG00000139291		ENSG00000148483	ENSG00000114030		ENSG00000104643
ENSG00000180233		ENSG00000115520	ENSG00000065427		ENSG00000110057
ENSG00000181982		ENSG00000166068	ENSG00000102763		ENSG00000106266
ENSG00000180354		ENSG00000237614	ENSG00000110074		ENSG00000198019
ENSG00000164117		ENSG00000012963	ENSG00000162959		ENSG00000185480
ENSG00000011275		ENSG00000150967	ENSG00000135457		ENSG00000123983
ENSG00000274750		ENSG00000158292	ENSG00000038358		ENSG00000133574
ENSG00000069812		ENSG00000108688	ENSG00000164040		ENSG00000102978
ENSG00000253276		ENSG00000198826	ENSG00000015676		ENSG00000164741
ENSG00000169083		ENSG00000064692	ENSG00000115977		ENSG00000171962
ENSG00000185291		ENSG00000204644	ENSG00000102882		ENSG00000134864
ENSG00000101189		ENSG00000138111	ENSG00000071127		ENSG00000125458
ENSG00000118495		ENSG00000145476	ENSG00000164951		ENSG00000114942
ENSG00000117036		ENSG00000095209	ENSG00000065978		ENSG00000185129
ENSG00000102858		ENSG00000115525	ENSG00000196363		ENSG00000160949
ENSG00000163867		ENSG00000184661	ENSG00000116754		ENSG00000123136
ENSG00000170322		ENSG00000243364	ENSG00000125630		ENSG00000254726
ENSG00000122335		ENSG00000112183	ENSG00000151461		ENSG00000143179
ENSG00000169018		ENSG00000177679	ENSG00000162627		ENSG00000076944
ENSG00000136869		ENSG00000133083	ENSG00000100934		ENSG00000163840
ENSG00000138449		ENSG00000214413	ENSG00000186416		ENSG00000175592
ENSG00000152455		ENSG00000065882	ENSG00000104907		ENSG00000117385
ENSG00000270959		ENSG00000105968	ENSG00000005020		ENSG00000052126
ENSG00000171056		ENSG00000147113	ENSG00000081041		ENSG00000007520
ENSG00000100426		ENSG00000164761	ENSG00000130429		ENSG00000198830
ENSG00000122482		ENSG00000079337	ENSG00000173542		ENSG00000171388
ENSG00000086015		ENSG00000095713	ENSG00000144746		ENSG00000067167
ENSG00000187049		ENSG00000004139	ENSG00000148481		ENSG00000148308
ENSG00000213859		ENSG00000104343	ENSG00000147677		ENSG00000197183
ENSG00000172167		ENSG00000167123	ENSG00000154114		ENSG00000091490
ENSG00000175087		ENSG00000144668	ENSG00000089597		ENSG00000164068
ENSG00000164045		ENSG00000179855	ENSG00000099331		ENSG00000166582
ENSG00000170946		ENSG00000104689	ENSG00000102178		ENSG00000204520
ENSG00000116990		ENSG00000170545	ENSG00000180817		ENSG00000134247
ENSG00000177683		ENSG00000135439	ENSG00000178950		ENSG00000013293
ENSG00000171161		ENSG00000142686	ENSG00000170027		ENSG00000132591
ENSG00000196588		ENSG00000213793	ENSG00000082515		ENSG00000171960
ENSG00000163689		ENSG00000181773	ENSG00000155099		ENSG00000114767
ENSG00000161647		ENSG00000184574	ENSG00000169375		ENSG00000119965
ENSG00000256268		ENSG00000121966	ENSG00000105825		ENSG00000181163
ENSG00000003249		ENSG00000162511	ENSG00000140350		ENSG00000114023
ENSG00000065491		ENSG00000089091	ENSG00000171109		ENSG00000141959
ENSG00000134072		ENSG00000188171	ENSG00000174106		ENSG00000054611
ENSG00000163521		ENSG00000136048	ENSG00000147604		ENSG00000026103
ENSG00000006042		ENSG00000142327	ENSG00000137221		ENSG00000137573
ENSG00000179611		ENSG00000002079	ENSG00000177548		ENSG00000175130
ENSG00000136536		ENSG00000188177	ENSG00000257923		ENSG00000155304
ENSG00000107816		ENSG00000137285	ENSG00000132196		ENSG00000091483
ENSG00000166452		ENSG00000215492	ENSG00000106366		ENSG00000156802
ENSG00000155592		ENSG00000156671	ENSG00000148468		ENSG00000185215
ENSG00000139405		ENSG00000139985	ENSG00000120533		ENSG00000117500
ENSG00000197619		ENSG00000128487	ENSG00000149573		ENSG00000173482
ENSG00000184792		ENSG00000161681	ENSG00000104131		ENSG00000131981
ENSG00000161013		ENSG00000101363	ENSG00000116679		ENSG00000132780
ENSG00000203993		ENSG00000186283	ENSG00000126522		ENSG00000105976
ENSG00000174839		ENSG00000154175	ENSG00000085433		ENSG00000108587
ENSG00000159884		ENSG00000130881	ENSG00000011009		ENSG00000167617
ENSG00000064042		ENSG00000214695	ENSG00000132716		ENSG00000138760
ENSG00000117155		ENSG00000180318	ENSG00000144747		ENSG00000074047
ENSG00000204650		ENSG00000118473	ENSG00000144840		ENSG00000196700
ENSG00000101751		ENSG00000108576	ENSG00000004897		ENSG00000101210
ENSG00000248092		ENSG00000125648	ENSG00000215021		ENSG00000130204
ENSG00000104960		ENSG00000071073	ENSG00000135148		ENSG00000147872
ENSG00000068971		ENSG00000060642	ENSG00000052841		ENSG00000119638
ENSG00000105227		ENSG00000132819	ENSG00000142875		ENSG00000171914
ENSG00000114315		ENSG00000137496	ENSG00000089820		ENSG00000135540
ENSG00000133134		ENSG00000184992	ENSG00000160211		ENSG00000169100
ENSG00000100979		ENSG00000283498	ENSG00000215717		ENSG00000116221
ENSG00000146587		ENSG00000074410	ENSG00000073756		ENSG00000157349
ENSG00000244754		ENSG00000263586	ENSG00000119689		ENSG00000078142
ENSG00000180257		ENSG00000100196	ENSG00000182199		ENSG00000100982
ENSG00000188938		ENSG00000161682	ENSG00000087053		ENSG00000124767
ENSG00000170677		ENSG00000232445	ENSG00000112972		ENSG00000159840
ENSG00000204713		ENSG00000245552	ENSG00000211455		ENSG00000119640
ENSG00000120688		ENSG00000179134	ENSG00000131238		ENSG00000142657
ENSG00000169826		ENSG00000162063	ENSG00000185088		ENSG00000140365
ENSG00000011143		ENSG00000086991	ENSG00000112578		ENSG00000163468
ENSG00000231711		ENSG00000141934	ENSG00000166855		ENSG00000146143
ENSG00000213672		ENSG00000012174	ENSG00000133884		ENSG00000128524
ENSG00000170190		ENSG00000187741	ENSG00000108219		ENSG00000170385
ENSG00000162980		ENSG00000141401	ENSG00000137713		ENSG00000181222
ENSG00000066422		ENSG00000269918	ENSG00000125944		ENSG00000148730
ENSG00000108511		ENSG00000177084	ENSG00000073849		ENSG00000153982
ENSG00000165501		ENSG00000038945	ENSG00000134686		ENSG00000144199
ENSG00000171943		ENSG00000267530	ENSG00000115875		ENSG00000088256
ENSG00000120798		ENSG00000168314	ENSG00000005249		ENSG00000005022
ENSG00000156239		ENSG00000189190	ENSG00000139163		ENSG00000133315
ENSG00000261609		ENSG00000076248	ENSG00000169504		ENSG00000143224
ENSG00000248527		ENSG00000214548	ENSG00000027075		ENSG00000136156
ENSG00000245937		ENSG00000163638	ENSG00000102054		ENSG00000185624
ENSG00000167522		ENSG00000189410	ENSG00000108828		ENSG00000114742
ENSG00000165630		ENSG00000170396	ENSG00000136003		ENSG00000106554
ENSG00000161653		ENSG00000119408	ENSG00000177733		ENSG00000114779
ENSG00000133739		ENSG00000171766	ENSG00000071051		ENSG00000130511
ENSG00000164631		ENSG00000106868	ENSG00000145741		ENSG00000109586
ENSG00000108509		ENSG00000040275	ENSG00000100266		ENSG00000129103
ENSG00000146859		ENSG00000101187	ENSG00000241343		ENSG00000183735
ENSG00000068383		ENSG00000059728	ENSG00000185009		ENSG00000100324
ENSG00000136052		ENSG00000204625	ENSG00000171867		ENSG00000122140
ENSG00000236698		ENSG00000171451	ENSG00000110107		ENSG00000003989
ENSG00000178234		ENSG00000143344	ENSG00000126067		ENSG00000100823
ENSG00000157823		ENSG00000101850	ENSG00000198712		ENSG00000153071
ENSG00000239305		ENSG00000151079	ENSG00000143742		ENSG00000172260
ENSG00000229944		ENSG00000163577	ENSG00000089639		ENSG00000109113
ENSG00000149929		ENSG00000172985	ENSG00000198087		ENSG00000150712
ENSG00000225855		ENSG00000068354	ENSG00000170558		ENSG00000164346
ENSG00000086102		ENSG00000124225	ENSG00000140612		ENSG00000140525
ENSG00000107099		ENSG00000136274	ENSG00000106049		ENSG00000117151
ENSG00000131724		ENSG00000183763	ENSG00000162521		ENSG00000108106
ENSG00000256235		ENSG00000176697	ENSG00000120159		ENSG00000124659
ENSG00000154813		ENSG00000134873	ENSG00000092931		ENSG00000187109
ENSG00000072135		ENSG00000138092	ENSG00000123352		ENSG00000128309
ENSG00000169252		ENSG00000078399	ENSG00000105771		ENSG00000138802
ENSG00000213588		ENSG00000116774	ENSG00000115317		ENSG00000161654
ENSG00000140995		ENSG00000227825	ENSG00000127838		ENSG00000134371
ENSG00000157077		ENSG00000134326	ENSG00000130726		ENSG00000112186
ENSG00000005700		ENSG00000181524	ENSG00000213625		ENSG00000100116
ENSG00000091073		ENSG00000226278	ENSG00000100284		ENSG00000148362
ENSG00000152117		ENSG00000128973	ENSG00000156110		ENSG00000104524
ENSG00000103061		ENSG00000164463	ENSG00000028528		ENSG00000134444
ENSG00000138382		ENSG00000163644	ENSG00000171863		ENSG00000196712
ENSG00000112320		ENSG00000166960	ENSG00000090054		ENSG00000108061
ENSG00000278175		ENSG00000168944	ENSG00000136933		ENSG00000137693
ENSG00000131386		ENSG00000115828	ENSG00000159256		ENSG00000101966
ENSG00000111850		ENSG00000132470	ENSG00000008513		ENSG00000115839
ENSG00000135083		ENSG00000119403	ENSG00000147649		ENSG00000168386
ENSG00000175040		ENSG00000122877	ENSG00000101974		ENSG00000145675
ENSG00000239779		ENSG00000141682	ENSG00000197045		ENSG00000105373
ENSG00000174059		ENSG00000142408	ENSG00000167315		ENSG00000152778
ENSG00000114993		ENSG00000075213	ENSG00000171862		ENSG00000048405
ENSG00000168256		ENSG00000140931	ENSG00000160877		ENSG00000131019
ENSG00000143633		ENSG00000054392	ENSG00000134333		ENSG00000156049
ENSG00000130699		ENSG00000164086	ENSG00000133612		ENSG00000156273
ENSG00000114853		ENSG00000203688	ENSG00000171723		ENSG00000110321
ENSG00000117226		ENSG00000254554	ENSG00000135698		ENSG00000168028
ENSG00000007202		ENSG00000186472	ENSG00000100815		ENSG00000082516
ENSG00000163328		ENSG00000170873	ENSG00000111300		ENSG00000165916
ENSG00000259838		ENSG00000197124	ENSG00000151500		ENSG00000151014
ENSG00000102802		ENSG00000162894	ENSG00000162066		ENSG00000143324
ENSG00000128891		ENSG00000096093	ENSG00000166946		ENSG00000108479
ENSG00000109436		ENSG00000115107	ENSG00000177156		ENSG00000137404
ENSG00000176209		ENSG00000134245	ENSG00000227345		ENSG00000074800
ENSG00000121413		ENSG00000188158	ENSG00000177054		ENSG00000135047
ENSG00000198108		ENSG00000011332	ENSG00000103544		ENSG00000131446
ENSG00000139737		ENSG00000204161	ENSG00000132109		ENSG00000184508
ENSG00000173530		ENSG00000166225	ENSG00000126261		ENSG00000132661
ENSG00000115459		ENSG00000163762	ENSG00000078747		ENSG00000130702
ENSG00000132950		ENSG00000123892	ENSG00000162129		ENSG00000205937
ENSG00000114383		ENSG00000185127	ENSG00000112651		ENSG00000101109
ENSG00000184860		ENSG00000143013	ENSG00000182872		ENSG00000102119
ENSG00000065457		ENSG00000165949	ENSG00000105612		ENSG00000125459
ENSG00000164054		ENSG00000235513	ENSG00000128626		ENSG00000139343
ENSG00000091428		ENSG00000169992	ENSG00000128059		ENSG00000144591
ENSG00000125812		ENSG00000158615	ENSG00000164597		ENSG00000082258
ENSG00000204604		ENSG00000203760	ENSG00000177082		ENSG00000197386
ENSG00000182240		ENSG00000128805	ENSG00000145349		ENSG00000125733
ENSG00000182858		ENSG00000049249	ENSG00000100994		ENSG00000147813
ENSG00000247796		ENSG00000138074	ENSG00000086544		ENSG00000197417
ENSG00000188985		ENSG00000171160	ENSG00000142192		ENSG00000164828
ENSG00000285967		ENSG00000149679	ENSG00000197122		ENSG00000060138
ENSG00000040531		ENSG00000198814	ENSG00000101911		ENSG00000145391
ENSG00000159314		ENSG00000159388	ENSG00000125503		ENSG00000160131
ENSG00000181896		ENSG00000036530	ENSG00000105778		ENSG00000136111
ENSG00000125347		ENSG00000271503	ENSG00000036054		ENSG00000167136
ENSG00000160932		ENSG00000162631	ENSG00000182544		ENSG00000130203
ENSG00000198517		ENSG00000152213	ENSG00000099899		ENSG00000163820
ENSG00000218426		ENSG00000172795	ENSG00000198899		ENSG00000256771
ENSG00000278133		ENSG00000137936	ENSG00000135778		ENSG00000149084
ENSG00000106479		ENSG00000182197	ENSG00000133895		ENSG00000075336
ENSG00000108773		ENSG00000175727	ENSG00000164815		ENSG00000116641
ENSG00000158850		ENSG00000107864	ENSG00000165219		ENSG00000110921
ENSG00000136878		ENSG00000223722	ENSG00000115091		ENSG00000161513
ENSG00000150457		ENSG00000113739	ENSG00000115561		ENSG00000101843
ENSG00000165511		ENSG00000140859	ENSG00000161970		ENSG00000132394
ENSG00000225938		ENSG00000137460	ENSG00000105185		ENSG00000139793
ENSG00000115425		ENSG00000163069	ENSG00000005156		ENSG00000122068
ENSG00000185986		ENSG00000196405	ENSG00000141698		ENSG00000109572
ENSG00000148343		ENSG00000233559	ENSG00000082068		ENSG00000153406
ENSG00000127452		ENSG00000099904	ENSG00000158769		ENSG00000205765
ENSG00000113161		ENSG00000133985	ENSG00000180957		ENSG00000169714
ENSG00000158887		ENSG00000180660	ENSG00000107959		ENSG00000242715
ENSG00000172638		ENSG00000173926	ENSG00000136824		ENSG00000140945
ENSG00000257261		ENSG00000101782	ENSG00000138768		ENSG00000164176
ENSG00000087448		ENSG00000198252	ENSG00000120158		ENSG00000071626
ENSG00000090447		ENSG00000139329	ENSG00000126953		ENSG00000105472
ENSG00000060656		ENSG00000165312	ENSG00000147416		ENSG00000182504
ENSG00000151746		ENSG00000234585	ENSG00000164609		ENSG00000101444
ENSG00000099308		ENSG00000171307	ENSG00000105538		ENSG00000143418
ENSG00000225484		ENSG00000066117	ENSG00000160752		ENSG00000137040
ENSG00000011105		ENSG00000226002	ENSG00000131323		ENSG00000047056
ENSG00000181031		ENSG00000160233	ENSG00000133943		ENSG00000141759
ENSG00000116273		ENSG00000124406	ENSG00000184470		ENSG00000100030
ENSG00000288066		ENSG00000126903	ENSG00000138434		ENSG00000175073
ENSG00000153391		ENSG00000142082	ENSG00000155906		ENSG00000108344
ENSG00000261556		ENSG00000137393	ENSG00000137955		ENSG00000072364
ENSG00000125779		ENSG00000176058	ENSG00000271601		ENSG00000116096
ENSG00000156136		ENSG00000228594	ENSG00000170515		ENSG00000107290
ENSG00000158747		ENSG00000161714	ENSG00000074755		ENSG00000139350
ENSG00000107738		ENSG00000145908	ENSG00000148660		ENSG00000156603
ENSG00000188021		ENSG00000160191	ENSG00000114353		ENSG00000084636
ENSG00000124217		ENSG00000120659	ENSG00000102393		ENSG00000136463
ENSG00000178229		ENSG00000121858	ENSG00000099246		ENSG00000166266
ENSG00000187513		ENSG00000169432	ENSG00000073417		ENSG00000172716
ENSG00000107672		ENSG00000164440	ENSG00000004455		ENSG00000176853
ENSG00000170892		ENSG00000147697	ENSG00000114209		ENSG00000106771
ENSG00000015171		ENSG00000142731	ENSG00000023287		ENSG00000104142
ENSG00000101928		ENSG00000186642	ENSG00000032444		ENSG00000136810
ENSG00000171132		ENSG00000115935	ENSG00000134901		ENSG00000133142
ENSG00000073464		ENSG00000236439	ENSG00000213445		ENSG00000143183
ENSG00000064545		ENSG00000185070	ENSG00000146950		ENSG00000155961
ENSG00000167106		ENSG00000228801	ENSG00000115816		ENSG00000133789
ENSG00000107968		ENSG00000117682	ENSG00000148677		ENSG00000106460
ENSG00000196391		ENSG00000257038	ENSG00000173786		ENSG00000198408
ENSG00000109066		ENSG00000152332	ENSG00000125676		ENSG00000100294
ENSG00000203965		ENSG00000101945	ENSG00000067533		ENSG00000130332
ENSG00000074621		ENSG00000109321	ENSG00000172939		ENSG00000115457
ENSG00000080839		ENSG00000197083	ENSG00000100664		ENSG00000176108
ENSG00000244363		ENSG00000203814	ENSG00000117450		ENSG00000203879
ENSG00000006453		ENSG00000151468	ENSG00000164081		ENSG00000198642
ENSG00000010318		ENSG00000205362	ENSG00000198242		ENSG00000169696
ENSG00000177106		ENSG00000106511	ENSG00000102081		ENSG00000164182
ENSG00000168411		ENSG00000137094	ENSG00000182979		ENSG00000111331
ENSG00000136240		ENSG00000124839	ENSG00000198945		ENSG00000165417
ENSG00000148459		ENSG00000136404	ENSG00000198900		ENSG00000082701
ENSG00000243193		ENSG00000152784	ENSG00000198833		ENSG00000111361
ENSG00000005812		ENSG00000070404	ENSG00000125870		ENSG00000173821
ENSG00000257354		ENSG00000144554	ENSG00000118855		ENSG00000139233
ENSG00000120093		ENSG00000139211	ENSG00000141367		ENSG00000159459
ENSG00000186376		ENSG00000198691	ENSG00000060339		ENSG00000158042
ENSG00000119599		ENSG00000109089	ENSG00000127824		ENSG00000122026
ENSG00000138686		ENSG00000066855	ENSG00000153395		ENSG00000076356
ENSG00000160325		ENSG00000166845	ENSG00000170310		ENSG00000148335
ENSG00000163239		ENSG00000224578	ENSG00000231500		ENSG00000007908
ENSG00000186787		ENSG00000114861	ENSG00000074660		ENSG00000116406
ENSG00000288558		ENSG00000247556	ENSG00000164877		ENSG00000073921
ENSG00000103489		ENSG00000007968	ENSG00000144224		ENSG00000165283
ENSG00000001460		ENSG00000149380	ENSG00000081019		ENSG00000001561
ENSG00000173890		ENSG00000100897	ENSG00000136319		ENSG00000163681
ENSG00000182195		ENSG00000122641	ENSG00000095380		ENSG00000167508
ENSG00000128573		ENSG00000162390	ENSG00000167863		ENSG00000033050
ENSG00000140465		ENSG00000204767	ENSG00000103769		ENSG00000151414
ENSG00000155008		ENSG00000063660	ENSG00000157593		ENSG00000113758
ENSG00000172031		ENSG00000189046	ENSG00000108848		ENSG00000116251
ENSG00000154822		ENSG00000153044	ENSG00000165716		ENSG00000070423
ENSG00000254837		ENSG00000263293	ENSG00000134108		ENSG00000131023
ENSG00000128694		ENSG00000260517	ENSG00000120253		ENSG00000177409
ENSG00000178718		ENSG00000112773	ENSG00000111832		ENSG00000101365
ENSG00000121989		ENSG00000114529	ENSG00000198060		ENSG00000261236
ENSG00000134470		ENSG00000213023	ENSG00000162385		ENSG00000288722
ENSG00000133639		ENSG00000231298	ENSG00000109180		ENSG00000084112
ENSG00000167291		ENSG00000213185	ENSG00000116830		ENSG00000184014
ENSG00000182916		ENSG00000179632	ENSG00000197170		ENSG00000130589
ENSG00000182749		ENSG00000147421	ENSG00000185022		ENSG00000100749
ENSG00000204103		ENSG00000115226	ENSG00000181019		ENSG00000198034
ENSG00000150048		ENSG00000174808	ENSG00000148688		ENSG00000073614
ENSG00000077782		ENSG00000129474	ENSG00000166888		ENSG00000151292
ENSG00000171163		ENSG00000135476	ENSG00000189091		ENSG00000172354
ENSG00000176531		ENSG00000143384	ENSG00000165233		ENSG00000100890
ENSG00000114268		ENSG00000185442	ENSG00000197702		ENSG00000140873
ENSG00000157617		ENSG00000142661	ENSG00000125871		ENSG00000117448
ENSG00000132823		ENSG00000162944	ENSG00000187650		ENSG00000162236
ENSG00000110900		ENSG00000121964	ENSG00000182774		ENSG00000085276
ENSG00000100865		ENSG00000166575	ENSG00000010278		ENSG00000163507
ENSG00000196421		ENSG00000175544	ENSG00000184432		ENSG00000108298
ENSG00000100802		ENSG00000104903	ENSG00000111845		ENSG00000054267
ENSG00000169239		ENSG00000172057	ENSG00000160209		ENSG00000061676
ENSG00000155542		ENSG00000156140	ENSG00000186001		ENSG00000117308
ENSG00000224631		ENSG00000198915	ENSG00000083223		ENSG00000118804
ENSG00000116815		ENSG00000223756	ENSG00000014123		ENSG00000147439
ENSG00000170464		ENSG00000132932	ENSG00000149577		ENSG00000078018
ENSG00000127081		ENSG00000102755	ENSG00000198730		ENSG00000004478
ENSG00000162971		ENSG00000125740	ENSG00000115840		ENSG00000145425
ENSG00000173559		ENSG00000225361	ENSG00000141551		ENSG00000075151
ENSG00000104885		ENSG00000214826	ENSG00000165476		ENSG00000148908
ENSG00000127952		ENSG00000006576	ENSG00000143149		ENSG00000149273
ENSG00000136514		ENSG00000140451	ENSG00000071082		ENSG00000197892
ENSG00000177732		ENSG00000127990	ENSG00000069849		ENSG00000132768
ENSG00000153291		ENSG00000113532	ENSG00000121022		ENSG00000167693
ENSG00000169193		ENSG00000154928	ENSG00000183431		ENSG00000021826
ENSG00000131848		ENSG00000100162	ENSG00000072415		ENSG00000077312
ENSG00000178467		ENSG00000148297	ENSG00000148175		ENSG00000074603
ENSG00000152380		ENSG00000160013	ENSG00000089006		ENSG00000113649
ENSG00000135093		ENSG00000167785	ENSG00000103876		ENSG00000110955
ENSG00000011638		ENSG00000130475	ENSG00000125089		ENSG00000167088
ENSG00000132326		ENSG00000118197	ENSG00000101367		ENSG00000075790
ENSG00000100416		ENSG00000159167	ENSG00000116918		ENSG00000130193
ENSG00000259291		ENSG00000171310	ENSG00000102401		ENSG00000152242
ENSG00000062370		ENSG00000128285	ENSG00000114062		ENSG00000134809
ENSG00000186301		ENSG00000088726	ENSG00000108179		ENSG00000099956
ENSG00000109381		ENSG00000213420	ENSG00000186908		ENSG00000008988
ENSG00000135637		ENSG00000166250	ENSG00000167323		ENSG00000112531
ENSG00000106546		ENSG00000185347	ENSG00000144580		ENSG00000125148
ENSG00000255769		ENSG00000174574	ENSG00000162302		ENSG00000171858
ENSG00000083544		ENSG00000168734	ENSG00000151929		ENSG00000174437
ENSG00000183049		ENSG00000271856	ENSG00000114867		ENSG00000051596
ENSG00000197562		ENSG00000160991	ENSG00000160691		ENSG00000140988
ENSG00000134107		ENSG00000287454	ENSG00000128567		ENSG00000024048
ENSG00000259781		ENSG00000154040	ENSG00000129625		ENSG00000174444
ENSG00000130844		ENSG00000131931	ENSG00000091542		ENSG00000137486
ENSG00000168116		ENSG00000234409	ENSG00000130811		ENSG00000147202
ENSG00000147650		ENSG00000234028	ENSG00000179832		ENSG00000136718
ENSG00000135503		ENSG00000180758	ENSG00000103066		ENSG00000075142
ENSG00000140961		ENSG00000136010	ENSG00000130826		ENSG00000133027
ENSG00000170854		ENSG00000226562	ENSG00000121741		ENSG00000139697
ENSG00000160685		ENSG00000285816	ENSG00000113597		ENSG00000064961
ENSG00000235437		ENSG00000138798	ENSG00000160679		ENSG00000164031
ENSG00000112149		ENSG00000279393	ENSG00000103932		ENSG00000161036
ENSG00000213096		ENSG00000143952	ENSG00000144306		ENSG00000167695
ENSG00000064225		ENSG00000287917	ENSG00000138698		ENSG00000105887
ENSG00000122678		ENSG00000162852	ENSG00000117791		ENSG00000158019
ENSG00000167671		ENSG00000257178	ENSG00000172380		ENSG00000121274
ENSG00000168159		ENSG00000249992	ENSG00000075234		ENSG00000176731
ENSG00000237973		ENSG00000115194	ENSG00000131711		ENSG00000174748
ENSG00000136114		ENSG00000198736	ENSG00000205726		ENSG00000115548
ENSG00000135845		ENSG00000171435	ENSG00000082153		ENSG00000243477
ENSG00000196205		ENSG00000114771	ENSG00000165678		ENSG00000198162
ENSG00000101546		ENSG00000169689	ENSG00000090060		ENSG00000122705
ENSG00000188277		ENSG00000143061	ENSG00000181904		ENSG00000104964
ENSG00000096654		ENSG00000006831	ENSG00000110108		ENSG00000130150
ENSG00000149150		ENSG00000119686	ENSG00000180182		ENSG00000125691
ENSG00000130717		ENSG00000162490	ENSG00000138363		ENSG00000137764
ENSG00000178075		ENSG00000137474	ENSG00000022267		ENSG00000125901
ENSG00000273841		ENSG00000280134	ENSG00000146386		ENSG00000163125
ENSG00000185010		ENSG00000185860	ENSG00000103356		ENSG00000138650
ENSG00000196998		ENSG00000164649	ENSG00000177628		ENSG00000011566
ENSG00000179387		ENSG00000230400	ENSG00000167658		ENSG00000254999
ENSG00000259959		ENSG00000171612	ENSG00000105854		ENSG00000132912
ENSG00000071994		ENSG00000164331	ENSG00000186660		ENSG00000196839
ENSG00000117408		ENSG00000214894	ENSG00000075624		ENSG00000116685
ENSG00000177981		ENSG00000254503	ENSG00000010017		ENSG00000151553
ENSG00000002587		ENSG00000214900	ENSG00000170348		ENSG00000112306
ENSG00000216285		ENSG00000069482	ENSG00000174791		ENSG00000170581
ENSG00000147459		ENSG00000021762	ENSG00000196396		ENSG00000086504
ENSG00000260032		ENSG00000171291	ENSG00000162368		ENSG00000117020
ENSG00000069424		ENSG00000258634	ENSG00000082212		ENSG00000133657
ENSG00000250462		ENSG00000163923	ENSG00000223501		ENSG00000214198
ENSG00000068024		ENSG00000157216	ENSG00000176915		ENSG00000143751
ENSG00000133247		ENSG00000148339	ENSG00000170004		ENSG00000056097
ENSG00000114626		ENSG00000273611	ENSG00000143621		ENSG00000136938
ENSG00000269743		ENSG00000285744	ENSG00000156482		ENSG00000132849
ENSG00000171843		ENSG00000259341	ENSG00000162407		ENSG00000143570
ENSG00000183726		ENSG00000244486	ENSG00000138326		ENSG00000095787
ENSG00000124440		ENSG00000116285	ENSG00000136628		ENSG00000168502
ENSG00000225648		ENSG00000197863	ENSG00000123200		ENSG00000188846
ENSG00000154237		ENSG00000139178	ENSG00000147533		ENSG00000066739
ENSG00000153879		ENSG00000204390	ENSG00000064989		ENSG00000117395
ENSG00000197620		ENSG00000070669	ENSG00000103642		ENSG00000138629
ENSG00000064012		ENSG00000162840	ENSG00000095485		ENSG00000178952
ENSG00000204580		ENSG00000183935	ENSG00000163655		ENSG00000198925
ENSG00000197063		ENSG00000132321	ENSG00000112081		ENSG00000120896
ENSG00000163291		ENSG00000102967	ENSG00000047249		ENSG00000169738
ENSG00000064687		ENSG00000170537	ENSG00000204356		ENSG00000172336
ENSG00000107077		ENSG00000169248	ENSG00000126858		ENSG00000013364
ENSG00000165030		ENSG00000070778	ENSG00000103202		ENSG00000187720
ENSG00000135245		ENSG00000123384	ENSG00000119537		ENSG00000131018
ENSG00000226419		ENSG00000169607	ENSG00000100003		ENSG00000197956
ENSG00000275023		ENSG00000131732	ENSG00000198677		ENSG00000105669
ENSG00000133460		ENSG00000102174	ENSG00000172661		ENSG00000160214
ENSG00000260917		ENSG00000273604	ENSG00000015475		ENSG00000102218
ENSG00000164983		ENSG00000158856	ENSG00000110801		ENSG00000174405
ENSG00000116128		ENSG00000258183	ENSG00000133961		ENSG00000126088
ENSG00000162994		ENSG00000223923	ENSG00000166170		ENSG00000168002
ENSG00000119280		ENSG00000175352	ENSG00000214253		ENSG00000089157
ENSG00000150456		ENSG00000198134	ENSG00000141867		ENSG00000131652
ENSG00000196950		ENSG00000266338	ENSG00000004142		ENSG00000151304
ENSG00000177042		ENSG00000178498	ENSG00000047315		ENSG00000249751
ENSG00000130653		ENSG00000188681	ENSG00000196455		ENSG00000129235
ENSG00000110218		ENSG00000154920	ENSG00000182481		ENSG00000170049
ENSG00000133069		ENSG00000174442	ENSG00000197943		ENSG00000107186
ENSG00000123415		ENSG00000167995	ENSG00000108468		ENSG00000101306
ENSG00000225022		ENSG00000090776	ENSG00000141447		ENSG00000138757
ENSG00000261824		ENSG00000215193	ENSG00000185361		ENSG00000178982
ENSG00000100379		ENSG00000108551	ENSG00000197102		ENSG00000170860
ENSG00000224861		ENSG00000260902	ENSG00000189403		ENSG00000148334
ENSG00000125945		ENSG00000100629	ENSG00000137563		ENSG00000213722
ENSG00000198373		ENSG00000196172	ENSG00000101413		ENSG00000168393
ENSG00000277639		ENSG00000237988	ENSG00000090686		ENSG00000165322
ENSG00000214293		ENSG00000170006	ENSG00000213639		ENSG00000172531
ENSG00000066027		ENSG00000146410	ENSG00000145912		ENSG00000100575
ENSG00000130052		ENSG00000159055	ENSG00000141127		ENSG00000164713
ENSG00000188897		ENSG00000104332	ENSG00000130985		ENSG00000116747
ENSG00000176422		ENSG00000141480	ENSG00000121058		ENSG00000196865
ENSG00000141699		ENSG00000224597	ENSG00000186063		ENSG00000108961
ENSG00000153130		ENSG00000115137	ENSG00000078237		ENSG00000128228
ENSG00000180628		ENSG00000128594	ENSG00000154222		ENSG00000205542
ENSG00000101544		ENSG00000124508	ENSG00000130816		ENSG00000196914
ENSG00000164509		ENSG00000164638	ENSG00000166747		ENSG00000131725
ENSG00000198886		ENSG00000160345	ENSG00000142089		ENSG00000124802
ENSG00000113555		ENSG00000101134	ENSG00000128203		ENSG00000128512
ENSG00000163704		ENSG00000133466	ENSG00000169756		ENSG00000103245
ENSG00000284024		ENSG00000152926	ENSG00000189060		ENSG00000143776
ENSG00000189266		ENSG00000150471	ENSG00000102753		ENSG00000166557
ENSG00000041988		ENSG00000173209	ENSG00000139921		ENSG00000112200
ENSG00000189241		ENSG00000166510	ENSG00000134463		ENSG00000149633
ENSG00000215421		ENSG00000177000	ENSG00000188026		ENSG00000109072
ENSG00000168283		ENSG00000198336	ENSG00000185163		ENSG00000179091
ENSG00000105229		ENSG00000283041	ENSG00000122512		ENSG00000091129
ENSG00000188611		ENSG00000103168	ENSG00000148634		ENSG00000047579
ENSG00000102554		ENSG00000204792	ENSG00000122257		ENSG00000213339
ENSG00000108352		ENSG00000106333	ENSG00000141985		ENSG00000096433
ENSG00000103995		ENSG00000132749	ENSG00000173599		ENSG00000006625
ENSG00000186073		ENSG00000164484	ENSG00000177613		ENSG00000154310
ENSG00000076984		ENSG00000162144	ENSG00000170632		ENSG00000156467
ENSG00000186187		ENSG00000281398	ENSG00000116729		ENSG00000269335
ENSG00000204946		ENSG00000197415	ENSG00000131467		ENSG00000170043
ENSG00000180304		ENSG00000139579	ENSG00000134575		ENSG00000178980
ENSG00000136383		ENSG00000078967	ENSG00000159228		ENSG00000106268
ENSG00000214021		ENSG00000160094	ENSG00000237441		ENSG00000114933
ENSG00000133321		ENSG00000087237	ENSG00000197043		ENSG00000198862
ENSG00000128692		ENSG00000175215	ENSG00000163617		ENSG00000131435
ENSG00000182796		ENSG00000090238	ENSG00000106636		ENSG00000099795
ENSG00000137770		ENSG00000260549	ENSG00000166825		ENSG00000051620
ENSG00000261468		ENSG00000133195	ENSG00000164830		ENSG00000141499
ENSG00000237276		ENSG00000169967	ENSG00000177889		ENSG00000137992
ENSG00000279495		ENSG00000205133	ENSG00000168488		ENSG00000105401
ENSG00000104047		ENSG00000145685	ENSG00000105127		ENSG00000100097
ENSG00000187257		ENSG00000149636	ENSG00000089154		ENSG00000151967
ENSG00000160055		ENSG00000185947	ENSG00000105819		ENSG00000257365
ENSG00000185973		ENSG00000286717	ENSG00000167632		ENSG00000085662
ENSG00000170113		ENSG00000234009	ENSG00000144028		ENSG00000184983
ENSG00000176273		ENSG00000253210	ENSG00000124783		ENSG00000134419
ENSG00000272142		ENSG00000180340	ENSG00000125868		ENSG00000109265
ENSG00000163545		ENSG00000105991	ENSG00000100889		ENSG00000198755
ENSG00000176155		ENSG00000205189	ENSG00000035141		ENSG00000167969
ENSG00000268858		ENSG00000187678	ENSG00000131626		ENSG00000188986
ENSG00000000971		ENSG00000247134	ENSG00000106080		ENSG00000135720
ENSG00000163785		ENSG00000145703	ENSG00000134202		ENSG00000197714
ENSG00000170234		ENSG00000137473	ENSG00000163703		ENSG00000102103
ENSG00000102057		ENSG00000005882	ENSG00000108094		ENSG00000181619
ENSG00000196227		ENSG00000185015	ENSG00000182871		ENSG00000188243
ENSG00000231607		ENSG00000155093	ENSG00000143727		ENSG00000106399
ENSG00000246898		ENSG00000237803	ENSG00000175354		ENSG00000137767
ENSG00000196814		ENSG00000197093	ENSG00000100243		ENSG00000198399
ENSG00000144935		ENSG00000077044	ENSG00000116962		ENSG00000270276
ENSG00000188596		ENSG00000233930	ENSG00000126226		ENSG00000005889
ENSG00000159788		ENSG00000132031	ENSG00000153774		ENSG00000113441
ENSG00000077713		ENSG00000125885	ENSG00000101473		ENSG00000204397
ENSG00000099999		ENSG00000163053	ENSG00000275066		ENSG00000182899
ENSG00000196296		ENSG00000173511	ENSG00000131236		ENSG00000274523
ENSG00000133740		ENSG00000248890	ENSG00000116478		ENSG00000109062
ENSG00000133627		ENSG00000223547	ENSG00000132254		ENSG00000133773
ENSG00000005187		ENSG00000166813	ENSG00000137575		ENSG00000118181
ENSG00000114999		ENSG00000203805	ENSG00000120690		ENSG00000142541
ENSG00000091844		ENSG00000106144	ENSG00000138592		ENSG00000123179
ENSG00000115421		ENSG00000145919	ENSG00000111880		ENSG00000132466
ENSG00000114346		ENSG00000280734	ENSG00000167257		ENSG00000114391
ENSG00000224411		ENSG00000285533	ENSG00000155034		ENSG00000181061
ENSG00000158560		ENSG00000163348	ENSG00000134851		ENSG00000008869
ENSG00000215883		ENSG00000109680	ENSG00000013375		ENSG00000162402
ENSG00000198406		ENSG00000133678	ENSG00000241878		ENSG00000170759
ENSG00000253683		ENSG00000158201	ENSG00000103018		ENSG00000108798
ENSG00000151240		ENSG00000135324	ENSG00000088812		ENSG00000145592
ENSG00000184887		ENSG00000130695	ENSG00000067177		ENSG00000048162
ENSG00000088854		ENSG00000100342	ENSG00000113851		ENSG00000130159
ENSG00000112378		ENSG00000115902	ENSG00000112367		ENSG00000104529
ENSG00000138834		ENSG00000182010	ENSG00000149925		ENSG00000235173
ENSG00000165516		ENSG00000286342	ENSG00000116791		ENSG00000129315
ENSG00000183060		ENSG00000146872	ENSG00000101955		ENSG00000241685
ENSG00000154358		ENSG00000099991	ENSG00000154727		ENSG00000092148
ENSG00000229939		ENSG00000181938	ENSG00000118508		ENSG00000119705
ENSG00000136908		ENSG00000160179	ENSG00000137269		ENSG00000196850
ENSG00000130821		ENSG00000137501	ENSG00000131051		ENSG00000142937
ENSG00000159147		ENSG00000270090	ENSG00000140464		ENSG00000055332
ENSG00000121210		ENSG00000261801	ENSG00000119812		ENSG00000247596
ENSG00000075275		ENSG00000127423	ENSG00000133265		ENSG00000230124
ENSG00000175782		ENSG00000183873	ENSG00000157483		ENSG00000217128
ENSG00000157399		ENSG00000233030	ENSG00000068400		ENSG00000268043
ENSG00000197563		ENSG00000198740	ENSG00000100028		ENSG00000066777
ENSG00000150977		ENSG00000284693	ENSG00000010256		ENSG00000177854
ENSG00000186469		ENSG00000115687	ENSG00000270647		ENSG00000181555
ENSG00000133059		ENSG00000186235	ENSG00000170142		ENSG00000170242
ENSG00000277462		ENSG00000065911	ENSG00000102786		ENSG00000102271
ENSG00000176826		ENSG00000170425	ENSG00000169976		ENSG00000159720
ENSG00000258272		ENSG00000081014	ENSG00000149187		ENSG00000112249
ENSG00000110318		ENSG00000128262	ENSG00000047621		ENSG00000167815
ENSG00000160959		ENSG00000203883	ENSG00000103381		ENSG00000175054
ENSG00000119801		ENSG00000107165	ENSG00000141646		ENSG00000141294
ENSG00000100150		ENSG00000156172	ENSG00000166263		ENSG00000185627
ENSG00000176293		ENSG00000198879	ENSG00000136891		ENSG00000176720
ENSG00000198521		ENSG00000179456	ENSG00000033800		ENSG00000185728
ENSG00000172046		ENSG00000166451	ENSG00000058799		ENSG00000188419
ENSG00000183346		ENSG00000237753	ENSG00000175416		ENSG00000100075
ENSG00000215417		ENSG00000105696	ENSG00000188677		ENSG00000118762
ENSG00000169951		ENSG00000280798	ENSG00000057757		ENSG00000042753
ENSG00000111490		ENSG00000132294	ENSG00000070367		ENSG00000087884
ENSG00000154721		ENSG00000138623	ENSG00000088205		ENSG00000089009
ENSG00000172738		ENSG00000164751	ENSG00000139687		ENSG00000100142
ENSG00000178538		ENSG00000121653	ENSG00000212916		ENSG00000115183
ENSG00000224032		ENSG00000132535	ENSG00000150768		ENSG00000163625
ENSG00000143178		ENSG00000182264	ENSG00000164587		ENSG00000152291
ENSG00000198695		ENSG00000138606	ENSG00000111237		ENSG00000165732
ENSG00000234883		ENSG00000134490	ENSG00000139083		ENSG00000167674
ENSG00000198818		ENSG00000198771	ENSG00000069345		ENSG00000085491
ENSG00000132128		ENSG00000129467	ENSG00000109775		ENSG00000164190
ENSG00000177485		ENSG00000185507	ENSG00000085832		ENSG00000105618
ENSG00000274265		ENSG00000182831	ENSG00000125818		ENSG00000131037
ENSG00000175309		ENSG00000145736	ENSG00000124214		ENSG00000258102
ENSG00000067082		ENSG00000171823	ENSG00000243667		ENSG00000262814
ENSG00000119514		ENSG00000212541	ENSG00000163214		ENSG00000139410
ENSG00000198205		ENSG00000159261	ENSG00000162300		ENSG00000108774
ENSG00000220848		ENSG00000227507	ENSG00000078403		ENSG00000157326
ENSG00000126461		ENSG00000270069	ENSG00000095383		ENSG00000158716
ENSG00000032219		ENSG00000214223	ENSG00000154305		ENSG00000166441
ENSG00000167685		ENSG00000099814	ENSG00000164332		ENSG00000139926
ENSG00000154957		ENSG00000025770	ENSG00000109929		ENSG00000118418
ENSG00000139154		ENSG00000160224	ENSG00000130312		ENSG00000138448
ENSG00000164066		ENSG00000108679	ENSG00000116353		ENSG00000101972
ENSG00000121680		ENSG00000199161	ENSG00000138639		ENSG00000113712
ENSG00000166073		ENSG00000165140	ENSG00000143761		ENSG00000148303
ENSG00000181827		ENSG00000115738	ENSG00000144744		ENSG00000163539
ENSG00000011478		ENSG00000169026	ENSG00000198561		ENSG00000109475
ENSG00000073605		ENSG00000184381	ENSG00000136104		ENSG00000106605
ENSG00000279253		ENSG00000096717	ENSG00000074266		ENSG00000147403
ENSG00000160886		ENSG00000112312	ENSG00000117505		ENSG00000165434
ENSG00000156990		ENSG00000244716	ENSG00000057252		ENSG00000105197
ENSG00000197037		ENSG00000144655	ENSG00000033100		ENSG00000136051
ENSG00000166167		ENSG00000183638	ENSG00000163159		ENSG00000177954
ENSG00000172339		ENSG00000173960	ENSG00000085365		ENSG00000161016
ENSG00000178401		ENSG00000173715	ENSG00000163170		ENSG00000239672
ENSG00000204394		ENSG00000280035	ENSG00000108578		ENSG00000007080
ENSG00000238227		ENSG00000177030	ENSG00000125538		ENSG00000135441
ENSG00000158006		ENSG00000171320	ENSG00000108039		ENSG00000166166
ENSG00000171044		ENSG00000251192	ENSG00000221869		ENSG00000169084
ENSG00000180035		ENSG00000154359	ENSG00000151748		ENSG00000175105
ENSG00000147905		ENSG00000092445	ENSG00000158941		ENSG00000164692
ENSG00000136243		ENSG00000130560	ENSG00000079785		ENSG00000239789
ENSG00000174951		ENSG00000188735	ENSG00000078674		ENSG00000204392
ENSG00000197302		ENSG00000197557	ENSG00000204120		ENSG00000138246
ENSG00000206560		ENSG00000140090	ENSG00000159640		ENSG00000171988
ENSG00000108932		ENSG00000151151	ENSG00000181924		ENSG00000118200
ENSG00000050438		ENSG00000168389	ENSG00000133398		ENSG00000079462
ENSG00000064115		ENSG00000117724	ENSG00000183508		ENSG00000143947
ENSG00000253846		ENSG00000256694	ENSG00000100410		ENSG00000175550
ENSG00000105865		ENSG00000254545	ENSG00000162441		ENSG00000127329
ENSG00000156804		ENSG00000106852	ENSG00000167615		ENSG00000008294
ENSG00000083814		ENSG00000223802	ENSG00000010322		ENSG00000056586
ENSG00000132640		ENSG00000286872	ENSG00000138495		ENSG00000204628
ENSG00000157426		ENSG00000100285	ENSG00000169895		ENSG00000167526
ENSG00000006015		ENSG00000169964	ENSG00000196975		ENSG00000196465
ENSG00000100319		ENSG00000285644	ENSG00000131475		ENSG00000196632
ENSG00000173200		ENSG00000126603	ENSG00000171720		ENSG00000106367
ENSG00000235859		ENSG00000168005	ENSG00000166199		ENSG00000170889
ENSG00000197927		ENSG00000128606	ENSG00000143376		ENSG00000130396
ENSG00000113269		ENSG00000130518	ENSG00000089195		ENSG00000068650
ENSG00000164053		ENSG00000110881	ENSG00000185404		ENSG00000137942
ENSG00000269044		ENSG00000136982	ENSG00000127527		ENSG00000083845
ENSG00000147174		ENSG00000234571	ENSG00000107949		ENSG00000147162
ENSG00000196453		ENSG00000277013	ENSG00000137274		ENSG00000170955
ENSG00000107669		ENSG00000112242	ENSG00000065883		ENSG00000198513
ENSG00000174004		ENSG00000213085	ENSG00000174903		ENSG00000105755
ENSG00000228401		ENSG00000178878	ENSG00000148925		ENSG00000137818
ENSG00000213326		ENSG00000174796	ENSG00000109270		ENSG00000213741
ENSG00000127922		ENSG00000260852	ENSG00000128908		ENSG00000167283
ENSG00000198863		ENSG00000080709	ENSG00000105662		ENSG00000143793
ENSG00000214756		ENSG00000163347	ENSG00000125450		ENSG00000091157
ENSG00000188827		ENSG00000023445	ENSG00000101191		ENSG00000065243
ENSG00000261799		ENSG00000120278	ENSG00000151612		ENSG00000137145
ENSG00000239445		ENSG00000167895	ENSG00000125821		ENSG00000197728
ENSG00000100234		ENSG00000021300	ENSG00000148248		ENSG00000240682
ENSG00000160703		ENSG00000132170	ENSG00000104067		ENSG00000131116
ENSG00000184990		ENSG00000131979	ENSG00000173171		ENSG00000171595
ENSG00000165895		ENSG00000109881	ENSG00000126756		ENSG00000100316
ENSG00000133131		ENSG00000273230	ENSG00000173540		ENSG00000107036
ENSG00000101311		ENSG00000094975	ENSG00000112062		ENSG00000144713
ENSG00000007047		ENSG00000198429	ENSG00000118260		ENSG00000198917
ENSG00000132967		ENSG00000111199	ENSG00000140575		ENSG00000138496
ENSG00000198464		ENSG00000101670	ENSG00000172115		ENSG00000243927
ENSG00000197961		ENSG00000205730	ENSG00000164070		ENSG00000154277
ENSG00000180537		ENSG00000255775	ENSG00000138796		ENSG00000107223
ENSG00000166822		ENSG00000148803	ENSG00000173457		ENSG00000197756
ENSG00000105929		ENSG00000223403	ENSG00000135249		ENSG00000136021
ENSG00000105879		ENSG00000234648	ENSG00000157020		ENSG00000102531
ENSG00000141655		ENSG00000213222	ENSG00000138794		ENSG00000078053
ENSG00000136630		ENSG00000279320	ENSG00000151131		ENSG00000140905
ENSG00000160447		ENSG00000140320	ENSG00000100523		ENSG00000213465
ENSG00000063169		ENSG00000286610	ENSG00000162775		ENSG00000053371
ENSG00000198496		ENSG00000138028	ENSG00000072506		ENSG00000160256
ENSG00000101004		ENSG00000233029	ENSG00000115306		ENSG00000125611
ENSG00000216937		ENSG00000256043	ENSG00000154001		ENSG00000134318
ENSG00000001461		ENSG00000144647	ENSG00000089048		ENSG00000108518
ENSG00000164967		ENSG00000129484	ENSG00000137776		ENSG00000173992
ENSG00000254612		ENSG00000100814	ENSG00000130779		ENSG00000116898
ENSG00000197275		ENSG00000107185	ENSG00000121940		ENSG00000143545
ENSG00000183579		ENSG00000119862	ENSG00000080802		ENSG00000067900
ENSG00000112701		ENSG00000101188	ENSG00000110171		ENSG00000181029
ENSG00000165389		ENSG00000129990	ENSG00000175893		ENSG00000152409
ENSG00000168209		ENSG00000163071	ENSG00000006712		ENSG00000198752
ENSG00000267248		ENSG00000105948	ENSG00000188229		ENSG00000187240
ENSG00000167549		ENSG00000234664	ENSG00000093144		ENSG00000154146
ENSG00000088899		ENSG00000107560	ENSG00000139990		ENSG00000163344
ENSG00000015133		ENSG00000175536	ENSG00000110841		ENSG00000105640
ENSG00000175387		ENSG00000234742	ENSG00000166685		ENSG00000173273
ENSG00000114859		ENSG00000138036	ENSG00000206053		ENSG00000108256
ENSG00000100335		ENSG00000169762	ENSG00000171475		ENSG00000277791
ENSG00000131748		ENSG00000144815	ENSG00000004975		ENSG00000074071
ENSG00000102098		ENSG00000219626	ENSG00000144909		ENSG00000105701
ENSG00000175575		ENSG00000149503	ENSG00000105402		ENSG00000134248
ENSG00000087157		ENSG00000134779	ENSG00000130202		ENSG00000228049
ENSG00000062194		ENSG00000080298	ENSG00000134597		ENSG00000110700
ENSG00000172375		ENSG00000101400	ENSG00000148841		ENSG00000173575
ENSG00000153363		ENSG00000229124	ENSG00000103194		ENSG00000136942
ENSG00000213866		ENSG00000139880	ENSG00000132024		ENSG00000232112
ENSG00000183722		ENSG00000150337	ENSG00000169093		ENSG00000138078
ENSG00000111644		ENSG00000248508	ENSG00000136451		ENSG00000074054
ENSG00000130703		ENSG00000260260	ENSG00000134001		ENSG00000175193
ENSG00000198888		ENSG00000088836	ENSG00000164548		ENSG00000176973
ENSG00000127328		ENSG00000114019	ENSG00000146540		ENSG00000239857
ENSG00000153132		ENSG00000163297	ENSG00000139629		ENSG00000103657
ENSG00000164136		ENSG00000255717	ENSG00000054148		ENSG00000127481
ENSG00000131781		ENSG00000254860	ENSG00000173210		ENSG00000080345
ENSG00000135587		ENSG00000196459	ENSG00000086712		ENSG00000175768
ENSG00000147454		ENSG00000138101	ENSG00000091140		ENSG00000105258
ENSG00000139826		ENSG00000168152	ENSG00000166479		ENSG00000131469
ENSG00000119714		ENSG00000188152	ENSG00000147684		ENSG00000154723
ENSG00000162946		ENSG00000188312	ENSG00000153310		ENSG00000249915
ENSG00000134146		ENSG00000287281	ENSG00000187535		ENSG00000142676
ENSG00000204315		ENSG00000106003	ENSG00000185813		ENSG00000185043
ENSG00000237493		ENSG00000169692	ENSG00000100591		ENSG00000060237
ENSG00000149557		ENSG00000196693	ENSG00000224877		ENSG00000125835
ENSG00000165115		ENSG00000276409	ENSG00000151458		ENSG00000108107
ENSG00000183340		ENSG00000161835	ENSG00000166171		ENSG00000112667
ENSG00000151881		ENSG00000152377	ENSG00000078070		ENSG00000073169
ENSG00000167702		ENSG00000113732	ENSG00000115808		ENSG00000139428
ENSG00000111261		ENSG00000087076	ENSG00000166484		ENSG00000196531
ENSG00000168993		ENSG00000120833	ENSG00000143294		ENSG00000213079
ENSG00000101844		ENSG00000126453	ENSG00000128641		ENSG00000058272
ENSG00000051382		ENSG00000167799	ENSG00000178425		ENSG00000173193
ENSG00000123684		ENSG00000100599	ENSG00000159692		ENSG00000105372
ENSG00000008130		ENSG00000161921	ENSG00000128989		ENSG00000243279
ENSG00000198815		ENSG00000239282	ENSG00000100813		ENSG00000184254
ENSG00000100263		ENSG00000145911	ENSG00000101152		ENSG00000088387
ENSG00000103005		ENSG00000111224	ENSG00000126216		ENSG00000090971
ENSG00000128699		ENSG00000143869	ENSG00000171055		ENSG00000130748
ENSG00000198753		ENSG00000196922	ENSG00000187498		ENSG00000105193
ENSG00000010295		ENSG00000172403	ENSG00000148143		ENSG00000175701
ENSG00000143507		ENSG00000184139	ENSG00000171311		ENSG00000162702
ENSG00000101247		ENSG00000144395	ENSG00000167965		ENSG00000058668
ENSG00000222011		ENSG00000073146	ENSG00000031823		ENSG00000011405
ENSG00000270362		ENSG00000175061	ENSG00000107651		ENSG00000077522
ENSG00000158882		ENSG00000176928	ENSG00000133104		ENSG00000241837
ENSG00000101391		ENSG00000163898	ENSG00000144848		ENSG00000198931
ENSG00000213139		ENSG00000156920	ENSG00000147140		ENSG00000172809
ENSG00000188825		ENSG00000285867	ENSG00000163013		ENSG00000197958
ENSG00000159714		ENSG00000215374	ENSG00000166130		ENSG00000163349
ENSG00000198668		ENSG00000234964	ENSG00000074582		ENSG00000001629
ENSG00000154814		ENSG00000100350	ENSG00000101182		ENSG00000153201
ENSG00000166002		ENSG00000226200	ENSG00000102893		ENSG00000137288
ENSG00000078902		ENSG00000137494	ENSG00000083896		ENSG00000125743
ENSG00000081181		ENSG00000164318	ENSG00000106009		ENSG00000246705
ENSG00000139146		ENSG00000255363	ENSG00000106077		ENSG00000061987
ENSG00000185920		ENSG00000167642	ENSG00000141753		ENSG00000214026
ENSG00000197496		ENSG00000132639	ENSG00000178074		ENSG00000185250
ENSG00000050327		ENSG00000235831	ENSG00000134802		ENSG00000184076
ENSG00000148120		ENSG00000226950	ENSG00000197965		ENSG00000115760
ENSG00000213923		ENSG00000172748	ENSG00000204560		ENSG00000145734
ENSG00000152782		ENSG00000013573	ENSG00000111371		ENSG00000099624
ENSG00000116704		ENSG00000136237	ENSG00000120913		ENSG00000181333
ENSG00000228232		ENSG00000237172	ENSG00000139324		ENSG00000173535
ENSG00000131591		ENSG00000105810	ENSG00000196683		ENSG00000063177
ENSG00000183354		ENSG00000265799	ENSG00000111640		ENSG00000184357
ENSG00000104983		ENSG00000127252	ENSG00000169180		ENSG00000204446
ENSG00000130449		ENSG00000246089	ENSG00000151348		ENSG00000163960
ENSG00000143190		ENSG00000087095	ENSG00000116688		ENSG00000026025
ENSG00000278921		ENSG00000099326	ENSG00000127948		ENSG00000196329
ENSG00000119669		ENSG00000188522	ENSG00000149806		ENSG00000179085
ENSG00000109670		ENSG00000196476	ENSG00000197601		ENSG00000115541
ENSG00000182957		ENSG00000171574	ENSG00000114850		ENSG00000130255
ENSG00000196418		ENSG00000179111	ENSG00000140534		ENSG00000159140
ENSG00000239887		ENSG00000158406	ENSG00000184292		ENSG00000039319
ENSG00000279968		ENSG00000242125	ENSG00000130520		ENSG00000111716
ENSG00000028203		ENSG00000198168	ENSG00000189079		ENSG00000105393
ENSG00000150401		ENSG00000132846	ENSG00000119865		ENSG00000038219
ENSG00000287023		ENSG00000243317	ENSG00000157500		ENSG00000187736
ENSG00000170340		ENSG00000235903	ENSG00000071859		ENSG00000160551
ENSG00000167565		ENSG00000137817	ENSG00000035403		ENSG00000102030
ENSG00000163463		ENSG00000174151	ENSG00000197771		ENSG00000184260
ENSG00000102007		ENSG00000233766	ENSG00000141458		ENSG00000124198
ENSG00000012061		ENSG00000169184	ENSG00000141084		ENSG00000085224
ENSG00000100485		ENSG00000226084	ENSG00000138685		ENSG00000174775
ENSG00000135750		ENSG00000234975	ENSG00000070061		ENSG00000111961
ENSG00000228203		ENSG00000227158	ENSG00000224051		ENSG00000102189
ENSG00000119977		ENSG00000007341	ENSG00000087365		ENSG00000196976
ENSG00000146409		ENSG00000177706	ENSG00000141741		ENSG00000163359
ENSG00000132423		ENSG00000181585	ENSG00000110172		ENSG00000168542
ENSG00000228393		ENSG00000088179	ENSG00000164941		ENSG00000103363
ENSG00000168273		ENSG00000169126	ENSG00000144867		ENSG00000177463
ENSG00000253954		ENSG00000135740	ENSG00000159352		ENSG00000213221
ENSG00000130734		ENSG00000139187	ENSG00000088833		ENSG00000242028
ENSG00000134852		ENSG00000185519	ENSG00000189171		ENSG00000182400
ENSG00000244694		ENSG00000184205	ENSG00000165512		ENSG00000066933
ENSG00000227354		ENSG00000077585	ENSG00000198324		ENSG00000198841
ENSG00000157869		ENSG00000167543	ENSG00000115073		ENSG00000181929
ENSG00000217094		ENSG00000250312	ENSG00000168564		ENSG00000157106
ENSG00000124532		ENSG00000181817	ENSG00000104884		ENSG00000011465
ENSG00000153721		ENSG00000128185	ENSG00000163104		ENSG00000113522
ENSG00000165490		ENSG00000250535	ENSG00000151327		ENSG00000166800
ENSG00000257135		ENSG00000138821	ENSG00000134644		ENSG00000019991
ENSG00000113580		ENSG00000184719	ENSG00000205531		ENSG00000143543
ENSG00000142102		ENSG00000072422	ENSG00000091640		ENSG00000100852
ENSG00000251136		ENSG00000061938	ENSG00000196365		ENSG00000104889
ENSG00000158796		ENSG00000029364	ENSG00000145494		ENSG00000167397
ENSG00000198182		ENSG00000115350	ENSG00000136098		ENSG00000132530
ENSG00000151491		ENSG00000227517	ENSG00000198478		ENSG00000178917
ENSG00000116497		ENSG00000099910	ENSG00000116489		ENSG00000197915
ENSG00000187866		ENSG00000121957	ENSG00000136271
ENSG00000143842		ENSG00000026559	ENSG00000165502
ENSG00000230897		ENSG00000109466	ENSG00000105953
ENSG00000196507		ENSG00000154240	ENSG00000160799
ENSG00000157833		ENSG00000163597	ENSG00000132792
ENSG00000212747		ENSG00000211764	ENSG00000186994
ENSG00000153165		ENSG00000226259	ENSG00000166925
ENSG00000164715		ENSG00000273117	ENSG00000115266
ENSG00000225793		ENSG00000203995	ENSG00000183828
ENSG00000113391		ENSG00000158158	ENSG00000117543
ENSG00000141337		ENSG00000243649	ENSG00000115524
ENSG00000241764		ENSG00000196756	ENSG00000112699
ENSG00000123700		ENSG00000221890	ENSG00000123143
ENSG00000246523		ENSG00000204923	ENSG00000159199
ENSG00000160785		ENSG00000171533	ENSG00000172269
ENSG00000221817		ENSG00000198774	ENSG00000197948
ENSG00000272341		ENSG00000112796	ENSG00000131899
ENSG00000155287		ENSG00000234719	ENSG00000181192
ENSG00000074657		ENSG00000253930	ENSG00000165757
ENSG00000167600		ENSG00000183765	ENSG00000089159
ENSG00000121988		ENSG00000187266	ENSG00000132388
ENSG00000215126		ENSG00000259768	ENSG00000100568
ENSG00000175265		ENSG00000188766	ENSG00000178605
ENSG00000101445		ENSG00000101220	ENSG00000148719
ENSG00000136449		ENSG00000134363	ENSG00000126777
ENSG00000250073		ENSG00000226762	ENSG00000173465
ENSG00000122034		ENSG00000223345	ENSG00000145241
ENSG00000063180		ENSG00000203797	ENSG00000104613
ENSG00000261373		ENSG00000111911	ENSG00000047230
ENSG00000213753		ENSG00000269800	ENSG00000103335
ENSG00000120334		ENSG00000041515	ENSG00000126934
ENSG00000158483		ENSG00000124785	ENSG00000070785
ENSG00000127334		ENSG00000214960	ENSG00000119912
ENSG00000165102		ENSG00000142459	ENSG00000197081
ENSG00000184436		ENSG00000072803	ENSG00000100726
ENSG00000125449		ENSG00000171889	ENSG00000161813
ENSG00000167981		ENSG00000274180	ENSG00000167085
ENSG00000136715		ENSG00000177888	ENSG00000135069
ENSG00000162194		ENSG00000269378	ENSG00000174917
ENSG00000196388		ENSG00000167306	ENSG00000111670
ENSG00000010704		ENSG00000081803	ENSG00000017260
ENSG00000135299		ENSG00000151322	ENSG00000105447
ENSG00000072952		ENSG00000196584	ENSG00000177674
ENSG00000081386		ENSG00000279822	ENSG00000198947
ENSG00000162928		ENSG00000197140	ENSG00000127445
ENSG00000116667		ENSG00000285799	ENSG00000142534
ENSG00000164169		ENSG00000263155	ENSG00000145833
ENSG00000127580		ENSG00000061918	ENSG00000172062
ENSG00000232024		ENSG00000165272	ENSG00000128928
ENSG00000158089		ENSG00000145743	ENSG00000039650
ENSG00000204899		ENSG00000137135	ENSG00000177192
ENSG00000133028		ENSG00000172594	ENSG00000116459
ENSG00000105829		ENSG00000130363	ENSG00000120733
ENSG00000197223		ENSG00000136643	ENSG00000141378
ENSG00000204344		ENSG00000213344	ENSG00000136731
ENSG00000240356		ENSG00000232160	ENSG00000133026
ENSG00000166192		ENSG00000175538	ENSG00000081307
ENSG00000151773		ENSG00000167157	ENSG00000131966
ENSG00000187017		ENSG00000010803	ENSG00000115268
ENSG00000185900		ENSG00000090932	ENSG00000184575
ENSG00000135953		ENSG00000133111	ENSG00000126254
ENSG00000143458		ENSG00000010030	ENSG00000146733
ENSG00000058091		ENSG00000144712	ENSG00000063245
ENSG00000196169		ENSG00000184922	ENSG00000143401
ENSG00000162733		ENSG00000166387	ENSG00000104177
ENSG00000126215		ENSG00000203791	ENSG00000067369
ENSG00000172432		ENSG00000152990	ENSG00000167720
ENSG00000105866		ENSG00000121900	ENSG00000109743
ENSG00000247400		ENSG00000130066	ENSG00000125741
ENSG00000181450		ENSG00000249353	ENSG00000172500
ENSG00000232450		ENSG00000237550	ENSG00000070047
ENSG00000172889		ENSG00000221988	ENSG00000169189
ENSG00000249485		ENSG00000123427	ENSG00000110048
ENSG00000051108		ENSG00000198912	ENSG00000110713
ENSG00000133858		ENSG00000287665	ENSG00000121486
ENSG00000131759		ENSG00000279141	ENSG00000198301
ENSG00000129219		ENSG00000196155	ENSG00000147687
ENSG00000168675		ENSG00000160588	ENSG00000196544
ENSG00000168026		ENSG00000185267	ENSG00000094880
ENSG00000128596		ENSG00000165804	ENSG00000172775
ENSG00000101460		ENSG00000198046	ENSG00000117984
ENSG00000101104		ENSG00000169683	ENSG00000140854
ENSG00000135049		ENSG00000115841	ENSG00000104447
ENSG00000164209		ENSG00000147408	ENSG00000126457
ENSG00000131080		ENSG00000143333	ENSG00000025800
ENSG00000160602		ENSG00000279539	ENSG00000118900
ENSG00000218283		ENSG00000161267	ENSG00000107164
ENSG00000144451		ENSG00000235162	ENSG00000174851
ENSG00000146067		ENSG00000114739	ENSG00000082805
ENSG00000254614		ENSG00000185621	ENSG00000126107
ENSG00000140830		ENSG00000166886	ENSG00000198727
ENSG00000238072		ENSG00000136379	ENSG00000104812
ENSG00000196357		ENSG00000113742	ENSG00000117758
ENSG00000247092		ENSG00000137449	ENSG00000169410
ENSG00000178163		ENSG00000139973	ENSG00000101343
ENSG00000197857		ENSG00000143469	ENSG00000082996
ENSG00000092208		ENSG00000065534	ENSG00000066056
ENSG00000111885		ENSG00000173621	ENSG00000118503
ENSG00000106346		ENSG00000077063	ENSG00000162910
ENSG00000102048		ENSG00000162543	ENSG00000116350
ENSG00000156162		ENSG00000136492	ENSG00000145781
ENSG00000251022		ENSG00000173581	ENSG00000106153
ENSG00000259330		ENSG00000173706	ENSG00000141002
ENSG00000206567		ENSG00000182667	ENSG00000127884
ENSG00000234518		ENSG00000213225	ENSG00000143442
ENSG00000051009		ENSG00000101695	ENSG00000112983
ENSG00000196378		ENSG00000186310	ENSG00000172530
ENSG00000117569		ENSG00000172071	ENSG00000178202
ENSG00000135164		ENSG00000167074	ENSG00000113387
ENSG00000180008		ENSG00000163083	ENSG00000198604
ENSG00000188599		ENSG00000149196	ENSG00000162378
ENSG00000139714		ENSG00000224356	ENSG00000142230
ENSG00000268516		ENSG00000172965	ENSG00000182484
ENSG00000146021		ENSG00000179954	ENSG00000100106
ENSG00000254486		ENSG00000197818	ENSG00000123159
ENSG00000146350		ENSG00000204540	ENSG00000100226
ENSG00000185737		ENSG00000169972	ENSG00000148606
ENSG00000256673		ENSG00000265485	ENSG00000131375
ENSG00000048052		ENSG00000104147	ENSG00000132824
ENSG00000152133		ENSG00000265778	ENSG00000147164
ENSG00000184857		ENSG00000091972	ENSG00000154380
ENSG00000148840		ENSG00000105711	ENSG00000182118
ENSG00000008300		ENSG00000101842	ENSG00000181381
ENSG00000174989		ENSG00000166670	ENSG00000167930
ENSG00000100399		ENSG00000100124	ENSG00000164237
ENSG00000241127		ENSG00000184162	ENSG00000179820
ENSG00000225791		ENSG00000169750	ENSG00000213614
ENSG00000130305		ENSG00000101935	ENSG00000003056
ENSG00000102385		ENSG00000157224	ENSG00000152484
ENSG00000230457		ENSG00000099139	ENSG00000090263
ENSG00000203950		ENSG00000140025	ENSG00000173726
ENSG00000184154		ENSG00000203709	ENSG00000134825
ENSG00000137492		ENSG00000273199	ENSG00000100353
ENSG00000176170		ENSG00000083807	ENSG00000110090
ENSG00000136485		ENSG00000141469	ENSG00000119414
ENSG00000129055		ENSG00000066279	ENSG00000126945
ENSG00000227799		ENSG00000169902	ENSG00000129566
ENSG00000283959		ENSG00000205643	ENSG00000168092
ENSG00000166938		ENSG00000137338	ENSG00000110330
ENSG00000163719		ENSG00000161055	ENSG00000100412
ENSG00000107854		ENSG00000185278	ENSG00000180370
ENSG00000162714		ENSG00000090530	ENSG00000100592
ENSG00000171827		ENSG00000188786	ENSG00000164163
ENSG00000186470		ENSG00000261189	ENSG00000186522
ENSG00000187325		ENSG00000127337	ENSG00000136754
ENSG00000095574		ENSG00000106799	ENSG00000115310
ENSG00000179981		ENSG00000233013	ENSG00000143870
ENSG00000087995		ENSG00000204278	ENSG00000106211
ENSG00000171812		ENSG00000136444	ENSG00000198231
ENSG00000115339		ENSG00000197622	ENSG00000143156
ENSG00000102901		ENSG00000155545	ENSG00000125484
ENSG00000110427		ENSG00000180535	ENSG00000167553
ENSG00000214106		ENSG00000006638	ENSG00000161980
ENSG00000108384		ENSG00000134323	ENSG00000100242
ENSG00000271122		ENSG00000141198	ENSG00000053372
ENSG00000067191		ENSG00000232472	ENSG00000143641
ENSG00000141298		ENSG00000226051	ENSG00000204619
ENSG00000160766		ENSG00000176749	ENSG00000164970
ENSG00000077684		ENSG00000101224	ENSG00000100938
ENSG00000264920		ENSG00000102977	ENSG00000110237
ENSG00000168118		ENSG00000250303	ENSG00000189369
ENSG00000285756		ENSG00000238005	ENSG00000099219
ENSG00000135312		ENSG00000177359	ENSG00000178449
ENSG00000108669		ENSG00000180667	ENSG00000151718
ENSG00000105464		ENSG00000104472	ENSG00000106263
ENSG00000124782		ENSG00000156384	ENSG00000103540
ENSG00000119684		ENSG00000164087	ENSG00000108506
ENSG00000164050		ENSG00000100290	ENSG00000113407
ENSG00000077616		ENSG00000110002	ENSG00000143155
ENSG00000258376		ENSG00000080007	ENSG00000133030
ENSG00000163428		ENSG00000165996	ENSG00000100138
ENSG00000271646		ENSG00000215146	ENSG00000123444
ENSG00000168071		ENSG00000138587	ENSG00000099889
ENSG00000274828		ENSG00000143891	ENSG00000136888
ENSG00000129480		ENSG00000238078	ENSG00000109111
ENSG00000111788		ENSG00000174628	ENSG00000112282
ENSG00000279605		ENSG00000111266	ENSG00000101361
ENSG00000157625		ENSG00000183723	ENSG00000072682
ENSG00000164124		ENSG00000168685	ENSG00000145388
ENSG00000274211		ENSG00000110200	ENSG00000178741
ENSG00000271936		ENSG00000248334	ENSG00000067248
ENSG00000185019		ENSG00000165507	ENSG00000109756
ENSG00000176410		ENSG00000115998	ENSG00000139218
ENSG00000139620		ENSG00000111181	ENSG00000138614
ENSG00000265458		ENSG00000142856	ENSG00000179119
ENSG00000165568		ENSG00000173040	ENSG00000177105
ENSG00000125652		ENSG00000136960	ENSG00000068796
ENSG00000228223		ENSG00000086619	ENSG00000100888
ENSG00000162836		ENSG00000110066	ENSG00000104859
ENSG00000280789		ENSG00000272335	ENSG00000104133
ENSG00000288559		ENSG00000144120	ENSG00000079950
ENSG00000108641		ENSG00000148082	ENSG00000106028
ENSG00000189007		ENSG00000175567	ENSG00000113615
ENSG00000164576		ENSG00000114473	ENSG00000196230
ENSG00000171456		ENSG00000150551	ENSG00000173517
ENSG00000139160		ENSG00000175746	ENSG00000134153
ENSG00000153006		ENSG00000159708	ENSG00000120686
ENSG00000231999		ENSG00000231412	ENSG00000162433
ENSG00000196312		ENSG00000121903	ENSG00000003509
ENSG00000179241		ENSG00000135709	ENSG00000109606
ENSG00000230091		ENSG00000267013	ENSG00000107951
ENSG00000279086		ENSG00000261117	ENSG00000159842
ENSG00000258645		ENSG00000164736	ENSG00000104835
ENSG00000149177		ENSG00000167740	ENSG00000141012
ENSG00000102471		ENSG00000104998	ENSG00000146463
ENSG00000175155		ENSG00000160298	ENSG00000153339
ENSG00000113645		ENSG00000258744	ENSG00000198586
ENSG00000135951		ENSG00000155085	ENSG00000162927
ENSG00000139323		ENSG00000119138	ENSG00000066926
ENSG00000150722		ENSG00000244509	ENSG00000164414
ENSG00000198625		ENSG00000069956	ENSG00000203668
ENSG00000054967		ENSG00000181458	ENSG00000087191
ENSG00000178096		ENSG00000272419	ENSG00000069869
ENSG00000186364		ENSG00000171236	ENSG00000100129
ENSG00000175182		ENSG00000168476	ENSG00000163389
ENSG00000156469		ENSG00000267325	ENSG00000155729
ENSG00000132563		ENSG00000135914	ENSG00000171202
ENSG00000006459		ENSG00000116151	ENSG00000100320
ENSG00000156787		ENSG00000275152	ENSG00000100997
ENSG00000125629		ENSG00000184524	ENSG00000196586
ENSG00000186352		ENSG00000103647	ENSG00000125651
ENSG00000283154		ENSG00000286482	ENSG00000100360
ENSG00000138767		ENSG00000253552	ENSG00000141543
ENSG00000083635		ENSG00000197780	ENSG00000137944
ENSG00000172572		ENSG00000139977	ENSG00000172869
ENSG00000135365		ENSG00000175104	ENSG00000137275
ENSG00000236098		ENSG00000176809	ENSG00000144021
ENSG00000131015		ENSG00000179818	ENSG00000187676
ENSG00000185875		ENSG00000184182	ENSG00000119509
ENSG00000031003		ENSG00000154217	ENSG00000181873
ENSG00000079277		ENSG00000146826	ENSG00000019144
ENSG00000067445		ENSG00000221838	ENSG00000120742
ENSG00000196209		ENSG00000229989	ENSG00000087253
ENSG00000132478		ENSG00000161692	ENSG00000189043
ENSG00000105137		ENSG00000100365	ENSG00000128581
ENSG00000115750		ENSG00000198369	ENSG00000109618
ENSG00000230844		ENSG00000230627	ENSG00000184047
ENSG00000236017		ENSG00000099849	ENSG00000182952
ENSG00000160445		ENSG00000212664	ENSG00000163739
ENSG00000122490		ENSG00000274602	ENSG00000198612
ENSG00000270170		ENSG00000136720	ENSG00000131791
ENSG00000167363		ENSG00000147852	ENSG00000163932
ENSG00000132664		ENSG00000110422	ENSG00000167114
ENSG00000121067		ENSG00000136999	ENSG00000011007
ENSG00000111639		ENSG00000145723	ENSG00000164904
ENSG00000149308		ENSG00000088826	ENSG00000166128
ENSG00000112357		ENSG00000119333	ENSG00000174840
ENSG00000279207		ENSG00000186318	ENSG00000054523
ENSG00000242294		ENSG00000225544	ENSG00000122882
ENSG00000115282		ENSG00000203930	ENSG00000079332
ENSG00000173041		ENSG00000123119	ENSG00000179958
ENSG00000143797		ENSG00000113070	ENSG00000135968
ENSG00000082497		ENSG00000185716	ENSG00000164758
ENSG00000037042		ENSG00000197594	ENSG00000120217
ENSG00000163935		ENSG00000136141	ENSG00000071462
ENSG00000178764		ENSG00000170153	ENSG00000169139
ENSG00000115504		ENSG00000005189	ENSG00000103160
ENSG00000137075		ENSG00000157551	ENSG00000169727
ENSG00000170088		ENSG00000077092	ENSG00000103257
ENSG00000177685		ENSG00000157540	ENSG00000170275
ENSG00000117625		ENSG00000236423	ENSG00000018699
ENSG00000152433		ENSG00000116147	ENSG00000143537
ENSG00000120685		ENSG00000132965	ENSG00000117592
ENSG00000250903		ENSG00000240771	ENSG00000143353
ENSG00000109738		ENSG00000105767	ENSG00000165915
ENSG00000106246		ENSG00000083290	ENSG00000173674
ENSG00000154258		ENSG00000251095	ENSG00000163565
ENSG00000143158		ENSG00000223511	ENSG00000156298
ENSG00000287382		ENSG00000167554	ENSG00000204217
ENSG00000068885		ENSG00000179361	ENSG00000103855
ENSG00000102100		ENSG00000097046	ENSG00000005884
ENSG00000133800		ENSG00000271133	ENSG00000136816
ENSG00000181894		ENSG00000149289	ENSG00000137106
ENSG00000106400		ENSG00000125430	ENSG00000075131
ENSG00000106804		ENSG00000156509	ENSG00000198218
ENSG00000119929		ENSG00000230795	ENSG00000215301
ENSG00000231119		ENSG00000204872	ENSG00000084092
ENSG00000256223		ENSG00000109787	ENSG00000137409
ENSG00000151611		ENSG00000161981	ENSG00000048649
ENSG00000114812		ENSG00000141524	ENSG00000109762
ENSG00000123836		ENSG00000198816	ENSG00000148444
ENSG00000164897		ENSG00000287151	ENSG00000197321
ENSG00000159363		ENSG00000165650	ENSG00000175390
ENSG00000280670		ENSG00000003402	ENSG00000166411
ENSG00000151353		ENSG00000122741	ENSG00000149564
ENSG00000274561		ENSG00000172613	ENSG00000162191
ENSG00000103599		ENSG00000267858	ENSG00000164111
ENSG00000224152		ENSG00000181035	ENSG00000083123
ENSG00000197647		ENSG00000235660	ENSG00000165271
ENSG00000231389		ENSG00000105851	ENSG00000108561
ENSG00000147601		ENSG00000146070	ENSG00000132694
ENSG00000229320		ENSG00000169989	ENSG00000162227
ENSG00000175395		ENSG00000165171	ENSG00000136930
ENSG00000165338		ENSG00000188191	ENSG00000185104
ENSG00000134313		ENSG00000265519	ENSG00000113163
ENSG00000233937		ENSG00000163814	ENSG00000105443
ENSG00000227695		ENSG00000125848	ENSG00000146729
ENSG00000100065		ENSG00000260196	ENSG00000105655
ENSG00000074181		ENSG00000196371	ENSG00000068654
ENSG00000169241		ENSG00000205502	ENSG00000118965
ENSG00000198331		ENSG00000197937	ENSG00000075188
ENSG00000182134		ENSG00000117318	ENSG00000145715
ENSG00000210082		ENSG00000160783	ENSG00000102871
ENSG00000132432		ENSG00000240694	ENSG00000089063
ENSG00000100376		ENSG00000188290	ENSG00000132688
ENSG00000203644		ENSG00000160113	ENSG00000109536
ENSG00000127080		ENSG00000125319	ENSG00000198492
ENSG00000234769		ENSG00000143340	ENSG00000139722
ENSG00000183087		ENSG00000237525	ENSG00000108465
ENSG00000163795		ENSG00000185271	ENSG00000136631
ENSG00000185033		ENSG00000247498	ENSG00000109920
ENSG00000196284		ENSG00000155744	ENSG00000144824
ENSG00000065802		ENSG00000100647	ENSG00000198924
ENSG00000102878		ENSG00000054983	ENSG00000132275
ENSG00000158985		ENSG00000131477	ENSG00000132356
ENSG00000064933		ENSG00000235109	ENSG00000130638
ENSG00000101577		ENSG00000198133	ENSG00000084072
ENSG00000164329		ENSG00000143850	ENSG00000071655
ENSG00000189067		ENSG00000078596	ENSG00000146109
ENSG00000203780		ENSG00000116809	ENSG00000139180
ENSG00000111877		ENSG00000145868	ENSG00000184752
ENSG00000117266		ENSG00000120696	ENSG00000213853
ENSG00000230715		ENSG00000076662	ENSG00000163161
ENSG00000116205		ENSG00000217644	ENSG00000077721
ENSG00000138031		ENSG00000178752	ENSG00000062598
ENSG00000226221		ENSG00000267321	ENSG00000109736
ENSG00000180787		ENSG00000149131	ENSG00000138071
ENSG00000198837		ENSG00000196233	ENSG00000176087
ENSG00000160323		ENSG00000235961	ENSG00000004961
ENSG00000197362		ENSG00000188626	ENSG00000129116
ENSG00000176142		ENSG00000141562	ENSG00000059378
ENSG00000092929		ENSG00000278619	ENSG00000196943
ENSG00000171617		ENSG00000140479	ENSG00000154174
ENSG00000130827		ENSG00000226210	ENSG00000172780
ENSG00000233321		ENSG00000181409	ENSG00000156017
ENSG00000179909		ENSG00000143363	ENSG00000170144
ENSG00000095539		ENSG00000154096	ENSG00000072401
ENSG00000221886		ENSG00000237423	ENSG00000169221
ENSG00000170846		ENSG00000213066	ENSG00000115419
ENSG00000167100		ENSG00000136235	ENSG00000129245
ENSG00000111725		ENSG00000137877	ENSG00000143493
ENSG00000124243		ENSG00000114554	ENSG00000003756
ENSG00000143942		ENSG00000165887	ENSG00000125827
ENSG00000168010		ENSG00000184216	ENSG00000138175
ENSG00000225630		ENSG00000278535	ENSG00000102738
ENSG00000011258		ENSG00000234779	ENSG00000151576
ENSG00000263272		ENSG00000250742	ENSG00000058056
ENSG00000198435		ENSG00000111052	ENSG00000256060
ENSG00000064490		ENSG00000123124	ENSG00000147010
ENSG00000205476		ENSG00000102981	ENSG00000173905
ENSG00000118816		ENSG00000275052	ENSG00000178726
ENSG00000181444		ENSG00000007866	ENSG00000117713
ENSG00000143067		ENSG00000126878	ENSG00000221983
ENSG00000053770		ENSG00000198056	ENSG00000168101
ENSG00000182648		ENSG00000243056	ENSG00000145354
ENSG00000215114		ENSG00000197006	ENSG00000112514
ENSG00000160051		ENSG00000129465	ENSG00000088367
ENSG00000226363		ENSG00000182903	ENSG00000111642
ENSG00000286913		ENSG00000178464	ENSG00000176542
ENSG00000113716		ENSG00000115919	ENSG00000177600
ENSG00000114378		ENSG00000138660	ENSG00000136813
ENSG00000014164		ENSG00000288398	ENSG00000124789
ENSG00000155330		ENSG00000120756	ENSG00000197713
ENSG00000276386		ENSG00000108176	ENSG00000124795
ENSG00000174738		ENSG00000174125	ENSG00000156873
ENSG00000140262		ENSG00000138380	ENSG00000124275
ENSG00000136870		ENSG00000164610	ENSG00000213064
ENSG00000138080		ENSG00000164197	ENSG00000159433
ENSG00000105520		ENSG00000189420	ENSG00000075856
ENSG00000019995		ENSG00000153029	ENSG00000128708
ENSG00000230207		ENSG00000258101	ENSG00000198959
ENSG00000100151		ENSG00000197444	ENSG00000122958
ENSG00000198346		ENSG00000172123	ENSG00000104763
ENSG00000186017		ENSG00000196436	ENSG00000157895
ENSG00000178053		ENSG00000187068	ENSG00000175573
ENSG00000141642		ENSG00000273033	ENSG00000213523
ENSG00000160284		ENSG00000138193	ENSG00000148943
ENSG00000166483		ENSG00000165244	ENSG00000179295
ENSG00000261167		ENSG00000171121	ENSG00000008710
ENSG00000105997		ENSG00000154945	ENSG00000197111
ENSG00000130224		ENSG00000107731	ENSG00000093167
ENSG00000152147		ENSG00000182986	ENSG00000100784
ENSG00000257219		ENSG00000267809	ENSG00000122786
ENSG00000152270		ENSG00000236871	ENSG00000099783
ENSG00000139173		ENSG00000259065	ENSG00000132256
ENSG00000143434		ENSG00000170638	ENSG00000188428
ENSG00000158169		ENSG00000121933	ENSG00000163281
ENSG00000226328		ENSG00000109654	ENSG00000165264
ENSG00000173275		ENSG00000253250	ENSG00000198844
ENSG00000129682		ENSG00000114405	ENSG00000142507
ENSG00000224383		ENSG00000234267	ENSG00000151502
ENSG00000229809		ENSG00000160753	ENSG00000108010
ENSG00000121406		ENSG00000204406	ENSG00000198804
ENSG00000150776		ENSG00000112053	ENSG00000118482
ENSG00000204389		ENSG00000260267	ENSG00000052802
ENSG00000170175		ENSG00000149582	ENSG00000169020
ENSG00000170037		ENSG00000138182	ENSG00000171262
ENSG00000122912		ENSG00000272476	ENSG00000182944
ENSG00000187815		ENSG00000116032	ENSG00000167716
ENSG00000058804		ENSG00000235034	ENSG00000182208
ENSG00000176593		ENSG00000171227	ENSG00000103249
ENSG00000237187		ENSG00000137434	ENSG00000188976
ENSG00000232531		ENSG00000174669	ENSG00000137073
ENSG00000168309		ENSG00000035664	ENSG00000139505
ENSG00000169957		ENSG00000010818	ENSG00000141030
ENSG00000148950		ENSG00000276141	ENSG00000119559
ENSG00000173531		ENSG00000135241	ENSG00000120948
ENSG00000148516		ENSG00000281357	ENSG00000167962
ENSG00000165195		ENSG00000260619	ENSG00000139436
ENSG00000147324		ENSG00000147799	ENSG00000120885
ENSG00000110619		ENSG00000176406	ENSG00000111142
ENSG00000175643		ENSG00000051341	ENSG00000094914
ENSG00000236814		ENSG00000284691	ENSG00000128789
ENSG00000178531		ENSG00000067715	ENSG00000103507
ENSG00000106034		ENSG00000187624	ENSG00000064999
ENSG00000140265		ENSG00000276529	ENSG00000116138
ENSG00000143977		ENSG00000177694	ENSG00000168291
ENSG00000197162		ENSG00000105270	ENSG00000169905
ENSG00000286162		ENSG00000174744	ENSG00000103423
ENSG00000140941		ENSG00000196263	ENSG00000177830
ENSG00000088305		ENSG00000139174	ENSG00000076242
ENSG00000169598		ENSG00000277782	ENSG00000131504
ENSG00000074964		ENSG00000196872	ENSG00000162616
ENSG00000119688		ENSG00000197860	ENSG00000071537
ENSG00000104154		ENSG00000110076	ENSG00000087302
ENSG00000131196		ENSG00000248278	ENSG00000055917
ENSG00000023516		ENSG00000235609	ENSG00000116161
ENSG00000156381		ENSG00000196440	ENSG00000127184
ENSG00000287104		ENSG00000234949	ENSG00000106392
ENSG00000049192		ENSG00000115255	ENSG00000103275
ENSG00000181690		ENSG00000279464	ENSG00000164366
ENSG00000102595		ENSG00000120616	ENSG00000106803
ENSG00000167395		ENSG00000219507	ENSG00000124787
ENSG00000246922		ENSG00000205622	ENSG00000139496
ENSG00000029153		ENSG00000285796	ENSG00000149547
ENSG00000134109		ENSG00000174799	ENSG00000182004
ENSG00000104450		ENSG00000187951	ENSG00000171700
ENSG00000172465		ENSG00000102879	ENSG00000182670
ENSG00000245105		ENSG00000185532	ENSG00000104879
ENSG00000137185		ENSG00000062725	ENSG00000196511
ENSG00000006695		ENSG00000107140	ENSG00000197345
ENSG00000058600		ENSG00000007171	ENSG00000163510
ENSG00000214870		ENSG00000186889	ENSG00000169855
ENSG00000081870		ENSG00000144115	ENSG00000103121
ENSG00000135837		ENSG00000246082	ENSG00000145050
ENSG00000178585		ENSG00000095739	ENSG00000133112
ENSG00000106404		ENSG00000230658	ENSG00000148153
ENSG00000172059		ENSG00000232504	ENSG00000156642
ENSG00000118596		ENSG00000204314	ENSG00000163541
ENSG00000156973		ENSG00000128944	ENSG00000096401
ENSG00000275198		ENSG00000232124	ENSG00000172757
ENSG00000122547		ENSG00000198857	ENSG00000125826
ENSG00000246695		ENSG00000141505	ENSG00000188529
ENSG00000142347		ENSG00000234709	ENSG00000103024
ENSG00000206530		ENSG00000249816	ENSG00000145817
ENSG00000143162		ENSG00000105173	ENSG00000147383
ENSG00000204442		ENSG00000160781	ENSG00000185721
ENSG00000166123		ENSG00000273820	ENSG00000184056
ENSG00000168303		ENSG00000130758	ENSG00000108784
ENSG00000150347		ENSG00000285737	ENSG00000166446
ENSG00000229043		ENSG00000167653	ENSG00000124209
ENSG00000131370		ENSG00000166896	ENSG00000141560
ENSG00000213881		ENSG00000101230	ENSG00000188997
ENSG00000143970		ENSG00000274471	ENSG00000187627
ENSG00000118707		ENSG00000271978	ENSG00000066557
ENSG00000112511		ENSG00000178222	ENSG00000143416
ENSG00000259994		ENSG00000234741	ENSG00000159131
ENSG00000144401		ENSG00000177352	ENSG00000123908
ENSG00000268030		ENSG00000205485	ENSG00000129128
ENSG00000232082		ENSG00000237506	ENSG00000143379
ENSG00000231312		ENSG00000230590	ENSG00000120156
ENSG00000112031		ENSG00000164442	ENSG00000101608
ENSG00000110497		ENSG00000197165	ENSG00000128731
ENSG00000130731		ENSG00000107796	ENSG00000112339
ENSG00000060762		ENSG00000107614	ENSG00000090520
ENSG00000182057		ENSG00000157578	ENSG00000160075
ENSG00000204256		ENSG00000269053	ENSG00000173681
ENSG00000232485		ENSG00000076555	ENSG00000196781
ENSG00000118507		ENSG00000197989	ENSG00000155850
ENSG00000197555		ENSG00000141873	ENSG00000136108
ENSG00000173264		ENSG00000169594	ENSG00000135018
ENSG00000259479		ENSG00000083844	ENSG00000140743
ENSG00000002330		ENSG00000196684	ENSG00000117523
ENSG00000237036		ENSG00000143126	ENSG00000134186
ENSG00000109220		ENSG00000245910	ENSG00000183530
ENSG00000277476		ENSG00000104691	ENSG00000165661
ENSG00000168228		ENSG00000282386	ENSG00000133121
ENSG00000237489		ENSG00000226180	ENSG00000085449
ENSG00000111907		ENSG00000127399	ENSG00000198954
ENSG00000275004		ENSG00000182489	ENSG00000130414
ENSG00000153790		ENSG00000273893	ENSG00000066654
ENSG00000118579		ENSG00000163683	ENSG00000144559
ENSG00000141449		ENSG00000084734	ENSG00000100722
ENSG00000120075		ENSG00000182013	ENSG00000089234
ENSG00000234465		ENSG00000186918	ENSG00000119707
ENSG00000246985		ENSG00000259345	ENSG00000134440
ENSG00000204922		ENSG00000170264	ENSG00000088682
ENSG00000196150		ENSG00000234797	ENSG00000095906
ENSG00000135525		ENSG00000178026	ENSG00000005194
ENSG00000142039		ENSG00000020181	ENSG00000144036
ENSG00000189050		ENSG00000237296	ENSG00000070366
ENSG00000258890		ENSG00000247199	ENSG00000100401
ENSG00000121775		ENSG00000173153	ENSG00000161542
ENSG00000177873		ENSG00000225792	ENSG00000205339
ENSG00000059145		ENSG00000116991	ENSG00000120694
ENSG00000146278		ENSG00000281571	ENSG00000155100
ENSG00000128915		ENSG00000156500	ENSG00000186141
ENSG00000077238		ENSG00000128965	ENSG00000122218
ENSG00000102984		ENSG00000146054	ENSG00000050405
ENSG00000185499		ENSG00000184220	ENSG00000151065
ENSG00000168490		ENSG00000167523	ENSG00000111328
ENSG00000244198		ENSG00000163293	ENSG00000010626
ENSG00000008283		ENSG00000279881	ENSG00000117748
ENSG00000041353		ENSG00000227467	ENSG00000278540
ENSG00000241889		ENSG00000184988	ENSG00000076928
ENSG00000101882		ENSG00000235823	ENSG00000132953
ENSG00000270231		ENSG00000228626	ENSG00000120539
ENSG00000164011		ENSG00000266718	ENSG00000172239
ENSG00000110944		ENSG00000164647	ENSG00000124784
ENSG00000186862		ENSG00000287929	ENSG00000154845
ENSG00000007944		ENSG00000176236	ENSG00000139746
ENSG00000122483		ENSG00000175505	ENSG00000178537
ENSG00000166548		ENSG00000163687	ENSG00000014138
ENSG00000124920		ENSG00000101745	ENSG00000110395
ENSG00000156858		ENSG00000106258	ENSG00000087088
ENSG00000168813		ENSG00000155158	ENSG00000145293
ENSG00000250959		ENSG00000171462	ENSG00000111674
ENSG00000165983		ENSG00000255491	ENSG00000079134
ENSG00000107262		ENSG00000151023	ENSG00000147123
ENSG00000019582		ENSG00000174514	ENSG00000173269
ENSG00000286388		ENSG00000267551	ENSG00000079257
ENSG00000129675		ENSG00000162576	ENSG00000142444
ENSG00000242861		ENSG00000178947	ENSG00000171634
ENSG00000269713		ENSG00000144233	ENSG00000123607
ENSG00000275835		ENSG00000172007	ENSG00000139437
ENSG00000167536		ENSG00000242622	ENSG00000164885
ENSG00000153933		ENSG00000283422	ENSG00000162923
ENSG00000236682		ENSG00000155970	ENSG00000196305
ENSG00000138771		ENSG00000214654	ENSG00000115657
ENSG00000277998		ENSG00000169684	ENSG00000168172
ENSG00000174353		ENSG00000161955	ENSG00000127914
ENSG00000253540		ENSG00000196932	ENSG00000150990
ENSG00000138166		ENSG00000177842	ENSG00000173660
ENSG00000173928		ENSG00000232053	ENSG00000156052
ENSG00000261338		ENSG00000251141	ENSG00000165527
ENSG00000156011		ENSG00000185504	ENSG00000164543
ENSG00000105497		ENSG00000232909	ENSG00000109534
ENSG00000126217		ENSG00000082126	ENSG00000111481
ENSG00000155530		ENSG00000197808	ENSG00000148690
ENSG00000145358		ENSG00000141542	ENSG00000108312
ENSG00000147044		ENSG00000114670	ENSG00000126432
ENSG00000054277		ENSG00000109099	ENSG00000138430
ENSG00000162607		ENSG00000267737	ENSG00000116005
ENSG00000101190		ENSG00000129596	ENSG00000099341
ENSG00000143390		ENSG00000288075	ENSG00000107819
ENSG00000079999		ENSG00000237238	ENSG00000176340
ENSG00000104341		ENSG00000124216	ENSG00000149930
ENSG00000270344		ENSG00000286427	ENSG00000172053
ENSG00000239569		ENSG00000116299	ENSG00000167986
ENSG00000173083		ENSG00000163602	ENSG00000103550
ENSG00000249936		ENSG00000287188	ENSG00000136527
ENSG00000167555		ENSG00000147003	ENSG00000136738
ENSG00000175879		ENSG00000184343	ENSG00000173692
ENSG00000214087		ENSG00000166402	ENSG00000023909
ENSG00000171680		ENSG00000277879	ENSG00000177150
ENSG00000146535		ENSG00000213462	ENSG00000119321
ENSG00000265817		ENSG00000166450	ENSG00000179271
ENSG00000128652		ENSG00000041982	ENSG00000133422
ENSG00000229334		ENSG00000137266	ENSG00000102572
ENSG00000168237		ENSG00000164330	ENSG00000065000
ENSG00000253616		ENSG00000269001	ENSG00000013583
ENSG00000179841		ENSG00000166707	ENSG00000166135
ENSG00000069702		ENSG00000242265	ENSG00000140632
ENSG00000143845		ENSG00000105784	ENSG00000116017
ENSG00000233225		ENSG00000254912	ENSG00000149313
ENSG00000198221		ENSG00000105642	ENSG00000124201
ENSG00000183762		ENSG00000183196	ENSG00000138375
ENSG00000185561		ENSG00000176771	ENSG00000143514
ENSG00000213337		ENSG00000269893	ENSG00000006530
ENSG00000133597		ENSG00000103145	ENSG00000227057
ENSG00000137343		ENSG00000277067	ENSG00000004866
ENSG00000068724		ENSG00000163376	ENSG00000090273
ENSG00000137218		ENSG00000204387	ENSG00000111775
ENSG00000100321		ENSG00000233785	ENSG00000278845
ENSG00000231776		ENSG00000174177	ENSG00000188352
ENSG00000142197		ENSG00000230076	ENSG00000138231
ENSG00000163374		ENSG00000171811	ENSG00000093000
ENSG00000227992		ENSG00000224057	ENSG00000134278
ENSG00000171604		ENSG00000205208	ENSG00000104517
ENSG00000152804		ENSG00000124496	ENSG00000116560
ENSG00000167680		ENSG00000058063	ENSG00000101337
ENSG00000134954		ENSG00000176463	ENSG00000258315
ENSG00000163312		ENSG00000207181	ENSG00000169217
ENSG00000158828		ENSG00000147654	ENSG00000161526
ENSG00000107874		ENSG00000179403	ENSG00000168522
ENSG00000154263		ENSG00000255135	ENSG00000172586
ENSG00000122386		ENSG00000228065	ENSG00000138107
ENSG00000145390		ENSG00000102383	ENSG00000175756
ENSG00000181481		ENSG00000174428	ENSG00000153037
ENSG00000126003		ENSG00000280187	ENSG00000100345
ENSG00000167775		ENSG00000151062	ENSG00000204310
ENSG00000254635		ENSG00000286699	ENSG00000080371
ENSG00000244300		ENSG00000108830	ENSG00000004534
ENSG00000175602		ENSG00000105246	ENSG00000125166
ENSG00000219201		ENSG00000254531	ENSG00000163320
ENSG00000144659		ENSG00000177125	ENSG00000131269
ENSG00000213790		ENSG00000182261	ENSG00000123144
ENSG00000148057		ENSG00000163827	ENSG00000100139
ENSG00000092871		ENSG00000071189	ENSG00000181991
ENSG00000286555		ENSG00000268798	ENSG00000168610
ENSG00000169087		ENSG00000249679	ENSG00000118246
ENSG00000171606		ENSG00000217130	ENSG00000176393
ENSG00000173653		ENSG00000126243	ENSG00000001084
ENSG00000147996		ENSG00000227338	ENSG00000183527
ENSG00000164674		ENSG00000269901	ENSG00000185122
ENSG00000160271		ENSG00000158792	ENSG00000171428
ENSG00000242732		ENSG00000152217	ENSG00000254986
ENSG00000182963		ENSG00000165449	ENSG00000139719
ENSG00000204599		ENSG00000176845	ENSG00000147224
ENSG00000184344		ENSG00000197329	ENSG00000156931
ENSG00000198746		ENSG00000265107	ENSG00000099810
ENSG00000159128		ENSG00000247809	ENSG00000166477
ENSG00000224837		ENSG00000272711	ENSG00000151779
ENSG00000138756		ENSG00000103254	ENSG00000108591
ENSG00000273015		ENSG00000173409	ENSG00000206527
ENSG00000253626		ENSG00000254851	ENSG00000184281
ENSG00000234665		ENSG00000257611	ENSG00000154832
ENSG00000257732		ENSG00000047346	ENSG00000171552
ENSG00000254389		ENSG00000207425	ENSG00000132300
ENSG00000142279		ENSG00000185658	ENSG00000176248
ENSG00000197363		ENSG00000139117	ENSG00000179409
ENSG00000198860		ENSG00000136167	ENSG00000078140
ENSG00000163006		ENSG00000175322	ENSG00000196937
ENSG00000116580		ENSG00000100918	ENSG00000130227
ENSG00000185904		ENSG00000172663	ENSG00000117868
ENSG00000196295		ENSG00000250565	ENSG00000058673
ENSG00000078177		ENSG00000105290	ENSG00000077254
ENSG00000232593		ENSG00000142330	ENSG00000197872
ENSG00000141552		ENSG00000159082	ENSG00000213463
ENSG00000203761		ENSG00000122971	ENSG00000168090
ENSG00000196470		ENSG00000169629	ENSG00000163882
ENSG00000117362		ENSG00000225032	ENSG00000108582
ENSG00000166783		ENSG00000112877	ENSG00000101457
ENSG00000165698		ENSG00000206190	ENSG00000143653
ENSG00000162542		ENSG00000183647	ENSG00000186566
ENSG00000160993		ENSG00000276107	ENSG00000152661
ENSG00000100578		ENSG00000144218	ENSG00000023191
ENSG00000225159		ENSG00000259162	ENSG00000160563
ENSG00000127419		ENSG00000128011	ENSG00000108443
ENSG00000147437		ENSG00000117410	ENSG00000151012
ENSG00000152413		ENSG00000176946	ENSG00000099797
ENSG00000196110		ENSG00000043591	ENSG00000129667
ENSG00000089094		ENSG00000127870	ENSG00000116337
ENSG00000178033		ENSG00000100336	ENSG00000110717
ENSG00000052723		ENSG00000233542	ENSG00000169567
ENSG00000168803		ENSG00000272599	ENSG00000108826
ENSG00000113240		ENSG00000056050	ENSG00000160293
ENSG00000112561		ENSG00000197208	ENSG00000151366
ENSG00000184100		ENSG00000287255	ENSG00000127946
ENSG00000120451		ENSG00000233016	ENSG00000132155
ENSG00000070476		ENSG00000227097	ENSG00000154059
ENSG00000090924		ENSG00000198300	ENSG00000131069
ENSG00000118620		ENSG00000280353	ENSG00000163041
ENSG00000260509		ENSG00000287693	ENSG00000215305
ENSG00000196597		ENSG00000227051	ENSG00000115145
ENSG00000221930		ENSG00000230257	ENSG00000160688
ENSG00000251523		ENSG00000144357	ENSG00000118898
ENSG00000260219		ENSG00000280206	ENSG00000100201
ENSG00000133056		ENSG00000135469	ENSG00000124226
ENSG00000237004		ENSG00000212864	ENSG00000131828
ENSG00000129355		ENSG00000205085	ENSG00000124486
ENSG00000204347		ENSG00000185386	ENSG00000067955
ENSG00000230552		ENSG00000272655	ENSG00000105254
ENSG00000115020		ENSG00000163535	ENSG00000090905
ENSG00000245025		ENSG00000274026	ENSG00000121060
ENSG00000039139		ENSG00000237943	ENSG00000101079
ENSG00000100312		ENSG00000112559	ENSG00000155252
ENSG00000183309		ENSG00000244625	ENSG00000154582
ENSG00000225676		ENSG00000185842	ENSG00000254901
ENSG00000198105		ENSG00000287167	ENSG00000143771
ENSG00000161103		ENSG00000151148	ENSG00000160710
ENSG00000144730		ENSG00000258643	ENSG00000158290
ENSG00000279034		ENSG00000170498	ENSG00000141076
ENSG00000238160		ENSG00000257167	ENSG00000033178
ENSG00000168124		ENSG00000151690	ENSG00000109501
ENSG00000146666		ENSG00000162545	ENSG00000067606
ENSG00000280163		ENSG00000151503	ENSG00000030066
ENSG00000143373		ENSG00000182173	ENSG00000023330
ENSG00000089022		ENSG00000082014	ENSG00000259494
ENSG00000177200		ENSG00000271344	ENSG00000163938
ENSG00000219451		ENSG00000258082	ENSG00000242612
ENSG00000233247		ENSG00000169220	ENSG00000136522
ENSG00000286369		ENSG00000164975	ENSG00000065526
ENSG00000258913		ENSG00000170703	ENSG00000038274
ENSG00000125875		ENSG00000126562	ENSG00000065154
ENSG00000132549		ENSG00000106355	ENSG00000132604
ENSG00000132386		ENSG00000169733	ENSG00000167258
ENSG00000105996		ENSG00000103044	ENSG00000109917
ENSG00000163485		ENSG00000162650	ENSG00000119421
ENSG00000139644		ENSG00000187051	ENSG00000143436
ENSG00000200090		ENSG00000079335	ENSG00000169288
ENSG00000153975		ENSG00000154451	ENSG00000115053
ENSG00000170260		ENSG00000235194	ENSG00000137714
ENSG00000256312		ENSG00000151849	ENSG00000162267
ENSG00000196460		ENSG00000168528	ENSG00000163636
ENSG00000204706		ENSG00000174740	ENSG00000175467
ENSG00000128739		ENSG00000205038	ENSG00000108654
ENSG00000240401		ENSG00000004799	ENSG00000076108
ENSG00000156521		ENSG00000227981	ENSG00000104093
ENSG00000269124		ENSG00000112619	ENSG00000122884
ENSG00000177707		ENSG00000267690	ENSG00000100296
ENSG00000199695		ENSG00000174456	ENSG00000005100
ENSG00000256660		ENSG00000223396	ENSG00000287080
ENSG00000271532		ENSG00000281548	ENSG00000115806
ENSG00000258131		ENSG00000261324	ENSG00000076685
ENSG00000159164		ENSG00000186184	ENSG00000213782
ENSG00000112599		ENSG00000218891	ENSG00000168872
ENSG00000162878		ENSG00000225828	ENSG00000102580
ENSG00000248874		ENSG00000188015	ENSG00000174695
ENSG00000233426		ENSG00000274290	ENSG00000106591
ENSG00000213731		ENSG00000103253	ENSG00000152359
ENSG00000084676		ENSG00000272034	ENSG00000196535
ENSG00000256139		ENSG00000226608	ENSG00000133103
ENSG00000179598		ENSG00000122966	ENSG00000124193
ENSG00000255308		ENSG00000063241	ENSG00000214655
ENSG00000167967		ENSG00000196812	ENSG00000083642
ENSG00000120457		ENSG00000170667	ENSG00000120889
ENSG00000137720		ENSG00000112293	ENSG00000149532
ENSG00000100583		ENSG00000092529	ENSG00000184897
ENSG00000162391		ENSG00000236320	ENSG00000143811
ENSG00000116209		ENSG00000153446	ENSG00000136709
ENSG00000108684		ENSG00000183775	ENSG00000081760
ENSG00000141574		ENSG00000138696	ENSG00000138442
ENSG00000218996		ENSG00000177602	ENSG00000133731
ENSG00000121931		ENSG00000125967	ENSG00000156928
ENSG00000258858		ENSG00000214376	ENSG00000131174
ENSG00000146243		ENSG00000186281	ENSG00000125952
ENSG00000105136		ENSG00000243660	ENSG00000177971
ENSG00000265437		ENSG00000101574	ENSG00000197980
ENSG00000162032		ENSG00000235387	ENSG00000105556
ENSG00000260911		ENSG00000166435	ENSG00000163528
ENSG00000125520		ENSG00000130054	ENSG00000124562
ENSG00000013306		ENSG00000164211	ENSG00000134014
ENSG00000168612		ENSG00000136840	ENSG00000173611
ENSG00000248487		ENSG00000184428	ENSG00000113140
ENSG00000173376		ENSG00000215790	ENSG00000114127
ENSG00000273107		ENSG00000253837	ENSG00000116120
ENSG00000062524		ENSG00000129951	ENSG00000146457
ENSG00000266932		ENSG00000145681	ENSG00000198563
ENSG00000215039		ENSG00000270504	ENSG00000150753
ENSG00000165124		ENSG00000198353	ENSG00000147853
ENSG00000233295		ENSG00000204116	ENSG00000065135
ENSG00000172458		ENSG00000175634	ENSG00000198265
ENSG00000173421		ENSG00000175711	ENSG00000090989
ENSG00000286347		ENSG00000178814	ENSG00000156831
ENSG00000247627		ENSG00000113272	ENSG00000114648
ENSG00000068308		ENSG00000121904	ENSG00000153187
ENSG00000225377		ENSG00000262919	ENSG00000171861
ENSG00000265195		ENSG00000273796	ENSG00000135387
ENSG00000244480		ENSG00000165802	ENSG00000144029
ENSG00000136848		ENSG00000177943	ENSG00000149823
ENSG00000236732		ENSG00000132475	ENSG00000116212
ENSG00000237073		ENSG00000265750	ENSG00000065600
ENSG00000139549		ENSG00000086300	ENSG00000115464
ENSG00000177303		ENSG00000276600	ENSG00000109919
ENSG00000242600		ENSG00000137968	ENSG00000130935
ENSG00000187824		ENSG00000157542	ENSG00000182827
ENSG00000156675		ENSG00000197822	ENSG00000241839
ENSG00000231394		ENSG00000174599	ENSG00000120725
ENSG00000237945		ENSG00000174516	ENSG00000104331
ENSG00000167394		ENSG00000169740	ENSG00000005007
ENSG00000103067		ENSG00000284669	ENSG00000184840
ENSG00000163251		ENSG00000226564	ENSG00000168003
ENSG00000277135		ENSG00000261578	ENSG00000082898
ENSG00000283078		ENSG00000171611	ENSG00000114988
ENSG00000187189		ENSG00000168286	ENSG00000117862
ENSG00000156968		ENSG00000273284	ENSG00000103490
ENSG00000143437		ENSG00000221963	ENSG00000114354
ENSG00000168491		ENSG00000233461	ENSG00000196367
ENSG00000163354		ENSG00000135111	ENSG00000175471
ENSG00000158717		ENSG00000227615	ENSG00000149782
ENSG00000276030		ENSG00000232956	ENSG00000123595
ENSG00000055483		ENSG00000260953	ENSG00000132467
ENSG00000070759		ENSG00000118894	ENSG00000128311
ENSG00000262950		ENSG00000229119	ENSG00000184924
ENSG00000143951		ENSG00000111664	ENSG00000164989
ENSG00000010610		ENSG00000169760	ENSG00000198952
ENSG00000233871		ENSG00000135119	ENSG00000125457
ENSG00000236806		ENSG00000259158	ENSG00000177606
ENSG00000237749		ENSG00000146966	ENSG00000078618
ENSG00000273619		ENSG00000281468	ENSG00000100614
ENSG00000225914		ENSG00000164114	ENSG00000165886
ENSG00000172819		ENSG00000116191	ENSG00000101474
ENSG00000089682		ENSG00000139194	ENSG00000072864
ENSG00000272023		ENSG00000170345	ENSG00000205403
ENSG00000270076		ENSG00000186868	ENSG00000180353
ENSG00000167614		ENSG00000075643	ENSG00000144231
ENSG00000155090		ENSG00000011201	ENSG00000007923
ENSG00000122188		ENSG00000129757	ENSG00000182512
ENSG00000260944		ENSG00000000460	ENSG00000138411
ENSG00000226137		ENSG00000102387	ENSG00000106927
ENSG00000268686		ENSG00000166436	ENSG00000140694
ENSG00000229491		ENSG00000177853	ENSG00000183172
ENSG00000164742		ENSG00000187123	ENSG00000136068
ENSG00000229931		ENSG00000180921	ENSG00000134759
ENSG00000182492		ENSG00000118420	ENSG00000110435
ENSG00000170390		ENSG00000079435	ENSG00000129932
ENSG00000240184		ENSG00000232618	ENSG00000062485
ENSG00000154485		ENSG00000223725	ENSG00000104231
ENSG00000205138		ENSG00000214274	ENSG00000125912
ENSG00000184898		ENSG00000250182	ENSG00000140374
ENSG00000272512		ENSG00000226252	ENSG00000122862
ENSG00000237013		ENSG00000279348	ENSG00000105671
ENSG00000286310		ENSG00000112624	ENSG00000198836
ENSG00000267507		ENSG00000146648	ENSG00000137960
ENSG00000205560		ENSG00000163462	ENSG00000198707
ENSG00000228692		ENSG00000240087	ENSG00000115694
ENSG00000053254		ENSG00000136205	ENSG00000160439
ENSG00000243244		ENSG00000156966	ENSG00000008838
ENSG00000164663		ENSG00000004809	ENSG00000169371
ENSG00000145979		ENSG00000234155	ENSG00000134748
ENSG00000113356		ENSG00000272274	ENSG00000129559
ENSG00000230183		ENSG00000229994	ENSG00000155636
ENSG00000266385		ENSG00000268575	ENSG00000174099
ENSG00000232310		ENSG00000183298	ENSG00000135114
ENSG00000104872		ENSG00000167528	ENSG00000078804
ENSG00000258526		ENSG00000102302	ENSG00000130479
ENSG00000137959		ENSG00000114904	ENSG00000100650
ENSG00000162636		ENSG00000138944	ENSG00000143079
[truncated: 20,768 more rows]

## Sheet: FigS1B
GO ID	Description	out (259)	All (17718)	pvalue	p.adjust	Genes
GO:0009611	response to wounding	32	576	9.13013e-11	4.36603e-07	ENSG00000026508;ENSG00000030582;ENSG00000064666;ENSG00000076706;ENSG00000077942;ENSG00000086065;ENSG00000087245;ENSG00000092969;ENSG00000100292;ENSG00000100605;ENSG00000101335;ENSG00000106991;ENSG00000110492;ENSG00000113657;ENSG00000115414;ENSG00000122861;ENSG00000124145;ENSG00000137801;ENSG00000142949;ENSG00000150093;ENSG00000151694;ENSG00000154229;ENSG00000157168;ENSG00000159176;ENSG00000163513…
GO:0030334	regulation of cell migration	40	927	7.11721e-10	1.70172e-06	ENSG00000030582;ENSG00000050820;ENSG00000064666;ENSG00000067066;ENSG00000076201;ENSG00000076706;ENSG00000077942;ENSG00000087245;ENSG00000091879;ENSG00000092969;ENSG00000094631;ENSG00000100292;ENSG00000103034;ENSG00000106991;ENSG00000107201;ENSG00000108691;ENSG00000110492;ENSG00000111348;ENSG00000113657;ENSG00000115414;ENSG00000122861;ENSG00000124145;ENSG00000128917;ENSG00000130303;ENSG00000130402…
GO:2000145	regulation of cell motility	40	985	4.06666e-09	6.48226e-06	ENSG00000030582;ENSG00000050820;ENSG00000064666;ENSG00000067066;ENSG00000076201;ENSG00000076706;ENSG00000077942;ENSG00000087245;ENSG00000091879;ENSG00000092969;ENSG00000094631;ENSG00000100292;ENSG00000103034;ENSG00000106991;ENSG00000107201;ENSG00000108691;ENSG00000110492;ENSG00000111348;ENSG00000113657;ENSG00000115414;ENSG00000122861;ENSG00000124145;ENSG00000128917;ENSG00000130303;ENSG00000130402…
GO:0051239	regulation of multicellular organismal process	77	2765	5.91504e-09	6.92853e-06	ENSG00000001630;ENSG00000027697;ENSG00000030582;ENSG00000050820;ENSG00000067066;ENSG00000071282;ENSG00000074416;ENSG00000074527;ENSG00000076201;ENSG00000077942;ENSG00000085733;ENSG00000087245;ENSG00000091879;ENSG00000092969;ENSG00000094631;ENSG00000100292;ENSG00000100697;ENSG00000101335;ENSG00000102921;ENSG00000104951;ENSG00000105298;ENSG00000106991;ENSG00000107201;ENSG00000107984;ENSG00000108771…
GO:0000727	double-strand break repair via break-induced replication	6	12	7.90559e-09	6.92853e-06	ENSG00000073111;ENSG00000076003;ENSG00000104738;ENSG00000112118;ENSG00000147536;ENSG00000166508
GO:0051270	regulation of cellular component movement	41	1054	8.69326e-09	6.92853e-06	ENSG00000030582;ENSG00000050820;ENSG00000064666;ENSG00000067066;ENSG00000076201;ENSG00000076706;ENSG00000077942;ENSG00000087245;ENSG00000091879;ENSG00000092969;ENSG00000094631;ENSG00000100292;ENSG00000103034;ENSG00000106991;ENSG00000107201;ENSG00000108691;ENSG00000110492;ENSG00000111348;ENSG00000113657;ENSG00000115414;ENSG00000122861;ENSG00000124145;ENSG00000128917;ENSG00000130303;ENSG00000130402…
GO:0048856	anatomical structure development	130	5916	1.41378e-08	8.48854e-06	ENSG00000013810;ENSG00000026508;ENSG00000027697;ENSG00000030582;ENSG00000033867;ENSG00000042493;ENSG00000047849;ENSG00000064666;ENSG00000066735;ENSG00000067066;ENSG00000069122;ENSG00000073111;ENSG00000074527;ENSG00000076706;ENSG00000077942;ENSG00000085733;ENSG00000086696;ENSG00000087245;ENSG00000091879;ENSG00000092969;ENSG00000094631;ENSG00000099260;ENSG00000100280;ENSG00000100292;ENSG00000100605…
GO:0040012	regulation of locomotion	40	1030	1.42008e-08	8.48854e-06	ENSG00000030582;ENSG00000050820;ENSG00000064666;ENSG00000067066;ENSG00000076201;ENSG00000076706;ENSG00000077942;ENSG00000087245;ENSG00000091879;ENSG00000092969;ENSG00000094631;ENSG00000100292;ENSG00000103034;ENSG00000106991;ENSG00000107201;ENSG00000108691;ENSG00000110492;ENSG00000111348;ENSG00000113657;ENSG00000115414;ENSG00000122861;ENSG00000124145;ENSG00000128917;ENSG00000130303;ENSG00000130402…
GO:0001667	ameboidal-type cell migration	24	429	2.07578e-08	1.05217e-05	ENSG00000030582;ENSG00000050820;ENSG00000067066;ENSG00000076201;ENSG00000091879;ENSG00000092969;ENSG00000094631;ENSG00000100292;ENSG00000111348;ENSG00000115414;ENSG00000124145;ENSG00000128917;ENSG00000134013;ENSG00000137801;ENSG00000150093;ENSG00000151694;ENSG00000154229;ENSG00000163513;ENSG00000164171;ENSG00000166224;ENSG00000168615;ENSG00000185551;ENSG00000188807;ENSG00000259207
GO:0031099	regeneration	16	191	2.20026e-08	1.05217e-05	ENSG00000030582;ENSG00000087245;ENSG00000091879;ENSG00000100292;ENSG00000104324;ENSG00000110492;ENSG00000132646;ENSG00000134324;ENSG00000142949;ENSG00000162430;ENSG00000163513;ENSG00000169032;ENSG00000170312;ENSG00000189058;ENSG00000196924;ENSG00000228716
GO:0006950	response to stress	97	3974	2.65156e-08	1.0877e-05	ENSG00000008394;ENSG00000026508;ENSG00000027697;ENSG00000030582;ENSG00000064666;ENSG00000067066;ENSG00000068079;ENSG00000073111;ENSG00000074416;ENSG00000076003;ENSG00000076706;ENSG00000077942;ENSG00000086065;ENSG00000087245;ENSG00000091879;ENSG00000092969;ENSG00000094631;ENSG00000100292;ENSG00000100605;ENSG00000101335;ENSG00000101871;ENSG00000102921;ENSG00000104738;ENSG00000105298;ENSG00000106991…
GO:0048519	negative regulation of biological process	120	5349	2.7295e-08	1.0877e-05	ENSG00000001630;ENSG00000013588;ENSG00000026508;ENSG00000027697;ENSG00000027847;ENSG00000030582;ENSG00000042493;ENSG00000047849;ENSG00000064666;ENSG00000066735;ENSG00000067066;ENSG00000068079;ENSG00000069122;ENSG00000071282;ENSG00000073111;ENSG00000076201;ENSG00000077942;ENSG00000080986;ENSG00000085733;ENSG00000086065;ENSG00000087245;ENSG00000091879;ENSG00000092969;ENSG00000094631;ENSG00000100292…
GO:0010632	regulation of epithelial cell migration	17	227	4.18429e-08	1.53918e-05	ENSG00000030582;ENSG00000050820;ENSG00000067066;ENSG00000076201;ENSG00000091879;ENSG00000092969;ENSG00000094631;ENSG00000100292;ENSG00000128917;ENSG00000137801;ENSG00000151694;ENSG00000154229;ENSG00000163513;ENSG00000164171;ENSG00000168615;ENSG00000185551;ENSG00000259207
GO:0048523	negative regulation of cellular process	112	4913	5.06856e-08	1.68449e-05	ENSG00000001630;ENSG00000013588;ENSG00000026508;ENSG00000027847;ENSG00000030582;ENSG00000042493;ENSG00000047849;ENSG00000064666;ENSG00000066735;ENSG00000067066;ENSG00000068079;ENSG00000069122;ENSG00000071282;ENSG00000073111;ENSG00000076201;ENSG00000077942;ENSG00000080986;ENSG00000085733;ENSG00000086065;ENSG00000087245;ENSG00000091879;ENSG00000092969;ENSG00000094631;ENSG00000100292;ENSG00000100354…
GO:0007275	multicellular organism development	118	5283	5.28385e-08	1.68449e-05	ENSG00000013810;ENSG00000026508;ENSG00000027697;ENSG00000030582;ENSG00000033867;ENSG00000042493;ENSG00000047849;ENSG00000064666;ENSG00000066735;ENSG00000067066;ENSG00000069122;ENSG00000073111;ENSG00000074527;ENSG00000076706;ENSG00000077942;ENSG00000085733;ENSG00000086696;ENSG00000087245;ENSG00000091879;ENSG00000092969;ENSG00000094631;ENSG00000100280;ENSG00000100292;ENSG00000100605;ENSG00000100697…
GO:0016477	cell migration	49	1504	7.52634e-08	2.24943e-05	ENSG00000026508;ENSG00000030582;ENSG00000050820;ENSG00000064666;ENSG00000067066;ENSG00000074527;ENSG00000076201;ENSG00000076706;ENSG00000077942;ENSG00000085733;ENSG00000087245;ENSG00000091879;ENSG00000092969;ENSG00000094631;ENSG00000100292;ENSG00000103034;ENSG00000106991;ENSG00000107201;ENSG00000108691;ENSG00000110492;ENSG00000111348;ENSG00000113657;ENSG00000115414;ENSG00000122861;ENSG00000124145…
GO:0010033	response to organic substance	79	3047	8.45202e-08	2.2981e-05	ENSG00000008394;ENSG00000026508;ENSG00000027697;ENSG00000033867;ENSG00000049239;ENSG00000050820;ENSG00000067066;ENSG00000073111;ENSG00000086065;ENSG00000086696;ENSG00000087245;ENSG00000091879;ENSG00000092969;ENSG00000094631;ENSG00000100292;ENSG00000105298;ENSG00000105552;ENSG00000105971;ENSG00000106991;ENSG00000107201;ENSG00000107566;ENSG00000107984;ENSG00000108691;ENSG00000109861;ENSG00000110492…
GO:0032502	developmental process	137	6532	8.89812e-08	2.2981e-05	ENSG00000006282;ENSG00000013810;ENSG00000026508;ENSG00000027697;ENSG00000030582;ENSG00000033867;ENSG00000042493;ENSG00000047849;ENSG00000064666;ENSG00000066735;ENSG00000067066;ENSG00000069122;ENSG00000072958;ENSG00000073111;ENSG00000074527;ENSG00000076706;ENSG00000077942;ENSG00000085733;ENSG00000086696;ENSG00000087245;ENSG00000091879;ENSG00000092969;ENSG00000094631;ENSG00000099260;ENSG00000100280…
GO:0001935	endothelial cell proliferation	14	159	9.13087e-08	2.2981e-05	ENSG00000100292;ENSG00000105971;ENSG00000106991;ENSG00000108691;ENSG00000110492;ENSG00000115415;ENSG00000128917;ENSG00000128918;ENSG00000134013;ENSG00000137801;ENSG00000151694;ENSG00000154229;ENSG00000185551;ENSG00000259207
GO:0010631	epithelial cell migration	19	302	1.07107e-07	2.56092e-05	ENSG00000030582;ENSG00000050820;ENSG00000067066;ENSG00000076201;ENSG00000091879;ENSG00000092969;ENSG00000094631;ENSG00000100292;ENSG00000128917;ENSG00000134013;ENSG00000137801;ENSG00000150093;ENSG00000151694;ENSG00000154229;ENSG00000163513;ENSG00000164171;ENSG00000168615;ENSG00000185551;ENSG00000259207
GO:0048514	blood vessel morphogenesis	28	619	1.23186e-07	2.71725e-05	ENSG00000030582;ENSG00000067066;ENSG00000069122;ENSG00000076706;ENSG00000087245;ENSG00000091879;ENSG00000092969;ENSG00000100292;ENSG00000106991;ENSG00000108691;ENSG00000110492;ENSG00000115414;ENSG00000115415;ENSG00000128917;ENSG00000134013;ENSG00000135048;ENSG00000135766;ENSG00000137801;ENSG00000150093;ENSG00000154229;ENSG00000162434;ENSG00000163513;ENSG00000166224;ENSG00000169429;ENSG00000185551…
GO:0090132	epithelium migration	19	305	1.25009e-07	2.71725e-05	ENSG00000030582;ENSG00000050820;ENSG00000067066;ENSG00000076201;ENSG00000091879;ENSG00000092969;ENSG00000094631;ENSG00000100292;ENSG00000128917;ENSG00000134013;ENSG00000137801;ENSG00000150093;ENSG00000151694;ENSG00000154229;ENSG00000163513;ENSG00000164171;ENSG00000168615;ENSG00000185551;ENSG00000259207
GO:0001936	regulation of endothelial cell proliferation	13	140	1.42231e-07	2.90933e-05	ENSG00000100292;ENSG00000105971;ENSG00000106991;ENSG00000108691;ENSG00000110492;ENSG00000115415;ENSG00000128917;ENSG00000128918;ENSG00000137801;ENSG00000151694;ENSG00000154229;ENSG00000185551;ENSG00000259207
GO:0035295	tube development	39	1080	1.5098e-07	2.90933e-05	ENSG00000030582;ENSG00000067066;ENSG00000069122;ENSG00000076706;ENSG00000087245;ENSG00000091879;ENSG00000092969;ENSG00000100292;ENSG00000100605;ENSG00000103034;ENSG00000106991;ENSG00000108691;ENSG00000110492;ENSG00000115414;ENSG00000115415;ENSG00000120254;ENSG00000124145;ENSG00000125753;ENSG00000128917;ENSG00000128918;ENSG00000134013;ENSG00000135048;ENSG00000135766;ENSG00000137801;ENSG00000142552…
GO:0042060	wound healing	23	443	1.59869e-07	2.90933e-05	ENSG00000026508;ENSG00000064666;ENSG00000076706;ENSG00000077942;ENSG00000086065;ENSG00000092969;ENSG00000100292;ENSG00000100605;ENSG00000101335;ENSG00000106991;ENSG00000115414;ENSG00000122861;ENSG00000124145;ENSG00000137801;ENSG00000150093;ENSG00000151694;ENSG00000154229;ENSG00000157168;ENSG00000159176;ENSG00000163513;ENSG00000164171;ENSG00000196924;ENSG00000259207
GO:0001568	blood vessel development	30	706	1.6483e-07	2.90933e-05	ENSG00000030582;ENSG00000067066;ENSG00000069122;ENSG00000076706;ENSG00000087245;ENSG00000091879;ENSG00000092969;ENSG00000100292;ENSG00000106991;ENSG00000108691;ENSG00000110492;ENSG00000115414;ENSG00000115415;ENSG00000128917;ENSG00000128918;ENSG00000134013;ENSG00000135048;ENSG00000135766;ENSG00000137801;ENSG00000150093;ENSG00000154229;ENSG00000162434;ENSG00000163513;ENSG00000166224;ENSG00000169032…
GO:0090130	tissue migration	19	311	1.69303e-07	2.90933e-05	ENSG00000030582;ENSG00000050820;ENSG00000067066;ENSG00000076201;ENSG00000091879;ENSG00000092969;ENSG00000094631;ENSG00000100292;ENSG00000128917;ENSG00000134013;ENSG00000137801;ENSG00000150093;ENSG00000151694;ENSG00000154229;ENSG00000163513;ENSG00000164171;ENSG00000168615;ENSG00000185551;ENSG00000259207
GO:0048646	anatomical structure formation involved in morphogenesis	41	1174	1.7035e-07	2.90933e-05	ENSG00000030582;ENSG00000067066;ENSG00000076706;ENSG00000087245;ENSG00000091879;ENSG00000092969;ENSG00000100292;ENSG00000100697;ENSG00000101335;ENSG00000106991;ENSG00000107984;ENSG00000108691;ENSG00000110492;ENSG00000115414;ENSG00000115415;ENSG00000115641;ENSG00000120254;ENSG00000124145;ENSG00000125753;ENSG00000128917;ENSG00000128918;ENSG00000134013;ENSG00000135048;ENSG00000135766;ENSG00000137801…
GO:0001525	angiogenesis	25	530	2.79802e-07	4.61383e-05	ENSG00000030582;ENSG00000067066;ENSG00000076706;ENSG00000087245;ENSG00000091879;ENSG00000092969;ENSG00000100292;ENSG00000106991;ENSG00000108691;ENSG00000110492;ENSG00000115414;ENSG00000115415;ENSG00000128917;ENSG00000134013;ENSG00000135048;ENSG00000135766;ENSG00000137801;ENSG00000150093;ENSG00000154229;ENSG00000162434;ENSG00000163513;ENSG00000169429;ENSG00000189058;ENSG00000196924;ENSG00000259207
GO:0051128	regulation of cellular component organization	65	2392	3.51858e-07	5.60862e-05	ENSG00000013810;ENSG00000026508;ENSG00000030582;ENSG00000042493;ENSG00000047849;ENSG00000050820;ENSG00000066735;ENSG00000073111;ENSG00000076201;ENSG00000080986;ENSG00000085733;ENSG00000086065;ENSG00000092969;ENSG00000094631;ENSG00000101871;ENSG00000103034;ENSG00000105971;ENSG00000107130;ENSG00000107984;ENSG00000109103;ENSG00000110492;ENSG00000111348;ENSG00000111540;ENSG00000113657;ENSG00000115414…
GO:0001944	vasculature development	30	737	4.11515e-07	6.34796e-05	ENSG00000030582;ENSG00000067066;ENSG00000069122;ENSG00000076706;ENSG00000087245;ENSG00000091879;ENSG00000092969;ENSG00000100292;ENSG00000106991;ENSG00000108691;ENSG00000110492;ENSG00000115414;ENSG00000115415;ENSG00000128917;ENSG00000128918;ENSG00000134013;ENSG00000135048;ENSG00000135766;ENSG00000137801;ENSG00000150093;ENSG00000154229;ENSG00000162434;ENSG00000163513;ENSG00000166224;ENSG00000169032…
GO:0061383	trabecula morphogenesis	8	48	4.25941e-07	6.36516e-05	ENSG00000087245;ENSG00000092969;ENSG00000106991;ENSG00000115641;ENSG00000128917;ENSG00000135766;ENSG00000138829;ENSG00000157168
GO:0035239	tube morphogenesis	33	867	4.75938e-07	6.89678e-05	ENSG00000030582;ENSG00000067066;ENSG00000069122;ENSG00000076706;ENSG00000087245;ENSG00000091879;ENSG00000092969;ENSG00000100292;ENSG00000103034;ENSG00000106991;ENSG00000108691;ENSG00000110492;ENSG00000115414;ENSG00000115415;ENSG00000120254;ENSG00000124145;ENSG00000125753;ENSG00000128917;ENSG00000134013;ENSG00000135048;ENSG00000135766;ENSG00000137801;ENSG00000150093;ENSG00000154229;ENSG00000162434…
GO:0051241	negative regulation of multicellular organismal process	37	1042	4.94751e-07	6.95853e-05	ENSG00000001630;ENSG00000027697;ENSG00000030582;ENSG00000067066;ENSG00000076201;ENSG00000077942;ENSG00000087245;ENSG00000091879;ENSG00000092969;ENSG00000094631;ENSG00000100292;ENSG00000100697;ENSG00000102921;ENSG00000105298;ENSG00000107984;ENSG00000108771;ENSG00000109861;ENSG00000110492;ENSG00000111348;ENSG00000112851;ENSG00000115380;ENSG00000115414;ENSG00000115415;ENSG00000122861;ENSG00000128917…
GO:0006268	DNA unwinding involved in DNA replication	6	22	5.64541e-07	7.71325e-05	ENSG00000073111;ENSG00000076003;ENSG00000104738;ENSG00000112118;ENSG00000147536;ENSG00000166508
GO:0009653	anatomical structure morphogenesis	71	2749	5.92943e-07	7.87626e-05	ENSG00000026508;ENSG00000030582;ENSG00000067066;ENSG00000069122;ENSG00000074527;ENSG00000076706;ENSG00000077942;ENSG00000085733;ENSG00000087245;ENSG00000091879;ENSG00000092969;ENSG00000094631;ENSG00000099260;ENSG00000100292;ENSG00000100697;ENSG00000101335;ENSG00000103034;ENSG00000106991;ENSG00000107984;ENSG00000108691;ENSG00000110492;ENSG00000111057;ENSG00000111341;ENSG00000115380;ENSG00000115414…
GO:0022603	regulation of anatomical structure morphogenesis	34	921	6.31875e-07	8.16656e-05	ENSG00000026508;ENSG00000030582;ENSG00000067066;ENSG00000074527;ENSG00000077942;ENSG00000091879;ENSG00000092969;ENSG00000094631;ENSG00000099260;ENSG00000100292;ENSG00000106991;ENSG00000107984;ENSG00000108691;ENSG00000110492;ENSG00000115414;ENSG00000115415;ENSG00000130402;ENSG00000131437;ENSG00000135048;ENSG00000135766;ENSG00000137801;ENSG00000150093;ENSG00000154229;ENSG00000162434;ENSG00000162458…
GO:0008283	cell population proliferation	56	1984	8.84685e-07	0.000111331	ENSG00000013810;ENSG00000027847;ENSG00000030582;ENSG00000064666;ENSG00000068079;ENSG00000077942;ENSG00000087245;ENSG00000092969;ENSG00000094631;ENSG00000100292;ENSG00000100697;ENSG00000103034;ENSG00000104951;ENSG00000105971;ENSG00000106991;ENSG00000108691;ENSG00000110492;ENSG00000115414;ENSG00000115415;ENSG00000116133;ENSG00000117335;ENSG00000119917;ENSG00000119969;ENSG00000122861;ENSG00000123975…
GO:0009966	regulation of signal transduction	75	3003	9.41702e-07	0.000115467	ENSG00000013588;ENSG00000026508;ENSG00000066735;ENSG00000067066;ENSG00000068079;ENSG00000071282;ENSG00000074416;ENSG00000077942;ENSG00000080986;ENSG00000085733;ENSG00000092969;ENSG00000094631;ENSG00000100292;ENSG00000101871;ENSG00000103034;ENSG00000105298;ENSG00000105971;ENSG00000106991;ENSG00000107984;ENSG00000108691;ENSG00000108771;ENSG00000109861;ENSG00000110492;ENSG00000111348;ENSG00000112851…
GO:0040011	locomotion	54	1888	9.71962e-07	0.000116198	ENSG00000026508;ENSG00000030582;ENSG00000050820;ENSG00000064666;ENSG00000067066;ENSG00000074527;ENSG00000076201;ENSG00000076706;ENSG00000077942;ENSG00000085733;ENSG00000087245;ENSG00000091879;ENSG00000092969;ENSG00000094631;ENSG00000100292;ENSG00000103034;ENSG00000106991;ENSG00000107201;ENSG00000108691;ENSG00000110492;ENSG00000111348;ENSG00000113657;ENSG00000115414;ENSG00000122861;ENSG00000124145…
GO:0072359	circulatory system development	38	1123	1.11099e-06	0.000129579	ENSG00000030582;ENSG00000067066;ENSG00000069122;ENSG00000076706;ENSG00000087245;ENSG00000091879;ENSG00000092969;ENSG00000100280;ENSG00000100292;ENSG00000103034;ENSG00000106991;ENSG00000107984;ENSG00000108691;ENSG00000110492;ENSG00000115414;ENSG00000115415;ENSG00000115641;ENSG00000128917;ENSG00000128918;ENSG00000132646;ENSG00000134013;ENSG00000135048;ENSG00000135766;ENSG00000137801;ENSG00000150093…
GO:0045765	regulation of angiogenesis	17	287	1.17761e-06	0.000133212	ENSG00000030582;ENSG00000067066;ENSG00000091879;ENSG00000092969;ENSG00000100292;ENSG00000106991;ENSG00000110492;ENSG00000115415;ENSG00000135048;ENSG00000135766;ENSG00000137801;ENSG00000150093;ENSG00000154229;ENSG00000162434;ENSG00000163513;ENSG00000169429;ENSG00000259207
GO:0048870	cell motility	50	1701	1.2257e-06	0.000133212	ENSG00000026508;ENSG00000030582;ENSG00000050820;ENSG00000064666;ENSG00000067066;ENSG00000074527;ENSG00000076201;ENSG00000076706;ENSG00000077942;ENSG00000085733;ENSG00000087245;ENSG00000091879;ENSG00000092969;ENSG00000094631;ENSG00000100292;ENSG00000103034;ENSG00000106991;ENSG00000107201;ENSG00000108691;ENSG00000110492;ENSG00000111348;ENSG00000113657;ENSG00000115414;ENSG00000122861;ENSG00000124145…
GO:0051674	localization of cell	50	1701	1.2257e-06	0.000133212	ENSG00000026508;ENSG00000030582;ENSG00000050820;ENSG00000064666;ENSG00000067066;ENSG00000074527;ENSG00000076201;ENSG00000076706;ENSG00000077942;ENSG00000085733;ENSG00000087245;ENSG00000091879;ENSG00000092969;ENSG00000094631;ENSG00000100292;ENSG00000103034;ENSG00000106991;ENSG00000107201;ENSG00000108691;ENSG00000110492;ENSG00000111348;ENSG00000113657;ENSG00000115414;ENSG00000122861;ENSG00000124145…
GO:0051716	cellular response to stimulus	147	7475	1.41484e-06	0.000148041	ENSG00000008394;ENSG00000013588;ENSG00000026508;ENSG00000027697;ENSG00000030582;ENSG00000033867;ENSG00000050820;ENSG00000064666;ENSG00000066735;ENSG00000067066;ENSG00000068079;ENSG00000069122;ENSG00000071282;ENSG00000072958;ENSG00000073111;ENSG00000074416;ENSG00000076003;ENSG00000077942;ENSG00000080986;ENSG00000085733;ENSG00000086065;ENSG00000087245;ENSG00000091879;ENSG00000092969;ENSG00000094631…
GO:1901342	regulation of vasculature development	17	291	1.42407e-06	0.000148041	ENSG00000030582;ENSG00000067066;ENSG00000091879;ENSG00000092969;ENSG00000100292;ENSG00000106991;ENSG00000110492;ENSG00000115415;ENSG00000135048;ENSG00000135766;ENSG00000137801;ENSG00000150093;ENSG00000154229;ENSG00000162434;ENSG00000163513;ENSG00000169429;ENSG00000259207
GO:0034097	response to cytokine	33	912	1.45824e-06	0.000148368	ENSG00000026508;ENSG00000027697;ENSG00000067066;ENSG00000073111;ENSG00000087245;ENSG00000105298;ENSG00000105552;ENSG00000107201;ENSG00000108691;ENSG00000111057;ENSG00000112851;ENSG00000113657;ENSG00000115267;ENSG00000115415;ENSG00000116649;ENSG00000119917;ENSG00000119969;ENSG00000128918;ENSG00000130303;ENSG00000130402;ENSG00000134070;ENSG00000135446;ENSG00000136560;ENSG00000136699;ENSG00000137752…
GO:0030174	regulation of DNA-dependent DNA replication initiation	5	15	1.71088e-06	0.000170447	ENSG00000073111;ENSG00000076003;ENSG00000104738;ENSG00000112118;ENSG00000166508
GO:0033002	muscle cell proliferation	14	204	1.90584e-06	0.000179081	ENSG00000087245;ENSG00000092969;ENSG00000100292;ENSG00000103034;ENSG00000105971;ENSG00000115415;ENSG00000137801;ENSG00000157168;ENSG00000162430;ENSG00000163513;ENSG00000164171;ENSG00000170312;ENSG00000189058;ENSG00000259207
GO:0009605	response to external stimulus	71	2836	1.91193e-06	0.000179081	ENSG00000027697;ENSG00000030582;ENSG00000049239;ENSG00000050820;ENSG00000064666;ENSG00000066735;ENSG00000067066;ENSG00000068079;ENSG00000072958;ENSG00000074416;ENSG00000086065;ENSG00000087245;ENSG00000091879;ENSG00000092969;ENSG00000094631;ENSG00000100292;ENSG00000100504;ENSG00000102921;ENSG00000105298;ENSG00000106991;ENSG00000107201;ENSG00000108691;ENSG00000108771;ENSG00000109103;ENSG00000109861…
GO:0007155	cell adhesion	46	1530	1.94217e-06	0.000179081	ENSG00000026508;ENSG00000050820;ENSG00000074527;ENSG00000076201;ENSG00000076706;ENSG00000077942;ENSG00000085733;ENSG00000087245;ENSG00000087303;ENSG00000091879;ENSG00000092969;ENSG00000101335;ENSG00000104951;ENSG00000106991;ENSG00000108691;ENSG00000110492;ENSG00000111057;ENSG00000112851;ENSG00000115414;ENSG00000117335;ENSG00000122861;ENSG00000124145;ENSG00000130024;ENSG00000130402;ENSG00000134013…
GO:0048583	regulation of response to stimulus	92	4038	1.96207e-06	0.000179081	ENSG00000013588;ENSG00000026508;ENSG00000030582;ENSG00000050820;ENSG00000066735;ENSG00000067066;ENSG00000068079;ENSG00000071282;ENSG00000074416;ENSG00000077942;ENSG00000080986;ENSG00000085733;ENSG00000091879;ENSG00000092969;ENSG00000094631;ENSG00000100292;ENSG00000101871;ENSG00000102921;ENSG00000103034;ENSG00000104951;ENSG00000105298;ENSG00000105971;ENSG00000106991;ENSG00000107201;ENSG00000107984…
GO:0010634	positive regulation of epithelial cell migration	12	149	1.9899e-06	0.000179081	ENSG00000030582;ENSG00000050820;ENSG00000092969;ENSG00000094631;ENSG00000100292;ENSG00000137801;ENSG00000151694;ENSG00000154229;ENSG00000163513;ENSG00000164171;ENSG00000168615;ENSG00000259207
GO:0070887	cellular response to chemical stimulus	75	3063	2.02975e-06	0.000179081	ENSG00000008394;ENSG00000026508;ENSG00000027697;ENSG00000033867;ENSG00000050820;ENSG00000067066;ENSG00000073111;ENSG00000086065;ENSG00000087245;ENSG00000091879;ENSG00000092969;ENSG00000094631;ENSG00000100292;ENSG00000105298;ENSG00000105552;ENSG00000105971;ENSG00000106991;ENSG00000107201;ENSG00000107984;ENSG00000108691;ENSG00000110492;ENSG00000110848;ENSG00000111057;ENSG00000112851;ENSG00000113657…
GO:0031589	cell-substrate adhesion	19	367	2.07043e-06	0.000179081	ENSG00000026508;ENSG00000074527;ENSG00000077942;ENSG00000085733;ENSG00000087303;ENSG00000091879;ENSG00000110492;ENSG00000115414;ENSG00000122861;ENSG00000124145;ENSG00000130402;ENSG00000137801;ENSG00000150093;ENSG00000164171;ENSG00000168615;ENSG00000186716;ENSG00000189058;ENSG00000196924;ENSG00000259207
GO:0042221	response to chemical	98	4401	2.09714e-06	0.000179081	ENSG00000008394;ENSG00000026508;ENSG00000027697;ENSG00000033867;ENSG00000049239;ENSG00000050820;ENSG00000067066;ENSG00000073111;ENSG00000086065;ENSG00000086696;ENSG00000087245;ENSG00000091879;ENSG00000092969;ENSG00000094631;ENSG00000100292;ENSG00000105298;ENSG00000105552;ENSG00000105971;ENSG00000106991;ENSG00000107201;ENSG00000107566;ENSG00000107984;ENSG00000108691;ENSG00000109861;ENSG00000110492…
GO:0022610	biological adhesion	46	1537	2.19842e-06	0.000184436	ENSG00000026508;ENSG00000050820;ENSG00000074527;ENSG00000076201;ENSG00000076706;ENSG00000077942;ENSG00000085733;ENSG00000087245;ENSG00000087303;ENSG00000091879;ENSG00000092969;ENSG00000101335;ENSG00000104951;ENSG00000106991;ENSG00000108691;ENSG00000110492;ENSG00000111057;ENSG00000112851;ENSG00000115414;ENSG00000117335;ENSG00000122861;ENSG00000124145;ENSG00000130024;ENSG00000130402;ENSG00000134013…
GO:2000146	negative regulation of cell motility	17	303	2.46848e-06	0.000203522	ENSG00000064666;ENSG00000067066;ENSG00000076201;ENSG00000077942;ENSG00000091879;ENSG00000100292;ENSG00000103034;ENSG00000106991;ENSG00000108691;ENSG00000111348;ENSG00000113657;ENSG00000128917;ENSG00000130303;ENSG00000137801;ENSG00000185551;ENSG00000186716;ENSG00000189058
GO:0050678	regulation of epithelial cell proliferation	19	373	2.62611e-06	0.000211995	ENSG00000030582;ENSG00000092969;ENSG00000094631;ENSG00000100292;ENSG00000105971;ENSG00000106991;ENSG00000108691;ENSG00000110492;ENSG00000115415;ENSG00000128917;ENSG00000128918;ENSG00000135446;ENSG00000137801;ENSG00000151694;ENSG00000154229;ENSG00000179222;ENSG00000185551;ENSG00000259207;ENSG00000276043
GO:0050673	epithelial cell proliferation	21	446	2.69179e-06	0.000211995	ENSG00000030582;ENSG00000092969;ENSG00000094631;ENSG00000100292;ENSG00000105971;ENSG00000106991;ENSG00000108691;ENSG00000110492;ENSG00000115415;ENSG00000128917;ENSG00000128918;ENSG00000134013;ENSG00000135446;ENSG00000137801;ENSG00000151694;ENSG00000154229;ENSG00000169032;ENSG00000179222;ENSG00000185551;ENSG00000259207;ENSG00000276043
GO:0001937	negative regulation of endothelial cell proliferation	7	43	2.70424e-06	0.000211995	ENSG00000105971;ENSG00000106991;ENSG00000108691;ENSG00000115415;ENSG00000128917;ENSG00000137801;ENSG00000185551
GO:0051271	negative regulation of cellular component movement	17	306	2.81971e-06	0.000214743	ENSG00000064666;ENSG00000067066;ENSG00000076201;ENSG00000077942;ENSG00000091879;ENSG00000100292;ENSG00000103034;ENSG00000106991;ENSG00000108691;ENSG00000111348;ENSG00000113657;ENSG00000128917;ENSG00000130303;ENSG00000137801;ENSG00000185551;ENSG00000186716;ENSG00000189058
GO:0040013	negative regulation of locomotion	18	340	2.82911e-06	0.000214743	ENSG00000064666;ENSG00000067066;ENSG00000076201;ENSG00000077942;ENSG00000091879;ENSG00000094631;ENSG00000100292;ENSG00000103034;ENSG00000106991;ENSG00000108691;ENSG00000111348;ENSG00000113657;ENSG00000128917;ENSG00000130303;ENSG00000137801;ENSG00000185551;ENSG00000186716;ENSG00000189058
GO:0033993	response to lipid	32	902	3.2345e-06	0.000241678	ENSG00000008394;ENSG00000067066;ENSG00000086065;ENSG00000086696;ENSG00000087245;ENSG00000092969;ENSG00000094631;ENSG00000105298;ENSG00000106991;ENSG00000107984;ENSG00000108691;ENSG00000110492;ENSG00000112851;ENSG00000124151;ENSG00000128918;ENSG00000132646;ENSG00000134070;ENSG00000135446;ENSG00000137463;ENSG00000137752;ENSG00000137801;ENSG00000142453;ENSG00000151694;ENSG00000154229;ENSG00000163513…
GO:0048678	response to axon injury	9	83	3.39592e-06	0.000247322	ENSG00000030582;ENSG00000087245;ENSG00000113657;ENSG00000142949;ENSG00000169032;ENSG00000170312;ENSG00000189058;ENSG00000196924;ENSG00000228716
GO:0007010	cytoskeleton organization	45	1513	3.41348e-06	0.000247322	ENSG00000013810;ENSG00000042493;ENSG00000047849;ENSG00000050820;ENSG00000064666;ENSG00000080986;ENSG00000085733;ENSG00000086065;ENSG00000094631;ENSG00000101335;ENSG00000101871;ENSG00000108691;ENSG00000110492;ENSG00000111057;ENSG00000111348;ENSG00000112851;ENSG00000113657;ENSG00000117632;ENSG00000124145;ENSG00000125746;ENSG00000125753;ENSG00000130303;ENSG00000130402;ENSG00000130755;ENSG00000130787…
GO:1903047	mitotic cell cycle process	29	780	3.95071e-06	0.000281975	ENSG00000013810;ENSG00000047849;ENSG00000073111;ENSG00000076003;ENSG00000080986;ENSG00000086065;ENSG00000104738;ENSG00000105971;ENSG00000108691;ENSG00000109103;ENSG00000112118;ENSG00000117632;ENSG00000123975;ENSG00000130024;ENSG00000132646;ENSG00000134324;ENSG00000135446;ENSG00000143228;ENSG00000148773;ENSG00000150093;ENSG00000151694;ENSG00000154229;ENSG00000167325;ENSG00000168078;ENSG00000169372…
GO:0006928	movement of cell or subcellular component	57	2138	4.18829e-06	0.000294535	ENSG00000026508;ENSG00000030582;ENSG00000047849;ENSG00000050820;ENSG00000064666;ENSG00000066735;ENSG00000067066;ENSG00000074527;ENSG00000076201;ENSG00000076706;ENSG00000077942;ENSG00000085733;ENSG00000087245;ENSG00000091879;ENSG00000092969;ENSG00000094631;ENSG00000100292;ENSG00000103034;ENSG00000106991;ENSG00000107201;ENSG00000108691;ENSG00000110492;ENSG00000111348;ENSG00000113657;ENSG00000115414…
GO:0033043	regulation of organelle organization	38	1198	5.14118e-06	0.000356306	ENSG00000013810;ENSG00000030582;ENSG00000042493;ENSG00000047849;ENSG00000073111;ENSG00000080986;ENSG00000085733;ENSG00000086065;ENSG00000094631;ENSG00000101871;ENSG00000105971;ENSG00000110492;ENSG00000111348;ENSG00000117632;ENSG00000124145;ENSG00000125746;ENSG00000125753;ENSG00000130024;ENSG00000130303;ENSG00000130755;ENSG00000130787;ENSG00000137463;ENSG00000138073;ENSG00000143228;ENSG00000148773…
GO:0030336	negative regulation of cell migration	16	287	5.31631e-06	0.00036318	ENSG00000064666;ENSG00000067066;ENSG00000076201;ENSG00000091879;ENSG00000100292;ENSG00000103034;ENSG00000106991;ENSG00000108691;ENSG00000111348;ENSG00000113657;ENSG00000128917;ENSG00000130303;ENSG00000137801;ENSG00000185551;ENSG00000186716;ENSG00000189058
GO:0045766	positive regulation of angiogenesis	12	165	5.76029e-06	0.000382579	ENSG00000030582;ENSG00000091879;ENSG00000100292;ENSG00000106991;ENSG00000110492;ENSG00000137801;ENSG00000150093;ENSG00000154229;ENSG00000162434;ENSG00000163513;ENSG00000169429;ENSG00000259207
GO:1904018	positive regulation of vasculature development	12	165	5.76029e-06	0.000382579	ENSG00000030582;ENSG00000091879;ENSG00000100292;ENSG00000106991;ENSG00000110492;ENSG00000137801;ENSG00000150093;ENSG00000154229;ENSG00000162434;ENSG00000163513;ENSG00000169429;ENSG00000259207
GO:0050896	response to stimulus	166	8949	6.17961e-06	0.000404807	ENSG00000008394;ENSG00000013588;ENSG00000026508;ENSG00000027697;ENSG00000030582;ENSG00000033867;ENSG00000049239;ENSG00000050820;ENSG00000064666;ENSG00000066735;ENSG00000067066;ENSG00000068079;ENSG00000069122;ENSG00000071282;ENSG00000072958;ENSG00000073111;ENSG00000074416;ENSG00000076003;ENSG00000076706;ENSG00000077942;ENSG00000080986;ENSG00000085733;ENSG00000086065;ENSG00000086696;ENSG00000087245…
GO:0071360	cellular response to exogenous dsRNA	5	19	6.3148e-06	0.000405699	ENSG00000107201;ENSG00000115267;ENSG00000158270;ENSG00000164430;ENSG00000185745
GO:0014070	response to organic cyclic compound	32	932	6.3629e-06	0.000405699	ENSG00000087245;ENSG00000091879;ENSG00000092969;ENSG00000094631;ENSG00000105971;ENSG00000106991;ENSG00000107201;ENSG00000108691;ENSG00000110492;ENSG00000115267;ENSG00000115415;ENSG00000124151;ENSG00000128918;ENSG00000128951;ENSG00000132646;ENSG00000135446;ENSG00000137463;ENSG00000137801;ENSG00000142453;ENSG00000158270;ENSG00000162430;ENSG00000163513;ENSG00000164171;ENSG00000164430;ENSG00000167972…
GO:0031103	axon regeneration	7	49	6.68986e-06	0.000420933	ENSG00000030582;ENSG00000087245;ENSG00000142949;ENSG00000169032;ENSG00000189058;ENSG00000196924;ENSG00000228716
GO:0061384	heart trabecula morphogenesis	6	33	7.32266e-06	0.000454765	ENSG00000092969;ENSG00000106991;ENSG00000115641;ENSG00000128917;ENSG00000135766;ENSG00000157168
GO:1901700	response to oxygen-containing compound	47	1665	8.12152e-06	0.000497912	ENSG00000008394;ENSG00000049239;ENSG00000050820;ENSG00000067066;ENSG00000086065;ENSG00000086696;ENSG00000087245;ENSG00000091879;ENSG00000092969;ENSG00000094631;ENSG00000100292;ENSG00000105298;ENSG00000105971;ENSG00000107984;ENSG00000108691;ENSG00000112851;ENSG00000115415;ENSG00000124151;ENSG00000128918;ENSG00000132646;ENSG00000134070;ENSG00000134324;ENSG00000135446;ENSG00000135766;ENSG00000137463…
GO:0048731	system development	105	4969	8.77621e-06	0.000531239	ENSG00000013810;ENSG00000026508;ENSG00000027697;ENSG00000030582;ENSG00000033867;ENSG00000042493;ENSG00000047849;ENSG00000064666;ENSG00000066735;ENSG00000067066;ENSG00000069122;ENSG00000073111;ENSG00000074527;ENSG00000076706;ENSG00000085733;ENSG00000086696;ENSG00000087245;ENSG00000091879;ENSG00000092969;ENSG00000094631;ENSG00000100280;ENSG00000100292;ENSG00000100605;ENSG00000100697;ENSG00000103034…
GO:0071310	cellular response to organic substance	61	2409	9.16445e-06	0.000547805	ENSG00000008394;ENSG00000026508;ENSG00000027697;ENSG00000033867;ENSG00000050820;ENSG00000067066;ENSG00000073111;ENSG00000086065;ENSG00000087245;ENSG00000091879;ENSG00000092969;ENSG00000094631;ENSG00000105298;ENSG00000105552;ENSG00000105971;ENSG00000106991;ENSG00000107201;ENSG00000107984;ENSG00000108691;ENSG00000111057;ENSG00000112851;ENSG00000113657;ENSG00000115267;ENSG00000115415;ENSG00000116649…
GO:0030036	actin cytoskeleton organization	27	731	9.79017e-06	0.000577983	ENSG00000042493;ENSG00000050820;ENSG00000064666;ENSG00000085733;ENSG00000101335;ENSG00000110492;ENSG00000111348;ENSG00000113657;ENSG00000117632;ENSG00000124145;ENSG00000125753;ENSG00000130303;ENSG00000130402;ENSG00000130755;ENSG00000130787;ENSG00000139734;ENSG00000150093;ENSG00000159176;ENSG00000164144;ENSG00000164327;ENSG00000171992;ENSG00000182541;ENSG00000186716;ENSG00000196924;ENSG00000198467…
GO:0051272	positive regulation of cellular component movement	23	566	1.0272e-05	0.000599031	ENSG00000030582;ENSG00000050820;ENSG00000076706;ENSG00000077942;ENSG00000087245;ENSG00000092969;ENSG00000094631;ENSG00000100292;ENSG00000110492;ENSG00000115414;ENSG00000122861;ENSG00000130402;ENSG00000131437;ENSG00000137801;ENSG00000150093;ENSG00000151694;ENSG00000154229;ENSG00000163191;ENSG00000163513;ENSG00000164171;ENSG00000168615;ENSG00000169429;ENSG00000259207
GO:0048585	negative regulation of response to stimulus	46	1634	1.10788e-05	0.000635849	ENSG00000013588;ENSG00000026508;ENSG00000030582;ENSG00000066735;ENSG00000068079;ENSG00000077942;ENSG00000085733;ENSG00000091879;ENSG00000092969;ENSG00000094631;ENSG00000100292;ENSG00000103034;ENSG00000104951;ENSG00000105298;ENSG00000105971;ENSG00000106991;ENSG00000107984;ENSG00000108691;ENSG00000108771;ENSG00000110492;ENSG00000112851;ENSG00000115415;ENSG00000115641;ENSG00000117335;ENSG00000117632…
GO:0009790	embryo development	36	1144	1.11692e-05	0.000635849	ENSG00000069122;ENSG00000086696;ENSG00000087245;ENSG00000092969;ENSG00000100605;ENSG00000103034;ENSG00000106991;ENSG00000107984;ENSG00000115380;ENSG00000115414;ENSG00000120254;ENSG00000124145;ENSG00000125753;ENSG00000126653;ENSG00000128917;ENSG00000128918;ENSG00000135766;ENSG00000136699;ENSG00000138829;ENSG00000139372;ENSG00000147536;ENSG00000150093;ENSG00000163513;ENSG00000164171;ENSG00000164327…
GO:0009888	tissue development	53	1997	1.13256e-05	0.000637166	ENSG00000026508;ENSG00000033867;ENSG00000074527;ENSG00000087245;ENSG00000092969;ENSG00000100605;ENSG00000103034;ENSG00000105971;ENSG00000106991;ENSG00000107984;ENSG00000110492;ENSG00000111341;ENSG00000115380;ENSG00000115414;ENSG00000115415;ENSG00000115641;ENSG00000116133;ENSG00000120254;ENSG00000124145;ENSG00000124151;ENSG00000125753;ENSG00000128917;ENSG00000128918;ENSG00000132646;ENSG00000134013…
GO:0030335	positive regulation of cell migration	22	532	1.22903e-05	0.000683398	ENSG00000030582;ENSG00000050820;ENSG00000076706;ENSG00000077942;ENSG00000087245;ENSG00000092969;ENSG00000094631;ENSG00000100292;ENSG00000110492;ENSG00000115414;ENSG00000122861;ENSG00000130402;ENSG00000137801;ENSG00000150093;ENSG00000151694;ENSG00000154229;ENSG00000163191;ENSG00000163513;ENSG00000164171;ENSG00000168615;ENSG00000169429;ENSG00000259207
GO:0023051	regulation of signaling	78	3414	1.64578e-05	0.000899648	ENSG00000013588;ENSG00000026508;ENSG00000066735;ENSG00000067066;ENSG00000068079;ENSG00000071282;ENSG00000074416;ENSG00000076201;ENSG00000077942;ENSG00000080986;ENSG00000085733;ENSG00000086065;ENSG00000092969;ENSG00000094631;ENSG00000100292;ENSG00000101871;ENSG00000103034;ENSG00000105298;ENSG00000105971;ENSG00000106991;ENSG00000107984;ENSG00000108691;ENSG00000108771;ENSG00000109861;ENSG00000110492…
GO:0031102	neuron projection regeneration	7	56	1.65556e-05	0.000899648	ENSG00000030582;ENSG00000087245;ENSG00000142949;ENSG00000169032;ENSG00000189058;ENSG00000196924;ENSG00000228716
GO:0033260	nuclear DNA replication	6	38	1.71686e-05	0.000922473	ENSG00000073111;ENSG00000076003;ENSG00000104738;ENSG00000112118;ENSG00000132646;ENSG00000168496
GO:0090329	regulation of DNA-dependent DNA replication	7	57	1.86403e-05	0.000990422	ENSG00000073111;ENSG00000076003;ENSG00000104738;ENSG00000112118;ENSG00000132646;ENSG00000147536;ENSG00000166508
GO:0043542	endothelial cell migration	13	217	1.92837e-05	0.00101335	ENSG00000030582;ENSG00000050820;ENSG00000067066;ENSG00000091879;ENSG00000100292;ENSG00000128917;ENSG00000134013;ENSG00000137801;ENSG00000150093;ENSG00000151694;ENSG00000154229;ENSG00000185551;ENSG00000259207
GO:0042127	regulation of cell population proliferation	46	1672	1.98986e-05	0.0010343	ENSG00000027847;ENSG00000030582;ENSG00000064666;ENSG00000068079;ENSG00000077942;ENSG00000087245;ENSG00000092969;ENSG00000094631;ENSG00000100292;ENSG00000100697;ENSG00000103034;ENSG00000104951;ENSG00000105971;ENSG00000106991;ENSG00000108691;ENSG00000110492;ENSG00000115414;ENSG00000115415;ENSG00000116133;ENSG00000117335;ENSG00000119917;ENSG00000122861;ENSG00000124145;ENSG00000128917;ENSG00000128918…
GO:0050793	regulation of developmental process	62	2528	2.0664e-05	0.00105331	ENSG00000026508;ENSG00000030582;ENSG00000067066;ENSG00000074527;ENSG00000077942;ENSG00000085733;ENSG00000091879;ENSG00000092969;ENSG00000094631;ENSG00000099260;ENSG00000100292;ENSG00000100697;ENSG00000104951;ENSG00000106991;ENSG00000107984;ENSG00000108691;ENSG00000109861;ENSG00000110492;ENSG00000111341;ENSG00000115380;ENSG00000115414;ENSG00000115415;ENSG00000115762;ENSG00000117335;ENSG00000124151…
GO:0001666	response to hypoxia	15	285	2.07049e-05	0.00105331	ENSG00000087245;ENSG00000091879;ENSG00000092969;ENSG00000100292;ENSG00000106991;ENSG00000122861;ENSG00000130402;ENSG00000134013;ENSG00000135766;ENSG00000137463;ENSG00000137801;ENSG00000149428;ENSG00000151694;ENSG00000163513;ENSG00000164171
GO:0071359	cellular response to dsRNA	5	24	2.17424e-05	0.00109444	ENSG00000107201;ENSG00000115267;ENSG00000158270;ENSG00000164430;ENSG00000185745
GO:0048729	tissue morphogenesis	24	636	2.21718e-05	0.00110443	ENSG00000026508;ENSG00000074527;ENSG00000087245;ENSG00000092969;ENSG00000103034;ENSG00000106991;ENSG00000107984;ENSG00000110492;ENSG00000115415;ENSG00000120254;ENSG00000124145;ENSG00000125753;ENSG00000128917;ENSG00000128918;ENSG00000135766;ENSG00000150093;ENSG00000151694;ENSG00000157168;ENSG00000163513;ENSG00000164171;ENSG00000179222;ENSG00000196924;ENSG00000198431;ENSG00000259207
GO:0009410	response to xenobiotic stimulus	19	434	2.25479e-05	0.00111159	ENSG00000087245;ENSG00000092969;ENSG00000100292;ENSG00000106991;ENSG00000110492;ENSG00000110848;ENSG00000115415;ENSG00000132646;ENSG00000135446;ENSG00000137801;ENSG00000151694;ENSG00000163162;ENSG00000163513;ENSG00000164171;ENSG00000166508;ENSG00000167972;ENSG00000170312;ENSG00000173597;ENSG00000259207
GO:0006260	DNA replication	15	288	2.33949e-05	0.00113717	ENSG00000073111;ENSG00000076003;ENSG00000104738;ENSG00000112118;ENSG00000128951;ENSG00000132646;ENSG00000134324;ENSG00000142453;ENSG00000147536;ENSG00000163191;ENSG00000166508;ENSG00000167325;ENSG00000168496;ENSG00000170312;ENSG00000171848
GO:2000147	positive regulation of cell motility	22	555	2.35424e-05	0.00113717	ENSG00000030582;ENSG00000050820;ENSG00000076706;ENSG00000077942;ENSG00000087245;ENSG00000092969;ENSG00000094631;ENSG00000100292;ENSG00000110492;ENSG00000115414;ENSG00000122861;ENSG00000130402;ENSG00000137801;ENSG00000150093;ENSG00000151694;ENSG00000154229;ENSG00000163191;ENSG00000163513;ENSG00000164171;ENSG00000168615;ENSG00000169429;ENSG00000259207
GO:0032501	multicellular organismal process	145	7687	2.7136e-05	0.00127401	ENSG00000001630;ENSG00000006282;ENSG00000013810;ENSG00000026508;ENSG00000027697;ENSG00000030582;ENSG00000033867;ENSG00000042493;ENSG00000047849;ENSG00000050820;ENSG00000064666;ENSG00000066735;ENSG00000067066;ENSG00000069122;ENSG00000071282;ENSG00000073111;ENSG00000074416;ENSG00000074527;ENSG00000076201;ENSG00000076706;ENSG00000077942;ENSG00000080986;ENSG00000085733;ENSG00000086696;ENSG00000087245…
GO:0010646	regulation of cell communication	77	3403	2.71566e-05	0.00127401	ENSG00000013588;ENSG00000026508;ENSG00000066735;ENSG00000067066;ENSG00000068079;ENSG00000071282;ENSG00000074416;ENSG00000076201;ENSG00000077942;ENSG00000080986;ENSG00000085733;ENSG00000092969;ENSG00000094631;ENSG00000100292;ENSG00000101871;ENSG00000103034;ENSG00000105298;ENSG00000105971;ENSG00000106991;ENSG00000107984;ENSG00000108691;ENSG00000108771;ENSG00000109861;ENSG00000110492;ENSG00000111348…
GO:0097435	supramolecular fiber organization	28	819	2.71745e-05	0.00127401	ENSG00000027847;ENSG00000042493;ENSG00000050820;ENSG00000085733;ENSG00000092969;ENSG00000094631;ENSG00000101335;ENSG00000101871;ENSG00000113657;ENSG00000117632;ENSG00000124145;ENSG00000125746;ENSG00000125753;ENSG00000130755;ENSG00000130787;ENSG00000134013;ENSG00000135480;ENSG00000139734;ENSG00000141696;ENSG00000149257;ENSG00000150093;ENSG00000159176;ENSG00000164144;ENSG00000164327;ENSG00000171992…
GO:0030155	regulation of cell adhesion	27	778	2.94305e-05	0.00133784	ENSG00000026508;ENSG00000076201;ENSG00000077942;ENSG00000087245;ENSG00000091879;ENSG00000092969;ENSG00000104951;ENSG00000106991;ENSG00000108691;ENSG00000110492;ENSG00000115414;ENSG00000117335;ENSG00000122861;ENSG00000124145;ENSG00000130024;ENSG00000130402;ENSG00000137801;ENSG00000154229;ENSG00000157168;ENSG00000162434;ENSG00000163513;ENSG00000164171;ENSG00000168615;ENSG00000169429;ENSG00000189058…
GO:0006275	regulation of DNA replication	10	135	2.97365e-05	0.00133784	ENSG00000073111;ENSG00000076003;ENSG00000104738;ENSG00000112118;ENSG00000132646;ENSG00000134324;ENSG00000147536;ENSG00000163191;ENSG00000166508;ENSG00000170312
GO:1902292	cell cycle DNA replication initiation	3	5	3.02148e-05	0.00133784	ENSG00000073111;ENSG00000104738;ENSG00000112118
GO:1902315	nuclear cell cycle DNA replication initiation	3	5	3.02148e-05	0.00133784	ENSG00000073111;ENSG00000104738;ENSG00000112118
GO:1902975	mitotic DNA replication initiation	3	5	3.02148e-05	0.00133784	ENSG00000073111;ENSG00000104738;ENSG00000112118
GO:1905007	positive regulation of epithelial to mesenchymal transition involved in endocardial cushion formation	3	5	3.02148e-05	0.00133784	ENSG00000092969;ENSG00000106991;ENSG00000163513
GO:0032101	regulation of response to external stimulus	31	966	3.33139e-05	0.00146153	ENSG00000030582;ENSG00000068079;ENSG00000074416;ENSG00000091879;ENSG00000094631;ENSG00000102921;ENSG00000105298;ENSG00000107201;ENSG00000108691;ENSG00000108771;ENSG00000109861;ENSG00000110492;ENSG00000115415;ENSG00000122861;ENSG00000137628;ENSG00000137752;ENSG00000137801;ENSG00000142949;ENSG00000151694;ENSG00000152465;ENSG00000154229;ENSG00000163513;ENSG00000164171;ENSG00000164327;ENSG00000164430…
GO:0036293	response to decreased oxygen levels	15	298	3.47275e-05	0.0015097	ENSG00000087245;ENSG00000091879;ENSG00000092969;ENSG00000100292;ENSG00000106991;ENSG00000122861;ENSG00000130402;ENSG00000134013;ENSG00000135766;ENSG00000137463;ENSG00000137801;ENSG00000149428;ENSG00000151694;ENSG00000163513;ENSG00000164171
GO:0010594	regulation of endothelial cell migration	11	167	3.56504e-05	0.00152278	ENSG00000030582;ENSG00000050820;ENSG00000067066;ENSG00000091879;ENSG00000100292;ENSG00000128917;ENSG00000137801;ENSG00000151694;ENSG00000154229;ENSG00000185551;ENSG00000259207
GO:0044786	cell cycle DNA replication	6	43	3.56653e-05	0.00152278	ENSG00000073111;ENSG00000076003;ENSG00000104738;ENSG00000112118;ENSG00000132646;ENSG00000168496
GO:0040017	positive regulation of locomotion	22	571	3.61463e-05	0.00152966	ENSG00000030582;ENSG00000050820;ENSG00000076706;ENSG00000077942;ENSG00000087245;ENSG00000092969;ENSG00000094631;ENSG00000100292;ENSG00000110492;ENSG00000115414;ENSG00000122861;ENSG00000130402;ENSG00000137801;ENSG00000150093;ENSG00000151694;ENSG00000154229;ENSG00000163191;ENSG00000163513;ENSG00000164171;ENSG00000168615;ENSG00000169429;ENSG00000259207
GO:0009968	negative regulation of signal transduction	37	1259	3.69964e-05	0.0015519	ENSG00000013588;ENSG00000026508;ENSG00000066735;ENSG00000068079;ENSG00000077942;ENSG00000085733;ENSG00000092969;ENSG00000100292;ENSG00000103034;ENSG00000105298;ENSG00000105971;ENSG00000106991;ENSG00000107984;ENSG00000108771;ENSG00000110492;ENSG00000112851;ENSG00000115415;ENSG00000115641;ENSG00000117335;ENSG00000117632;ENSG00000119969;ENSG00000128917;ENSG00000136560;ENSG00000137801;ENSG00000138829…
GO:0030522	intracellular receptor signaling pathway	14	266	3.90796e-05	0.00161564	ENSG00000067066;ENSG00000094631;ENSG00000107201;ENSG00000108771;ENSG00000112584;ENSG00000112851;ENSG00000115267;ENSG00000128918;ENSG00000130402;ENSG00000137628;ENSG00000142453;ENSG00000164687;ENSG00000185551;ENSG00000196498
GO:0003222	ventricular trabecula myocardium morphogenesis	4	14	3.97934e-05	0.00161564	ENSG00000092969;ENSG00000106991;ENSG00000128917;ENSG00000157168
GO:1902969	mitotic DNA replication	4	14	3.97934e-05	0.00161564	ENSG00000073111;ENSG00000076003;ENSG00000104738;ENSG00000112118
GO:0065009	regulation of molecular function	62	2583	3.98673e-05	0.00161564	ENSG00000013588;ENSG00000026508;ENSG00000030582;ENSG00000067066;ENSG00000073111;ENSG00000092969;ENSG00000094631;ENSG00000100292;ENSG00000105298;ENSG00000105971;ENSG00000106991;ENSG00000107201;ENSG00000107984;ENSG00000108691;ENSG00000109103;ENSG00000112851;ENSG00000116133;ENSG00000117632;ENSG00000122861;ENSG00000124145;ENSG00000124151;ENSG00000128951;ENSG00000130402;ENSG00000130787;ENSG00000132646…
GO:0016043	cellular component organization	125	6412	4.03861e-05	0.00162291	ENSG00000013810;ENSG00000026508;ENSG00000027847;ENSG00000030582;ENSG00000033867;ENSG00000042493;ENSG00000047849;ENSG00000050820;ENSG00000064666;ENSG00000066735;ENSG00000067066;ENSG00000072958;ENSG00000073111;ENSG00000074527;ENSG00000076003;ENSG00000076201;ENSG00000077942;ENSG00000080986;ENSG00000085733;ENSG00000086065;ENSG00000087245;ENSG00000087303;ENSG00000092969;ENSG00000094631;ENSG00000100280…
GO:1902531	regulation of intracellular signal transduction	46	1727	4.44333e-05	0.00177067	ENSG00000026508;ENSG00000068079;ENSG00000071282;ENSG00000077942;ENSG00000080986;ENSG00000092969;ENSG00000100292;ENSG00000101871;ENSG00000103034;ENSG00000105298;ENSG00000105971;ENSG00000106991;ENSG00000107984;ENSG00000108691;ENSG00000108771;ENSG00000111348;ENSG00000112851;ENSG00000115414;ENSG00000115415;ENSG00000115641;ENSG00000117632;ENSG00000119969;ENSG00000129353;ENSG00000130303;ENSG00000130402…
GO:0008285	negative regulation of cell population proliferation	25	709	4.55511e-05	0.00180021	ENSG00000027847;ENSG00000068079;ENSG00000077942;ENSG00000092969;ENSG00000100292;ENSG00000100697;ENSG00000103034;ENSG00000104951;ENSG00000105971;ENSG00000106991;ENSG00000108691;ENSG00000115415;ENSG00000116133;ENSG00000119917;ENSG00000124145;ENSG00000128917;ENSG00000128918;ENSG00000137801;ENSG00000163191;ENSG00000163513;ENSG00000169032;ENSG00000169429;ENSG00000179222;ENSG00000185551;ENSG00000189058
GO:0000278	mitotic cell cycle	30	936	4.60627e-05	0.00180551	ENSG00000013810;ENSG00000047849;ENSG00000073111;ENSG00000076003;ENSG00000080986;ENSG00000086065;ENSG00000104738;ENSG00000105971;ENSG00000108691;ENSG00000109103;ENSG00000112118;ENSG00000117632;ENSG00000123975;ENSG00000130024;ENSG00000132646;ENSG00000134324;ENSG00000135446;ENSG00000143228;ENSG00000148773;ENSG00000150093;ENSG00000151694;ENSG00000154229;ENSG00000167325;ENSG00000168078;ENSG00000169372…
GO:0006996	organelle organization	86	3991	4.764e-05	0.00185215	ENSG00000013810;ENSG00000030582;ENSG00000033867;ENSG00000042493;ENSG00000047849;ENSG00000050820;ENSG00000064666;ENSG00000067066;ENSG00000072958;ENSG00000073111;ENSG00000076003;ENSG00000076201;ENSG00000080986;ENSG00000085733;ENSG00000086065;ENSG00000094631;ENSG00000100280;ENSG00000101335;ENSG00000101871;ENSG00000104738;ENSG00000105971;ENSG00000108691;ENSG00000110492;ENSG00000111057;ENSG00000111348…
GO:0007160	cell-matrix adhesion	13	238	5.05031e-05	0.00194763	ENSG00000026508;ENSG00000085733;ENSG00000087303;ENSG00000115414;ENSG00000122861;ENSG00000124145;ENSG00000137801;ENSG00000150093;ENSG00000164171;ENSG00000168615;ENSG00000186716;ENSG00000189058;ENSG00000259207
GO:0006271	DNA strand elongation involved in DNA replication	4	15	5.36415e-05	0.00205211	ENSG00000104738;ENSG00000112118;ENSG00000132646;ENSG00000166508
GO:0016032	viral process	18	426	5.87684e-05	0.0022304	ENSG00000067066;ENSG00000077942;ENSG00000086065;ENSG00000102921;ENSG00000105971;ENSG00000108691;ENSG00000115267;ENSG00000115415;ENSG00000117335;ENSG00000130303;ENSG00000150093;ENSG00000152465;ENSG00000164171;ENSG00000166794;ENSG00000169429;ENSG00000170312;ENSG00000185745;ENSG00000259207
GO:1905005	regulation of epithelial to mesenchymal transition involved in endocardial cushion formation	3	6	5.97756e-05	0.00225076	ENSG00000092969;ENSG00000106991;ENSG00000163513
GO:1902533	positive regulation of intracellular signal transduction	31	998	6.13217e-05	0.00229094	ENSG00000026508;ENSG00000068079;ENSG00000071282;ENSG00000080986;ENSG00000092969;ENSG00000100292;ENSG00000101871;ENSG00000103034;ENSG00000105971;ENSG00000106991;ENSG00000107984;ENSG00000108691;ENSG00000108771;ENSG00000112851;ENSG00000115414;ENSG00000129353;ENSG00000130303;ENSG00000130402;ENSG00000137628;ENSG00000137752;ENSG00000137801;ENSG00000150093;ENSG00000154229;ENSG00000157168;ENSG00000164327…
GO:0051493	regulation of cytoskeleton organization	21	550	6.20955e-05	0.00230187	ENSG00000013810;ENSG00000042493;ENSG00000085733;ENSG00000086065;ENSG00000094631;ENSG00000101871;ENSG00000110492;ENSG00000111348;ENSG00000117632;ENSG00000124145;ENSG00000125746;ENSG00000125753;ENSG00000130303;ENSG00000130755;ENSG00000130787;ENSG00000162614;ENSG00000164144;ENSG00000164327;ENSG00000171992;ENSG00000196924;ENSG00000259207
GO:0014855	striated muscle cell proliferation	7	69	6.55394e-05	0.00241084	ENSG00000092969;ENSG00000103034;ENSG00000105971;ENSG00000157168;ENSG00000162430;ENSG00000163513;ENSG00000170312
GO:0030029	actin filament-based process	27	817	6.78229e-05	0.00247579	ENSG00000042493;ENSG00000050820;ENSG00000064666;ENSG00000085733;ENSG00000101335;ENSG00000110492;ENSG00000111348;ENSG00000113657;ENSG00000117632;ENSG00000124145;ENSG00000125753;ENSG00000130303;ENSG00000130402;ENSG00000130755;ENSG00000130787;ENSG00000139734;ENSG00000150093;ENSG00000159176;ENSG00000164144;ENSG00000164327;ENSG00000171992;ENSG00000182541;ENSG00000186716;ENSG00000196924;ENSG00000198467…
GO:0071345	cellular response to cytokine stimulus	27	819	7.06641e-05	0.00255997	ENSG00000026508;ENSG00000027697;ENSG00000067066;ENSG00000073111;ENSG00000087245;ENSG00000105298;ENSG00000105552;ENSG00000108691;ENSG00000111057;ENSG00000112851;ENSG00000113657;ENSG00000115415;ENSG00000116649;ENSG00000119917;ENSG00000119969;ENSG00000130402;ENSG00000134070;ENSG00000135446;ENSG00000136560;ENSG00000136699;ENSG00000137752;ENSG00000137801;ENSG00000151694;ENSG00000162434;ENSG00000164164…
GO:0034612	response to tumor necrosis factor	13	247	7.37638e-05	0.00265217	ENSG00000105298;ENSG00000108691;ENSG00000111057;ENSG00000112851;ENSG00000115415;ENSG00000130402;ENSG00000136560;ENSG00000136699;ENSG00000137752;ENSG00000137801;ENSG00000151694;ENSG00000168615;ENSG00000169429
GO:0045785	positive regulation of cell adhesion	19	477	8.04315e-05	0.00285829	ENSG00000026508;ENSG00000076201;ENSG00000077942;ENSG00000092969;ENSG00000104951;ENSG00000108691;ENSG00000110492;ENSG00000115414;ENSG00000117335;ENSG00000124145;ENSG00000130024;ENSG00000154229;ENSG00000157168;ENSG00000162434;ENSG00000163513;ENSG00000164171;ENSG00000168615;ENSG00000196924;ENSG00000259207
GO:0019058	viral life cycle	15	321	8.07053e-05	0.00285829	ENSG00000086065;ENSG00000102921;ENSG00000105971;ENSG00000108691;ENSG00000115267;ENSG00000117335;ENSG00000130303;ENSG00000150093;ENSG00000152465;ENSG00000164171;ENSG00000166794;ENSG00000169429;ENSG00000170312;ENSG00000185745;ENSG00000259207
GO:0007044	cell-substrate junction assembly	8	96	8.18301e-05	0.00285829	ENSG00000085733;ENSG00000115414;ENSG00000124145;ENSG00000137801;ENSG00000164171;ENSG00000186716;ENSG00000189058;ENSG00000259207
GO:0042542	response to hydrogen peroxide	9	123	8.18874e-05	0.00285829	ENSG00000087245;ENSG00000094631;ENSG00000100292;ENSG00000115415;ENSG00000132646;ENSG00000165060;ENSG00000168615;ENSG00000170312;ENSG00000183010
GO:0051240	positive regulation of multicellular organismal process	41	1514	8.58315e-05	0.00297425	ENSG00000027697;ENSG00000030582;ENSG00000085733;ENSG00000091879;ENSG00000092969;ENSG00000094631;ENSG00000100292;ENSG00000100697;ENSG00000104951;ENSG00000106991;ENSG00000107201;ENSG00000107984;ENSG00000108771;ENSG00000110492;ENSG00000115267;ENSG00000115414;ENSG00000115415;ENSG00000117335;ENSG00000122861;ENSG00000124151;ENSG00000130024;ENSG00000134013;ENSG00000134324;ENSG00000137752;ENSG00000137801…
GO:0070482	response to oxygen levels	15	325	9.26575e-05	0.00318769	ENSG00000087245;ENSG00000091879;ENSG00000092969;ENSG00000100292;ENSG00000106991;ENSG00000122861;ENSG00000130402;ENSG00000134013;ENSG00000135766;ENSG00000137463;ENSG00000137801;ENSG00000149428;ENSG00000151694;ENSG00000163513;ENSG00000164171
GO:0002221	pattern recognition receptor signaling pathway	11	186	9.47104e-05	0.00323042	ENSG00000068079;ENSG00000105298;ENSG00000107201;ENSG00000108771;ENSG00000112851;ENSG00000115267;ENSG00000134070;ENSG00000137628;ENSG00000137752;ENSG00000158270;ENSG00000164164
GO:0009612	response to mechanical stimulus	12	219	9.52509e-05	0.00323042	ENSG00000064666;ENSG00000087245;ENSG00000091879;ENSG00000106991;ENSG00000110492;ENSG00000115415;ENSG00000137752;ENSG00000137801;ENSG00000163513;ENSG00000164171;ENSG00000169372;ENSG00000259207
GO:0048738	cardiac muscle tissue development	12	221	0.000103828	0.00349653	ENSG00000092969;ENSG00000103034;ENSG00000106991;ENSG00000107984;ENSG00000115641;ENSG00000128917;ENSG00000128918;ENSG00000135766;ENSG00000150093;ENSG00000157168;ENSG00000163513;ENSG00000170312
GO:0044419	biological process involved in interspecies interaction between organisms	44	1690	0.000113285	0.0037883	ENSG00000027697;ENSG00000030582;ENSG00000067066;ENSG00000068079;ENSG00000077942;ENSG00000086065;ENSG00000100504;ENSG00000102921;ENSG00000105298;ENSG00000105971;ENSG00000107201;ENSG00000108691;ENSG00000108771;ENSG00000112851;ENSG00000115267;ENSG00000115414;ENSG00000115415;ENSG00000117335;ENSG00000117632;ENSG00000119655;ENSG00000119917;ENSG00000130303;ENSG00000134070;ENSG00000135446;ENSG00000136560…
GO:0006793	phosphorus metabolic process	64	2791	0.00011455	0.00380401	ENSG00000013588;ENSG00000026508;ENSG00000033867;ENSG00000049239;ENSG00000069122;ENSG00000069998;ENSG00000076201;ENSG00000077942;ENSG00000092969;ENSG00000094631;ENSG00000100504;ENSG00000100605;ENSG00000105298;ENSG00000106348;ENSG00000106991;ENSG00000107984;ENSG00000108439;ENSG00000108691;ENSG00000109103;ENSG00000113552;ENSG00000115380;ENSG00000115414;ENSG00000117143;ENSG00000124145;ENSG00000128951…
GO:0071356	cellular response to tumor necrosis factor	12	225	0.000122992	0.00405619	ENSG00000105298;ENSG00000108691;ENSG00000111057;ENSG00000112851;ENSG00000115415;ENSG00000130402;ENSG00000136560;ENSG00000136699;ENSG00000137752;ENSG00000137801;ENSG00000151694;ENSG00000169429
GO:0010761	fibroblast migration	6	54	0.000132114	0.00432718	ENSG00000124145;ENSG00000137801;ENSG00000150093;ENSG00000166224;ENSG00000188807;ENSG00000259207
GO:0150115	cell-substrate junction organization	8	103	0.000134404	0.00437225	ENSG00000085733;ENSG00000115414;ENSG00000124145;ENSG00000137801;ENSG00000164171;ENSG00000186716;ENSG00000189058;ENSG00000259207
GO:0035556	intracellular signal transduction	61	2637	0.000136627	0.00441454	ENSG00000026508;ENSG00000067066;ENSG00000068079;ENSG00000071282;ENSG00000077942;ENSG00000080986;ENSG00000092969;ENSG00000100292;ENSG00000100697;ENSG00000101871;ENSG00000103034;ENSG00000105298;ENSG00000105971;ENSG00000106991;ENSG00000107201;ENSG00000107984;ENSG00000108691;ENSG00000108771;ENSG00000111348;ENSG00000112851;ENSG00000115267;ENSG00000115414;ENSG00000115415;ENSG00000115641;ENSG00000116133…
GO:0000302	response to reactive oxygen species	11	194	0.000137606	0.00441631	ENSG00000087245;ENSG00000094631;ENSG00000100292;ENSG00000115415;ENSG00000132646;ENSG00000165060;ENSG00000168615;ENSG00000170312;ENSG00000183010;ENSG00000189058;ENSG00000228716
GO:0044093	positive regulation of molecular function	40	1502	0.000151191	0.00481996	ENSG00000026508;ENSG00000030582;ENSG00000067066;ENSG00000092969;ENSG00000094631;ENSG00000105971;ENSG00000107201;ENSG00000107984;ENSG00000108691;ENSG00000109103;ENSG00000117632;ENSG00000124145;ENSG00000124151;ENSG00000130402;ENSG00000130787;ENSG00000132646;ENSG00000134070;ENSG00000135002;ENSG00000136560;ENSG00000137752;ENSG00000137801;ENSG00000142552;ENSG00000147536;ENSG00000150093;ENSG00000151694…
GO:0050790	regulation of catalytic activity	47	1874	0.000155358	0.00492001	ENSG00000013588;ENSG00000026508;ENSG00000030582;ENSG00000073111;ENSG00000092969;ENSG00000094631;ENSG00000105971;ENSG00000106991;ENSG00000107984;ENSG00000108691;ENSG00000109103;ENSG00000116133;ENSG00000117632;ENSG00000124145;ENSG00000130787;ENSG00000132646;ENSG00000134324;ENSG00000135002;ENSG00000135766;ENSG00000136560;ENSG00000137752;ENSG00000137801;ENSG00000139372;ENSG00000142552;ENSG00000147536…
GO:0048144	fibroblast proliferation	8	106	0.000164194	0.00516563	ENSG00000027847;ENSG00000077942;ENSG00000115414;ENSG00000123975;ENSG00000135446;ENSG00000170312;ENSG00000173207;ENSG00000259207
GO:0006261	DNA-dependent DNA replication	10	168	0.000186329	0.00582371	ENSG00000073111;ENSG00000076003;ENSG00000104738;ENSG00000112118;ENSG00000132646;ENSG00000142453;ENSG00000147536;ENSG00000166508;ENSG00000167325;ENSG00000168496
GO:0048008	platelet-derived growth factor receptor signaling pathway	6	58	0.000197198	0.00612307	ENSG00000050820;ENSG00000103034;ENSG00000130787;ENSG00000166224;ENSG00000189058;ENSG00000259207
GO:0071840	cellular component organization or biogenesis	125	6619	0.000198468	0.00612307	ENSG00000013810;ENSG00000026508;ENSG00000027847;ENSG00000030582;ENSG00000033867;ENSG00000042493;ENSG00000047849;ENSG00000050820;ENSG00000064666;ENSG00000066735;ENSG00000067066;ENSG00000072958;ENSG00000073111;ENSG00000074527;ENSG00000076003;ENSG00000076201;ENSG00000077942;ENSG00000080986;ENSG00000085733;ENSG00000086065;ENSG00000087245;ENSG00000087303;ENSG00000092969;ENSG00000094631;ENSG00000100280…
GO:0010648	negative regulation of cell communication	37	1371	0.000211997	0.00648372	ENSG00000013588;ENSG00000026508;ENSG00000066735;ENSG00000068079;ENSG00000077942;ENSG00000085733;ENSG00000092969;ENSG00000100292;ENSG00000103034;ENSG00000105298;ENSG00000105971;ENSG00000106991;ENSG00000107984;ENSG00000108771;ENSG00000110492;ENSG00000112851;ENSG00000115415;ENSG00000115641;ENSG00000117335;ENSG00000117632;ENSG00000119969;ENSG00000128917;ENSG00000136560;ENSG00000137801;ENSG00000138829…
GO:0106016	positive regulation of inflammatory response to wounding	2	2	0.00021287	0.00648372	ENSG00000030582;ENSG00000110492
GO:0060429	epithelium development	34	1220	0.000217092	0.00653475	ENSG00000026508;ENSG00000033867;ENSG00000074527;ENSG00000087245;ENSG00000092969;ENSG00000100605;ENSG00000103034;ENSG00000106991;ENSG00000107984;ENSG00000110492;ENSG00000115415;ENSG00000120254;ENSG00000124145;ENSG00000124151;ENSG00000125753;ENSG00000128917;ENSG00000128918;ENSG00000132646;ENSG00000135480;ENSG00000142552;ENSG00000150093;ENSG00000151694;ENSG00000157168;ENSG00000163513;ENSG00000164171…
GO:0006270	DNA replication initiation	5	38	0.000217278	0.00653475	ENSG00000073111;ENSG00000076003;ENSG00000104738;ENSG00000112118;ENSG00000166508
GO:0050680	negative regulation of epithelial cell proliferation	9	140	0.000219829	0.00655113	ENSG00000092969;ENSG00000105971;ENSG00000106991;ENSG00000108691;ENSG00000115415;ENSG00000128917;ENSG00000137801;ENSG00000179222;ENSG00000185551
GO:0043085	positive regulation of catalytic activity	32	1121	0.000220563	0.00655113	ENSG00000026508;ENSG00000030582;ENSG00000092969;ENSG00000105971;ENSG00000107984;ENSG00000108691;ENSG00000109103;ENSG00000124145;ENSG00000130787;ENSG00000132646;ENSG00000135002;ENSG00000136560;ENSG00000137752;ENSG00000137801;ENSG00000142552;ENSG00000147536;ENSG00000150093;ENSG00000151694;ENSG00000157168;ENSG00000163513;ENSG00000164171;ENSG00000165060;ENSG00000168615;ENSG00000169032;ENSG00000169372…
GO:0002274	myeloid leukocyte activation	12	240	0.000224306	0.00662118	ENSG00000027697;ENSG00000030582;ENSG00000068079;ENSG00000069122;ENSG00000100292;ENSG00000109861;ENSG00000115414;ENSG00000137801;ENSG00000163513;ENSG00000168615;ENSG00000169429;ENSG00000186716
GO:0023057	negative regulation of signaling	37	1376	0.000227728	0.00662248	ENSG00000013588;ENSG00000026508;ENSG00000066735;ENSG00000068079;ENSG00000077942;ENSG00000085733;ENSG00000092969;ENSG00000100292;ENSG00000103034;ENSG00000105298;ENSG00000105971;ENSG00000106991;ENSG00000107984;ENSG00000108771;ENSG00000110492;ENSG00000112851;ENSG00000115415;ENSG00000115641;ENSG00000117335;ENSG00000117632;ENSG00000119969;ENSG00000128917;ENSG00000136560;ENSG00000137801;ENSG00000138829…
GO:0002682	regulation of immune system process	40	1532	0.000228467	0.00662248	ENSG00000030582;ENSG00000050820;ENSG00000064666;ENSG00000068079;ENSG00000069122;ENSG00000092969;ENSG00000100292;ENSG00000102921;ENSG00000104951;ENSG00000105298;ENSG00000107201;ENSG00000108691;ENSG00000108771;ENSG00000109861;ENSG00000110492;ENSG00000112851;ENSG00000115267;ENSG00000115414;ENSG00000115415;ENSG00000117335;ENSG00000124145;ENSG00000130024;ENSG00000130303;ENSG00000134070;ENSG00000137628…
GO:0048661	positive regulation of smooth muscle cell proliferation	7	84	0.000228505	0.00662248	ENSG00000087245;ENSG00000100292;ENSG00000115415;ENSG00000137801;ENSG00000163513;ENSG00000164171;ENSG00000259207
GO:0048660	regulation of smooth muscle cell proliferation	9	141	0.000231872	0.0066796	ENSG00000087245;ENSG00000100292;ENSG00000103034;ENSG00000115415;ENSG00000137801;ENSG00000163513;ENSG00000164171;ENSG00000189058;ENSG00000259207
GO:0062043	positive regulation of cardiac epithelial to mesenchymal transition	3	9	0.000243004	0.00695837	ENSG00000092969;ENSG00000106991;ENSG00000163513
GO:0071634	regulation of transforming growth factor beta production	5	39	0.000246284	0.00701028	ENSG00000077942;ENSG00000092969;ENSG00000115414;ENSG00000117335;ENSG00000137801
GO:0048513	animal organ development	77	3637	0.000260552	0.00733682	ENSG00000013810;ENSG00000026508;ENSG00000033867;ENSG00000064666;ENSG00000069122;ENSG00000073111;ENSG00000074527;ENSG00000086696;ENSG00000087245;ENSG00000091879;ENSG00000092969;ENSG00000100280;ENSG00000100292;ENSG00000103034;ENSG00000104951;ENSG00000105971;ENSG00000106991;ENSG00000107984;ENSG00000108691;ENSG00000110492;ENSG00000111341;ENSG00000114450;ENSG00000115380;ENSG00000115414;ENSG00000115415…
GO:1905517	macrophage migration	6	61	0.000260824	0.00733682	ENSG00000064666;ENSG00000087245;ENSG00000108691;ENSG00000110492;ENSG00000137801;ENSG00000186716
GO:0048659	smooth muscle cell proliferation	9	145	0.000285666	0.00796879	ENSG00000087245;ENSG00000100292;ENSG00000103034;ENSG00000115415;ENSG00000137801;ENSG00000163513;ENSG00000164171;ENSG00000189058;ENSG00000259207
GO:0006796	phosphate-containing compound metabolic process	62	2766	0.000286623	0.00796879	ENSG00000013588;ENSG00000026508;ENSG00000033867;ENSG00000049239;ENSG00000069122;ENSG00000069998;ENSG00000076201;ENSG00000077942;ENSG00000092969;ENSG00000094631;ENSG00000100504;ENSG00000100605;ENSG00000105298;ENSG00000106348;ENSG00000106991;ENSG00000107984;ENSG00000108439;ENSG00000108691;ENSG00000109103;ENSG00000115380;ENSG00000115414;ENSG00000124145;ENSG00000128951;ENSG00000129353;ENSG00000130755…
GO:0002009	morphogenesis of an epithelium	19	527	0.000288801	0.00798293	ENSG00000026508;ENSG00000074527;ENSG00000087245;ENSG00000092969;ENSG00000103034;ENSG00000106991;ENSG00000107984;ENSG00000110492;ENSG00000115415;ENSG00000120254;ENSG00000124145;ENSG00000125753;ENSG00000128917;ENSG00000128918;ENSG00000150093;ENSG00000151694;ENSG00000163513;ENSG00000179222;ENSG00000196924
GO:0048598	embryonic morphogenesis	21	618	0.000309168	0.00849678	ENSG00000087245;ENSG00000092969;ENSG00000103034;ENSG00000106991;ENSG00000107984;ENSG00000115380;ENSG00000115414;ENSG00000120254;ENSG00000124145;ENSG00000125753;ENSG00000128917;ENSG00000128918;ENSG00000138829;ENSG00000150093;ENSG00000163513;ENSG00000164171;ENSG00000168216;ENSG00000169032;ENSG00000186716;ENSG00000198431;ENSG00000259207
GO:0030198	extracellular matrix organization	14	324	0.000311357	0.00850806	ENSG00000074527;ENSG00000077942;ENSG00000087245;ENSG00000087303;ENSG00000092969;ENSG00000105971;ENSG00000106991;ENSG00000134013;ENSG00000141696;ENSG00000149257;ENSG00000150093;ENSG00000174705;ENSG00000178031;ENSG00000259207
GO:0022402	cell cycle process	34	1245	0.000315523	0.00857289	ENSG00000013810;ENSG00000047849;ENSG00000073111;ENSG00000076003;ENSG00000080986;ENSG00000086065;ENSG00000104738;ENSG00000105971;ENSG00000108691;ENSG00000109103;ENSG00000112118;ENSG00000117632;ENSG00000123975;ENSG00000130024;ENSG00000131437;ENSG00000132646;ENSG00000134324;ENSG00000135446;ENSG00000141696;ENSG00000143228;ENSG00000148773;ENSG00000150093;ENSG00000151694;ENSG00000154229;ENSG00000167325…
GO:0043062	extracellular structure organization	14	325	0.000321202	0.0086779	ENSG00000074527;ENSG00000077942;ENSG00000087245;ENSG00000087303;ENSG00000092969;ENSG00000105971;ENSG00000106991;ENSG00000134013;ENSG00000141696;ENSG00000149257;ENSG00000150093;ENSG00000174705;ENSG00000178031;ENSG00000259207
GO:0033627	cell adhesion mediated by integrin	7	89	0.000326781	0.00877904	ENSG00000092969;ENSG00000122861;ENSG00000150093;ENSG00000151694;ENSG00000164171;ENSG00000168615;ENSG00000259207
GO:0045229	external encapsulating structure organization	14	327	0.000341695	0.00907265	ENSG00000074527;ENSG00000077942;ENSG00000087245;ENSG00000087303;ENSG00000092969;ENSG00000105971;ENSG00000106991;ENSG00000134013;ENSG00000141696;ENSG00000149257;ENSG00000150093;ENSG00000174705;ENSG00000178031;ENSG00000259207
GO:0007229	integrin-mediated signaling pathway	8	118	0.000342767	0.00907265	ENSG00000050820;ENSG00000112851;ENSG00000115414;ENSG00000150093;ENSG00000164171;ENSG00000168615;ENSG00000196924;ENSG00000259207
GO:0062042	regulation of cardiac epithelial to mesenchymal transition	3	10	0.000343402	0.00907265	ENSG00000092969;ENSG00000106991;ENSG00000163513
GO:2000026	regulation of multicellular organismal development	37	1406	0.00034621	0.00908915	ENSG00000030582;ENSG00000067066;ENSG00000091879;ENSG00000092969;ENSG00000094631;ENSG00000100292;ENSG00000100697;ENSG00000104951;ENSG00000106991;ENSG00000107984;ENSG00000109861;ENSG00000110492;ENSG00000111341;ENSG00000115380;ENSG00000115414;ENSG00000115415;ENSG00000117335;ENSG00000124151;ENSG00000128917;ENSG00000130024;ENSG00000134013;ENSG00000134324;ENSG00000135048;ENSG00000135766;ENSG00000137801…
GO:0010810	regulation of cell-substrate adhesion	11	216	0.000348933	0.00908915	ENSG00000077942;ENSG00000091879;ENSG00000110492;ENSG00000115414;ENSG00000122861;ENSG00000124145;ENSG00000130402;ENSG00000137801;ENSG00000189058;ENSG00000196924;ENSG00000259207
GO:0060537	muscle tissue development	16	408	0.000349729	0.00908915	ENSG00000092969;ENSG00000103034;ENSG00000105971;ENSG00000106991;ENSG00000107984;ENSG00000115641;ENSG00000128917;ENSG00000128918;ENSG00000135766;ENSG00000150093;ENSG00000157168;ENSG00000159176;ENSG00000162430;ENSG00000163513;ENSG00000170312;ENSG00000185551
GO:0060627	regulation of vesicle-mediated transport	19	537	0.00036468	0.0094265	ENSG00000064666;ENSG00000076201;ENSG00000100292;ENSG00000103034;ENSG00000107984;ENSG00000108691;ENSG00000109103;ENSG00000111540;ENSG00000124145;ENSG00000130787;ENSG00000131437;ENSG00000138073;ENSG00000157168;ENSG00000164144;ENSG00000164171;ENSG00000169032;ENSG00000186716;ENSG00000204130;ENSG00000259207
GO:0044766	multi-organism transport	4	24	0.000376504	0.00962804	ENSG00000105971;ENSG00000130303;ENSG00000152465;ENSG00000185745
GO:1902579	multi-organism localization	4	24	0.000376504	0.00962804	ENSG00000105971;ENSG00000130303;ENSG00000152465;ENSG00000185745
GO:0071604	transforming growth factor beta production	5	43	0.000392637	0.00998717	ENSG00000077942;ENSG00000092969;ENSG00000115414;ENSG00000117335;ENSG00000137801
GO:0006935	chemotaxis	21	630	0.000398646	0.0100864	ENSG00000050820;ENSG00000087245;ENSG00000091879;ENSG00000092969;ENSG00000094631;ENSG00000106991;ENSG00000108691;ENSG00000110492;ENSG00000122861;ENSG00000125753;ENSG00000137801;ENSG00000151694;ENSG00000157168;ENSG00000162614;ENSG00000164171;ENSG00000166794;ENSG00000169032;ENSG00000169429;ENSG00000178031;ENSG00000258947;ENSG00000259207
GO:0006898	receptor-mediated endocytosis	12	256	0.000403454	0.0101543	ENSG00000085733;ENSG00000105971;ENSG00000107984;ENSG00000109103;ENSG00000130787;ENSG00000131437;ENSG00000150093;ENSG00000157168;ENSG00000163513;ENSG00000168216;ENSG00000169429;ENSG00000259207
GO:0032956	regulation of actin cytoskeleton organization	15	373	0.000410301	0.0102726	ENSG00000042493;ENSG00000085733;ENSG00000110492;ENSG00000111348;ENSG00000117632;ENSG00000124145;ENSG00000125753;ENSG00000130303;ENSG00000130755;ENSG00000130787;ENSG00000164144;ENSG00000164327;ENSG00000171992;ENSG00000196924;ENSG00000259207
GO:0007169	transmembrane receptor protein tyrosine kinase signaling pathway	21	632	0.000415577	0.0103505	ENSG00000013588;ENSG00000050820;ENSG00000087245;ENSG00000091879;ENSG00000103034;ENSG00000105971;ENSG00000112851;ENSG00000115380;ENSG00000117632;ENSG00000117877;ENSG00000130787;ENSG00000135446;ENSG00000137801;ENSG00000151694;ENSG00000157168;ENSG00000162434;ENSG00000166224;ENSG00000169032;ENSG00000189058;ENSG00000198689;ENSG00000259207
GO:0032970	regulation of actin filament-based process	16	415	0.000421472	0.0104429	ENSG00000042493;ENSG00000064666;ENSG00000085733;ENSG00000110492;ENSG00000111348;ENSG00000117632;ENSG00000124145;ENSG00000125753;ENSG00000130303;ENSG00000130755;ENSG00000130787;ENSG00000164144;ENSG00000164327;ENSG00000171992;ENSG00000196924;ENSG00000259207
GO:0008219	cell death	50	2126	0.000433061	0.0105787	ENSG00000026508;ENSG00000030582;ENSG00000050820;ENSG00000067066;ENSG00000073111;ENSG00000085733;ENSG00000086065;ENSG00000087245;ENSG00000092969;ENSG00000094631;ENSG00000100292;ENSG00000100504;ENSG00000100605;ENSG00000100697;ENSG00000107984;ENSG00000108691;ENSG00000109861;ENSG00000110492;ENSG00000111057;ENSG00000115415;ENSG00000115641;ENSG00000116133;ENSG00000119917;ENSG00000119969;ENSG00000128918…
GO:0048468	cell development	51	2182	0.00043409	0.0105787	ENSG00000027697;ENSG00000030582;ENSG00000033867;ENSG00000047849;ENSG00000069122;ENSG00000074527;ENSG00000077942;ENSG00000085733;ENSG00000087245;ENSG00000091879;ENSG00000092969;ENSG00000094631;ENSG00000100697;ENSG00000101335;ENSG00000103034;ENSG00000105971;ENSG00000106991;ENSG00000107130;ENSG00000107984;ENSG00000110492;ENSG00000113657;ENSG00000115414;ENSG00000115641;ENSG00000117632;ENSG00000124145…
GO:0010633	negative regulation of epithelial cell migration	6	67	0.000435803	0.0105787	ENSG00000067066;ENSG00000076201;ENSG00000091879;ENSG00000128917;ENSG00000137801;ENSG00000185551
GO:0014910	regulation of smooth muscle cell migration	6	67	0.000435803	0.0105787	ENSG00000103034;ENSG00000110492;ENSG00000122861;ENSG00000163191;ENSG00000164171;ENSG00000259207
GO:0042330	taxis	21	635	0.000442151	0.0106786	ENSG00000050820;ENSG00000087245;ENSG00000091879;ENSG00000092969;ENSG00000094631;ENSG00000106991;ENSG00000108691;ENSG00000110492;ENSG00000122861;ENSG00000125753;ENSG00000137801;ENSG00000151694;ENSG00000157168;ENSG00000162614;ENSG00000164171;ENSG00000166794;ENSG00000169032;ENSG00000169429;ENSG00000178031;ENSG00000258947;ENSG00000259207
GO:0048584	positive regulation of response to stimulus	52	2241	0.000448175	0.0107697	ENSG00000026508;ENSG00000030582;ENSG00000050820;ENSG00000068079;ENSG00000071282;ENSG00000080986;ENSG00000092969;ENSG00000094631;ENSG00000100292;ENSG00000101871;ENSG00000103034;ENSG00000105971;ENSG00000106991;ENSG00000107201;ENSG00000107984;ENSG00000108691;ENSG00000108771;ENSG00000109861;ENSG00000110492;ENSG00000112851;ENSG00000115267;ENSG00000115414;ENSG00000117335;ENSG00000122861;ENSG00000128917…
GO:0039530	MDA-5 signaling pathway	3	11	0.000467085	0.011168	ENSG00000108771;ENSG00000115267;ENSG00000137628
GO:0031100	animal organ regeneration	6	68	0.000472208	0.0112343	ENSG00000091879;ENSG00000100292;ENSG00000132646;ENSG00000134324;ENSG00000163513;ENSG00000170312
GO:0010941	regulation of cell death	41	1645	0.00049404	0.0116955	ENSG00000026508;ENSG00000030582;ENSG00000050820;ENSG00000067066;ENSG00000085733;ENSG00000086065;ENSG00000087245;ENSG00000092969;ENSG00000094631;ENSG00000100292;ENSG00000107984;ENSG00000108691;ENSG00000109861;ENSG00000110492;ENSG00000111057;ENSG00000115415;ENSG00000115641;ENSG00000116133;ENSG00000119917;ENSG00000119969;ENSG00000128918;ENSG00000130402;ENSG00000130787;ENSG00000135766;ENSG00000137752…
GO:0001704	formation of primary germ layer	8	125	0.000504981	0.011797	ENSG00000087245;ENSG00000107984;ENSG00000115414;ENSG00000150093;ENSG00000164171;ENSG00000169032;ENSG00000198431;ENSG00000259207
GO:0048679	regulation of axon regeneration	4	26	0.000517695	0.011797	ENSG00000030582;ENSG00000142949;ENSG00000169032;ENSG00000196924
GO:0060343	trabecula formation	4	26	0.000517695	0.011797	ENSG00000087245;ENSG00000115641;ENSG00000135766;ENSG00000138829
GO:0101023	vascular endothelial cell proliferation	4	26	0.000517695	0.011797	ENSG00000108691;ENSG00000110492;ENSG00000128918;ENSG00000151694
GO:0140374	antiviral innate immune response	4	26	0.000517695	0.011797	ENSG00000107201;ENSG00000108771;ENSG00000115267;ENSG00000185745
GO:1905562	regulation of vascular endothelial cell proliferation	4	26	0.000517695	0.011797	ENSG00000108691;ENSG00000110492;ENSG00000128918;ENSG00000151694
GO:0034109	homotypic cell-cell adhesion	7	96	0.000518491	0.011797	ENSG00000101335;ENSG00000115414;ENSG00000154229;ENSG00000159176;ENSG00000162434;ENSG00000196924;ENSG00000259207
GO:0048525	negative regulation of viral process	7	96	0.000518491	0.011797	ENSG00000067066;ENSG00000077942;ENSG00000102921;ENSG00000115267;ENSG00000115415;ENSG00000130303;ENSG00000185745
GO:0061564	axon development	18	509	0.000522728	0.011797	ENSG00000030582;ENSG00000085733;ENSG00000087245;ENSG00000094631;ENSG00000115414;ENSG00000117632;ENSG00000125753;ENSG00000137463;ENSG00000142949;ENSG00000150093;ENSG00000162614;ENSG00000169032;ENSG00000178031;ENSG00000189058;ENSG00000196924;ENSG00000198689;ENSG00000228716;ENSG00000258947
GO:1901698	response to nitrogen compound	31	1127	0.000522993	0.011797	ENSG00000050820;ENSG00000086065;ENSG00000087245;ENSG00000094631;ENSG00000105971;ENSG00000107201;ENSG00000107566;ENSG00000112851;ENSG00000115267;ENSG00000115415;ENSG00000132646;ENSG00000134324;ENSG00000135446;ENSG00000135766;ENSG00000137463;ENSG00000142453;ENSG00000142552;ENSG00000147475;ENSG00000150093;ENSG00000158270;ENSG00000162430;ENSG00000162434;ENSG00000164171;ENSG00000164430;ENSG00000170312…
GO:0010629	negative regulation of gene expression	28	978	0.000531412	0.0119306	ENSG00000077942;ENSG00000092969;ENSG00000100292;ENSG00000100354;ENSG00000100697;ENSG00000102921;ENSG00000105298;ENSG00000106991;ENSG00000108771;ENSG00000112851;ENSG00000115414;ENSG00000117335;ENSG00000119969;ENSG00000122861;ENSG00000128917;ENSG00000130303;ENSG00000136231;ENSG00000137801;ENSG00000153048;ENSG00000154229;ENSG00000169429;ENSG00000170312;ENSG00000176619;ENSG00000181588;ENSG00000187742…
GO:2000273	positive regulation of signaling receptor activity	5	46	0.000539556	0.012026	ENSG00000094631;ENSG00000108691;ENSG00000124151;ENSG00000150093;ENSG00000151694
GO:0007369	gastrulation	10	192	0.000540692	0.012026	ENSG00000087245;ENSG00000107984;ENSG00000115414;ENSG00000150093;ENSG00000163513;ENSG00000164171;ENSG00000168216;ENSG00000169032;ENSG00000198431;ENSG00000259207
GO:0006979	response to oxidative stress	16	425	0.000545772	0.0120828	ENSG00000008394;ENSG00000087245;ENSG00000094631;ENSG00000100292;ENSG00000115415;ENSG00000116133;ENSG00000132646;ENSG00000162430;ENSG00000165060;ENSG00000168077;ENSG00000168615;ENSG00000170312;ENSG00000183010;ENSG00000189058;ENSG00000198431;ENSG00000228716
GO:0002685	regulation of leukocyte migration	11	228	0.000550259	0.0121106	ENSG00000064666;ENSG00000100292;ENSG00000108691;ENSG00000110492;ENSG00000137801;ENSG00000151694;ENSG00000164171;ENSG00000169429;ENSG00000186716;ENSG00000189058;ENSG00000259207
GO:0014823	response to activity	6	70	0.000552096	0.0121106	ENSG00000087245;ENSG00000091879;ENSG00000162430;ENSG00000164171;ENSG00000170312;ENSG00000259207
GO:0016192	vesicle-mediated transport	41	1655	0.00055803	0.0121849	ENSG00000004059;ENSG00000064666;ENSG00000072958;ENSG00000076201;ENSG00000084652;ENSG00000085733;ENSG00000086065;ENSG00000089818;ENSG00000100280;ENSG00000100292;ENSG00000103034;ENSG00000105971;ENSG00000107984;ENSG00000108691;ENSG00000109103;ENSG00000111057;ENSG00000111540;ENSG00000124145;ENSG00000130787;ENSG00000131437;ENSG00000134013;ENSG00000136874;ENSG00000137801;ENSG00000138073;ENSG00000149428…
GO:0007596	blood coagulation	11	229	0.000570702	0.012405	ENSG00000077942;ENSG00000100605;ENSG00000101335;ENSG00000115414;ENSG00000122861;ENSG00000137801;ENSG00000154229;ENSG00000159176;ENSG00000164171;ENSG00000196924;ENSG00000259207
GO:0014706	striated muscle tissue development	15	386	0.000585516	0.0126694	ENSG00000092969;ENSG00000103034;ENSG00000105971;ENSG00000106991;ENSG00000107984;ENSG00000115641;ENSG00000128917;ENSG00000128918;ENSG00000135766;ENSG00000150093;ENSG00000157168;ENSG00000162430;ENSG00000163513;ENSG00000170312;ENSG00000185551
GO:0048844	artery morphogenesis	6	71	0.000595784	0.0127378	ENSG00000069122;ENSG00000092969;ENSG00000106991;ENSG00000110492;ENSG00000128917;ENSG00000163513
GO:1903036	positive regulation of response to wounding	6	71	0.000595784	0.0127378	ENSG00000030582;ENSG00000110492;ENSG00000122861;ENSG00000137801;ENSG00000150093;ENSG00000196924
GO:0032964	collagen biosynthetic process	5	47	0.000596667	0.0127378	ENSG00000106991;ENSG00000141696;ENSG00000142552;ENSG00000149257;ENSG00000164171
GO:0006929	substrate-dependent cell migration	4	27	0.0006008	0.012769	ENSG00000077942;ENSG00000085733;ENSG00000115414;ENSG00000164171
GO:0048666	neuron development	31	1139	0.000623851	0.0132002	ENSG00000030582;ENSG00000033867;ENSG00000047849;ENSG00000074527;ENSG00000085733;ENSG00000087245;ENSG00000092969;ENSG00000094631;ENSG00000100697;ENSG00000103034;ENSG00000107130;ENSG00000107984;ENSG00000110492;ENSG00000113657;ENSG00000115414;ENSG00000117632;ENSG00000124145;ENSG00000125753;ENSG00000137463;ENSG00000142453;ENSG00000142949;ENSG00000150093;ENSG00000162614;ENSG00000169032;ENSG00000178031…
GO:0014038	regulation of Schwann cell differentiation	2	3	0.000632434	0.0132066	ENSG00000100697;ENSG00000170312
GO:1904235	regulation of substrate-dependent cell migration, cell attachment to substrate	2	3	0.000632434	0.0132066	ENSG00000077942;ENSG00000115414
GO:1904237	positive regulation of substrate-dependent cell migration, cell attachment to substrate	2	3	0.000632434	0.0132066	ENSG00000077942;ENSG00000115414
GO:0007167	enzyme linked receptor protein signaling pathway	28	990	0.000642442	0.0133572	ENSG00000013588;ENSG00000050820;ENSG00000087245;ENSG00000091879;ENSG00000092969;ENSG00000103034;ENSG00000105971;ENSG00000106991;ENSG00000107984;ENSG00000112851;ENSG00000115380;ENSG00000117632;ENSG00000117877;ENSG00000130787;ENSG00000135446;ENSG00000137801;ENSG00000138829;ENSG00000142949;ENSG00000151694;ENSG00000157168;ENSG00000162434;ENSG00000163513;ENSG00000166224;ENSG00000168615;ENSG00000169032…
GO:1902532	negative regulation of intracellular signal transduction	18	519	0.000655462	0.0135689	ENSG00000026508;ENSG00000068079;ENSG00000077942;ENSG00000092969;ENSG00000105298;ENSG00000108771;ENSG00000112851;ENSG00000115415;ENSG00000115641;ENSG00000117632;ENSG00000119969;ENSG00000136560;ENSG00000137801;ENSG00000149428;ENSG00000150093;ENSG00000155903;ENSG00000163162;ENSG00000168078
GO:0009628	response to abiotic stimulus	31	1144	0.000670706	0.0137838	ENSG00000064666;ENSG00000087245;ENSG00000091879;ENSG00000092969;ENSG00000100292;ENSG00000102921;ENSG00000103034;ENSG00000106991;ENSG00000109103;ENSG00000110492;ENSG00000115415;ENSG00000122861;ENSG00000130402;ENSG00000132646;ENSG00000134013;ENSG00000135766;ENSG00000136560;ENSG00000137463;ENSG00000137752;ENSG00000137801;ENSG00000149428;ENSG00000150093;ENSG00000151694;ENSG00000152465;ENSG00000163513…
GO:0010469	regulation of signaling receptor activity	9	163	0.000671606	0.0137838	ENSG00000013588;ENSG00000094631;ENSG00000107984;ENSG00000108691;ENSG00000122861;ENSG00000124151;ENSG00000128951;ENSG00000150093;ENSG00000151694
GO:0050817	coagulation	11	234	0.000682678	0.0139511	ENSG00000077942;ENSG00000100605;ENSG00000101335;ENSG00000115414;ENSG00000122861;ENSG00000137801;ENSG00000154229;ENSG00000159176;ENSG00000164171;ENSG00000196924;ENSG00000259207
GO:0008284	positive regulation of cell population proliferation	27	945	0.000690584	0.0140223	ENSG00000030582;ENSG00000077942;ENSG00000087245;ENSG00000092969;ENSG00000094631;ENSG00000100292;ENSG00000105971;ENSG00000110492;ENSG00000115414;ENSG00000115415;ENSG00000117335;ENSG00000128917;ENSG00000128918;ENSG00000130303;ENSG00000135446;ENSG00000137801;ENSG00000142453;ENSG00000150093;ENSG00000151694;ENSG00000154229;ENSG00000157168;ENSG00000162430;ENSG00000163513;ENSG00000164171;ENSG00000165060…
GO:0060333	interferon-gamma-mediated signaling pathway	4	28	0.000692945	0.0140223	ENSG00000027697;ENSG00000067066;ENSG00000115415;ENSG00000162434
GO:0065007	biological regulation	204	12363	0.000694955	0.0140223	ENSG00000001630;ENSG00000013588;ENSG00000013810;ENSG00000026508;ENSG00000027697;ENSG00000027847;ENSG00000030582;ENSG00000033867;ENSG00000042493;ENSG00000047849;ENSG00000049239;ENSG00000050820;ENSG00000064666;ENSG00000066735;ENSG00000067066;ENSG00000068079;ENSG00000069122;ENSG00000071282;ENSG00000073111;ENSG00000074416;ENSG00000074527;ENSG00000076003;ENSG00000076201;ENSG00000076706;ENSG00000077942…
GO:0009615	response to virus	15	393	0.000703887	0.0141428	ENSG00000027697;ENSG00000107201;ENSG00000108771;ENSG00000115267;ENSG00000115415;ENSG00000117632;ENSG00000119655;ENSG00000119917;ENSG00000130303;ENSG00000136560;ENSG00000137628;ENSG00000137752;ENSG00000162434;ENSG00000164430;ENSG00000185745
GO:0007599	hemostasis	11	235	0.000707134	0.0141486	ENSG00000077942;ENSG00000100605;ENSG00000101335;ENSG00000115414;ENSG00000122861;ENSG00000137801;ENSG00000154229;ENSG00000159176;ENSG00000164171;ENSG00000196924;ENSG00000259207
GO:0002686	negative regulation of leukocyte migration	5	49	0.000724348	0.0144326	ENSG00000064666;ENSG00000100292;ENSG00000108691;ENSG00000186716;ENSG00000189058
GO:0050900	leukocyte migration	15	395	0.000741234	0.0146064	ENSG00000064666;ENSG00000087245;ENSG00000092969;ENSG00000100292;ENSG00000108691;ENSG00000110492;ENSG00000137801;ENSG00000150093;ENSG00000151694;ENSG00000164171;ENSG00000166794;ENSG00000169429;ENSG00000186716;ENSG00000189058;ENSG00000259207
GO:0014909	smooth muscle cell migration	6	74	0.000743095	0.0146064	ENSG00000103034;ENSG00000110492;ENSG00000122861;ENSG00000163191;ENSG00000164171;ENSG00000259207
GO:0070527	platelet aggregation	6	74	0.000743095	0.0146064	ENSG00000101335;ENSG00000115414;ENSG00000154229;ENSG00000159176;ENSG00000196924;ENSG00000259207
GO:0051129	negative regulation of cellular component organization	22	708	0.000745287	0.0146064	ENSG00000042493;ENSG00000047849;ENSG00000073111;ENSG00000080986;ENSG00000094631;ENSG00000101871;ENSG00000107984;ENSG00000109103;ENSG00000113657;ENSG00000117632;ENSG00000125746;ENSG00000130755;ENSG00000130787;ENSG00000137463;ENSG00000137801;ENSG00000142453;ENSG00000143228;ENSG00000165060;ENSG00000182541;ENSG00000189058;ENSG00000196924;ENSG00000259207
GO:0070555	response to interleukin-1	8	133	0.000761303	0.0148594	ENSG00000087245;ENSG00000105298;ENSG00000108691;ENSG00000134070;ENSG00000136560;ENSG00000154229;ENSG00000164164;ENSG00000169429
GO:0032963	collagen metabolic process	7	103	0.000790645	0.0152029	ENSG00000087245;ENSG00000106991;ENSG00000141696;ENSG00000142552;ENSG00000149257;ENSG00000150093;ENSG00000164171
GO:0070570	regulation of neuron projection regeneration	4	29	0.00079466	0.0152029	ENSG00000030582;ENSG00000142949;ENSG00000169032;ENSG00000196924
GO:0043330	response to exogenous dsRNA	5	50	0.000795348	0.0152029	ENSG00000107201;ENSG00000115267;ENSG00000158270;ENSG00000164430;ENSG00000185745
GO:0060038	cardiac muscle cell proliferation	5	50	0.000795348	0.0152029	ENSG00000092969;ENSG00000103034;ENSG00000157168;ENSG00000163513;ENSG00000170312
GO:0042698	ovulation cycle	6	75	0.000797979	0.0152029	ENSG00000087245;ENSG00000092969;ENSG00000110492;ENSG00000132646;ENSG00000166224;ENSG00000196498
GO:0071260	cellular response to mechanical stimulus	6	75	0.000797979	0.0152029	ENSG00000064666;ENSG00000106991;ENSG00000137752;ENSG00000164171;ENSG00000169372;ENSG00000259207
GO:0046394	carboxylic acid biosynthetic process	13	317	0.000825232	0.0156598	ENSG00000074416;ENSG00000105552;ENSG00000107566;ENSG00000120254;ENSG00000128918;ENSG00000137752;ENSG00000145284;ENSG00000147475;ENSG00000149485;ENSG00000164687;ENSG00000166228;ENSG00000183010;ENSG00000228716
GO:0001775	cell activation	31	1159	0.00083042	0.0156959	ENSG00000026508;ENSG00000027697;ENSG00000030582;ENSG00000068079;ENSG00000069122;ENSG00000084652;ENSG00000100292;ENSG00000101335;ENSG00000104951;ENSG00000108691;ENSG00000109861;ENSG00000110492;ENSG00000115414;ENSG00000117335;ENSG00000119969;ENSG00000124145;ENSG00000128917;ENSG00000130024;ENSG00000130303;ENSG00000137801;ENSG00000150093;ENSG00000151694;ENSG00000154229;ENSG00000159176;ENSG00000163513…
GO:0010595	positive regulation of endothelial cell migration	7	105	0.000886155	0.0166209	ENSG00000030582;ENSG00000050820;ENSG00000100292;ENSG00000137801;ENSG00000151694;ENSG00000154229;ENSG00000259207
GO:0071407	cellular response to organic cyclic compound	19	578	0.000886308	0.0166209	ENSG00000087245;ENSG00000094631;ENSG00000105971;ENSG00000107201;ENSG00000108691;ENSG00000115267;ENSG00000115415;ENSG00000124151;ENSG00000135446;ENSG00000137463;ENSG00000142453;ENSG00000158270;ENSG00000162430;ENSG00000164171;ENSG00000164430;ENSG00000170312;ENSG00000185745;ENSG00000196498;ENSG00000196924
GO:0007049	cell cycle	43	1807	0.00091957	0.0171773	ENSG00000013810;ENSG00000047849;ENSG00000073111;ENSG00000076003;ENSG00000080986;ENSG00000086065;ENSG00000092969;ENSG00000104738;ENSG00000105971;ENSG00000108691;ENSG00000109103;ENSG00000111057;ENSG00000112118;ENSG00000116133;ENSG00000117632;ENSG00000119969;ENSG00000123975;ENSG00000130024;ENSG00000131437;ENSG00000132646;ENSG00000134324;ENSG00000135446;ENSG00000141696;ENSG00000143228;ENSG00000148773…
GO:0016053	organic acid biosynthetic process	13	321	0.000925623	0.0172231	ENSG00000074416;ENSG00000105552;ENSG00000107566;ENSG00000120254;ENSG00000128918;ENSG00000137752;ENSG00000145284;ENSG00000147475;ENSG00000149485;ENSG00000164687;ENSG00000166228;ENSG00000183010;ENSG00000228716
GO:0048762	mesenchymal cell differentiation	11	243	0.000930296	0.0172429	ENSG00000092969;ENSG00000106991;ENSG00000110492;ENSG00000115414;ENSG00000115415;ENSG00000128918;ENSG00000134013;ENSG00000157168;ENSG00000163513;ENSG00000196924;ENSG00000197451
GO:0071347	cellular response to interleukin-1	7	106	0.000937202	0.0173039	ENSG00000087245;ENSG00000105298;ENSG00000108691;ENSG00000134070;ENSG00000136560;ENSG00000164164;ENSG00000169429
GO:0010596	negative regulation of endothelial cell migration	5	52	0.000952764	0.0174664	ENSG00000067066;ENSG00000091879;ENSG00000128917;ENSG00000137801;ENSG00000185551
GO:0009967	positive regulation of signal transduction	38	1538	0.00095331	0.0174664	ENSG00000026508;ENSG00000068079;ENSG00000071282;ENSG00000080986;ENSG00000092969;ENSG00000100292;ENSG00000101871;ENSG00000103034;ENSG00000105971;ENSG00000106991;ENSG00000107984;ENSG00000108691;ENSG00000108771;ENSG00000109861;ENSG00000112851;ENSG00000115414;ENSG00000128917;ENSG00000129353;ENSG00000130303;ENSG00000130402;ENSG00000130787;ENSG00000137628;ENSG00000137752;ENSG00000137801;ENSG00000150093…
GO:0001818	negative regulation of cytokine production	12	283	0.000975523	0.0178052	ENSG00000077942;ENSG00000092969;ENSG00000100292;ENSG00000100697;ENSG00000102921;ENSG00000105298;ENSG00000108771;ENSG00000112851;ENSG00000115414;ENSG00000130303;ENSG00000137801;ENSG00000189058
GO:0071357	cellular response to type I interferon	6	78	0.000981554	0.0178471	ENSG00000067066;ENSG00000105298;ENSG00000115415;ENSG00000136560;ENSG00000162434;ENSG00000185745
GO:0043067	regulation of programmed cell death	37	1488	0.000996628	0.0179998	ENSG00000026508;ENSG00000030582;ENSG00000050820;ENSG00000067066;ENSG00000085733;ENSG00000087245;ENSG00000092969;ENSG00000094631;ENSG00000100292;ENSG00000107984;ENSG00000108691;ENSG00000109861;ENSG00000110492;ENSG00000111057;ENSG00000115415;ENSG00000115641;ENSG00000116133;ENSG00000119917;ENSG00000119969;ENSG00000128918;ENSG00000130402;ENSG00000130787;ENSG00000137752;ENSG00000137801;ENSG00000149428…
GO:0042559	pteridine-containing compound biosynthetic process	3	14	0.000997481	0.0179998	ENSG00000120254;ENSG00000166228;ENSG00000228716
GO:0071222	cellular response to lipopolysaccharide	10	209	0.00103854	0.0185837	ENSG00000086065;ENSG00000105298;ENSG00000108691;ENSG00000134070;ENSG00000135446;ENSG00000137752;ENSG00000154229;ENSG00000168615;ENSG00000169429;ENSG00000186716
GO:0060324	face development	5	53	0.00103963	0.0185837	ENSG00000087245;ENSG00000107984;ENSG00000128918;ENSG00000166224;ENSG00000169032
GO:0071396	cellular response to lipid	19	586	0.0010415	0.0185837	ENSG00000008394;ENSG00000086065;ENSG00000087245;ENSG00000094631;ENSG00000105298;ENSG00000108691;ENSG00000124151;ENSG00000128918;ENSG00000134070;ENSG00000135446;ENSG00000137463;ENSG00000137752;ENSG00000142453;ENSG00000154229;ENSG00000164171;ENSG00000168615;ENSG00000169429;ENSG00000186716;ENSG00000196498
GO:0002683	negative regulation of immune system process	16	452	0.00104896	0.0185868	ENSG00000030582;ENSG00000064666;ENSG00000069122;ENSG00000092969;ENSG00000100292;ENSG00000104951;ENSG00000105298;ENSG00000108691;ENSG00000108771;ENSG00000110492;ENSG00000117335;ENSG00000124145;ENSG00000130303;ENSG00000137801;ENSG00000186716;ENSG00000189058
GO:0032508	DNA duplex unwinding	6	79	0.00104944	0.0185868	ENSG00000073111;ENSG00000076003;ENSG00000104738;ENSG00000112118;ENSG00000147536;ENSG00000166508
GO:0009725	response to hormone	25	874	0.0010749	0.0189674	ENSG00000050820;ENSG00000087245;ENSG00000092969;ENSG00000094631;ENSG00000100292;ENSG00000105971;ENSG00000106991;ENSG00000110492;ENSG00000115415;ENSG00000115641;ENSG00000116133;ENSG00000124151;ENSG00000132646;ENSG00000134324;ENSG00000135446;ENSG00000137463;ENSG00000137801;ENSG00000142453;ENSG00000162434;ENSG00000163513;ENSG00000164171;ENSG00000167972;ENSG00000168615;ENSG00000196498;ENSG00000259207
GO:0051701	biological process involved in interaction with host	10	211	0.00111612	0.0196223	ENSG00000077942;ENSG00000086065;ENSG00000105971;ENSG00000117335;ENSG00000150093;ENSG00000164171;ENSG00000169429;ENSG00000170312;ENSG00000185745;ENSG00000259207
GO:0010718	positive regulation of epithelial to mesenchymal transition	5	54	0.00113223	0.0198327	ENSG00000092969;ENSG00000106991;ENSG00000110492;ENSG00000134013;ENSG00000163513
GO:0043254	regulation of protein-containing complex assembly	16	458	0.00120292	0.0209475	ENSG00000042493;ENSG00000085733;ENSG00000094631;ENSG00000107984;ENSG00000117632;ENSG00000125746;ENSG00000125753;ENSG00000128951;ENSG00000130755;ENSG00000130787;ENSG00000138073;ENSG00000157168;ENSG00000162458;ENSG00000164144;ENSG00000164327;ENSG00000167972
GO:0007507	heart development	19	594	0.00121941	0.0209475	ENSG00000087245;ENSG00000092969;ENSG00000100280;ENSG00000103034;ENSG00000106991;ENSG00000107984;ENSG00000115414;ENSG00000115641;ENSG00000128917;ENSG00000128918;ENSG00000132646;ENSG00000135766;ENSG00000150093;ENSG00000157168;ENSG00000163513;ENSG00000169032;ENSG00000170312;ENSG00000174705;ENSG00000196924
GO:0034446	substrate adhesion-dependent cell spreading	7	111	0.00122821	0.0209475	ENSG00000074527;ENSG00000077942;ENSG00000110492;ENSG00000115414;ENSG00000130402;ENSG00000196924;ENSG00000259207
GO:0007566	embryo implantation	5	55	0.0012308	0.0209475	ENSG00000077942;ENSG00000087245;ENSG00000111348;ENSG00000163513;ENSG00000259207
GO:0009263	deoxyribonucleotide biosynthetic process	3	15	0.00123344	0.0209475	ENSG00000128951;ENSG00000167325;ENSG00000171848
GO:0009265	2'-deoxyribonucleotide biosynthetic process	3	15	0.00123344	0.0209475	ENSG00000128951;ENSG00000167325;ENSG00000171848
GO:0046385	deoxyribose phosphate biosynthetic process	3	15	0.00123344	0.0209475	ENSG00000128951;ENSG00000167325;ENSG00000171848
GO:0055012	ventricular cardiac muscle cell differentiation	3	15	0.00123344	0.0209475	ENSG00000115641;ENSG00000157168;ENSG00000170312
GO:0006931	substrate-dependent cell migration, cell attachment to substrate	2	4	0.00125265	0.0209475	ENSG00000077942;ENSG00000115414
GO:0007161	calcium-independent cell-matrix adhesion	2	4	0.00125265	0.0209475	ENSG00000115414;ENSG00000150093
GO:1900245	positive regulation of MDA-5 signaling pathway	2	4	0.00125265	0.0209475	ENSG00000108771;ENSG00000137628
GO:2000097	regulation of smooth muscle cell-matrix adhesion	2	4	0.00125265	0.0209475	ENSG00000122861;ENSG00000189058
GO:1901701	cellular response to oxygen-containing compound	31	1189	0.00125282	0.0209475	ENSG00000008394;ENSG00000050820;ENSG00000086065;ENSG00000087245;ENSG00000094631;ENSG00000105298;ENSG00000105971;ENSG00000108691;ENSG00000115415;ENSG00000124151;ENSG00000128918;ENSG00000132646;ENSG00000134070;ENSG00000134324;ENSG00000135446;ENSG00000137463;ENSG00000137752;ENSG00000154229;ENSG00000158270;ENSG00000162434;ENSG00000164171;ENSG00000165060;ENSG00000168615;ENSG00000169429;ENSG00000170312…
GO:0001817	regulation of cytokine production	22	738	0.0012735	0.0212107	ENSG00000027697;ENSG00000077942;ENSG00000092969;ENSG00000100292;ENSG00000100697;ENSG00000102921;ENSG00000105298;ENSG00000107201;ENSG00000108771;ENSG00000110492;ENSG00000112851;ENSG00000115267;ENSG00000115414;ENSG00000115415;ENSG00000117335;ENSG00000130303;ENSG00000136231;ENSG00000137752;ENSG00000137801;ENSG00000151694;ENSG00000164430;ENSG00000189058
GO:0042981	regulation of apoptotic process	36	1455	0.0012786	0.0212107	ENSG00000026508;ENSG00000030582;ENSG00000050820;ENSG00000067066;ENSG00000085733;ENSG00000087245;ENSG00000092969;ENSG00000100292;ENSG00000107984;ENSG00000108691;ENSG00000109861;ENSG00000110492;ENSG00000111057;ENSG00000115415;ENSG00000115641;ENSG00000116133;ENSG00000119917;ENSG00000119969;ENSG00000128918;ENSG00000130402;ENSG00000130787;ENSG00000137752;ENSG00000137801;ENSG00000149428;ENSG00000150093…
GO:0010647	positive regulation of cell communication	41	1727	0.00128187	0.0212107	ENSG00000026508;ENSG00000068079;ENSG00000071282;ENSG00000076201;ENSG00000080986;ENSG00000092969;ENSG00000094631;ENSG00000100292;ENSG00000101871;ENSG00000103034;ENSG00000105971;ENSG00000106991;ENSG00000107984;ENSG00000108691;ENSG00000108771;ENSG00000109861;ENSG00000112851;ENSG00000115414;ENSG00000128917;ENSG00000129353;ENSG00000130303;ENSG00000130402;ENSG00000130787;ENSG00000137628;ENSG00000137752…
GO:0035909	aorta morphogenesis	4	33	0.00130785	0.0214919	ENSG00000092969;ENSG00000106991;ENSG00000128917;ENSG00000163513
GO:0048333	mesodermal cell differentiation	4	33	0.00130785	0.0214919	ENSG00000107984;ENSG00000150093;ENSG00000164171;ENSG00000259207
GO:0051094	positive regulation of developmental process	34	1351	0.00132301	0.0216665	ENSG00000030582;ENSG00000091879;ENSG00000092969;ENSG00000094631;ENSG00000100292;ENSG00000100697;ENSG00000104951;ENSG00000106991;ENSG00000107984;ENSG00000110492;ENSG00000115414;ENSG00000115415;ENSG00000117335;ENSG00000124151;ENSG00000130024;ENSG00000134013;ENSG00000137801;ENSG00000138829;ENSG00000142453;ENSG00000150093;ENSG00000154229;ENSG00000157168;ENSG00000162434;ENSG00000163513;ENSG00000164430…
GO:0007165	signal transduction	111	5982	0.00133171	0.0217346	ENSG00000013588;ENSG00000026508;ENSG00000027697;ENSG00000030582;ENSG00000050820;ENSG00000066735;ENSG00000067066;ENSG00000068079;ENSG00000069122;ENSG00000071282;ENSG00000074416;ENSG00000077942;ENSG00000080986;ENSG00000085733;ENSG00000087245;ENSG00000091879;ENSG00000092969;ENSG00000094631;ENSG00000100292;ENSG00000100605;ENSG00000100697;ENSG00000101871;ENSG00000103034;ENSG00000105298;ENSG00000105971…
GO:0023056	positive regulation of signaling	41	1731	0.00133946	0.0217754	ENSG00000026508;ENSG00000068079;ENSG00000071282;ENSG00000076201;ENSG00000080986;ENSG00000092969;ENSG00000094631;ENSG00000100292;ENSG00000101871;ENSG00000103034;ENSG00000105971;ENSG00000106991;ENSG00000107984;ENSG00000108691;ENSG00000108771;ENSG00000109861;ENSG00000112851;ENSG00000115414;ENSG00000128917;ENSG00000129353;ENSG00000130303;ENSG00000130402;ENSG00000130787;ENSG00000137628;ENSG00000137752…
GO:0097190	apoptotic signaling pathway	19	599	0.00134331	0.0217754	ENSG00000026508;ENSG00000067066;ENSG00000085733;ENSG00000092969;ENSG00000100292;ENSG00000109861;ENSG00000111057;ENSG00000119969;ENSG00000130787;ENSG00000137752;ENSG00000137801;ENSG00000149428;ENSG00000154229;ENSG00000157168;ENSG00000165060;ENSG00000166224;ENSG00000169372;ENSG00000179222;ENSG00000213190
GO:0031175	neuron projection development	27	990	0.0013716	0.0221587	ENSG00000030582;ENSG00000047849;ENSG00000085733;ENSG00000087245;ENSG00000094631;ENSG00000100697;ENSG00000103034;ENSG00000107130;ENSG00000107984;ENSG00000110492;ENSG00000113657;ENSG00000115414;ENSG00000117632;ENSG00000124145;ENSG00000125753;ENSG00000137463;ENSG00000142453;ENSG00000142949;ENSG00000150093;ENSG00000162614;ENSG00000169032;ENSG00000178031;ENSG00000189058;ENSG00000196924;ENSG00000198689…
GO:0012501	programmed cell death	45	1958	0.00140748	0.0226618	ENSG00000026508;ENSG00000030582;ENSG00000050820;ENSG00000067066;ENSG00000073111;ENSG00000085733;ENSG00000087245;ENSG00000092969;ENSG00000094631;ENSG00000100292;ENSG00000100504;ENSG00000100605;ENSG00000100697;ENSG00000107984;ENSG00000108691;ENSG00000109861;ENSG00000110492;ENSG00000111057;ENSG00000115415;ENSG00000115641;ENSG00000116133;ENSG00000119917;ENSG00000119969;ENSG00000128918;ENSG00000130402…
GO:0071219	cellular response to molecule of bacterial origin	10	218	0.00142582	0.0228801	ENSG00000086065;ENSG00000105298;ENSG00000108691;ENSG00000134070;ENSG00000135446;ENSG00000137752;ENSG00000154229;ENSG00000168615;ENSG00000169429;ENSG00000186716
GO:0001816	cytokine production	22	745	0.00143519	0.0229534	ENSG00000027697;ENSG00000077942;ENSG00000092969;ENSG00000100292;ENSG00000100697;ENSG00000102921;ENSG00000105298;ENSG00000107201;ENSG00000108771;ENSG00000110492;ENSG00000112851;ENSG00000115267;ENSG00000115414;ENSG00000115415;ENSG00000117335;ENSG00000130303;ENSG00000136231;ENSG00000137752;ENSG00000137801;ENSG00000151694;ENSG00000164430;ENSG00000189058
GO:0034340	response to type I interferon	6	84	0.00144456	0.0229853	ENSG00000067066;ENSG00000105298;ENSG00000115415;ENSG00000136560;ENSG00000162434;ENSG00000185745
GO:0043331	response to dsRNA	5	57	0.00144679	0.0229853	ENSG00000107201;ENSG00000115267;ENSG00000158270;ENSG00000164430;ENSG00000185745
GO:0001569	branching involved in blood vessel morphogenesis	4	34	0.00146539	0.023127	ENSG00000106991;ENSG00000110492;ENSG00000128917;ENSG00000163513
GO:0039528	cytoplasmic pattern recognition receptor signaling pathway in response to virus	4	34	0.00146539	0.023127	ENSG00000107201;ENSG00000108771;ENSG00000115267;ENSG00000137628
GO:0010763	positive regulation of fibroblast migration	3	16	0.00150177	0.0233436	ENSG00000137801;ENSG00000150093;ENSG00000259207
GO:0044849	estrous cycle	3	16	0.00150177	0.0233436	ENSG00000110492;ENSG00000132646;ENSG00000196498
GO:0090594	inflammatory response to wounding	3	16	0.00150177	0.0233436	ENSG00000030582;ENSG00000100292;ENSG00000110492
GO:0002376	immune system process	61	2888	0.00150654	0.0233436	ENSG00000026508;ENSG00000027697;ENSG00000030582;ENSG00000050820;ENSG00000064666;ENSG00000067066;ENSG00000068079;ENSG00000069122;ENSG00000084652;ENSG00000087245;ENSG00000092969;ENSG00000100292;ENSG00000102921;ENSG00000104951;ENSG00000105298;ENSG00000107201;ENSG00000108691;ENSG00000108771;ENSG00000109861;ENSG00000110492;ENSG00000111540;ENSG00000112851;ENSG00000115267;ENSG00000115414;ENSG00000115415…
GO:0031532	actin cytoskeleton reorganization	7	115	0.0015084	0.0233436	ENSG00000050820;ENSG00000085733;ENSG00000110492;ENSG00000111348;ENSG00000130755;ENSG00000164327;ENSG00000196924
GO:0043534	blood vessel endothelial cell migration	7	115	0.0015084	0.0233436	ENSG00000091879;ENSG00000100292;ENSG00000128917;ENSG00000137801;ENSG00000150093;ENSG00000151694;ENSG00000154229
GO:0032392	DNA geometric change	6	85	0.0015356	0.0236878	ENSG00000073111;ENSG00000076003;ENSG00000104738;ENSG00000112118;ENSG00000147536;ENSG00000166508
GO:0010821	regulation of mitochondrion organization	8	149	0.00158457	0.0243646	ENSG00000085733;ENSG00000094631;ENSG00000130787;ENSG00000137463;ENSG00000165060;ENSG00000203485;ENSG00000213190;ENSG00000247077
GO:0003007	heart morphogenesis	11	260	0.00160085	0.0244752	ENSG00000092969;ENSG00000103034;ENSG00000106991;ENSG00000107984;ENSG00000115641;ENSG00000128917;ENSG00000128918;ENSG00000135766;ENSG00000157168;ENSG00000163513;ENSG00000196924
GO:0098609	cell-cell adhesion	26	950	0.00160199	0.0244752	ENSG00000026508;ENSG00000076201;ENSG00000092969;ENSG00000101335;ENSG00000104951;ENSG00000108691;ENSG00000110492;ENSG00000111057;ENSG00000115414;ENSG00000117335;ENSG00000124145;ENSG00000130024;ENSG00000142949;ENSG00000150093;ENSG00000154229;ENSG00000156453;ENSG00000159176;ENSG00000162434;ENSG00000162458;ENSG00000162614;ENSG00000163191;ENSG00000163513;ENSG00000164171;ENSG00000168615;ENSG00000196924…
GO:0048041	focal adhesion assembly	6	86	0.00163093	0.0248379	ENSG00000085733;ENSG00000124145;ENSG00000137801;ENSG00000164171;ENSG00000186716;ENSG00000189058
GO:0002011	morphogenesis of an epithelial sheet	5	59	0.00168948	0.0255667	ENSG00000026508;ENSG00000128917;ENSG00000150093;ENSG00000151694;ENSG00000196924
GO:0055008	cardiac muscle tissue morphogenesis	5	59	0.00168948	0.0255667	ENSG00000092969;ENSG00000106991;ENSG00000128917;ENSG00000135766;ENSG00000157168
GO:0014812	muscle cell migration	6	87	0.0017307	0.0261079	ENSG00000103034;ENSG00000110492;ENSG00000122861;ENSG00000163191;ENSG00000164171;ENSG00000259207
GO:0055001	muscle cell development	9	187	0.00176109	0.0264828	ENSG00000101335;ENSG00000105971;ENSG00000106991;ENSG00000115641;ENSG00000130402;ENSG00000150093;ENSG00000159176;ENSG00000162430;ENSG00000170312
GO:0006952	defense response	41	1758	0.00179138	0.0265551	ENSG00000026508;ENSG00000027697;ENSG00000030582;ENSG00000067066;ENSG00000068079;ENSG00000074416;ENSG00000100292;ENSG00000102921;ENSG00000105298;ENSG00000107201;ENSG00000108691;ENSG00000108771;ENSG00000109861;ENSG00000110492;ENSG00000115267;ENSG00000115414;ENSG00000115415;ENSG00000117335;ENSG00000119917;ENSG00000130303;ENSG00000134070;ENSG00000136560;ENSG00000137628;ENSG00000137752;ENSG00000137801…
GO:0003198	epithelial to mesenchymal transition involved in endocardial cushion formation	3	17	0.00180399	0.0265551	ENSG00000092969;ENSG00000106991;ENSG00000163513
GO:0043129	surfactant homeostasis	3	17	0.00180399	0.0265551	ENSG00000069122;ENSG00000142552;ENSG00000167972
GO:0048875	chemical homeostasis within a tissue	3	17	0.00180399	0.0265551	ENSG00000069122;ENSG00000142552;ENSG00000167972
GO:0072378	blood coagulation, fibrin clot formation	3	17	0.00180399	0.0265551	ENSG00000077942;ENSG00000115414;ENSG00000196924
GO:1903587	regulation of blood vessel endothelial cell proliferation involved in sprouting angiogenesis	3	17	0.00180399	0.0265551	ENSG00000100292;ENSG00000128917;ENSG00000137801
GO:0044319	wound healing, spreading of cells	4	36	0.00181925	0.0265551	ENSG00000026508;ENSG00000150093;ENSG00000151694;ENSG00000196924
GO:0090505	epiboly involved in wound healing	4	36	0.00181925	0.0265551	ENSG00000026508;ENSG00000150093;ENSG00000151694;ENSG00000196924
GO:0002753	cytoplasmic pattern recognition receptor signaling pathway	5	60	0.00182143	0.0265551	ENSG00000107201;ENSG00000108771;ENSG00000112851;ENSG00000115267;ENSG00000137628
GO:0010812	negative regulation of cell-substrate adhesion	5	60	0.00182143	0.0265551	ENSG00000077942;ENSG00000091879;ENSG00000130402;ENSG00000137801;ENSG00000189058
GO:0048869	cellular developmental process	85	4376	0.00186209	0.0270654	ENSG00000006282;ENSG00000026508;ENSG00000027697;ENSG00000030582;ENSG00000033867;ENSG00000047849;ENSG00000069122;ENSG00000072958;ENSG00000074527;ENSG00000077942;ENSG00000085733;ENSG00000087245;ENSG00000091879;ENSG00000092969;ENSG00000094631;ENSG00000100697;ENSG00000101335;ENSG00000103034;ENSG00000104951;ENSG00000105971;ENSG00000106991;ENSG00000107130;ENSG00000107984;ENSG00000108691;ENSG00000110492…
GO:0032879	regulation of localization	59	2798	0.00191137	0.0276481	ENSG00000001630;ENSG00000030582;ENSG00000050820;ENSG00000064666;ENSG00000067066;ENSG00000076201;ENSG00000076706;ENSG00000077942;ENSG00000080986;ENSG00000087245;ENSG00000091879;ENSG00000092969;ENSG00000094631;ENSG00000100292;ENSG00000103034;ENSG00000106991;ENSG00000107201;ENSG00000107984;ENSG00000108691;ENSG00000109103;ENSG00000110492;ENSG00000111348;ENSG00000111540;ENSG00000113657;ENSG00000115414…
GO:0044283	small molecule biosynthetic process	18	571	0.00191374	0.0276481	ENSG00000001630;ENSG00000049239;ENSG00000074416;ENSG00000105552;ENSG00000107566;ENSG00000108439;ENSG00000116133;ENSG00000120254;ENSG00000128918;ENSG00000135002;ENSG00000137752;ENSG00000145284;ENSG00000147475;ENSG00000149485;ENSG00000164687;ENSG00000166228;ENSG00000183010;ENSG00000228716
GO:0002698	negative regulation of immune effector process	7	120	0.00192604	0.027742	ENSG00000030582;ENSG00000092969;ENSG00000100292;ENSG00000104951;ENSG00000117335;ENSG00000130303;ENSG00000186716
GO:0043535	regulation of blood vessel endothelial cell migration	6	89	0.00194406	0.0279174	ENSG00000091879;ENSG00000100292;ENSG00000128917;ENSG00000137801;ENSG00000151694;ENSG00000154229
GO:1900024	regulation of substrate adhesion-dependent cell spreading	5	61	0.00196077	0.0280255	ENSG00000077942;ENSG00000110492;ENSG00000130402;ENSG00000196924;ENSG00000259207
GO:1902903	regulation of supramolecular fiber organization	14	392	0.00196331	0.0280255	ENSG00000042493;ENSG00000085733;ENSG00000094631;ENSG00000101871;ENSG00000117632;ENSG00000124145;ENSG00000125746;ENSG00000125753;ENSG00000130755;ENSG00000130787;ENSG00000164144;ENSG00000164327;ENSG00000171992;ENSG00000196924
GO:0009892	negative regulation of metabolic process	62	2981	0.00199417	0.0280889	ENSG00000001630;ENSG00000013588;ENSG00000026508;ENSG00000030582;ENSG00000067066;ENSG00000071282;ENSG00000077942;ENSG00000092969;ENSG00000094631;ENSG00000100292;ENSG00000100354;ENSG00000100697;ENSG00000102921;ENSG00000105298;ENSG00000106991;ENSG00000107566;ENSG00000107984;ENSG00000108771;ENSG00000112851;ENSG00000115414;ENSG00000115415;ENSG00000115641;ENSG00000116133;ENSG00000117335;ENSG00000119969…
GO:0006897	endocytosis	20	668	0.00200011	0.0280889	ENSG00000085733;ENSG00000089818;ENSG00000105971;ENSG00000107984;ENSG00000109103;ENSG00000111540;ENSG00000130787;ENSG00000131437;ENSG00000134013;ENSG00000137801;ENSG00000150093;ENSG00000157168;ENSG00000158270;ENSG00000163513;ENSG00000164171;ENSG00000168077;ENSG00000168216;ENSG00000169429;ENSG00000204130;ENSG00000259207
GO:0014911	positive regulation of smooth muscle cell migration	4	37	0.00201661	0.0280889	ENSG00000110492;ENSG00000163191;ENSG00000164171;ENSG00000259207
GO:0022616	DNA strand elongation	4	37	0.00201661	0.0280889	ENSG00000104738;ENSG00000112118;ENSG00000132646;ENSG00000166508
GO:0090504	epiboly	4	37	0.00201661	0.0280889	ENSG00000026508;ENSG00000150093;ENSG00000151694;ENSG00000196924
GO:0009719	response to endogenous stimulus	38	1605	0.00205319	0.0280889	ENSG00000026508;ENSG00000050820;ENSG00000086065;ENSG00000087245;ENSG00000092969;ENSG00000094631;ENSG00000100292;ENSG00000105971;ENSG00000106991;ENSG00000107984;ENSG00000108691;ENSG00000110492;ENSG00000115415;ENSG00000115641;ENSG00000116133;ENSG00000124151;ENSG00000128917;ENSG00000132646;ENSG00000134324;ENSG00000135446;ENSG00000137463;ENSG00000137801;ENSG00000138829;ENSG00000142453;ENSG00000150093…
GO:0003274	endocardial cushion fusion	2	5	0.00206761	0.0280889	ENSG00000092969;ENSG00000163513
GO:0034343	type III interferon production	2	5	0.00206761	0.0280889	ENSG00000107201;ENSG00000115267
GO:0034344	regulation of type III interferon production	2	5	0.00206761	0.0280889	ENSG00000107201;ENSG00000115267
GO:0035624	receptor transactivation	2	5	0.00206761	0.0280889	ENSG00000124151;ENSG00000151694
GO:0045541	negative regulation of cholesterol biosynthetic process	2	5	0.00206761	0.0280889	ENSG00000107566;ENSG00000147475
GO:0050748	negative regulation of lipoprotein metabolic process	2	5	0.00206761	0.0280889	ENSG00000189058;ENSG00000259207
GO:0051097	negative regulation of helicase activity	2	5	0.00206761	0.0280889	ENSG00000073111;ENSG00000185745
GO:0090206	negative regulation of cholesterol metabolic process	2	5	0.00206761	0.0280889	ENSG00000107566;ENSG00000147475
GO:0106014	regulation of inflammatory response to wounding	2	5	0.00206761	0.0280889	ENSG00000030582;ENSG00000110492
GO:0106119	negative regulation of sterol biosynthetic process	2	5	0.00206761	0.0280889	ENSG00000107566;ENSG00000147475
GO:1902564	negative regulation of neutrophil activation	2	5	0.00206761	0.0280889	ENSG00000030582;ENSG00000186716
GO:0022604	regulation of cell morphogenesis	12	310	0.00210575	0.0283921	ENSG00000026508;ENSG00000077942;ENSG00000094631;ENSG00000099260;ENSG00000108691;ENSG00000110492;ENSG00000115414;ENSG00000130402;ENSG00000131437;ENSG00000162458;ENSG00000196924;ENSG00000259207
GO:0060485	mesenchyme development	12	310	0.00210575	0.0283921	ENSG00000092969;ENSG00000106991;ENSG00000107984;ENSG00000110492;ENSG00000115414;ENSG00000115415;ENSG00000128918;ENSG00000134013;ENSG00000157168;ENSG00000163513;ENSG00000196924;ENSG00000197451
GO:0006998	nuclear envelope organization	5	62	0.00210774	0.0283921	ENSG00000086065;ENSG00000134324;ENSG00000154229;ENSG00000176619;ENSG00000188807
GO:0009607	response to biotic stimulus	37	1554	0.00214217	0.0287748	ENSG00000027697;ENSG00000030582;ENSG00000067066;ENSG00000068079;ENSG00000086065;ENSG00000100504;ENSG00000102921;ENSG00000104951;ENSG00000105298;ENSG00000107201;ENSG00000108691;ENSG00000108771;ENSG00000112851;ENSG00000115267;ENSG00000115415;ENSG00000117335;ENSG00000117632;ENSG00000119655;ENSG00000119917;ENSG00000130303;ENSG00000134070;ENSG00000135446;ENSG00000136560;ENSG00000137628;ENSG00000137752…
GO:0050789	regulation of biological process	193	11725	0.00219289	0.0293737	ENSG00000001630;ENSG00000013588;ENSG00000013810;ENSG00000026508;ENSG00000027697;ENSG00000027847;ENSG00000030582;ENSG00000042493;ENSG00000047849;ENSG00000049239;ENSG00000050820;ENSG00000064666;ENSG00000066735;ENSG00000067066;ENSG00000068079;ENSG00000069122;ENSG00000071282;ENSG00000073111;ENSG00000074416;ENSG00000074527;ENSG00000076003;ENSG00000076201;ENSG00000076706;ENSG00000077942;ENSG00000080986…
GO:0032355	response to estradiol	7	123	0.00221651	0.0296071	ENSG00000087245;ENSG00000124151;ENSG00000128918;ENSG00000132646;ENSG00000164171;ENSG00000185551;ENSG00000196498
GO:0071711	basement membrane organization	4	38	0.0022283	0.0296817	ENSG00000074527;ENSG00000087303;ENSG00000105971;ENSG00000150093
GO:0032481	positive regulation of type I interferon production	5	63	0.00226259	0.0300547	ENSG00000107201;ENSG00000108771;ENSG00000115267;ENSG00000115415;ENSG00000164430
GO:0033554	cellular response to stress	44	1951	0.00230817	0.0305753	ENSG00000008394;ENSG00000026508;ENSG00000030582;ENSG00000067066;ENSG00000073111;ENSG00000076003;ENSG00000087245;ENSG00000092969;ENSG00000094631;ENSG00000100292;ENSG00000101871;ENSG00000104738;ENSG00000107566;ENSG00000112118;ENSG00000130024;ENSG00000132646;ENSG00000135766;ENSG00000136560;ENSG00000137463;ENSG00000137752;ENSG00000137801;ENSG00000139372;ENSG00000142552;ENSG00000142949;ENSG00000147475…
GO:0003206	cardiac chamber morphogenesis	7	124	0.00232049	0.0306535	ENSG00000092969;ENSG00000106991;ENSG00000115641;ENSG00000128917;ENSG00000135766;ENSG00000157168;ENSG00000163513
GO:0002040	sprouting angiogenesis	7	125	0.00242819	0.0319878	ENSG00000100292;ENSG00000128917;ENSG00000134013;ENSG00000135048;ENSG00000137801;ENSG00000150093;ENSG00000162434
GO:0010762	regulation of fibroblast migration	4	39	0.00245482	0.0322498	ENSG00000124145;ENSG00000137801;ENSG00000150093;ENSG00000259207
GO:0051707	response to other organism	36	1513	0.0024934	0.032667	ENSG00000027697;ENSG00000030582;ENSG00000067066;ENSG00000068079;ENSG00000086065;ENSG00000100504;ENSG00000102921;ENSG00000105298;ENSG00000107201;ENSG00000108691;ENSG00000108771;ENSG00000112851;ENSG00000115267;ENSG00000115415;ENSG00000117335;ENSG00000117632;ENSG00000119655;ENSG00000119917;ENSG00000130303;ENSG00000134070;ENSG00000135446;ENSG00000136560;ENSG00000137628;ENSG00000137752;ENSG00000149218…
GO:0019222	regulation of metabolic process	121	6740	0.00251297	0.032781	ENSG00000001630;ENSG00000013588;ENSG00000026508;ENSG00000027697;ENSG00000030582;ENSG00000049239;ENSG00000064666;ENSG00000067066;ENSG00000069122;ENSG00000071282;ENSG00000073111;ENSG00000076003;ENSG00000077942;ENSG00000085733;ENSG00000086065;ENSG00000092969;ENSG00000094631;ENSG00000100292;ENSG00000100354;ENSG00000100418;ENSG00000100697;ENSG00000102921;ENSG00000104738;ENSG00000104951;ENSG00000105298…
GO:0010002	cardioblast differentiation	3	19	0.00251582	0.032781	ENSG00000092969;ENSG00000150093;ENSG00000157168
GO:0019079	viral genome replication	7	126	0.0025397	0.0329128	ENSG00000102921;ENSG00000108691;ENSG00000115267;ENSG00000130303;ENSG00000166794;ENSG00000169429;ENSG00000185745
GO:0038127	ERBB signaling pathway	7	126	0.0025397	0.0329128	ENSG00000013588;ENSG00000050820;ENSG00000112851;ENSG00000115380;ENSG00000130787;ENSG00000151694;ENSG00000157168
GO:1903034	regulation of response to wounding	8	161	0.0025739	0.0332174	ENSG00000030582;ENSG00000110492;ENSG00000122861;ENSG00000137801;ENSG00000142949;ENSG00000150093;ENSG00000169032;ENSG00000196924
GO:0043207	response to external biotic stimulus	36	1516	0.00257709	0.0332174	ENSG00000027697;ENSG00000030582;ENSG00000067066;ENSG00000068079;ENSG00000086065;ENSG00000100504;ENSG00000102921;ENSG00000105298;ENSG00000107201;ENSG00000108691;ENSG00000108771;ENSG00000112851;ENSG00000115267;ENSG00000115415;ENSG00000117335;ENSG00000117632;ENSG00000119655;ENSG00000119917;ENSG00000130303;ENSG00000134070;ENSG00000135446;ENSG00000136560;ENSG00000137628;ENSG00000137752;ENSG00000149218…
GO:0030154	cell differentiation	83	4301	0.00262836	0.0337871	ENSG00000006282;ENSG00000027697;ENSG00000030582;ENSG00000033867;ENSG00000047849;ENSG00000069122;ENSG00000072958;ENSG00000074527;ENSG00000077942;ENSG00000085733;ENSG00000087245;ENSG00000091879;ENSG00000092969;ENSG00000094631;ENSG00000100697;ENSG00000101335;ENSG00000103034;ENSG00000104951;ENSG00000105971;ENSG00000106991;ENSG00000107130;ENSG00000107984;ENSG00000108691;ENSG00000110492;ENSG00000111341…
GO:0007346	regulation of mitotic cell cycle	16	495	0.00263719	0.0338097	ENSG00000080986;ENSG00000105971;ENSG00000108691;ENSG00000123975;ENSG00000130024;ENSG00000135446;ENSG00000143228;ENSG00000148773;ENSG00000151694;ENSG00000154229;ENSG00000167325;ENSG00000168078;ENSG00000169372;ENSG00000170312;ENSG00000171848;ENSG00000173207
GO:0032103	positive regulation of response to external stimulus	15	450	0.00266408	0.0340631	ENSG00000030582;ENSG00000068079;ENSG00000108771;ENSG00000109861;ENSG00000110492;ENSG00000122861;ENSG00000137628;ENSG00000137752;ENSG00000137801;ENSG00000151694;ENSG00000154229;ENSG00000164171;ENSG00000164430;ENSG00000169429;ENSG00000196924
GO:0002704	negative regulation of leukocyte mediated immunity	5	66	0.00277683	0.0354101	ENSG00000100292;ENSG00000104951;ENSG00000117335;ENSG00000130303;ENSG00000186716
GO:0022411	cellular component disassembly	16	498	0.0027987	0.0355941	ENSG00000042493;ENSG00000085733;ENSG00000086065;ENSG00000087245;ENSG00000094631;ENSG00000100697;ENSG00000101871;ENSG00000106991;ENSG00000107984;ENSG00000117632;ENSG00000134324;ENSG00000136874;ENSG00000150093;ENSG00000154229;ENSG00000170312;ENSG00000174705
GO:0045860	positive regulation of protein kinase activity	13	364	0.00281568	0.0357151	ENSG00000092969;ENSG00000107984;ENSG00000109103;ENSG00000124145;ENSG00000137801;ENSG00000151694;ENSG00000157168;ENSG00000163513;ENSG00000168615;ENSG00000169032;ENSG00000179222;ENSG00000259207;ENSG00000266173
GO:0007015	actin filament organization	15	453	0.00283621	0.0358803	ENSG00000042493;ENSG00000050820;ENSG00000085733;ENSG00000113657;ENSG00000117632;ENSG00000124145;ENSG00000125753;ENSG00000130755;ENSG00000130787;ENSG00000139734;ENSG00000164144;ENSG00000164327;ENSG00000171992;ENSG00000196924;ENSG00000198467
GO:0051179	localization	115	6369	0.00290511	0.036655	ENSG00000001630;ENSG00000004059;ENSG00000008394;ENSG00000026508;ENSG00000030582;ENSG00000033867;ENSG00000047849;ENSG00000050820;ENSG00000064666;ENSG00000067066;ENSG00000072958;ENSG00000074527;ENSG00000076201;ENSG00000076706;ENSG00000077942;ENSG00000080986;ENSG00000084652;ENSG00000085733;ENSG00000086065;ENSG00000087086;ENSG00000087245;ENSG00000089818;ENSG00000091879;ENSG00000092969;ENSG00000094631…
GO:0072376	protein activation cascade	3	20	0.00292807	0.0368474	ENSG00000077942;ENSG00000115414;ENSG00000196924
GO:0044403	biological process involved in symbiotic interaction	12	323	0.00294655	0.0369827	ENSG00000077942;ENSG00000086065;ENSG00000105971;ENSG00000115414;ENSG00000117335;ENSG00000150093;ENSG00000164171;ENSG00000166794;ENSG00000169429;ENSG00000170312;ENSG00000185745;ENSG00000259207
GO:0001938	positive regulation of endothelial cell proliferation	6	97	0.00300176	0.037577	ENSG00000100292;ENSG00000105971;ENSG00000110492;ENSG00000151694;ENSG00000154229;ENSG00000259207
GO:0010639	negative regulation of organelle organization	13	367	0.00302016	0.0377086	ENSG00000042493;ENSG00000047849;ENSG00000073111;ENSG00000080986;ENSG00000094631;ENSG00000101871;ENSG00000117632;ENSG00000125746;ENSG00000130755;ENSG00000130787;ENSG00000143228;ENSG00000165060;ENSG00000182541
GO:0009597	detection of virus	2	6	0.00307152	0.0378557	ENSG00000107201;ENSG00000115267
GO:0060268	negative regulation of respiratory burst	2	6	0.00307152	0.0378557	ENSG00000030582;ENSG00000186716
GO:0061302	smooth muscle cell-matrix adhesion	2	6	0.00307152	0.0378557	ENSG00000122861;ENSG00000189058
GO:0061343	cell adhesion involved in heart morphogenesis	2	6	0.00307152	0.0378557	ENSG00000092969;ENSG00000163513
GO:0071638	negative regulation of monocyte chemotactic protein-1 production	2	6	0.00307152	0.0378557	ENSG00000112851;ENSG00000189058
GO:0009792	embryo development ending in birth or egg hatching	20	696	0.00319728	0.0393044	ENSG00000069122;ENSG00000086696;ENSG00000092969;ENSG00000100605;ENSG00000107984;ENSG00000120254;ENSG00000124145;ENSG00000125753;ENSG00000126653;ENSG00000128918;ENSG00000135766;ENSG00000136699;ENSG00000147536;ENSG00000150093;ENSG00000163513;ENSG00000164327;ENSG00000165060;ENSG00000169032;ENSG00000171848;ENSG00000185551
GO:0050792	regulation of viral process	8	167	0.0032226	0.0394837	ENSG00000067066;ENSG00000077942;ENSG00000102921;ENSG00000115267;ENSG00000115415;ENSG00000130303;ENSG00000169429;ENSG00000185745
GO:0048246	macrophage chemotaxis	4	42	0.00322839	0.0394837	ENSG00000087245;ENSG00000108691;ENSG00000110492;ENSG00000137801
GO:0110053	regulation of actin filament organization	11	285	0.00326121	0.0397835	ENSG00000042493;ENSG00000085733;ENSG00000117632;ENSG00000124145;ENSG00000125753;ENSG00000130755;ENSG00000130787;ENSG00000164144;ENSG00000164327;ENSG00000171992;ENSG00000196924
GO:0044087	regulation of cellular component biogenesis	26	1002	0.00330874	0.0402605	ENSG00000042493;ENSG00000047849;ENSG00000085733;ENSG00000086065;ENSG00000094631;ENSG00000107984;ENSG00000113657;ENSG00000117632;ENSG00000124145;ENSG00000125746;ENSG00000125753;ENSG00000128951;ENSG00000130755;ENSG00000130787;ENSG00000137801;ENSG00000138073;ENSG00000154229;ENSG00000157168;ENSG00000162458;ENSG00000164144;ENSG00000164327;ENSG00000167972;ENSG00000171992;ENSG00000182541;ENSG00000189058…
GO:0071216	cellular response to biotic stimulus	10	245	0.00333669	0.0404976	ENSG00000086065;ENSG00000105298;ENSG00000108691;ENSG00000134070;ENSG00000135446;ENSG00000137752;ENSG00000154229;ENSG00000168615;ENSG00000169429;ENSG00000186716
GO:0060548	negative regulation of cell death	26	1003	0.00335277	0.0405897	ENSG00000026508;ENSG00000030582;ENSG00000085733;ENSG00000086065;ENSG00000100292;ENSG00000107984;ENSG00000108691;ENSG00000110492;ENSG00000111057;ENSG00000115641;ENSG00000116133;ENSG00000119917;ENSG00000119969;ENSG00000130787;ENSG00000137801;ENSG00000149428;ENSG00000150093;ENSG00000154229;ENSG00000157168;ENSG00000164327;ENSG00000165060;ENSG00000170312;ENSG00000183010;ENSG00000187514;ENSG00000196924…
GO:0048589	developmental growth	19	652	0.00346168	0.0417363	ENSG00000085733;ENSG00000092969;ENSG00000094631;ENSG00000103034;ENSG00000104324;ENSG00000110492;ENSG00000115414;ENSG00000135446;ENSG00000147536;ENSG00000150093;ENSG00000157168;ENSG00000162430;ENSG00000163513;ENSG00000165060;ENSG00000166224;ENSG00000166794;ENSG00000170312;ENSG00000189058;ENSG00000198689
GO:1902850	microtubule cytoskeleton organization involved in mitosis	8	169	0.00346493	0.0417363	ENSG00000013810;ENSG00000047849;ENSG00000080986;ENSG00000086065;ENSG00000117632;ENSG00000143228;ENSG00000150093;ENSG00000196924
GO:0060840	artery development	6	100	0.00349258	0.0418631	ENSG00000069122;ENSG00000092969;ENSG00000106991;ENSG00000110492;ENSG00000128917;ENSG00000163513
GO:0032496	response to lipopolysaccharide	12	330	0.00350143	0.0418631	ENSG00000086065;ENSG00000105298;ENSG00000108691;ENSG00000112851;ENSG00000134070;ENSG00000135446;ENSG00000137752;ENSG00000151694;ENSG00000154229;ENSG00000168615;ENSG00000169429;ENSG00000186716
GO:0009124	nucleoside monophosphate biosynthetic process	4	43	0.00351923	0.0418631	ENSG00000106348;ENSG00000128951;ENSG00000135002;ENSG00000167900
GO:0009394	2'-deoxyribonucleotide metabolic process	4	43	0.00351923	0.0418631	ENSG00000128951;ENSG00000139372;ENSG00000167325;ENSG00000171848
GO:0031111	negative regulation of microtubule polymerization or depolymerization	4	43	0.00351923	0.0418631	ENSG00000094631;ENSG00000101871;ENSG00000117632;ENSG00000125746
GO:0003208	cardiac ventricle morphogenesis	5	70	0.00358756	0.0424646	ENSG00000092969;ENSG00000106991;ENSG00000128917;ENSG00000157168;ENSG00000163513
GO:0060415	muscle tissue morphogenesis	5	70	0.00358756	0.0424646	ENSG00000092969;ENSG00000106991;ENSG00000128917;ENSG00000135766;ENSG00000157168
GO:0023052	signaling	116	6474	0.00365364	0.04314	ENSG00000013588;ENSG00000026508;ENSG00000027697;ENSG00000030582;ENSG00000050820;ENSG00000066735;ENSG00000067066;ENSG00000068079;ENSG00000069122;ENSG00000071282;ENSG00000074416;ENSG00000074527;ENSG00000076201;ENSG00000077942;ENSG00000080986;ENSG00000085733;ENSG00000086065;ENSG00000087245;ENSG00000091879;ENSG00000092969;ENSG00000094631;ENSG00000100292;ENSG00000100605;ENSG00000100697;ENSG00000101871…
GO:0048771	tissue remodeling	8	171	0.00372117	0.0438291	ENSG00000087245;ENSG00000110492;ENSG00000128917;ENSG00000141696;ENSG00000154229;ENSG00000186716;ENSG00000196924;ENSG00000259207
GO:0008610	lipid biosynthetic process	20	706	0.00374973	0.0440571	ENSG00000001630;ENSG00000049239;ENSG00000069122;ENSG00000069998;ENSG00000074416;ENSG00000086696;ENSG00000107566;ENSG00000116133;ENSG00000128918;ENSG00000129353;ENSG00000134324;ENSG00000135446;ENSG00000136699;ENSG00000145284;ENSG00000147475;ENSG00000149485;ENSG00000156471;ENSG00000164687;ENSG00000166224;ENSG00000167972
GO:0009262	deoxyribonucleotide metabolic process	4	44	0.00382738	0.0445005	ENSG00000128951;ENSG00000139372;ENSG00000167325;ENSG00000171848
GO:0019692	deoxyribose phosphate metabolic process	4	44	0.00382738	0.0445005	ENSG00000128951;ENSG00000139372;ENSG00000167325;ENSG00000171848
GO:1905521	regulation of macrophage migration	4	44	0.00382738	0.0445005	ENSG00000064666;ENSG00000110492;ENSG00000137801;ENSG00000186716
GO:0010769	regulation of cell morphogenesis involved in differentiation	6	102	0.0038514	0.0445005	ENSG00000077942;ENSG00000094631;ENSG00000110492;ENSG00000130402;ENSG00000196924;ENSG00000259207
GO:0032479	regulation of type I interferon production	6	102	0.0038514	0.0445005	ENSG00000105298;ENSG00000107201;ENSG00000108771;ENSG00000115267;ENSG00000115415;ENSG00000164430
GO:0032606	type I interferon production	6	102	0.0038514	0.0445005	ENSG00000105298;ENSG00000107201;ENSG00000108771;ENSG00000115267;ENSG00000115415;ENSG00000164430
GO:0000724	double-strand break repair via homologous recombination	8	172	0.00385466	0.0445005	ENSG00000073111;ENSG00000076003;ENSG00000104738;ENSG00000112118;ENSG00000147536;ENSG00000164430;ENSG00000166508;ENSG00000168496
GO:0045321	leukocyte activation	26	1014	0.00387085	0.0445005	ENSG00000026508;ENSG00000027697;ENSG00000030582;ENSG00000068079;ENSG00000069122;ENSG00000084652;ENSG00000100292;ENSG00000104951;ENSG00000108691;ENSG00000109861;ENSG00000110492;ENSG00000115414;ENSG00000117335;ENSG00000119969;ENSG00000124145;ENSG00000128917;ENSG00000130024;ENSG00000130303;ENSG00000137801;ENSG00000150093;ENSG00000151694;ENSG00000163513;ENSG00000164430;ENSG00000168615;ENSG00000169429…
GO:0033630	positive regulation of cell adhesion mediated by integrin	3	22	0.00387122	0.0445005	ENSG00000092969;ENSG00000168615;ENSG00000259207
GO:0007052	mitotic spindle organization	7	136	0.00388411	0.0445416	ENSG00000013810;ENSG00000047849;ENSG00000080986;ENSG00000086065;ENSG00000117632;ENSG00000143228;ENSG00000196924
GO:0046890	regulation of lipid biosynthetic process	8	173	0.00399183	0.04556	ENSG00000049239;ENSG00000069122;ENSG00000107566;ENSG00000134324;ENSG00000135446;ENSG00000147475;ENSG00000164687;ENSG00000167972
GO:0070848	response to growth factor	20	710	0.00399198	0.04556	ENSG00000026508;ENSG00000033867;ENSG00000050820;ENSG00000091879;ENSG00000092969;ENSG00000094631;ENSG00000105971;ENSG00000106991;ENSG00000107984;ENSG00000108691;ENSG00000128917;ENSG00000137801;ENSG00000138829;ENSG00000151694;ENSG00000163513;ENSG00000166508;ENSG00000168615;ENSG00000169429;ENSG00000198689;ENSG00000259207
GO:0062207	regulation of pattern recognition receptor signaling pathway	6	103	0.00404072	0.0459351	ENSG00000068079;ENSG00000105298;ENSG00000108771;ENSG00000112851;ENSG00000137628;ENSG00000164164
GO:0009887	animal organ morphogenesis	27	1070	0.00404405	0.0459351	ENSG00000074527;ENSG00000087245;ENSG00000092969;ENSG00000103034;ENSG00000106991;ENSG00000107984;ENSG00000108691;ENSG00000110492;ENSG00000111341;ENSG00000115380;ENSG00000115415;ENSG00000115641;ENSG00000120254;ENSG00000128917;ENSG00000128918;ENSG00000135766;ENSG00000138829;ENSG00000149257;ENSG00000157168;ENSG00000163513;ENSG00000164171;ENSG00000166224;ENSG00000169032;ENSG00000179222;ENSG00000186716…
GO:0007399	nervous system development	53	2538	0.00416799	0.0468168	ENSG00000013810;ENSG00000027697;ENSG00000030582;ENSG00000033867;ENSG00000042493;ENSG00000047849;ENSG00000066735;ENSG00000074527;ENSG00000085733;ENSG00000087245;ENSG00000092969;ENSG00000094631;ENSG00000100605;ENSG00000100697;ENSG00000103034;ENSG00000107130;ENSG00000107984;ENSG00000108691;ENSG00000109103;ENSG00000109861;ENSG00000110492;ENSG00000113657;ENSG00000114450;ENSG00000115414;ENSG00000117632…
GO:0030100	regulation of endocytosis	9	213	0.00420517	0.0468168	ENSG00000107984;ENSG00000109103;ENSG00000111540;ENSG00000130787;ENSG00000131437;ENSG00000157168;ENSG00000164171;ENSG00000204130;ENSG00000259207
GO:0046165	alcohol biosynthetic process	7	138	0.00420781	0.0468168	ENSG00000001630;ENSG00000049239;ENSG00000107566;ENSG00000116133;ENSG00000147475;ENSG00000166228;ENSG00000228716
GO:0051607	defense response to virus	11	295	0.00422679	0.0468168	ENSG00000107201;ENSG00000108771;ENSG00000115267;ENSG00000115415;ENSG00000119917;ENSG00000130303;ENSG00000136560;ENSG00000137628;ENSG00000137752;ENSG00000164430;ENSG00000185745
GO:0140546	defense response to symbiont	11	295	0.00422679	0.0468168	ENSG00000107201;ENSG00000108771;ENSG00000115267;ENSG00000115415;ENSG00000119917;ENSG00000130303;ENSG00000136560;ENSG00000137628;ENSG00000137752;ENSG00000164430;ENSG00000185745
GO:0006729	tetrahydrobiopterin biosynthetic process	2	7	0.00425874	0.0468168	ENSG00000166228;ENSG00000228716
GO:0007077	mitotic nuclear membrane disassembly	2	7	0.00425874	0.0468168	ENSG00000134324;ENSG00000154229
GO:0010216	maintenance of DNA methylation	2	7	0.00425874	0.0468168	ENSG00000119969;ENSG00000276043
GO:0034316	negative regulation of Arp2/3 complex-mediated actin nucleation	2	7	0.00425874	0.0468168	ENSG00000130755;ENSG00000130787
GO:0039533	regulation of MDA-5 signaling pathway	2	7	0.00425874	0.0468168	ENSG00000108771;ENSG00000137628
GO:0046654	tetrahydrofolate biosynthetic process	2	7	0.00425874	0.0468168	ENSG00000120254;ENSG00000228716
GO:0060440	trachea formation	2	7	0.00425874	0.0468168	ENSG00000163513;ENSG00000169032
GO:1903224	regulation of endodermal cell differentiation	2	7	0.00425874	0.0468168	ENSG00000107984;ENSG00000169032
GO:1903588	negative regulation of blood vessel endothelial cell proliferation involved in sprouting angiogenesis	2	7	0.00425874	0.0468168	ENSG00000128917;ENSG00000137801
GO:0080134	regulation of response to stress	33	1398	0.00427635	0.0469026	ENSG00000026508;ENSG00000030582;ENSG00000068079;ENSG00000074416;ENSG00000092969;ENSG00000094631;ENSG00000101871;ENSG00000102921;ENSG00000105298;ENSG00000107201;ENSG00000108771;ENSG00000109861;ENSG00000110492;ENSG00000115415;ENSG00000122861;ENSG00000130024;ENSG00000132646;ENSG00000137752;ENSG00000137801;ENSG00000142949;ENSG00000149428;ENSG00000150093;ENSG00000162430;ENSG00000164171;ENSG00000164327…
GO:0001707	mesoderm formation	5	73	0.00429797	0.0470318	ENSG00000107984;ENSG00000150093;ENSG00000164171;ENSG00000198431;ENSG00000259207
GO:0035357	peroxisome proliferator activated receptor signaling pathway	3	23	0.0044043	0.0479758	ENSG00000112584;ENSG00000130402;ENSG00000164687
GO:0046794	transport of virus	3	23	0.0044043	0.0479758	ENSG00000105971;ENSG00000130303;ENSG00000152465
GO:0000725	recombinational repair	8	176	0.00442604	0.0480356	ENSG00000073111;ENSG00000076003;ENSG00000104738;ENSG00000112118;ENSG00000147536;ENSG00000164430;ENSG00000166508;ENSG00000168496
GO:0051640	organelle localization	17	570	0.00443857	0.0480356	ENSG00000047849;ENSG00000080986;ENSG00000086065;ENSG00000094631;ENSG00000100292;ENSG00000103034;ENSG00000105971;ENSG00000130402;ENSG00000131437;ENSG00000136874;ENSG00000137463;ENSG00000138073;ENSG00000143228;ENSG00000150093;ENSG00000176619;ENSG00000182541;ENSG00000188807
GO:0030838	positive regulation of actin filament polymerization	6	105	0.00443992	0.0480356	ENSG00000085733;ENSG00000125753;ENSG00000130755;ENSG00000130787;ENSG00000164144;ENSG00000164327
GO:0055010	ventricular cardiac muscle tissue morphogenesis	4	46	0.00449747	0.0485483	ENSG00000092969;ENSG00000106991;ENSG00000128917;ENSG00000157168
GO:0042246	tissue regeneration	5	74	0.00455557	0.0490647	ENSG00000104324;ENSG00000110492;ENSG00000162430;ENSG00000163513;ENSG00000189058
GO:0048545	response to steroid hormone	12	342	0.00464696	0.0496355	ENSG00000092969;ENSG00000094631;ENSG00000106991;ENSG00000110492;ENSG00000132646;ENSG00000137463;ENSG00000137801;ENSG00000142453;ENSG00000163513;ENSG00000167972;ENSG00000168615;ENSG00000196498
GO:0071214	cellular response to abiotic stimulus	12	342	0.00464696	0.0496355	ENSG00000064666;ENSG00000087245;ENSG00000102921;ENSG00000106991;ENSG00000132646;ENSG00000136560;ENSG00000137752;ENSG00000152465;ENSG00000164171;ENSG00000168078;ENSG00000169372;ENSG00000259207
GO:0104004	cellular response to environmental stimulus	12	342	0.00464696	0.0496355	ENSG00000064666;ENSG00000087245;ENSG00000102921;ENSG00000106991;ENSG00000132646;ENSG00000136560;ENSG00000137752;ENSG00000152465;ENSG00000164171;ENSG00000168078;ENSG00000169372;ENSG00000259207
GO:0042116	macrophage activation	6	106	0.00465009	0.0496355	ENSG00000027697;ENSG00000030582;ENSG00000068079;ENSG00000069122;ENSG00000109861;ENSG00000137801
GO:0030182	neuron differentiation	33	1409	0.00481183	0.0510359	ENSG00000030582;ENSG00000033867;ENSG00000047849;ENSG00000074527;ENSG00000085733;ENSG00000087245;ENSG00000092969;ENSG00000094631;ENSG00000100697;ENSG00000103034;ENSG00000107130;ENSG00000107984;ENSG00000110492;ENSG00000113657;ENSG00000115414;ENSG00000117632;ENSG00000124145;ENSG00000125753;ENSG00000128917;ENSG00000128918;ENSG00000137463;ENSG00000142453;ENSG00000142949;ENSG00000150093;ENSG00000162614…
GO:0048332	mesoderm morphogenesis	5	75	0.00482397	0.0510359	ENSG00000107984;ENSG00000150093;ENSG00000164171;ENSG00000198431;ENSG00000259207
GO:0050688	regulation of defense response to virus	5	75	0.00482397	0.0510359	ENSG00000107201;ENSG00000108771;ENSG00000115415;ENSG00000164430;ENSG00000185745
GO:0055017	cardiac muscle tissue growth	5	75	0.00482397	0.0510359	ENSG00000092969;ENSG00000103034;ENSG00000157168;ENSG00000163513;ENSG00000170312
GO:0034614	cellular response to reactive oxygen species	7	142	0.00491606	0.051782	ENSG00000087245;ENSG00000094631;ENSG00000132646;ENSG00000165060;ENSG00000170312;ENSG00000183010;ENSG00000228716
GO:0045087	innate immune response	24	928	0.00491615	0.051782	ENSG00000027697;ENSG00000030582;ENSG00000067066;ENSG00000068079;ENSG00000102921;ENSG00000105298;ENSG00000107201;ENSG00000108691;ENSG00000108771;ENSG00000115267;ENSG00000115415;ENSG00000117335;ENSG00000119917;ENSG00000130303;ENSG00000136560;ENSG00000137628;ENSG00000137752;ENSG00000149218;ENSG00000158270;ENSG00000162434;ENSG00000164164;ENSG00000164430;ENSG00000185745;ENSG00000205413
GO:0002043	blood vessel endothelial cell proliferation involved in sprouting angiogenesis	3	24	0.0049797	0.0522213	ENSG00000100292;ENSG00000128917;ENSG00000137801
GO:0010640	regulation of platelet-derived growth factor receptor signaling pathway	3	24	0.0049797	0.0522213	ENSG00000103034;ENSG00000130787;ENSG00000189058
GO:0019221	cytokine-mediated signaling pathway	15	482	0.0050247	0.0525779	ENSG00000026508;ENSG00000027697;ENSG00000067066;ENSG00000105298;ENSG00000108691;ENSG00000111057;ENSG00000115415;ENSG00000130402;ENSG00000134070;ENSG00000136560;ENSG00000137752;ENSG00000151694;ENSG00000162434;ENSG00000164164;ENSG00000169429
GO:1901575	organic substance catabolic process	46	2151	0.0050508	0.0527357	ENSG00000001630;ENSG00000026508;ENSG00000074416;ENSG00000076201;ENSG00000086065;ENSG00000087245;ENSG00000094631;ENSG00000100292;ENSG00000100354;ENSG00000100418;ENSG00000100504;ENSG00000100697;ENSG00000102921;ENSG00000104324;ENSG00000104951;ENSG00000105552;ENSG00000107566;ENSG00000109861;ENSG00000113552;ENSG00000128951;ENSG00000132330;ENSG00000134324;ENSG00000135048;ENSG00000135446;ENSG00000135677…
GO:0098586	cellular response to virus	6	108	0.00509226	0.0530527	ENSG00000027697;ENSG00000107201;ENSG00000108771;ENSG00000115267;ENSG00000137628;ENSG00000162434
GO:0060337	type I interferon signaling pathway	5	76	0.00510341	0.0530533	ENSG00000067066;ENSG00000105298;ENSG00000115415;ENSG00000136560;ENSG00000162434
GO:0051656	establishment of organelle localization	14	437	0.00517	0.053629	ENSG00000047849;ENSG00000080986;ENSG00000086065;ENSG00000094631;ENSG00000100292;ENSG00000130402;ENSG00000131437;ENSG00000137463;ENSG00000138073;ENSG00000143228;ENSG00000150093;ENSG00000176619;ENSG00000182541;ENSG00000188807
GO:0035987	endodermal cell differentiation	4	48	0.00524235	0.0542617	ENSG00000087245;ENSG00000107984;ENSG00000115414;ENSG00000169032
GO:0043066	negative regulation of apoptotic process	23	882	0.00531597	0.0548752	ENSG00000026508;ENSG00000030582;ENSG00000085733;ENSG00000100292;ENSG00000107984;ENSG00000108691;ENSG00000110492;ENSG00000111057;ENSG00000115641;ENSG00000116133;ENSG00000119917;ENSG00000119969;ENSG00000130787;ENSG00000137801;ENSG00000149428;ENSG00000150093;ENSG00000154229;ENSG00000157168;ENSG00000164327;ENSG00000165060;ENSG00000170312;ENSG00000187514;ENSG00000196924
GO:0007173	epidermal growth factor receptor signaling pathway	6	109	0.00532457	0.0548752	ENSG00000013588;ENSG00000050820;ENSG00000112851;ENSG00000115380;ENSG00000130787;ENSG00000151694
GO:0040007	growth	24	935	0.00538683	0.0553535	ENSG00000050820;ENSG00000066735;ENSG00000085733;ENSG00000092969;ENSG00000094631;ENSG00000103034;ENSG00000104324;ENSG00000110492;ENSG00000115414;ENSG00000130303;ENSG00000135446;ENSG00000147536;ENSG00000150093;ENSG00000151694;ENSG00000157168;ENSG00000162430;ENSG00000163513;ENSG00000164327;ENSG00000165060;ENSG00000166224;ENSG00000166794;ENSG00000170312;ENSG00000189058;ENSG00000198689
GO:0048644	muscle organ morphogenesis	5	77	0.00539413	0.0553535	ENSG00000092969;ENSG00000106991;ENSG00000128917;ENSG00000135766;ENSG00000157168
GO:0071363	cellular response to growth factor stimulus	19	680	0.00541228	0.0554208	ENSG00000026508;ENSG00000033867;ENSG00000050820;ENSG00000091879;ENSG00000092969;ENSG00000105971;ENSG00000106991;ENSG00000107984;ENSG00000108691;ENSG00000128917;ENSG00000137801;ENSG00000138829;ENSG00000151694;ENSG00000163513;ENSG00000166508;ENSG00000168615;ENSG00000169429;ENSG00000198689;ENSG00000259207
GO:0002237	response to molecule of bacterial origin	12	349	0.00544273	0.0556136	ENSG00000086065;ENSG00000105298;ENSG00000108691;ENSG00000112851;ENSG00000134070;ENSG00000135446;ENSG00000137752;ENSG00000151694;ENSG00000154229;ENSG00000168615;ENSG00000169429;ENSG00000186716
GO:0034341	response to interferon-gamma	7	145	0.00550349	0.0557939	ENSG00000027697;ENSG00000067066;ENSG00000108691;ENSG00000115415;ENSG00000130303;ENSG00000137752;ENSG00000162434
GO:0051347	positive regulation of transferase activity	16	535	0.00556035	0.0557939	ENSG00000026508;ENSG00000092969;ENSG00000107984;ENSG00000109103;ENSG00000124145;ENSG00000132646;ENSG00000137801;ENSG00000147536;ENSG00000151694;ENSG00000157168;ENSG00000163513;ENSG00000168615;ENSG00000169032;ENSG00000179222;ENSG00000259207;ENSG00000266173
GO:0033674	positive regulation of kinase activity	14	441	0.00559073	0.0557939	ENSG00000026508;ENSG00000092969;ENSG00000107984;ENSG00000109103;ENSG00000124145;ENSG00000137801;ENSG00000151694;ENSG00000157168;ENSG00000163513;ENSG00000168615;ENSG00000169032;ENSG00000179222;ENSG00000259207;ENSG00000266173
GO:0003148	outflow tract septum morphogenesis	3	25	0.00559833	0.0557939	ENSG00000092969;ENSG00000106991;ENSG00000163513
GO:0032727	positive regulation of interferon-alpha production	3	25	0.00559833	0.0557939	ENSG00000107201;ENSG00000115267;ENSG00000115415
GO:0003149	membranous septum morphogenesis	2	8	0.00562373	0.0557939	ENSG00000092969;ENSG00000163513
GO:0003433	chondrocyte development involved in endochondral bone morphogenesis	2	8	0.00562373	0.0557939	ENSG00000149257;ENSG00000163513
GO:0010757	negative regulation of plasminogen activation	2	8	0.00562373	0.0557939	ENSG00000122861;ENSG00000137801
GO:0014012	peripheral nervous system axon regeneration	2	8	0.00562373	0.0557939	ENSG00000087245;ENSG00000189058
GO:0035912	dorsal aorta morphogenesis	2	8	0.00562373	0.0557939	ENSG00000106991;ENSG00000128917
GO:0042364	water-soluble vitamin biosynthetic process	2	8	0.00562373	0.0557939	ENSG00000108439;ENSG00000135002
GO:0046146	tetrahydrobiopterin metabolic process	2	8	0.00562373	0.0557939	ENSG00000166228;ENSG00000228716
GO:0046719	regulation by virus of viral protein levels in host cell	2	8	0.00562373	0.0557939	ENSG00000115415;ENSG00000185745
GO:2000171	negative regulation of dendrite development	2	8	0.00562373	0.0557939	ENSG00000137463;ENSG00000142453
GO:0033628	regulation of cell adhesion mediated by integrin	4	49	0.00564395	0.0558786	ENSG00000092969;ENSG00000122861;ENSG00000168615;ENSG00000259207
GO:0050878	regulation of body fluid levels	13	397	0.00581126	0.0573084	ENSG00000077942;ENSG00000100605;ENSG00000101335;ENSG00000115414;ENSG00000117632;ENSG00000122861;ENSG00000137801;ENSG00000154229;ENSG00000159176;ENSG00000164171;ENSG00000196498;ENSG00000196924;ENSG00000259207
GO:0048259	regulation of receptor-mediated endocytosis	6	111	0.00581234	0.0573084	ENSG00000107984;ENSG00000109103;ENSG00000130787;ENSG00000131437;ENSG00000157168;ENSG00000259207
GO:0007565	female pregnancy	8	185	0.00594881	0.0585219	ENSG00000077942;ENSG00000087245;ENSG00000091879;ENSG00000111348;ENSG00000163513;ENSG00000164171;ENSG00000185551;ENSG00000259207
GO:0051130	positive regulation of cellular component organization	27	1102	0.00595989	0.0585219	ENSG00000030582;ENSG00000076201;ENSG00000085733;ENSG00000092969;ENSG00000094631;ENSG00000103034;ENSG00000110492;ENSG00000113657;ENSG00000115414;ENSG00000124145;ENSG00000125753;ENSG00000130755;ENSG00000130787;ENSG00000131437;ENSG00000137463;ENSG00000157168;ENSG00000164144;ENSG00000164171;ENSG00000164327;ENSG00000167972;ENSG00000168496;ENSG00000168615;ENSG00000169032;ENSG00000171992;ENSG00000196924…
GO:0097191	extrinsic apoptotic signaling pathway	9	225	0.00598388	0.0585816	ENSG00000067066;ENSG00000085733;ENSG00000092969;ENSG00000100292;ENSG00000111057;ENSG00000137801;ENSG00000157168;ENSG00000169372;ENSG00000213190
GO:0000902	cell morphogenesis	26	1049	0.00599046	0.0585816	ENSG00000026508;ENSG00000074527;ENSG00000077942;ENSG00000085733;ENSG00000092969;ENSG00000094631;ENSG00000099260;ENSG00000100697;ENSG00000107984;ENSG00000108691;ENSG00000110492;ENSG00000115414;ENSG00000117632;ENSG00000125753;ENSG00000130402;ENSG00000131437;ENSG00000150093;ENSG00000160796;ENSG00000162458;ENSG00000162614;ENSG00000169032;ENSG00000178031;ENSG00000196924;ENSG00000198689;ENSG00000258947…
GO:0044092	negative regulation of molecular function	25	999	0.00622116	0.0607135	ENSG00000013588;ENSG00000026508;ENSG00000067066;ENSG00000073111;ENSG00000092969;ENSG00000094631;ENSG00000100292;ENSG00000105298;ENSG00000106991;ENSG00000107984;ENSG00000112851;ENSG00000116133;ENSG00000117632;ENSG00000128951;ENSG00000134070;ENSG00000134324;ENSG00000135766;ENSG00000137801;ENSG00000139372;ENSG00000142949;ENSG00000149257;ENSG00000185551;ENSG00000185745;ENSG00000196924;ENSG00000259207
GO:0034330	cell junction organization	20	740	0.00625695	0.060854	ENSG00000076201;ENSG00000085733;ENSG00000092969;ENSG00000094631;ENSG00000107984;ENSG00000115414;ENSG00000124145;ENSG00000130787;ENSG00000135766;ENSG00000137801;ENSG00000142949;ENSG00000150093;ENSG00000154229;ENSG00000164171;ENSG00000171992;ENSG00000186716;ENSG00000189058;ENSG00000196924;ENSG00000198689;ENSG00000259207
GO:0031639	plasminogen activation	3	26	0.00626102	0.060854	ENSG00000116133;ENSG00000122861;ENSG00000137801
GO:0002831	regulation of response to biotic stimulus	12	357	0.00648123	0.0628666	ENSG00000030582;ENSG00000068079;ENSG00000102921;ENSG00000104951;ENSG00000105298;ENSG00000107201;ENSG00000108771;ENSG00000115415;ENSG00000137628;ENSG00000154229;ENSG00000164430;ENSG00000185745
GO:0001501	skeletal system development	16	546	0.00671421	0.0649947	ENSG00000026508;ENSG00000087245;ENSG00000092969;ENSG00000106991;ENSG00000110492;ENSG00000111341;ENSG00000115380;ENSG00000120254;ENSG00000134013;ENSG00000138829;ENSG00000149257;ENSG00000163513;ENSG00000166224;ENSG00000166794;ENSG00000174705;ENSG00000196924
GO:0031345	negative regulation of cell projection organization	8	190	0.00695116	0.0665331	ENSG00000047849;ENSG00000094631;ENSG00000107984;ENSG00000113657;ENSG00000137463;ENSG00000142453;ENSG00000182541;ENSG00000196924
GO:0006027	glycosaminoglycan catabolic process	3	27	0.00696854	0.0665331	ENSG00000026508;ENSG00000135048;ENSG00000135677
GO:0050926	regulation of positive chemotaxis	3	27	0.00696854	0.0665331	ENSG00000091879;ENSG00000164171;ENSG00000169429
GO:1903649	regulation of cytoplasmic transport	3	27	0.00696854	0.0665331	ENSG00000076201;ENSG00000164144;ENSG00000169032
GO:0003197	endocardial cushion development	4	52	0.00697053	0.0665331	ENSG00000092969;ENSG00000106991;ENSG00000107984;ENSG00000163513
GO:0043536	positive regulation of blood vessel endothelial cell migration	4	52	0.00697053	0.0665331	ENSG00000100292;ENSG00000137801;ENSG00000151694;ENSG00000154229
GO:0046580	negative regulation of Ras protein signal transduction	4	52	0.00697053	0.0665331	ENSG00000092969;ENSG00000117632;ENSG00000150093;ENSG00000155903
GO:0043069	negative regulation of programmed cell death	23	903	0.00699641	0.0666471	ENSG00000026508;ENSG00000030582;ENSG00000085733;ENSG00000100292;ENSG00000107984;ENSG00000108691;ENSG00000110492;ENSG00000111057;ENSG00000115641;ENSG00000116133;ENSG00000119917;ENSG00000119969;ENSG00000130787;ENSG00000137801;ENSG00000149428;ENSG00000150093;ENSG00000154229;ENSG00000157168;ENSG00000164327;ENSG00000165060;ENSG00000170312;ENSG00000187514;ENSG00000196924
GO:0051336	regulation of hydrolase activity	25	1009	0.00702634	0.066753	ENSG00000026508;ENSG00000030582;ENSG00000092969;ENSG00000105971;ENSG00000108691;ENSG00000116133;ENSG00000117632;ENSG00000130787;ENSG00000132646;ENSG00000134324;ENSG00000135766;ENSG00000136560;ENSG00000137752;ENSG00000137801;ENSG00000139372;ENSG00000142552;ENSG00000149257;ENSG00000150093;ENSG00000155903;ENSG00000164171;ENSG00000164327;ENSG00000169372;ENSG00000170471;ENSG00000186716;ENSG00000198467
GO:0006915	apoptotic process	41	1901	0.00710507	0.066753	ENSG00000026508;ENSG00000030582;ENSG00000050820;ENSG00000067066;ENSG00000073111;ENSG00000085733;ENSG00000087245;ENSG00000092969;ENSG00000100292;ENSG00000100697;ENSG00000107984;ENSG00000108691;ENSG00000109861;ENSG00000110492;ENSG00000111057;ENSG00000115415;ENSG00000115641;ENSG00000116133;ENSG00000119917;ENSG00000119969;ENSG00000128918;ENSG00000130402;ENSG00000130787;ENSG00000135002;ENSG00000137752…
GO:0006048	UDP-N-acetylglucosamine biosynthetic process	2	9	0.00716108	0.066753	ENSG00000113552;ENSG00000117143
GO:0009396	folic acid-containing compound biosynthetic process	2	9	0.00716108	0.066753	ENSG00000120254;ENSG00000228716
GO:0010692	regulation of alkaline phosphatase activity	2	9	0.00716108	0.066753	ENSG00000092969;ENSG00000164171
GO:0032201	telomere maintenance via semi-conservative replication	2	9	0.00716108	0.066753	ENSG00000132646;ENSG00000168496
GO:0034351	negative regulation of glial cell apoptotic process	2	9	0.00716108	0.066753	ENSG00000108691;ENSG00000154229
GO:0048680	positive regulation of axon regeneration	2	9	0.00716108	0.066753	ENSG00000030582;ENSG00000196924
GO:1900222	negative regulation of amyloid-beta clearance	2	9	0.00716108	0.066753	ENSG00000001630;ENSG00000027697
GO:1902884	positive regulation of response to oxidative stress	2	9	0.00716108	0.066753	ENSG00000094631;ENSG00000162430
GO:2000623	negative regulation of nuclear-transcribed mRNA catabolic process, nonsense-mediated decay	2	9	0.00716108	0.066753	ENSG00000187742;ENSG00000197451
GO:0044772	mitotic cell cycle phase transition	14	455	0.00728528	0.0677786	ENSG00000013810;ENSG00000080986;ENSG00000108691;ENSG00000123975;ENSG00000130024;ENSG00000135446;ENSG00000143228;ENSG00000150093;ENSG00000151694;ENSG00000167325;ENSG00000169372;ENSG00000170312;ENSG00000171848;ENSG00000173207
GO:0007154	cell communication	115	6536	0.00742143	0.0689112	ENSG00000013588;ENSG00000026508;ENSG00000027697;ENSG00000030582;ENSG00000050820;ENSG00000066735;ENSG00000067066;ENSG00000068079;ENSG00000069122;ENSG00000071282;ENSG00000074416;ENSG00000074527;ENSG00000076201;ENSG00000077942;ENSG00000080986;ENSG00000085733;ENSG00000087245;ENSG00000091879;ENSG00000092969;ENSG00000094631;ENSG00000100292;ENSG00000100605;ENSG00000100697;ENSG00000101871;ENSG00000103034…
GO:0048146	positive regulation of fibroblast proliferation	4	53	0.00745469	0.0690859	ENSG00000077942;ENSG00000115414;ENSG00000135446;ENSG00000259207
GO:0052126	movement in host environment	8	193	0.00761094	0.0703975	ENSG00000086065;ENSG00000105971;ENSG00000117335;ENSG00000150093;ENSG00000164171;ENSG00000169429;ENSG00000170312;ENSG00000259207
GO:0003272	endocardial cushion formation	3	28	0.00772162	0.0710092	ENSG00000092969;ENSG00000106991;ENSG00000163513
GO:0010971	positive regulation of G2/M transition of mitotic cell cycle	3	28	0.00772162	0.0710092	ENSG00000135446;ENSG00000167325;ENSG00000170312
GO:0039529	RIG-I signaling pathway	3	28	0.00772162	0.0710092	ENSG00000107201;ENSG00000108771;ENSG00000137628
GO:0060419	heart growth	5	84	0.00776459	0.0712673	ENSG00000092969;ENSG00000103034;ENSG00000157168;ENSG00000163513;ENSG00000170312
GO:0033036	macromolecule localization	59	2982	0.00788548	0.0722383	ENSG00000001630;ENSG00000004059;ENSG00000067066;ENSG00000072958;ENSG00000076201;ENSG00000080986;ENSG00000085733;ENSG00000086065;ENSG00000089818;ENSG00000092969;ENSG00000094631;ENSG00000100280;ENSG00000100418;ENSG00000101871;ENSG00000109103;ENSG00000111057;ENSG00000111540;ENSG00000112851;ENSG00000115446;ENSG00000116133;ENSG00000119655;ENSG00000125844;ENSG00000130402;ENSG00000131437;ENSG00000136231…
GO:0002042	cell migration involved in sprouting angiogenesis	4	54	0.00796048	0.0723582	ENSG00000100292;ENSG00000128917;ENSG00000137801;ENSG00000150093
GO:0006695	cholesterol biosynthetic process	4	54	0.00796048	0.0723582	ENSG00000001630;ENSG00000107566;ENSG00000116133;ENSG00000147475
GO:1902653	secondary alcohol biosynthetic process	4	54	0.00796048	0.0723582	ENSG00000001630;ENSG00000107566;ENSG00000116133;ENSG00000147475
GO:0034599	cellular response to oxidative stress	10	278	0.00797284	0.0723582	ENSG00000008394;ENSG00000087245;ENSG00000094631;ENSG00000100292;ENSG00000132646;ENSG00000162430;ENSG00000165060;ENSG00000170312;ENSG00000183010;ENSG00000228716
GO:0031323	regulation of cellular metabolic process	107	6023	0.00797605	0.0723582	ENSG00000013588;ENSG00000026508;ENSG00000027697;ENSG00000030582;ENSG00000049239;ENSG00000067066;ENSG00000069122;ENSG00000071282;ENSG00000073111;ENSG00000076003;ENSG00000077942;ENSG00000085733;ENSG00000086065;ENSG00000092969;ENSG00000094631;ENSG00000100292;ENSG00000100354;ENSG00000100418;ENSG00000100697;ENSG00000102921;ENSG00000104738;ENSG00000104951;ENSG00000105298;ENSG00000106991;ENSG00000107201…
GO:0006066	alcohol metabolic process	12	367	0.00799327	0.0723582	ENSG00000001630;ENSG00000049239;ENSG00000100605;ENSG00000107566;ENSG00000116133;ENSG00000119655;ENSG00000128918;ENSG00000137124;ENSG00000147475;ENSG00000166228;ENSG00000173597;ENSG00000228716
GO:0050794	regulation of cellular process	183	11233	0.0080045	0.0723582	ENSG00000001630;ENSG00000013588;ENSG00000013810;ENSG00000026508;ENSG00000027697;ENSG00000027847;ENSG00000030582;ENSG00000042493;ENSG00000047849;ENSG00000049239;ENSG00000050820;ENSG00000064666;ENSG00000066735;ENSG00000067066;ENSG00000068079;ENSG00000069122;ENSG00000071282;ENSG00000073111;ENSG00000074416;ENSG00000076003;ENSG00000076201;ENSG00000076706;ENSG00000077942;ENSG00000080986;ENSG00000085733…
GO:0045069	regulation of viral genome replication	5	85	0.00815391	0.0735698	ENSG00000102921;ENSG00000115267;ENSG00000130303;ENSG00000169429;ENSG00000185745
GO:2001233	regulation of apoptotic signaling pathway	12	369	0.00832643	0.0749849	ENSG00000026508;ENSG00000067066;ENSG00000085733;ENSG00000100292;ENSG00000109861;ENSG00000119969;ENSG00000137801;ENSG00000149428;ENSG00000157168;ENSG00000165060;ENSG00000169372;ENSG00000179222
GO:0003229	ventricular cardiac muscle tissue development	4	55	0.0084883	0.0761558	ENSG00000092969;ENSG00000106991;ENSG00000128917;ENSG00000157168
GO:0045071	negative regulation of viral genome replication	4	55	0.0084883	0.0761558	ENSG00000102921;ENSG00000115267;ENSG00000130303;ENSG00000185745
GO:0003209	cardiac atrium morphogenesis	3	29	0.00852088	0.0762553	ENSG00000092969;ENSG00000106991;ENSG00000128917
GO:0051246	regulation of protein metabolic process	51	2511	0.00853128	0.0762553	ENSG00000001630;ENSG00000013588;ENSG00000026508;ENSG00000027697;ENSG00000030582;ENSG00000077942;ENSG00000092969;ENSG00000094631;ENSG00000100354;ENSG00000100418;ENSG00000102921;ENSG00000105298;ENSG00000106991;ENSG00000107201;ENSG00000107984;ENSG00000109103;ENSG00000109861;ENSG00000115414;ENSG00000116133;ENSG00000122861;ENSG00000124145;ENSG00000130787;ENSG00000136231;ENSG00000136261;ENSG00000136560…
GO:0061448	connective tissue development	10	281	0.00856358	0.0764012	ENSG00000026508;ENSG00000110492;ENSG00000111341;ENSG00000115380;ENSG00000134013;ENSG00000135446;ENSG00000149257;ENSG00000163513;ENSG00000174705;ENSG00000259207
GO:1901617	organic hydroxy compound biosynthetic process	9	239	0.0087371	0.0769416	ENSG00000001630;ENSG00000049239;ENSG00000092969;ENSG00000107566;ENSG00000108439;ENSG00000116133;ENSG00000147475;ENSG00000166228;ENSG00000228716
GO:0045931	positive regulation of mitotic cell cycle	6	121	0.00875172	0.0769416	ENSG00000135446;ENSG00000151694;ENSG00000154229;ENSG00000167325;ENSG00000170312;ENSG00000171848
GO:0018108	peptidyl-tyrosine phosphorylation	12	372	0.00884646	0.0769416	ENSG00000013588;ENSG00000026508;ENSG00000109103;ENSG00000115380;ENSG00000151694;ENSG00000157168;ENSG00000162434;ENSG00000164327;ENSG00000168078;ENSG00000169032;ENSG00000186716;ENSG00000259207
GO:0009157	deoxyribonucleoside monophosphate biosynthetic process	2	10	0.0088655	0.0769416	ENSG00000128951;ENSG00000167900
GO:0031642	negative regulation of myelination	2	10	0.0088655	0.0769416	ENSG00000109861;ENSG00000134324
GO:0035581	sequestering of extracellular ligand from receptor	2	10	0.0088655	0.0769416	ENSG00000117335;ENSG00000138829
GO:0035907	dorsal aorta development	2	10	0.0088655	0.0769416	ENSG00000106991;ENSG00000128917
GO:0044857	plasma membrane raft organization	2	10	0.0088655	0.0769416	ENSG00000105971;ENSG00000158270
GO:0051081	nuclear membrane disassembly	2	10	0.0088655	0.0769416	ENSG00000134324;ENSG00000154229
GO:0051126	negative regulation of actin nucleation	2	10	0.0088655	0.0769416	ENSG00000130755;ENSG00000130787
GO:0055015	ventricular cardiac muscle cell development	2	10	0.0088655	0.0769416	ENSG00000115641;ENSG00000170312
GO:0060346	bone trabecula formation	2	10	0.0088655	0.0769416	ENSG00000087245;ENSG00000138829
GO:0061626	pharyngeal arch artery morphogenesis	2	10	0.0088655	0.0769416	ENSG00000069122;ENSG00000092969
GO:0070572	positive regulation of neuron projection regeneration	2	10	0.0088655	0.0769416	ENSG00000030582;ENSG00000196924
GO:1901537	positive regulation of DNA demethylation	2	10	0.0088655	0.0769416	ENSG00000164164;ENSG00000197451
GO:0044409	entry into host	7	159	0.00896322	0.0775909	ENSG00000105971;ENSG00000117335;ENSG00000150093;ENSG00000164171;ENSG00000169429;ENSG00000170312;ENSG00000259207
GO:0070301	cellular response to hydrogen peroxide	5	87	0.00897277	0.0775909	ENSG00000094631;ENSG00000132646;ENSG00000165060;ENSG00000170312;ENSG00000183010
GO:0042987	amyloid precursor protein catabolic process	4	56	0.00903851	0.0780183	ENSG00000027697;ENSG00000116133;ENSG00000151694;ENSG00000168615
GO:0007166	cell surface receptor signaling pathway	56	2820	0.00906837	0.0780825	ENSG00000013588;ENSG00000026508;ENSG00000027697;ENSG00000050820;ENSG00000067066;ENSG00000069122;ENSG00000085733;ENSG00000087245;ENSG00000091879;ENSG00000092969;ENSG00000100292;ENSG00000103034;ENSG00000105298;ENSG00000105971;ENSG00000106991;ENSG00000107984;ENSG00000108691;ENSG00000110492;ENSG00000111057;ENSG00000112851;ENSG00000115380;ENSG00000115414;ENSG00000115415;ENSG00000117335;ENSG00000117632…
GO:0022008	neurogenesis	37	1699	0.00908616	0.0780825	ENSG00000027697;ENSG00000030582;ENSG00000033867;ENSG00000047849;ENSG00000074527;ENSG00000085733;ENSG00000087245;ENSG00000092969;ENSG00000094631;ENSG00000100697;ENSG00000103034;ENSG00000107130;ENSG00000107984;ENSG00000108691;ENSG00000110492;ENSG00000113657;ENSG00000115414;ENSG00000117632;ENSG00000124145;ENSG00000125753;ENSG00000128917;ENSG00000128918;ENSG00000137463;ENSG00000142453;ENSG00000142949…
GO:0071675	regulation of mononuclear cell migration	6	122	0.00909493	0.0780825	ENSG00000108691;ENSG00000110492;ENSG00000137801;ENSG00000151694;ENSG00000189058;ENSG00000259207
GO:0032271	regulation of protein polymerization	9	241	0.00919797	0.0786212	ENSG00000042493;ENSG00000085733;ENSG00000117632;ENSG00000125746;ENSG00000125753;ENSG00000130755;ENSG00000130787;ENSG00000164144;ENSG00000164327
GO:0097529	myeloid leukocyte migration	9	241	0.00919797	0.0786212	ENSG00000064666;ENSG00000087245;ENSG00000092969;ENSG00000108691;ENSG00000110492;ENSG00000137801;ENSG00000166794;ENSG00000169429;ENSG00000186716
GO:0018212	peptidyl-tyrosine modification	12	374	0.00920701	0.0786212	ENSG00000013588;ENSG00000026508;ENSG00000109103;ENSG00000115380;ENSG00000151694;ENSG00000157168;ENSG00000162434;ENSG00000164327;ENSG00000168078;ENSG00000169032;ENSG00000186716;ENSG00000259207
GO:0071346	cellular response to interferon-gamma	6	123	0.00944767	0.0805326	ENSG00000027697;ENSG00000067066;ENSG00000108691;ENSG00000115415;ENSG00000137752;ENSG00000162434
GO:0001837	epithelial to mesenchymal transition	7	161	0.00956391	0.0810618	ENSG00000092969;ENSG00000106991;ENSG00000110492;ENSG00000134013;ENSG00000163513;ENSG00000196924;ENSG00000197451
GO:0010628	positive regulation of gene expression	27	1144	0.00957315	0.0810618	ENSG00000027697;ENSG00000064666;ENSG00000077942;ENSG00000100292;ENSG00000106991;ENSG00000107201;ENSG00000107984;ENSG00000108771;ENSG00000110492;ENSG00000115267;ENSG00000115414;ENSG00000115415;ENSG00000117335;ENSG00000128917;ENSG00000128918;ENSG00000136231;ENSG00000137752;ENSG00000137801;ENSG00000151694;ENSG00000164171;ENSG00000164430;ENSG00000169032;ENSG00000169429;ENSG00000170312;ENSG00000187742…
GO:0048522	positive regulation of cellular process	103	5796	0.00959744	0.0810618	ENSG00000026508;ENSG00000027697;ENSG00000030582;ENSG00000050820;ENSG00000067066;ENSG00000068079;ENSG00000069122;ENSG00000071282;ENSG00000076201;ENSG00000076706;ENSG00000077942;ENSG00000080986;ENSG00000085733;ENSG00000087245;ENSG00000092969;ENSG00000094631;ENSG00000100292;ENSG00000100354;ENSG00000100697;ENSG00000101871;ENSG00000103034;ENSG00000104951;ENSG00000105971;ENSG00000106991;ENSG00000107201…
GO:0007051	spindle organization	8	201	0.00960095	0.0810618	ENSG00000013810;ENSG00000047849;ENSG00000080986;ENSG00000086065;ENSG00000117632;ENSG00000143228;ENSG00000182541;ENSG00000196924
GO:0030041	actin filament polymerization	8	201	0.00960095	0.0810618	ENSG00000042493;ENSG00000085733;ENSG00000125753;ENSG00000130755;ENSG00000130787;ENSG00000139734;ENSG00000164144;ENSG00000164327
GO:0001706	endoderm formation	4	57	0.00961147	0.0810618	ENSG00000087245;ENSG00000107984;ENSG00000115414;ENSG00000169032
GO:0048145	regulation of fibroblast proliferation	5	89	0.00984672	0.0828809	ENSG00000027847;ENSG00000077942;ENSG00000115414;ENSG00000135446;ENSG00000259207
GO:0010243	response to organonitrogen compound	25	1038	0.00986182	0.0828809	ENSG00000050820;ENSG00000086065;ENSG00000087245;ENSG00000094631;ENSG00000105971;ENSG00000107566;ENSG00000112851;ENSG00000115415;ENSG00000132646;ENSG00000134324;ENSG00000135446;ENSG00000137463;ENSG00000142453;ENSG00000142552;ENSG00000147475;ENSG00000150093;ENSG00000162430;ENSG00000162434;ENSG00000164171;ENSG00000170312;ENSG00000196498;ENSG00000196924;ENSG00000197451;ENSG00000228716;ENSG00000259207
GO:0044281	small molecule metabolic process	39	1826	0.010079	0.0845578	ENSG00000001630;ENSG00000033867;ENSG00000049239;ENSG00000074416;ENSG00000100605;ENSG00000104951;ENSG00000105552;ENSG00000106348;ENSG00000107566;ENSG00000107897;ENSG00000108439;ENSG00000113552;ENSG00000116133;ENSG00000117143;ENSG00000119655;ENSG00000120254;ENSG00000128918;ENSG00000128951;ENSG00000132330;ENSG00000134324;ENSG00000135002;ENSG00000137124;ENSG00000137752;ENSG00000139372;ENSG00000145284…
GO:0043408	regulation of MAPK cascade	18	672	0.0101218	0.0847682	ENSG00000026508;ENSG00000077942;ENSG00000092969;ENSG00000101871;ENSG00000103034;ENSG00000105971;ENSG00000107984;ENSG00000108691;ENSG00000115414;ENSG00000137801;ENSG00000154229;ENSG00000157168;ENSG00000163162;ENSG00000168078;ENSG00000168615;ENSG00000169032;ENSG00000179222;ENSG00000259207
GO:0060759	regulation of response to cytokine stimulus	7	163	0.0101935	0.084887	ENSG00000105298;ENSG00000107201;ENSG00000115267;ENSG00000134070;ENSG00000137752;ENSG00000151694;ENSG00000164164
GO:0043030	regulation of macrophage activation	4	58	0.0102075	0.084887	ENSG00000030582;ENSG00000069122;ENSG00000109861;ENSG00000137801
GO:0032607	interferon-alpha production	3	31	0.0102603	0.084887	ENSG00000107201;ENSG00000115267;ENSG00000115415
GO:0032647	regulation of interferon-alpha production	3	31	0.0102603	0.084887	ENSG00000107201;ENSG00000115267;ENSG00000115415
GO:0034315	regulation of Arp2/3 complex-mediated actin nucleation	3	31	0.0102603	0.084887	ENSG00000130755;ENSG00000130787;ENSG00000164144
GO:1901889	negative regulation of cell junction assembly	3	31	0.0102603	0.084887	ENSG00000107984;ENSG00000137801;ENSG00000189058
GO:1902751	positive regulation of cell cycle G2/M phase transition	3	31	0.0102603	0.084887	ENSG00000135446;ENSG00000167325;ENSG00000170312
GO:0043009	chordate embryonic development	18	674	0.0104129	0.0860011	ENSG00000069122;ENSG00000086696;ENSG00000092969;ENSG00000100605;ENSG00000107984;ENSG00000120254;ENSG00000124145;ENSG00000125753;ENSG00000126653;ENSG00000128918;ENSG00000135766;ENSG00000136699;ENSG00000147536;ENSG00000150093;ENSG00000163513;ENSG00000169032;ENSG00000171848;ENSG00000185551
GO:0003231	cardiac ventricle development	6	126	0.0105644	0.0868023	ENSG00000092969;ENSG00000106991;ENSG00000128917;ENSG00000135766;ENSG00000157168;ENSG00000163513
GO:0010811	positive regulation of cell-substrate adhesion	6	126	0.0105644	0.0868023	ENSG00000077942;ENSG00000110492;ENSG00000115414;ENSG00000124145;ENSG00000196924;ENSG00000259207
GO:0031623	receptor internalization	6	126	0.0105644	0.0868023	ENSG00000107984;ENSG00000150093;ENSG00000157168;ENSG00000168216;ENSG00000169429;ENSG00000259207
GO:0009650	UV protection	2	11	0.0107318	0.0871299	ENSG00000168077;ENSG00000168496
GO:0030397	membrane disassembly	2	11	0.0107318	0.0871299	ENSG00000134324;ENSG00000154229
GO:0034350	regulation of glial cell apoptotic process	2	11	0.0107318	0.0871299	ENSG00000108691;ENSG00000154229
GO:0046349	amino sugar biosynthetic process	2	11	0.0107318	0.0871299	ENSG00000113552;ENSG00000117143
GO:0060439	trachea morphogenesis	2	11	0.0107318	0.0871299	ENSG00000163513;ENSG00000169032
GO:0075733	intracellular transport of virus	2	11	0.0107318	0.0871299	ENSG00000130303;ENSG00000152465
GO:1900246	positive regulation of RIG-I signaling pathway	2	11	0.0107318	0.0871299	ENSG00000108771;ENSG00000137628
GO:0051262	protein tetramerization	5	91	0.0107775	0.087153	ENSG00000125753;ENSG00000128918;ENSG00000167325;ENSG00000167900;ENSG00000171848
GO:1901992	positive regulation of mitotic cell cycle phase transition	5	91	0.0107775	0.087153	ENSG00000135446;ENSG00000151694;ENSG00000167325;ENSG00000170312;ENSG00000171848
GO:0045597	positive regulation of cell differentiation	22	885	0.0107893	0.087153	ENSG00000092969;ENSG00000094631;ENSG00000100697;ENSG00000104951;ENSG00000106991;ENSG00000107984;ENSG00000110492;ENSG00000115414;ENSG00000115415;ENSG00000117335;ENSG00000124151;ENSG00000130024;ENSG00000134013;ENSG00000138829;ENSG00000142453;ENSG00000150093;ENSG00000154229;ENSG00000157168;ENSG00000163513;ENSG00000169032;ENSG00000196924;ENSG00000259207
GO:0035904	aorta development	4	59	0.010827	0.087163	ENSG00000092969;ENSG00000106991;ENSG00000128917;ENSG00000163513
GO:0051058	negative regulation of small GTPase mediated signal transduction	4	59	0.010827	0.087163	ENSG00000092969;ENSG00000117632;ENSG00000150093;ENSG00000155903
GO:0007179	transforming growth factor beta receptor signaling pathway	8	206	0.0110273	0.0886263	ENSG00000092969;ENSG00000105971;ENSG00000106991;ENSG00000137801;ENSG00000138829;ENSG00000151694;ENSG00000163513;ENSG00000168615
GO:0051494	negative regulation of cytoskeleton organization	7	166	0.0111939	0.0894244	ENSG00000042493;ENSG00000094631;ENSG00000101871;ENSG00000117632;ENSG00000125746;ENSG00000130755;ENSG00000130787
GO:0048384	retinoic acid receptor signaling pathway	3	32	0.0112014	0.0894244	ENSG00000067066;ENSG00000128918;ENSG00000130402
GO:0060325	face morphogenesis	3	32	0.0112014	0.0894244	ENSG00000087245;ENSG00000107984;ENSG00000166224
GO:1901031	regulation of response to reactive oxygen species	3	32	0.0112014	0.0894244	ENSG00000094631;ENSG00000183010;ENSG00000228716
GO:0062197	cellular response to chemical stress	11	338	0.0112379	0.0895661	ENSG00000008394;ENSG00000087245;ENSG00000094631;ENSG00000100292;ENSG00000132646;ENSG00000137752;ENSG00000162430;ENSG00000165060;ENSG00000170312;ENSG00000183010;ENSG00000228716
GO:0060255	regulation of macromolecule metabolic process	109	6227	0.0116593	0.0927699	ENSG00000001630;ENSG00000013588;ENSG00000026508;ENSG00000027697;ENSG00000030582;ENSG00000064666;ENSG00000067066;ENSG00000071282;ENSG00000073111;ENSG00000076003;ENSG00000077942;ENSG00000086065;ENSG00000092969;ENSG00000094631;ENSG00000100292;ENSG00000100354;ENSG00000100418;ENSG00000100697;ENSG00000102921;ENSG00000104738;ENSG00000104951;ENSG00000105298;ENSG00000106991;ENSG00000107201;ENSG00000107984…
GO:0065008	regulation of biological quality	73	3911	0.0118563	0.0940527	ENSG00000030582;ENSG00000033867;ENSG00000042493;ENSG00000049239;ENSG00000069122;ENSG00000077942;ENSG00000080986;ENSG00000085733;ENSG00000086696;ENSG00000087086;ENSG00000087245;ENSG00000094631;ENSG00000099260;ENSG00000100292;ENSG00000100354;ENSG00000100504;ENSG00000100605;ENSG00000101335;ENSG00000104324;ENSG00000104951;ENSG00000105552;ENSG00000105971;ENSG00000106991;ENSG00000107984;ENSG00000108691…
GO:0043410	positive regulation of MAPK cascade	14	483	0.0118912	0.0940527	ENSG00000026508;ENSG00000092969;ENSG00000101871;ENSG00000103034;ENSG00000105971;ENSG00000107984;ENSG00000108691;ENSG00000137801;ENSG00000154229;ENSG00000157168;ENSG00000168615;ENSG00000169032;ENSG00000179222;ENSG00000259207
GO:0003205	cardiac chamber development	7	168	0.0118992	0.0940527	ENSG00000092969;ENSG00000106991;ENSG00000115641;ENSG00000128917;ENSG00000135766;ENSG00000157168;ENSG00000163513
GO:1902904	negative regulation of supramolecular fiber organization	7	168	0.0118992	0.0940527	ENSG00000042493;ENSG00000094631;ENSG00000101871;ENSG00000117632;ENSG00000125746;ENSG00000130755;ENSG00000130787
GO:0050679	positive regulation of epithelial cell proliferation	8	209	0.0119551	0.0943386	ENSG00000030582;ENSG00000094631;ENSG00000100292;ENSG00000105971;ENSG00000110492;ENSG00000151694;ENSG00000154229;ENSG00000259207
GO:0016126	sterol biosynthetic process	4	61	0.0121376	0.094669	ENSG00000001630;ENSG00000107566;ENSG00000116133;ENSG00000147475
GO:0070265	necrotic cell death	4	61	0.0121376	0.094669	ENSG00000100504;ENSG00000100605;ENSG00000152558;ENSG00000247077
GO:0009056	catabolic process	52	2620	0.0121643	0.094669	ENSG00000001630;ENSG00000026508;ENSG00000074416;ENSG00000076201;ENSG00000085733;ENSG00000086065;ENSG00000087245;ENSG00000094631;ENSG00000100292;ENSG00000100354;ENSG00000100418;ENSG00000100504;ENSG00000100697;ENSG00000102921;ENSG00000104324;ENSG00000104951;ENSG00000105552;ENSG00000107566;ENSG00000107897;ENSG00000109861;ENSG00000113552;ENSG00000128951;ENSG00000132330;ENSG00000134324;ENSG00000135048…
GO:0002230	positive regulation of defense response to virus by host	3	33	0.0121908	0.094669	ENSG00000107201;ENSG00000115415;ENSG00000164430
GO:0002719	negative regulation of cytokine production involved in immune response	3	33	0.0121908	0.094669	ENSG00000092969;ENSG00000100292;ENSG00000130303
GO:0006026	aminoglycan catabolic process	3	33	0.0121908	0.094669	ENSG00000026508;ENSG00000135048;ENSG00000135677
GO:0042558	pteridine-containing compound metabolic process	3	33	0.0121908	0.094669	ENSG00000120254;ENSG00000166228;ENSG00000228716
GO:0048566	embryonic digestive tract development	3	33	0.0121908	0.094669	ENSG00000092969;ENSG00000128918;ENSG00000169429
GO:0060317	cardiac epithelial to mesenchymal transition	3	33	0.0121908	0.094669	ENSG00000092969;ENSG00000106991;ENSG00000163513
GO:0071621	granulocyte chemotaxis	6	130	0.0121949	0.094669	ENSG00000092969;ENSG00000108691;ENSG00000110492;ENSG00000137801;ENSG00000166794;ENSG00000169429
GO:0009058	biosynthetic process	106	6040	0.0122882	0.0952384	ENSG00000001630;ENSG00000027847;ENSG00000033867;ENSG00000049239;ENSG00000067066;ENSG00000069122;ENSG00000069998;ENSG00000071282;ENSG00000073111;ENSG00000074416;ENSG00000076003;ENSG00000086696;ENSG00000092969;ENSG00000094631;ENSG00000100292;ENSG00000100354;ENSG00000100504;ENSG00000100697;ENSG00000104738;ENSG00000104951;ENSG00000105298;ENSG00000105552;ENSG00000106348;ENSG00000106991;ENSG00000107201…
GO:0031347	regulation of defense response	17	636	0.0125131	0.0966139	ENSG00000030582;ENSG00000068079;ENSG00000074416;ENSG00000102921;ENSG00000105298;ENSG00000107201;ENSG00000108771;ENSG00000109861;ENSG00000110492;ENSG00000115415;ENSG00000137752;ENSG00000164171;ENSG00000164327;ENSG00000164430;ENSG00000168078;ENSG00000185745;ENSG00000186716
GO:0008104	protein localization	50	2504	0.012558	0.0966139	ENSG00000001630;ENSG00000004059;ENSG00000067066;ENSG00000072958;ENSG00000076201;ENSG00000080986;ENSG00000085733;ENSG00000086065;ENSG00000089818;ENSG00000092969;ENSG00000094631;ENSG00000100280;ENSG00000100418;ENSG00000101871;ENSG00000109103;ENSG00000111057;ENSG00000111540;ENSG00000112851;ENSG00000115446;ENSG00000116133;ENSG00000125844;ENSG00000130402;ENSG00000131437;ENSG00000136874;ENSG00000137463…
GO:0001553	luteinization	2	12	0.012755	0.0966139	ENSG00000087245;ENSG00000166224
GO:0002887	negative regulation of myeloid leukocyte mediated immunity	2	12	0.012755	0.0966139	ENSG00000100292;ENSG00000186716
GO:0006068	ethanol catabolic process	2	12	0.012755	0.0966139	ENSG00000137124;ENSG00000173597
GO:0008298	intracellular mRNA localization	2	12	0.012755	0.0966139	ENSG00000181588;ENSG00000197451
GO:0051095	regulation of helicase activity	2	12	0.012755	0.0966139	ENSG00000073111;ENSG00000185745
GO:0060379	cardiac muscle cell myoblast differentiation	2	12	0.012755	0.0966139	ENSG00000150093;ENSG00000157168
GO:0071635	negative regulation of transforming growth factor beta production	2	12	0.012755	0.0966139	ENSG00000077942;ENSG00000115414
GO:0090085	regulation of protein deubiquitination	2	12	0.012755	0.0966139	ENSG00000136560;ENSG00000164164
GO:1900115	extracellular regulation of signal transduction	2	12	0.012755	0.0966139	ENSG00000117335;ENSG00000138829
GO:1900116	extracellular negative regulation of signal transduction	2	12	0.012755	0.0966139	ENSG00000117335;ENSG00000138829
GO:1903265	positive regulation of tumor necrosis factor-mediated signaling pathway	2	12	0.012755	0.0966139	ENSG00000137752;ENSG00000151694
GO:1905522	negative regulation of macrophage migration	2	12	0.012755	0.0966139	ENSG00000064666;ENSG00000186716
GO:0051051	negative regulation of transport	13	439	0.0128227	0.0966139	ENSG00000001630;ENSG00000064666;ENSG00000067066;ENSG00000100292;ENSG00000109103;ENSG00000130303;ENSG00000137801;ENSG00000157168;ENSG00000164144;ENSG00000164687;ENSG00000186716;ENSG00000189058;ENSG00000259207
GO:0048699	generation of neurons	34	1566	0.0128263	0.0966139	ENSG00000030582;ENSG00000033867;ENSG00000047849;ENSG00000074527;ENSG00000085733;ENSG00000087245;ENSG00000092969;ENSG00000094631;ENSG00000100697;ENSG00000103034;ENSG00000107130;ENSG00000107984;ENSG00000110492;ENSG00000113657;ENSG00000115414;ENSG00000117632;ENSG00000124145;ENSG00000125753;ENSG00000128917;ENSG00000128918;ENSG00000137463;ENSG00000142453;ENSG00000142949;ENSG00000150093;ENSG00000162614…
GO:0050922	negative regulation of chemotaxis	4	62	0.0128293	0.0966139	ENSG00000091879;ENSG00000094631;ENSG00000108691;ENSG00000137801
GO:0060393	regulation of pathway-restricted SMAD protein phosphorylation	4	62	0.0128293	0.0966139	ENSG00000092969;ENSG00000106991;ENSG00000107984;ENSG00000163513
GO:0048518	positive regulation of biological process	110	6318	0.0132236	0.0976296	ENSG00000026508;ENSG00000027697;ENSG00000030582;ENSG00000050820;ENSG00000064666;ENSG00000067066;ENSG00000068079;ENSG00000069122;ENSG00000071282;ENSG00000076201;ENSG00000076706;ENSG00000077942;ENSG00000080986;ENSG00000085733;ENSG00000087245;ENSG00000091879;ENSG00000092969;ENSG00000094631;ENSG00000100292;ENSG00000100354;ENSG00000100697;ENSG00000101871;ENSG00000103034;ENSG00000104951;ENSG00000105971…
GO:0043537	negative regulation of blood vessel endothelial cell migration	3	34	0.0132287	0.0976296	ENSG00000091879;ENSG00000128917;ENSG00000137801
GO:0080111	DNA demethylation	3	34	0.0132287	0.0976296	ENSG00000139372;ENSG00000164164;ENSG00000197451
GO:0031663	lipopolysaccharide-mediated signaling pathway	4	63	0.0135457	0.0976296	ENSG00000105298;ENSG00000108691;ENSG00000134070;ENSG00000154229
GO:0010975	regulation of neuron projection development	13	443	0.0137346	0.0976296	ENSG00000030582;ENSG00000094631;ENSG00000103034;ENSG00000107130;ENSG00000107984;ENSG00000110492;ENSG00000113657;ENSG00000115414;ENSG00000137463;ENSG00000142453;ENSG00000142949;ENSG00000169032;ENSG00000196924
GO:0080090	regulation of primary metabolic process	102	5803	0.0139675	0.0976296	ENSG00000001630;ENSG00000013588;ENSG00000026508;ENSG00000027697;ENSG00000030582;ENSG00000049239;ENSG00000067066;ENSG00000069122;ENSG00000071282;ENSG00000073111;ENSG00000076003;ENSG00000077942;ENSG00000092969;ENSG00000094631;ENSG00000100292;ENSG00000100354;ENSG00000100418;ENSG00000100697;ENSG00000102921;ENSG00000104738;ENSG00000104951;ENSG00000105298;ENSG00000106991;ENSG00000107201;ENSG00000107566…
GO:1902905	positive regulation of supramolecular fiber organization	8	215	0.0139813	0.0976296	ENSG00000085733;ENSG00000124145;ENSG00000125753;ENSG00000130755;ENSG00000130787;ENSG00000164144;ENSG00000164327;ENSG00000171992
GO:1901699	cellular response to nitrogen compound	18	697	0.0142656	0.0976296	ENSG00000050820;ENSG00000086065;ENSG00000087245;ENSG00000105971;ENSG00000107201;ENSG00000115267;ENSG00000115415;ENSG00000134324;ENSG00000135446;ENSG00000137463;ENSG00000158270;ENSG00000162430;ENSG00000162434;ENSG00000164430;ENSG00000185745;ENSG00000196924;ENSG00000197451;ENSG00000259207
GO:0006879	cellular iron ion homeostasis	4	64	0.0142871	0.0976296	ENSG00000087086;ENSG00000100292;ENSG00000135766;ENSG00000165060
GO:0030199	collagen fibril organization	4	64	0.0142871	0.0976296	ENSG00000092969;ENSG00000134013;ENSG00000141696;ENSG00000149257
GO:0045589	regulation of regulatory T cell differentiation	3	35	0.0143156	0.0976296	ENSG00000104951;ENSG00000110492;ENSG00000117335
GO:0044706	multi-multicellular organism process	8	216	0.0143419	0.0976296	ENSG00000077942;ENSG00000087245;ENSG00000091879;ENSG00000111348;ENSG00000163513;ENSG00000164171;ENSG00000185551;ENSG00000259207
GO:0030168	platelet activation	6	135	0.0144724	0.0976296	ENSG00000101335;ENSG00000115414;ENSG00000154229;ENSG00000159176;ENSG00000196924;ENSG00000259207
GO:0010717	regulation of epithelial to mesenchymal transition	5	98	0.0145053	0.0976296	ENSG00000092969;ENSG00000106991;ENSG00000110492;ENSG00000134013;ENSG00000163513
GO:0045927	positive regulation of growth	9	260	0.0145446	0.0976296	ENSG00000092969;ENSG00000115414;ENSG00000151694;ENSG00000157168;ENSG00000163513;ENSG00000164327;ENSG00000165060;ENSG00000166794;ENSG00000170312
GO:0010605	negative regulation of macromolecule metabolic process	54	2768	0.0145984	0.0976296	ENSG00000001630;ENSG00000013588;ENSG00000026508;ENSG00000067066;ENSG00000071282;ENSG00000077942;ENSG00000092969;ENSG00000094631;ENSG00000100292;ENSG00000100354;ENSG00000100697;ENSG00000102921;ENSG00000105298;ENSG00000106991;ENSG00000107984;ENSG00000108771;ENSG00000112851;ENSG00000115414;ENSG00000115415;ENSG00000115641;ENSG00000116133;ENSG00000117335;ENSG00000119969;ENSG00000122861;ENSG00000128917…
GO:0000904	cell morphogenesis involved in differentiation	19	751	0.0146001	0.0976296	ENSG00000074527;ENSG00000077942;ENSG00000085733;ENSG00000094631;ENSG00000107984;ENSG00000110492;ENSG00000115414;ENSG00000117632;ENSG00000125753;ENSG00000130402;ENSG00000150093;ENSG00000160796;ENSG00000162614;ENSG00000169032;ENSG00000178031;ENSG00000196924;ENSG00000198689;ENSG00000258947;ENSG00000259207
GO:0000741	karyogamy	1	1	0.0146179	0.0976296	ENSG00000170312
GO:0002373	plasmacytoid dendritic cell cytokine production	1	1	0.0146179	0.0976296	ENSG00000130303
GO:0002649	regulation of tolerance induction to self antigen	1	1	0.0146179	0.0976296	ENSG00000163513
GO:0002651	positive regulation of tolerance induction to self antigen	1	1	0.0146179	0.0976296	ENSG00000163513
GO:0002736	regulation of plasmacytoid dendritic cell cytokine production	1	1	0.0146179	0.0976296	ENSG00000130303
GO:0002737	negative regulation of plasmacytoid dendritic cell cytokine production	1	1	0.0146179	0.0976296	ENSG00000130303
GO:0007344	pronuclear fusion	1	1	0.0146179	0.0976296	ENSG00000170312
GO:0008591	regulation of Wnt signaling pathway, calcium modulating pathway	1	1	0.0146179	0.0976296	ENSG00000107984
GO:0009231	riboflavin biosynthetic process	1	1	0.0146179	0.0976296	ENSG00000135002
GO:0009398	FMN biosynthetic process	1	1	0.0146179	0.0976296	ENSG00000135002
GO:0009683	indoleacetic acid metabolic process	1	1	0.0146179	0.0976296	ENSG00000104951
GO:0009850	auxin metabolic process	1	1	0.0146179	0.0976296	ENSG00000104951
GO:0009956	radial pattern formation	1	1	0.0146179	0.0976296	ENSG00000185551
GO:0010722	regulation of ferrochelatase activity	1	1	0.0146179	0.0976296	ENSG00000165060
GO:0016261	selenocysteine catabolic process	1	1	0.0146179	0.0976296	ENSG00000132330
GO:0019087	transformation of host cell by virus	1	1	0.0146179	0.0976296	ENSG00000077942
GO:0019440	tryptophan catabolic process to indole-3-acetate	1	1	0.0146179	0.0976296	ENSG00000104951
GO:0031427	response to methotrexate	1	1	0.0146179	0.0976296	ENSG00000228716
GO:0033343	positive regulation of collagen binding	1	1	0.0146179	0.0976296	ENSG00000164171
GO:0034443	negative regulation of lipoprotein oxidation	1	1	0.0146179	0.0976296	ENSG00000189058
GO:0045175	basal protein localization	1	1	0.0146179	0.0976296	ENSG00000112851
GO:0045813	positive regulation of Wnt signaling pathway, calcium modulating pathway	1	1	0.0146179	0.0976296	ENSG00000107984
GO:0046080	dUTP metabolic process	1	1	0.0146179	0.0976296	ENSG00000128951
GO:0046081	dUTP catabolic process	1	1	0.0146179	0.0976296	ENSG00000128951
GO:0046444	FMN metabolic process	1	1	0.0146179	0.0976296	ENSG00000135002
GO:0048626	myoblast fate specification	1	1	0.0146179	0.0976296	ENSG00000150093
GO:0050928	negative regulation of positive chemotaxis	1	1	0.0146179	0.0976296	ENSG00000091879
GO:0060588	negative regulation of lipoprotein lipid oxidation	1	1	0.0146179	0.0976296	ENSG00000189058
GO:0060668	regulation of branching involved in salivary gland morphogenesis by extracellular matrix-epithelial cell signaling	1	1	0.0146179	0.0976296	ENSG00000074527
GO:0070267	oncosis	1	1	0.0146179	0.0976296	ENSG00000152558
GO:0070843	misfolded protein transport	1	1	0.0146179	0.0976296	ENSG00000094631
GO:0070844	polyubiquitinated protein transport	1	1	0.0146179	0.0976296	ENSG00000094631
GO:0070845	polyubiquitinated misfolded protein transport	1	1	0.0146179	0.0976296	ENSG00000094631
GO:0070846	Hsp90 deacetylation	1	1	0.0146179	0.0976296	ENSG00000094631
GO:0071449	cellular response to lipid hydroperoxide	1	1	0.0146179	0.0976296	ENSG00000008394
GO:0072308	negative regulation of metanephric nephron tubule epithelial cell differentiation	1	1	0.0146179	0.0976296	ENSG00000115415
GO:0090242	retinoic acid receptor signaling pathway involved in somitogenesis	1	1	0.0146179	0.0976296	ENSG00000128918
GO:0150054	regulation of postsynaptic neurotransmitter receptor diffusion trapping	1	1	0.0146179	0.0976296	ENSG00000259207
GO:0150103	reactive gliosis	1	1	0.0146179	0.0976296	ENSG00000150093
GO:1900729	regulation of adenylate cyclase-inhibiting opioid receptor signaling pathway	1	1	0.0146179	0.0976296	ENSG00000259207
GO:1900731	positive regulation of adenylate cyclase-inhibiting opioid receptor signaling pathway	1	1	0.0146179	0.0976296	ENSG00000259207
GO:1901296	negative regulation of canonical Wnt signaling pathway involved in cardiac muscle cell fate commitment	1	1	0.0146179	0.0976296	ENSG00000107984
GO:1903387	positive regulation of homophilic cell adhesion	1	1	0.0146179	0.0976296	ENSG00000076201
GO:1903701	substantia propria of cornea development	1	1	0.0146179	0.0976296	ENSG00000092969
GO:1903730	regulation of phosphatidate phosphatase activity	1	1	0.0146179	0.0976296	ENSG00000134324
GO:1903741	negative regulation of phosphatidate phosphatase activity	1	1	0.0146179	0.0976296	ENSG00000134324
GO:1904187	regulation of transformation of host cell by virus	1	1	0.0146179	0.0976296	ENSG00000077942
GO:1904188	negative regulation of transformation of host cell by virus	1	1	0.0146179	0.0976296	ENSG00000077942
GO:1904701	Wnt-Frizzled-LRP5/6 complex assembly	1	1	0.0146179	0.0976296	ENSG00000107984
GO:1904711	regulation of Wnt-Frizzled-LRP5/6 complex assembly	1	1	0.0146179	0.0976296	ENSG00000107984
GO:1904723	negative regulation of Wnt-Frizzled-LRP5/6 complex assembly	1	1	0.0146179	0.0976296	ENSG00000107984
GO:1905000	regulation of membrane repolarization during atrial cardiac muscle cell action potential	1	1	0.0146179	0.0976296	ENSG00000196924
GO:1905067	negative regulation of canonical Wnt signaling pathway involved in heart development	1	1	0.0146179	0.0976296	ENSG00000107984
GO:1905126	regulation of axo-dendritic protein transport	1	1	0.0146179	0.0976296	ENSG00000131437
GO:1905128	positive regulation of axo-dendritic protein transport	1	1	0.0146179	0.0976296	ENSG00000131437
GO:1905280	negative regulation of retrograde transport, endosome to Golgi	1	1	0.0146179	0.0976296	ENSG00000164144
GO:1905317	inferior endocardial cushion morphogenesis	1	1	0.0146179	0.0976296	ENSG00000163513
GO:1905355	spine apparatus assembly	1	1	0.0146179	0.0976296	ENSG00000171992
GO:1905607	negative regulation of presynapse assembly	1	1	0.0146179	0.0976296	ENSG00000107984
GO:1905673	positive regulation of lysosome organization	1	1	0.0146179	0.0976296	ENSG00000030582
GO:2000158	positive regulation of ubiquitin-specific protease activity	1	1	0.0146179	0.0976296	ENSG00000136560
GO:2000476	positive regulation of opioid receptor signaling pathway	1	1	0.0146179	0.0976296	ENSG00000259207
GO:2000769	regulation of establishment or maintenance of cell polarity regulating cell shape	1	1	0.0146179	0.0976296	ENSG00000131437
GO:2000771	positive regulation of establishment or maintenance of cell polarity regulating cell shape	1	1	0.0146179	0.0976296	ENSG00000131437
GO:0048732	gland development	13	447	0.0146956	0.0980118	ENSG00000074527;ENSG00000087245;ENSG00000092969;ENSG00000100292;ENSG00000110492;ENSG00000128918;ENSG00000128951;ENSG00000132646;ENSG00000157168;ENSG00000163513;ENSG00000164171;ENSG00000169032;ENSG00000196498
GO:0010642	negative regulation of platelet-derived growth factor receptor signaling pathway	2	13	0.01493	0.0980704	ENSG00000103034;ENSG00000189058
GO:0010771	negative regulation of cell morphogenesis involved in differentiation	2	13	0.01493	0.0980704	ENSG00000077942;ENSG00000130402
GO:0048012	hepatocyte growth factor receptor signaling pathway	2	13	0.01493	0.0980704	ENSG00000050820;ENSG00000117632
GO:0051918	negative regulation of fibrinolysis	2	13	0.01493	0.0980704	ENSG00000122861;ENSG00000137801
GO:0060394	negative regulation of pathway-restricted SMAD protein phosphorylation	2	13	0.01493	0.0980704	ENSG00000106991;ENSG00000107984
GO:0061430	bone trabecula morphogenesis	2	13	0.01493	0.0980704	ENSG00000087245;ENSG00000138829
GO:1900025	negative regulation of substrate adhesion-dependent cell spreading	2	13	0.01493	0.0980704	ENSG00000077942;ENSG00000130402
GO:1900262	regulation of DNA-directed DNA polymerase activity	2	13	0.01493	0.0980704	ENSG00000132646;ENSG00000147536
GO:1900264	positive regulation of DNA-directed DNA polymerase activity	2	13	0.01493	0.0980704	ENSG00000132646;ENSG00000147536
GO:1901535	regulation of DNA demethylation	2	13	0.01493	0.0980704	ENSG00000164164;ENSG00000197451
GO:1902931	negative regulation of alcohol biosynthetic process	2	13	0.01493	0.0980704	ENSG00000107566;ENSG00000147475
GO:0043433	negative regulation of DNA-binding transcription factor activity	7	176	0.0150435	0.0984767	ENSG00000067066;ENSG00000100292;ENSG00000105298;ENSG00000112851;ENSG00000134070;ENSG00000135766;ENSG00000196924
GO:0071495	cellular response to endogenous stimulus	30	1356	0.015051	0.0984767	ENSG00000026508;ENSG00000050820;ENSG00000086065;ENSG00000087245;ENSG00000092969;ENSG00000094631;ENSG00000105971;ENSG00000106991;ENSG00000107984;ENSG00000108691;ENSG00000115415;ENSG00000124151;ENSG00000128917;ENSG00000134324;ENSG00000135446;ENSG00000137463;ENSG00000137801;ENSG00000138829;ENSG00000142453;ENSG00000151694;ENSG00000162430;ENSG00000162434;ENSG00000163513;ENSG00000166508;ENSG00000168615…
GO:0060760	positive regulation of response to cytokine stimulus	4	65	0.0150536	0.0984767	ENSG00000107201;ENSG00000115267;ENSG00000137752;ENSG00000151694
GO:0051341	regulation of oxidoreductase activity	5	99	0.0151001	0.0986459	ENSG00000094631;ENSG00000106991;ENSG00000135002;ENSG00000165060;ENSG00000228716
GO:0015031	protein transport	34	1585	0.0151429	0.0987905	ENSG00000001630;ENSG00000004059;ENSG00000067066;ENSG00000072958;ENSG00000076201;ENSG00000085733;ENSG00000086065;ENSG00000089818;ENSG00000092969;ENSG00000094631;ENSG00000100280;ENSG00000100418;ENSG00000109103;ENSG00000111057;ENSG00000111540;ENSG00000112851;ENSG00000125844;ENSG00000130402;ENSG00000131437;ENSG00000136874;ENSG00000137463;ENSG00000138073;ENSG00000142552;ENSG00000164144;ENSG00000168394…
GO:0031344	regulation of cell projection organization	17	650	0.0152019	0.0990401	ENSG00000026508;ENSG00000030582;ENSG00000047849;ENSG00000094631;ENSG00000103034;ENSG00000107130;ENSG00000107984;ENSG00000110492;ENSG00000113657;ENSG00000115414;ENSG00000137463;ENSG00000142453;ENSG00000142949;ENSG00000164171;ENSG00000169032;ENSG00000182541;ENSG00000196924
GO:1904019	epithelial cell apoptotic process	6	137	0.0154612	0.100592	ENSG00000100292;ENSG00000108691;ENSG00000110492;ENSG00000111057;ENSG00000137801;ENSG00000163513
GO:0008277	regulation of G protein-coupled receptor signaling pathway	6	138	0.0159727	0.103779	ENSG00000074416;ENSG00000117632;ENSG00000152465;ENSG00000154229;ENSG00000169429;ENSG00000259207
GO:0016049	cell growth	14	502	0.0161321	0.104673	ENSG00000050820;ENSG00000066735;ENSG00000085733;ENSG00000092969;ENSG00000094631;ENSG00000115414;ENSG00000130303;ENSG00000150093;ENSG00000151694;ENSG00000157168;ENSG00000163513;ENSG00000164327;ENSG00000165060;ENSG00000198689
GO:0030833	regulation of actin filament polymerization	7	179	0.0163625	0.106024	ENSG00000042493;ENSG00000085733;ENSG00000125753;ENSG00000130755;ENSG00000130787;ENSG00000164144;ENSG00000164327
GO:0003230	cardiac atrium development	3	37	0.016637	0.107205	ENSG00000092969;ENSG00000106991;ENSG00000128917
GO:1903670	regulation of sprouting angiogenesis	3	37	0.016637	0.107205	ENSG00000135048;ENSG00000137801;ENSG00000162434
GO:1903725	regulation of phospholipid metabolic process	3	37	0.016637	0.107205	ENSG00000069122;ENSG00000134324;ENSG00000167972
GO:0040014	regulation of multicellular organism growth	4	67	0.0166635	0.107205	ENSG00000135446;ENSG00000165060;ENSG00000166224;ENSG00000166794
GO:0060389	pathway-restricted SMAD protein phosphorylation	4	67	0.0166635	0.107205	ENSG00000092969;ENSG00000106991;ENSG00000107984;ENSG00000163513
GO:0030162	regulation of proteolysis	18	709	0.0166793	0.107205	ENSG00000026508;ENSG00000030582;ENSG00000094631;ENSG00000100418;ENSG00000102921;ENSG00000109861;ENSG00000116133;ENSG00000122861;ENSG00000130787;ENSG00000136560;ENSG00000137752;ENSG00000137801;ENSG00000142552;ENSG00000149257;ENSG00000164164;ENSG00000168078;ENSG00000168615;ENSG00000169372
GO:0010977	negative regulation of neuron projection development	6	140	0.0170306	0.108838	ENSG00000094631;ENSG00000107984;ENSG00000113657;ENSG00000137463;ENSG00000142453;ENSG00000196924
GO:0009314	response to radiation	13	456	0.0170459	0.108838	ENSG00000087245;ENSG00000091879;ENSG00000102921;ENSG00000103034;ENSG00000109103;ENSG00000132646;ENSG00000136560;ENSG00000150093;ENSG00000152465;ENSG00000168077;ENSG00000168078;ENSG00000168496;ENSG00000259207
GO:0043588	skin development	10	313	0.0171572	0.108838	ENSG00000092969;ENSG00000107984;ENSG00000116133;ENSG00000117632;ENSG00000124151;ENSG00000135480;ENSG00000164171;ENSG00000168615;ENSG00000169032;ENSG00000186716
GO:0003084	positive regulation of systemic arterial blood pressure	2	14	0.0172521	0.108838	ENSG00000106991;ENSG00000185551
GO:0006047	UDP-N-acetylglucosamine metabolic process	2	14	0.0172521	0.108838	ENSG00000113552;ENSG00000117143
GO:0006287	base-excision repair, gap-filling	2	14	0.0172521	0.108838	ENSG00000132646;ENSG00000168496
GO:0031115	negative regulation of microtubule polymerization	2	14	0.0172521	0.108838	ENSG00000117632;ENSG00000125746
GO:0042117	monocyte activation	2	14	0.0172521	0.108838	ENSG00000115414;ENSG00000168615
GO:0043301	negative regulation of leukocyte degranulation	2	14	0.0172521	0.108838	ENSG00000100292;ENSG00000186716
GO:0051764	actin crosslink formation	2	14	0.0172521	0.108838	ENSG00000113657;ENSG00000196924
GO:0090435	protein localization to nuclear envelope	2	14	0.0172521	0.108838	ENSG00000176619;ENSG00000188807
GO:1902563	regulation of neutrophil activation	2	14	0.0172521	0.108838	ENSG00000030582;ENSG00000186716
GO:2000402	negative regulation of lymphocyte migration	2	14	0.0172521	0.108838	ENSG00000108691;ENSG00000189058
GO:2000622	regulation of nuclear-transcribed mRNA catabolic process, nonsense-mediated decay	2	14	0.0172521	0.108838	ENSG00000187742;ENSG00000197451
GO:0050920	regulation of chemotaxis	8	224	0.017475	0.110012	ENSG00000091879;ENSG00000094631;ENSG00000108691;ENSG00000110492;ENSG00000137801;ENSG00000151694;ENSG00000164171;ENSG00000169429
GO:0001822	kidney development	10	314	0.0175018	0.110012	ENSG00000091879;ENSG00000092969;ENSG00000100280;ENSG00000115415;ENSG00000119969;ENSG00000124145;ENSG00000128918;ENSG00000166224;ENSG00000179222;ENSG00000259207
GO:2000401	regulation of lymphocyte migration	4	68	0.0175072	0.110012	ENSG00000108691;ENSG00000151694;ENSG00000189058;ENSG00000259207
GO:0090407	organophosphate biosynthetic process	16	609	0.0175486	0.110128	ENSG00000033867;ENSG00000069122;ENSG00000069998;ENSG00000100504;ENSG00000106348;ENSG00000108439;ENSG00000128951;ENSG00000129353;ENSG00000134324;ENSG00000135002;ENSG00000149485;ENSG00000156471;ENSG00000164687;ENSG00000167325;ENSG00000167900;ENSG00000171848
GO:0043162	ubiquitin-dependent protein catabolic process via the multivesicular body sorting pathway	3	38	0.0178721	0.111427	ENSG00000076201;ENSG00000086065;ENSG00000094631
GO:0045066	regulatory T cell differentiation	3	38	0.0178721	0.111427	ENSG00000104951;ENSG00000110492;ENSG00000117335
GO:0060043	regulation of cardiac muscle cell proliferation	3	38	0.0178721	0.111427	ENSG00000157168;ENSG00000163513;ENSG00000170312
GO:0060323	head morphogenesis	3	38	0.0178721	0.111427	ENSG00000087245;ENSG00000107984;ENSG00000166224
GO:0090049	regulation of cell migration involved in sprouting angiogenesis	3	38	0.0178721	0.111427	ENSG00000100292;ENSG00000128917;ENSG00000137801
GO:0001934	positive regulation of protein phosphorylation	18	715	0.0180001	0.112079	ENSG00000026508;ENSG00000092969;ENSG00000094631;ENSG00000106991;ENSG00000107984;ENSG00000109103;ENSG00000124145;ENSG00000137801;ENSG00000151694;ENSG00000157168;ENSG00000163513;ENSG00000164327;ENSG00000168615;ENSG00000169032;ENSG00000179222;ENSG00000182541;ENSG00000259207;ENSG00000266173
GO:0010035	response to inorganic substance	15	560	0.0180862	0.112177	ENSG00000087245;ENSG00000094631;ENSG00000100292;ENSG00000115415;ENSG00000132646;ENSG00000134013;ENSG00000135766;ENSG00000137801;ENSG00000140848;ENSG00000165060;ENSG00000168615;ENSG00000170312;ENSG00000183010;ENSG00000198431;ENSG00000228716
GO:0044770	cell cycle phase transition	15	560	0.0180862	0.112177	ENSG00000013810;ENSG00000080986;ENSG00000108691;ENSG00000123975;ENSG00000130024;ENSG00000135446;ENSG00000143228;ENSG00000150093;ENSG00000151694;ENSG00000167325;ENSG00000168078;ENSG00000169372;ENSG00000170312;ENSG00000171848;ENSG00000173207
GO:1901615	organic hydroxy compound metabolic process	15	560	0.0180862	0.112177	ENSG00000001630;ENSG00000049239;ENSG00000092969;ENSG00000100605;ENSG00000104324;ENSG00000107566;ENSG00000108439;ENSG00000116133;ENSG00000119655;ENSG00000128918;ENSG00000137124;ENSG00000147475;ENSG00000166228;ENSG00000173597;ENSG00000228716
GO:0051258	protein polymerization	10	316	0.0182064	0.112776	ENSG00000042493;ENSG00000085733;ENSG00000117632;ENSG00000125746;ENSG00000125753;ENSG00000130755;ENSG00000130787;ENSG00000139734;ENSG00000164144;ENSG00000164327
GO:0019233	sensory perception of pain	5	104	0.0183192	0.113181	ENSG00000074416;ENSG00000108691;ENSG00000164171;ENSG00000164687;ENSG00000184117
GO:0033209	tumor necrosis factor-mediated signaling pathway	5	104	0.0183192	0.113181	ENSG00000111057;ENSG00000115415;ENSG00000130402;ENSG00000137752;ENSG00000151694
GO:0001655	urogenital system development	11	364	0.0185287	0.114328	ENSG00000087245;ENSG00000091879;ENSG00000092969;ENSG00000100280;ENSG00000115415;ENSG00000119969;ENSG00000124145;ENSG00000128918;ENSG00000166224;ENSG00000179222;ENSG00000259207
GO:0060326	cell chemotaxis	10	317	0.0185664	0.114413	ENSG00000050820;ENSG00000087245;ENSG00000092969;ENSG00000106991;ENSG00000108691;ENSG00000110492;ENSG00000137801;ENSG00000151694;ENSG00000166794;ENSG00000169429
GO:0061013	regulation of mRNA catabolic process	7	184	0.0187396	0.115332	ENSG00000100354;ENSG00000136231;ENSG00000153048;ENSG00000154229;ENSG00000181588;ENSG00000187742;ENSG00000197451
GO:0048568	embryonic organ development	13	462	0.0187647	0.115338	ENSG00000092969;ENSG00000103034;ENSG00000106991;ENSG00000115380;ENSG00000120254;ENSG00000128918;ENSG00000135766;ENSG00000138829;ENSG00000163513;ENSG00000169032;ENSG00000169429;ENSG00000185551;ENSG00000186716
GO:0006468	protein phosphorylation	33	1553	0.0188395	0.115649	ENSG00000013588;ENSG00000026508;ENSG00000077942;ENSG00000092969;ENSG00000094631;ENSG00000105298;ENSG00000106991;ENSG00000107984;ENSG00000108691;ENSG00000109103;ENSG00000115380;ENSG00000115414;ENSG00000124145;ENSG00000130755;ENSG00000134070;ENSG00000135446;ENSG00000137801;ENSG00000151694;ENSG00000154229;ENSG00000157168;ENSG00000162434;ENSG00000163513;ENSG00000164327;ENSG00000168078;ENSG00000168615…
GO:0016310	phosphorylation	38	1845	0.0188844	0.115776	ENSG00000013588;ENSG00000026508;ENSG00000077942;ENSG00000092969;ENSG00000094631;ENSG00000100605;ENSG00000105298;ENSG00000106991;ENSG00000107984;ENSG00000108691;ENSG00000109103;ENSG00000115380;ENSG00000115414;ENSG00000124145;ENSG00000130755;ENSG00000134070;ENSG00000135002;ENSG00000135446;ENSG00000137801;ENSG00000151694;ENSG00000154229;ENSG00000157168;ENSG00000162434;ENSG00000163513;ENSG00000164327…
GO:0000165	MAPK cascade	19	772	0.0189181	0.115834	ENSG00000026508;ENSG00000077942;ENSG00000092969;ENSG00000101871;ENSG00000103034;ENSG00000105971;ENSG00000107984;ENSG00000108691;ENSG00000115414;ENSG00000137801;ENSG00000154229;ENSG00000157168;ENSG00000163162;ENSG00000168078;ENSG00000168615;ENSG00000169032;ENSG00000170312;ENSG00000179222;ENSG00000259207
GO:0030593	neutrophil chemotaxis	5	105	0.0190132	0.116267	ENSG00000092969;ENSG00000108691;ENSG00000110492;ENSG00000166794;ENSG00000169429
GO:0046700	heterocycle catabolic process	13	463	0.0190634	0.116426	ENSG00000100292;ENSG00000100354;ENSG00000100697;ENSG00000104951;ENSG00000128951;ENSG00000136231;ENSG00000139372;ENSG00000153048;ENSG00000154229;ENSG00000168496;ENSG00000181588;ENSG00000187742;ENSG00000197451
GO:0035510	DNA dealkylation	3	39	0.0191569	0.11655	ENSG00000139372;ENSG00000164164;ENSG00000197451
GO:0045740	positive regulation of DNA replication	3	39	0.0191569	0.11655	ENSG00000132646;ENSG00000134324;ENSG00000170312
GO:0070266	necroptotic process	3	39	0.0191569	0.11655	ENSG00000100504;ENSG00000100605;ENSG00000247077
GO:0060411	cardiac septum morphogenesis	4	70	0.0192735	0.116909	ENSG00000092969;ENSG00000106991;ENSG00000135766;ENSG00000163513
GO:0032273	positive regulation of protein polymerization	6	144	0.0192893	0.116909	ENSG00000085733;ENSG00000125753;ENSG00000130755;ENSG00000130787;ENSG00000164144;ENSG00000164327
GO:0035051	cardiocyte differentiation	6	144	0.0192893	0.116909	ENSG00000092969;ENSG00000107984;ENSG00000115641;ENSG00000150093;ENSG00000157168;ENSG00000170312
GO:0008154	actin polymerization or depolymerization	8	229	0.0196671	0.117754	ENSG00000042493;ENSG00000085733;ENSG00000125753;ENSG00000130755;ENSG00000130787;ENSG00000139734;ENSG00000164144;ENSG00000164327
GO:0014857	regulation of skeletal muscle cell proliferation	2	15	0.0197165	0.117754	ENSG00000105971;ENSG00000162430
GO:0030214	hyaluronan catabolic process	2	15	0.0197165	0.117754	ENSG00000026508;ENSG00000135048
GO:0032933	SREBP signaling pathway	2	15	0.0197165	0.117754	ENSG00000107566;ENSG00000147475
GO:0034310	primary alcohol catabolic process	2	15	0.0197165	0.117754	ENSG00000137124;ENSG00000173597
GO:0051290	protein heterotetramerization	2	15	0.0197165	0.117754	ENSG00000167325;ENSG00000171848
GO:0060347	heart trabecula formation	2	15	0.0197165	0.117754	ENSG00000115641;ENSG00000135766
GO:0071107	response to parathyroid hormone	2	15	0.0197165	0.117754	ENSG00000094631;ENSG00000164171
GO:0090051	negative regulation of cell migration involved in sprouting angiogenesis	2	15	0.0197165	0.117754	ENSG00000128917;ENSG00000137801
GO:0098883	synapse pruning	2	15	0.0197165	0.117754	ENSG00000107984;ENSG00000150093
GO:1901163	regulation of trophoblast cell migration	2	15	0.0197165	0.117754	ENSG00000111348;ENSG00000259207
GO:0044344	cellular response to fibroblast growth factor stimulus	5	106	0.0197242	0.117754	ENSG00000026508;ENSG00000108691;ENSG00000128917;ENSG00000137801;ENSG00000169429
GO:0051276	chromosome organization	24	1049	0.0199682	0.119062	ENSG00000013810;ENSG00000067066;ENSG00000073111;ENSG00000076003;ENSG00000080986;ENSG00000086065;ENSG00000094631;ENSG00000104738;ENSG00000112118;ENSG00000119969;ENSG00000130024;ENSG00000132646;ENSG00000134013;ENSG00000139372;ENSG00000141696;ENSG00000142453;ENSG00000143228;ENSG00000147536;ENSG00000148773;ENSG00000166508;ENSG00000168496;ENSG00000170312;ENSG00000176619;ENSG00000276043
GO:0000082	G1/S transition of mitotic cell cycle	8	230	0.020128	0.119865	ENSG00000108691;ENSG00000130024;ENSG00000135446;ENSG00000150093;ENSG00000151694;ENSG00000167325;ENSG00000169372;ENSG00000171848
GO:0072678	T cell migration	4	71	0.0201964	0.120124	ENSG00000108691;ENSG00000151694;ENSG00000189058;ENSG00000259207
GO:0043112	receptor metabolic process	7	187	0.0202769	0.120452	ENSG00000086065;ENSG00000107984;ENSG00000150093;ENSG00000157168;ENSG00000168216;ENSG00000169429;ENSG00000259207
GO:0010656	negative regulation of muscle cell apoptotic process	3	40	0.0204915	0.120977	ENSG00000100292;ENSG00000110492;ENSG00000157168
GO:0045022	early endosome to late endosome transport	3	40	0.0204915	0.120977	ENSG00000076201;ENSG00000169032;ENSG00000196924
GO:0071392	cellular response to estradiol stimulus	3	40	0.0204915	0.120977	ENSG00000087245;ENSG00000124151;ENSG00000164171
GO:0001889	liver development	6	146	0.0204918	0.120977	ENSG00000100292;ENSG00000110492;ENSG00000128918;ENSG00000128951;ENSG00000132646;ENSG00000164171
GO:0050729	positive regulation of inflammatory response	6	146	0.0204918	0.120977	ENSG00000030582;ENSG00000068079;ENSG00000109861;ENSG00000110492;ENSG00000137752;ENSG00000164171
GO:2001234	negative regulation of apoptotic signaling pathway	8	231	0.0205965	0.121446	ENSG00000026508;ENSG00000085733;ENSG00000100292;ENSG00000119969;ENSG00000137801;ENSG00000149428;ENSG00000157168;ENSG00000165060
GO:0051098	regulation of binding	11	370	0.0206219	0.121446	ENSG00000067066;ENSG00000100292;ENSG00000107984;ENSG00000117632;ENSG00000130787;ENSG00000139372;ENSG00000142453;ENSG00000142949;ENSG00000157657;ENSG00000164171;ENSG00000185745
GO:0048638	regulation of developmental growth	10	323	0.0208376	0.122565	ENSG00000085733;ENSG00000094631;ENSG00000115414;ENSG00000135446;ENSG00000157168;ENSG00000163513;ENSG00000165060;ENSG00000166224;ENSG00000166794;ENSG00000170312
GO:0044270	cellular nitrogen compound catabolic process	13	469	0.0209319	0.122968	ENSG00000100292;ENSG00000100354;ENSG00000100697;ENSG00000104951;ENSG00000128951;ENSG00000136231;ENSG00000139372;ENSG00000153048;ENSG00000154229;ENSG00000168496;ENSG00000181588;ENSG00000187742;ENSG00000197451
GO:0019637	organophosphate metabolic process	23	999	0.0210886	0.123737	ENSG00000033867;ENSG00000049239;ENSG00000069122;ENSG00000069998;ENSG00000100504;ENSG00000100605;ENSG00000106348;ENSG00000108439;ENSG00000128951;ENSG00000129353;ENSG00000134324;ENSG00000135002;ENSG00000136699;ENSG00000139372;ENSG00000149485;ENSG00000156471;ENSG00000164687;ENSG00000167325;ENSG00000167900;ENSG00000167972;ENSG00000171848;ENSG00000173597;ENSG00000187091
GO:0044057	regulation of system process	15	571	0.0211165	0.123749	ENSG00000071282;ENSG00000074416;ENSG00000085733;ENSG00000087245;ENSG00000092969;ENSG00000100697;ENSG00000101335;ENSG00000109861;ENSG00000130787;ENSG00000134324;ENSG00000154229;ENSG00000162430;ENSG00000164171;ENSG00000164687;ENSG00000196924
GO:0032147	activation of protein kinase activity	5	108	0.0211981	0.123988	ENSG00000092969;ENSG00000157168;ENSG00000163513;ENSG00000259207;ENSG00000266173
GO:0072001	renal system development	10	324	0.021235	0.123988	ENSG00000091879;ENSG00000092969;ENSG00000100280;ENSG00000115415;ENSG00000119969;ENSG00000124145;ENSG00000128918;ENSG00000166224;ENSG00000179222;ENSG00000259207
GO:1901214	regulation of neuron death	10	324	0.021235	0.123988	ENSG00000030582;ENSG00000092969;ENSG00000094631;ENSG00000100292;ENSG00000107984;ENSG00000108691;ENSG00000110492;ENSG00000116133;ENSG00000135766;ENSG00000149428
GO:0070371	ERK1 and ERK2 cascade	10	325	0.0216379	0.126186	ENSG00000026508;ENSG00000077942;ENSG00000103034;ENSG00000108691;ENSG00000115414;ENSG00000154229;ENSG00000157168;ENSG00000169032;ENSG00000170312;ENSG00000259207
GO:0002697	regulation of immune effector process	11	373	0.0217318	0.126454	ENSG00000030582;ENSG00000092969;ENSG00000100292;ENSG00000104951;ENSG00000107201;ENSG00000108771;ENSG00000117335;ENSG00000130303;ENSG00000137628;ENSG00000164430;ENSG00000186716
GO:0006997	nucleus organization	6	148	0.0217442	0.126454	ENSG00000086065;ENSG00000134324;ENSG00000154229;ENSG00000170312;ENSG00000176619;ENSG00000188807
GO:0003203	endocardial cushion morphogenesis	3	41	0.021876	0.126454	ENSG00000092969;ENSG00000106991;ENSG00000163513
GO:0051125	regulation of actin nucleation	3	41	0.021876	0.126454	ENSG00000130755;ENSG00000130787;ENSG00000164144
GO:0060412	ventricular septum morphogenesis	3	41	0.021876	0.126454	ENSG00000092969;ENSG00000135766;ENSG00000163513
GO:0150076	neuroinflammatory response	3	41	0.021876	0.126454	ENSG00000030582;ENSG00000109861;ENSG00000150093
GO:1904037	positive regulation of epithelial cell apoptotic process	3	41	0.021876	0.126454	ENSG00000100292;ENSG00000108691;ENSG00000137801
GO:0050776	regulation of immune response	22	948	0.0220114	0.126454	ENSG00000030582;ENSG00000050820;ENSG00000068079;ENSG00000092969;ENSG00000100292;ENSG00000102921;ENSG00000104951;ENSG00000105298;ENSG00000107201;ENSG00000108771;ENSG00000112851;ENSG00000115267;ENSG00000115415;ENSG00000117335;ENSG00000134070;ENSG00000137628;ENSG00000137752;ENSG00000158270;ENSG00000164164;ENSG00000164430;ENSG00000185745;ENSG00000186716
GO:0051495	positive regulation of cytoskeleton organization	8	234	0.0220487	0.126454	ENSG00000085733;ENSG00000124145;ENSG00000125753;ENSG00000130755;ENSG00000130787;ENSG00000164144;ENSG00000164327;ENSG00000171992
GO:0043068	positive regulation of programmed cell death	14	523	0.0220764	0.126454	ENSG00000030582;ENSG00000087245;ENSG00000092969;ENSG00000094631;ENSG00000100292;ENSG00000108691;ENSG00000109861;ENSG00000128918;ENSG00000130787;ENSG00000137801;ENSG00000150093;ENSG00000169372;ENSG00000179222;ENSG00000213190
GO:0003170	heart valve development	4	73	0.0221229	0.126454	ENSG00000092969;ENSG00000107984;ENSG00000128917;ENSG00000163513
GO:0010822	positive regulation of mitochondrion organization	4	73	0.0221229	0.126454	ENSG00000130787;ENSG00000137463;ENSG00000213190;ENSG00000247077
GO:0042982	amyloid precursor protein metabolic process	4	73	0.0221229	0.126454	ENSG00000027697;ENSG00000116133;ENSG00000151694;ENSG00000168615
GO:0030030	cell projection organization	33	1573	0.0222254	0.126454	ENSG00000026508;ENSG00000030582;ENSG00000042493;ENSG00000047849;ENSG00000076201;ENSG00000085733;ENSG00000087245;ENSG00000094631;ENSG00000100697;ENSG00000103034;ENSG00000107130;ENSG00000107984;ENSG00000110492;ENSG00000113657;ENSG00000115414;ENSG00000117632;ENSG00000124145;ENSG00000125753;ENSG00000131437;ENSG00000137463;ENSG00000142453;ENSG00000142949;ENSG00000150093;ENSG00000162614;ENSG00000164171…
GO:0002371	dendritic cell cytokine production	2	16	0.0223186	0.126454	ENSG00000107201;ENSG00000130303
GO:0002730	regulation of dendritic cell cytokine production	2	16	0.0223186	0.126454	ENSG00000107201;ENSG00000130303
GO:0003413	chondrocyte differentiation involved in endochondral bone morphogenesis	2	16	0.0223186	0.126454	ENSG00000149257;ENSG00000163513
GO:0034349	glial cell apoptotic process	2	16	0.0223186	0.126454	ENSG00000108691;ENSG00000154229
GO:0045717	negative regulation of fatty acid biosynthetic process	2	16	0.0223186	0.126454	ENSG00000107566;ENSG00000147475
GO:0048308	organelle inheritance	2	16	0.0223186	0.126454	ENSG00000169032;ENSG00000170312
GO:0048313	Golgi inheritance	2	16	0.0223186	0.126454	ENSG00000169032;ENSG00000170312
GO:0060911	cardiac cell fate commitment	2	16	0.0223186	0.126454	ENSG00000107984;ENSG00000150093
GO:0061450	trophoblast cell migration	2	16	0.0223186	0.126454	ENSG00000111348;ENSG00000259207
GO:0071501	cellular response to sterol depletion	2	16	0.0223186	0.126454	ENSG00000107566;ENSG00000147475
GO:0061008	hepaticobiliary system development	6	149	0.0223895	0.126706	ENSG00000100292;ENSG00000110492;ENSG00000128918;ENSG00000128951;ENSG00000132646;ENSG00000164171
GO:0009416	response to light stimulus	10	327	0.0224604	0.126957	ENSG00000087245;ENSG00000102921;ENSG00000103034;ENSG00000109103;ENSG00000132646;ENSG00000150093;ENSG00000152465;ENSG00000168077;ENSG00000168078;ENSG00000168496
GO:0040008	regulation of growth	16	628	0.0226261	0.127742	ENSG00000050820;ENSG00000066735;ENSG00000085733;ENSG00000092969;ENSG00000094631;ENSG00000115414;ENSG00000130303;ENSG00000135446;ENSG00000151694;ENSG00000157168;ENSG00000163513;ENSG00000164327;ENSG00000165060;ENSG00000166224;ENSG00000166794;ENSG00000170312
GO:0051146	striated muscle cell differentiation	9	281	0.0228068	0.128581	ENSG00000101335;ENSG00000105971;ENSG00000107984;ENSG00000115641;ENSG00000150093;ENSG00000157168;ENSG00000159176;ENSG00000162430;ENSG00000170312
GO:0006954	inflammatory response	19	788	0.0228285	0.128581	ENSG00000026508;ENSG00000030582;ENSG00000068079;ENSG00000074416;ENSG00000100292;ENSG00000108691;ENSG00000109861;ENSG00000110492;ENSG00000115414;ENSG00000134070;ENSG00000137752;ENSG00000137801;ENSG00000150093;ENSG00000164171;ENSG00000164327;ENSG00000168078;ENSG00000169429;ENSG00000186716;ENSG00000189058
GO:0002687	positive regulation of leukocyte migration	6	150	0.0230475	0.129662	ENSG00000110492;ENSG00000137801;ENSG00000151694;ENSG00000164171;ENSG00000169429;ENSG00000259207
GO:0045123	cellular extravasation	4	74	0.0231267	0.129955	ENSG00000108691;ENSG00000110492;ENSG00000150093;ENSG00000186716
GO:0010712	regulation of collagen metabolic process	3	42	0.0233104	0.130527	ENSG00000106991;ENSG00000150093;ENSG00000164171
GO:0042119	neutrophil activation	3	42	0.0233104	0.130527	ENSG00000030582;ENSG00000169429;ENSG00000186716
GO:0042304	regulation of fatty acid biosynthetic process	3	42	0.0233104	0.130527	ENSG00000107566;ENSG00000147475;ENSG00000164687
GO:0045184	establishment of protein localization	35	1697	0.0235166	0.131509	ENSG00000001630;ENSG00000004059;ENSG00000067066;ENSG00000072958;ENSG00000076201;ENSG00000085733;ENSG00000086065;ENSG00000089818;ENSG00000092969;ENSG00000094631;ENSG00000100280;ENSG00000100418;ENSG00000109103;ENSG00000111057;ENSG00000111540;ENSG00000112851;ENSG00000125844;ENSG00000130402;ENSG00000131437;ENSG00000136874;ENSG00000137463;ENSG00000138073;ENSG00000142552;ENSG00000164144;ENSG00000164171…
GO:0055007	cardiac muscle cell differentiation	5	111	0.0235407	0.131509	ENSG00000107984;ENSG00000115641;ENSG00000150093;ENSG00000157168;ENSG00000170312
GO:0002695	negative regulation of leukocyte activation	7	193	0.0236113	0.13175	ENSG00000030582;ENSG00000069122;ENSG00000100292;ENSG00000104951;ENSG00000110492;ENSG00000124145;ENSG00000186716
GO:0031644	regulation of nervous system process	6	151	0.0237183	0.132139	ENSG00000074416;ENSG00000100697;ENSG00000109861;ENSG00000134324;ENSG00000164171;ENSG00000164687
GO:0071496	cellular response to external stimulus	10	330	0.0237364	0.132139	ENSG00000064666;ENSG00000066735;ENSG00000100292;ENSG00000106991;ENSG00000137752;ENSG00000149485;ENSG00000164171;ENSG00000164327;ENSG00000169372;ENSG00000259207
GO:0034103	regulation of tissue remodeling	4	75	0.0241579	0.134329	ENSG00000110492;ENSG00000154229;ENSG00000186716;ENSG00000259207
GO:0031333	negative regulation of protein-containing complex assembly	6	152	0.0244022	0.135373	ENSG00000042493;ENSG00000094631;ENSG00000107984;ENSG00000117632;ENSG00000125746;ENSG00000130787
GO:0046718	viral entry into host cell	6	152	0.0244022	0.135373	ENSG00000105971;ENSG00000117335;ENSG00000150093;ENSG00000164171;ENSG00000170312;ENSG00000259207
GO:0030595	leukocyte chemotaxis	8	239	0.0246275	0.136465	ENSG00000087245;ENSG00000092969;ENSG00000108691;ENSG00000110492;ENSG00000137801;ENSG00000151694;ENSG00000166794;ENSG00000169429
GO:0001974	blood vessel remodeling	3	43	0.0247947	0.136698	ENSG00000128917;ENSG00000186716;ENSG00000196924
GO:0051294	establishment of spindle orientation	3	43	0.0247947	0.136698	ENSG00000047849;ENSG00000080986;ENSG00000150093
GO:0098927	vesicle-mediated transport between endosomal compartments	3	43	0.0247947	0.136698	ENSG00000076201;ENSG00000169032;ENSG00000196924
GO:0006570	tyrosine metabolic process	2	17	0.0250539	0.136698	ENSG00000104951;ENSG00000166228
GO:0033631	cell-cell adhesion mediated by integrin	2	17	0.0250539	0.136698	ENSG00000150093;ENSG00000168615
GO:0046653	tetrahydrofolate metabolic process	2	17	0.0250539	0.136698	ENSG00000120254;ENSG00000228716
GO:0051014	actin filament severing	2	17	0.0250539	0.136698	ENSG00000042493;ENSG00000130755
GO:0051895	negative regulation of focal adhesion assembly	2	17	0.0250539	0.136698	ENSG00000137801;ENSG00000189058
GO:0055091	phospholipid homeostasis	2	17	0.0250539	0.136698	ENSG00000142552;ENSG00000167972
GO:0099149	regulation of postsynaptic neurotransmitter receptor internalization	2	17	0.0250539	0.136698	ENSG00000157168;ENSG00000259207
GO:0150118	negative regulation of cell-substrate junction organization	2	17	0.0250539	0.136698	ENSG00000137801;ENSG00000189058
GO:1902018	negative regulation of cilium assembly	2	17	0.0250539	0.136698	ENSG00000047849;ENSG00000182541
GO:2000641	regulation of early endosome to late endosome transport	2	17	0.0250539	0.136698	ENSG00000076201;ENSG00000169032
GO:0120035	regulation of plasma membrane bounded cell projection organization	16	636	0.0250698	0.136698	ENSG00000026508;ENSG00000030582;ENSG00000047849;ENSG00000094631;ENSG00000103034;ENSG00000107130;ENSG00000107984;ENSG00000110492;ENSG00000113657;ENSG00000115414;ENSG00000137463;ENSG00000142453;ENSG00000142949;ENSG00000169032;ENSG00000182541;ENSG00000196924
GO:0032526	response to retinoic acid	5	113	0.0251916	0.137049	ENSG00000067066;ENSG00000086696;ENSG00000087245;ENSG00000107984;ENSG00000128918
GO:0071774	response to fibroblast growth factor	5	113	0.0251916	0.137049	ENSG00000026508;ENSG00000108691;ENSG00000128917;ENSG00000137801;ENSG00000169429
GO:0019220	regulation of phosphate metabolic process	29	1357	0.0252694	0.137316	ENSG00000013588;ENSG00000026508;ENSG00000069122;ENSG00000077942;ENSG00000092969;ENSG00000094631;ENSG00000105298;ENSG00000106991;ENSG00000107984;ENSG00000109103;ENSG00000115414;ENSG00000124145;ENSG00000134324;ENSG00000137801;ENSG00000151694;ENSG00000157168;ENSG00000163513;ENSG00000164171;ENSG00000164327;ENSG00000166508;ENSG00000167972;ENSG00000168078;ENSG00000168615;ENSG00000169032;ENSG00000179222…
GO:0008064	regulation of actin polymerization or depolymerization	7	196	0.0254127	0.137938	ENSG00000042493;ENSG00000085733;ENSG00000125753;ENSG00000130755;ENSG00000130787;ENSG00000164144;ENSG00000164327
GO:0051174	regulation of phosphorus metabolic process	29	1358	0.0254863	0.138181	ENSG00000013588;ENSG00000026508;ENSG00000069122;ENSG00000077942;ENSG00000092969;ENSG00000094631;ENSG00000105298;ENSG00000106991;ENSG00000107984;ENSG00000109103;ENSG00000115414;ENSG00000124145;ENSG00000134324;ENSG00000137801;ENSG00000151694;ENSG00000157168;ENSG00000163513;ENSG00000164171;ENSG00000164327;ENSG00000166508;ENSG00000167972;ENSG00000168078;ENSG00000168615;ENSG00000169032;ENSG00000179222…
GO:1901990	regulation of mitotic cell cycle phase transition	10	334	0.0255183	0.138198	ENSG00000080986;ENSG00000108691;ENSG00000130024;ENSG00000135446;ENSG00000143228;ENSG00000151694;ENSG00000167325;ENSG00000169372;ENSG00000170312;ENSG00000171848
GO:0007162	negative regulation of cell adhesion	9	287	0.0256849	0.138649	ENSG00000077942;ENSG00000087245;ENSG00000091879;ENSG00000104951;ENSG00000110492;ENSG00000124145;ENSG00000130402;ENSG00000137801;ENSG00000189058
GO:0001932	regulation of protein phosphorylation	24	1075	0.0258008	0.138649	ENSG00000013588;ENSG00000026508;ENSG00000077942;ENSG00000092969;ENSG00000094631;ENSG00000105298;ENSG00000106991;ENSG00000107984;ENSG00000109103;ENSG00000115414;ENSG00000124145;ENSG00000137801;ENSG00000151694;ENSG00000157168;ENSG00000163513;ENSG00000164327;ENSG00000168078;ENSG00000168615;ENSG00000169032;ENSG00000179222;ENSG00000182541;ENSG00000185551;ENSG00000259207;ENSG00000266173
GO:0009411	response to UV	6	154	0.0258093	0.138649	ENSG00000087245;ENSG00000102921;ENSG00000132646;ENSG00000168077;ENSG00000168078;ENSG00000168496
GO:0046578	regulation of Ras protein signal transduction	7	197	0.0260334	0.138649	ENSG00000092969;ENSG00000111348;ENSG00000112851;ENSG00000117632;ENSG00000150093;ENSG00000155903;ENSG00000186716
GO:0042692	muscle cell differentiation	11	384	0.0261789	0.138649	ENSG00000101335;ENSG00000105971;ENSG00000106991;ENSG00000107984;ENSG00000115641;ENSG00000130402;ENSG00000150093;ENSG00000157168;ENSG00000159176;ENSG00000162430;ENSG00000170312
GO:0019439	aromatic compound catabolic process	13	484	0.0262013	0.138649	ENSG00000100292;ENSG00000100354;ENSG00000100697;ENSG00000104951;ENSG00000128951;ENSG00000136231;ENSG00000139372;ENSG00000153048;ENSG00000154229;ENSG00000168496;ENSG00000181588;ENSG00000187742;ENSG00000197451
GO:0042398	cellular modified amino acid biosynthetic process	3	44	0.0263289	0.138649	ENSG00000120254;ENSG00000156471;ENSG00000228716
GO:0050691	regulation of defense response to virus by host	3	44	0.0263289	0.138649	ENSG00000107201;ENSG00000115415;ENSG00000164430
GO:1900026	positive regulation of substrate adhesion-dependent cell spreading	3	44	0.0263289	0.138649	ENSG00000110492;ENSG00000196924;ENSG00000259207
GO:1900087	positive regulation of G1/S transition of mitotic cell cycle	3	44	0.0263289	0.138649	ENSG00000151694;ENSG00000167325;ENSG00000171848
GO:2000249	regulation of actin cytoskeleton reorganization	3	44	0.0263289	0.138649	ENSG00000110492;ENSG00000111348;ENSG00000130755
GO:0007249	I-kappaB kinase/NF-kappaB signaling	9	289	0.0266991	0.138649	ENSG00000100292;ENSG00000105298;ENSG00000115415;ENSG00000129353;ENSG00000130303;ENSG00000134070;ENSG00000136560;ENSG00000137752;ENSG00000196924
GO:0007163	establishment or maintenance of cell polarity	8	243	0.0268375	0.138649	ENSG00000047849;ENSG00000080986;ENSG00000112851;ENSG00000114541;ENSG00000131437;ENSG00000150093;ENSG00000164327;ENSG00000198689
GO:1901989	positive regulation of cell cycle phase transition	5	115	0.0269152	0.138649	ENSG00000135446;ENSG00000151694;ENSG00000167325;ENSG00000170312;ENSG00000171848
GO:0030832	regulation of actin filament length	7	199	0.027306	0.138649	ENSG00000042493;ENSG00000085733;ENSG00000125753;ENSG00000130755;ENSG00000130787;ENSG00000164144;ENSG00000164327
GO:0010942	positive regulation of cell death	15	591	0.0275932	0.138649	ENSG00000030582;ENSG00000087245;ENSG00000092969;ENSG00000094631;ENSG00000100292;ENSG00000107984;ENSG00000108691;ENSG00000109861;ENSG00000128918;ENSG00000130787;ENSG00000137801;ENSG00000150093;ENSG00000169372;ENSG00000179222;ENSG00000213190
GO:0045582	positive regulation of T cell differentiation	5	116	0.0278044	0.138649	ENSG00000104951;ENSG00000110492;ENSG00000117335;ENSG00000130024;ENSG00000163513
GO:0002684	positive regulation of immune system process	22	971	0.0278492	0.138649	ENSG00000030582;ENSG00000050820;ENSG00000068079;ENSG00000092969;ENSG00000100292;ENSG00000104951;ENSG00000107201;ENSG00000108691;ENSG00000108771;ENSG00000109861;ENSG00000110492;ENSG00000117335;ENSG00000130024;ENSG00000137628;ENSG00000137801;ENSG00000151694;ENSG00000154229;ENSG00000163513;ENSG00000164171;ENSG00000164430;ENSG00000169429;ENSG00000259207
GO:0032386	regulation of intracellular transport	10	339	0.0278785	0.138649	ENSG00000067066;ENSG00000076201;ENSG00000103034;ENSG00000131437;ENSG00000138073;ENSG00000164144;ENSG00000169032;ENSG00000170312;ENSG00000189058;ENSG00000196924
GO:0060562	epithelial tube morphogenesis	10	339	0.0278785	0.138649	ENSG00000092969;ENSG00000103034;ENSG00000106991;ENSG00000110492;ENSG00000120254;ENSG00000124145;ENSG00000125753;ENSG00000128917;ENSG00000163513;ENSG00000179222
GO:0002701	negative regulation of production of molecular mediator of immune response	3	45	0.0279129	0.138649	ENSG00000092969;ENSG00000100292;ENSG00000130303
GO:0071763	nuclear membrane organization	3	45	0.0279129	0.138649	ENSG00000086065;ENSG00000134324;ENSG00000154229
GO:0006991	response to sterol depletion	2	18	0.0279179	0.138649	ENSG00000107566;ENSG00000147475
GO:0009223	pyrimidine deoxyribonucleotide catabolic process	2	18	0.0279179	0.138649	ENSG00000128951;ENSG00000139372
GO:0010755	regulation of plasminogen activation	2	18	0.0279179	0.138649	ENSG00000122861;ENSG00000137801
GO:0019896	axonal transport of mitochondrion	2	18	0.0279179	0.138649	ENSG00000094631;ENSG00000137463
GO:0034501	protein localization to kinetochore	2	18	0.0279179	0.138649	ENSG00000080986;ENSG00000170312
GO:0043031	negative regulation of macrophage activation	2	18	0.0279179	0.138649	ENSG00000030582;ENSG00000069122
GO:0050746	regulation of lipoprotein metabolic process	2	18	0.0279179	0.138649	ENSG00000189058;ENSG00000259207
GO:0051770	positive regulation of nitric-oxide synthase biosynthetic process	2	18	0.0279179	0.138649	ENSG00000108691;ENSG00000115415
GO:0051917	regulation of fibrinolysis	2	18	0.0279179	0.138649	ENSG00000122861;ENSG00000137801
GO:0060263	regulation of respiratory burst	2	18	0.0279179	0.138649	ENSG00000030582;ENSG00000186716
GO:0099010	modification of postsynaptic structure	2	18	0.0279179	0.138649	ENSG00000135766;ENSG00000171992
GO:1900221	regulation of amyloid-beta clearance	2	18	0.0279179	0.138649	ENSG00000001630;ENSG00000027697
GO:1903083	protein localization to condensed chromosome	2	18	0.0279179	0.138649	ENSG00000080986;ENSG00000170312
GO:1903978	regulation of microglial cell activation	2	18	0.0279179	0.138649	ENSG00000030582;ENSG00000109861
GO:1905564	positive regulation of vascular endothelial cell proliferation	2	18	0.0279179	0.138649	ENSG00000110492;ENSG00000151694
GO:2000353	positive regulation of endothelial cell apoptotic process	2	18	0.0279179	0.138649	ENSG00000108691;ENSG00000137801
GO:0006633	fatty acid biosynthetic process	6	157	0.0280195	0.138649	ENSG00000074416;ENSG00000107566;ENSG00000145284;ENSG00000147475;ENSG00000149485;ENSG00000164687
GO:0030010	establishment of cell polarity	6	157	0.0280195	0.138649	ENSG00000047849;ENSG00000080986;ENSG00000114541;ENSG00000150093;ENSG00000164327;ENSG00000198689
GO:0006401	RNA catabolic process	9	292	0.0282731	0.138649	ENSG00000100354;ENSG00000100697;ENSG00000136231;ENSG00000153048;ENSG00000154229;ENSG00000168496;ENSG00000181588;ENSG00000187742;ENSG00000197451
GO:0019216	regulation of lipid metabolic process	10	340	0.0283686	0.138649	ENSG00000049239;ENSG00000069122;ENSG00000107566;ENSG00000119655;ENSG00000134324;ENSG00000135446;ENSG00000147475;ENSG00000164687;ENSG00000167972;ENSG00000189058
GO:0008652	cellular amino acid biosynthetic process	4	79	0.0285581	0.138649	ENSG00000105552;ENSG00000166228;ENSG00000183010;ENSG00000228716
GO:0009123	nucleoside monophosphate metabolic process	4	79	0.0285581	0.138649	ENSG00000106348;ENSG00000128951;ENSG00000135002;ENSG00000167900
GO:0031032	actomyosin structure organization	7	201	0.0286202	0.138649	ENSG00000064666;ENSG00000101335;ENSG00000117632;ENSG00000124145;ENSG00000150093;ENSG00000159176;ENSG00000171992
GO:1901576	organic substance biosynthetic process	102	5954	0.0286957	0.138649	ENSG00000001630;ENSG00000027847;ENSG00000033867;ENSG00000049239;ENSG00000067066;ENSG00000069122;ENSG00000069998;ENSG00000071282;ENSG00000073111;ENSG00000074416;ENSG00000076003;ENSG00000086696;ENSG00000092969;ENSG00000094631;ENSG00000100292;ENSG00000100354;ENSG00000100504;ENSG00000100697;ENSG00000104738;ENSG00000104951;ENSG00000105298;ENSG00000105552;ENSG00000106348;ENSG00000106991;ENSG00000107201…
GO:0070507	regulation of microtubule cytoskeleton organization	6	158	0.0287832	0.138649	ENSG00000013810;ENSG00000086065;ENSG00000094631;ENSG00000101871;ENSG00000117632;ENSG00000125746
GO:0032268	regulation of cellular protein metabolic process	45	2325	0.0290011	0.138649	ENSG00000013588;ENSG00000026508;ENSG00000030582;ENSG00000077942;ENSG00000092969;ENSG00000094631;ENSG00000100354;ENSG00000100418;ENSG00000102921;ENSG00000105298;ENSG00000106991;ENSG00000107984;ENSG00000109103;ENSG00000109861;ENSG00000115414;ENSG00000116133;ENSG00000122861;ENSG00000124145;ENSG00000130787;ENSG00000136231;ENSG00000136261;ENSG00000136560;ENSG00000137752;ENSG00000137801;ENSG00000142552…
GO:0002479	antigen processing and presentation of exogenous peptide antigen via MHC class I, TAP-dependent	1	2	0.0290229	0.138649	ENSG00000168394
GO:0002661	regulation of B cell tolerance induction	1	2	0.0290229	0.138649	ENSG00000163513
GO:0002663	positive regulation of B cell tolerance induction	1	2	0.0290229	0.138649	ENSG00000163513
GO:0002731	negative regulation of dendritic cell cytokine production	1	2	0.0290229	0.138649	ENSG00000130303
GO:0002841	negative regulation of T cell mediated immune response to tumor cell	1	2	0.0290229	0.138649	ENSG00000104951
GO:0003340	negative regulation of mesenchymal to epithelial transition involved in metanephros morphogenesis	1	2	0.0290229	0.138649	ENSG00000115415
GO:0006043	glucosamine catabolic process	1	2	0.0290229	0.138649	ENSG00000113552
GO:0006226	dUMP biosynthetic process	1	2	0.0290229	0.138649	ENSG00000128951
GO:0006788	heme oxidation	1	2	0.0290229	0.138649	ENSG00000100292
GO:0008614	pyridoxine metabolic process	1	2	0.0290229	0.138649	ENSG00000108439
GO:0008615	pyridoxine biosynthetic process	1	2	0.0290229	0.138649	ENSG00000108439
GO:0009098	leucine biosynthetic process	1	2	0.0290229	0.138649	ENSG00000105552
GO:0009213	pyrimidine deoxyribonucleoside triphosphate catabolic process	1	2	0.0290229	0.138649	ENSG00000128951
GO:0009257	10-formyltetrahydrofolate biosynthetic process	1	2	0.0290229	0.138649	ENSG00000120254
GO:0014040	positive regulation of Schwann cell differentiation	1	2	0.0290229	0.138649	ENSG00000100697
GO:0014806	smooth muscle hyperplasia	1	2	0.0290229	0.138649	ENSG00000100292
GO:0018008	N-terminal peptidyl-glycine N-myristoylation	1	2	0.0290229	0.138649	ENSG00000152465
GO:0018282	metal incorporation into metallo-sulfur cluster	1	2	0.0290229	0.138649	ENSG00000165060
GO:0018283	iron incorporation into metallo-sulfur cluster	1	2	0.0290229	0.138649	ENSG00000165060
GO:0019060	intracellular transport of viral protein in host cell	1	2	0.0290229	0.138649	ENSG00000185745
GO:0030421	defecation	1	2	0.0290229	0.138649	ENSG00000110492
GO:0030581	symbiont intracellular protein transport in host	1	2	0.0290229	0.138649	ENSG00000185745
GO:0032464	positive regulation of protein homooligomerization	1	2	0.0290229	0.138649	ENSG00000167972
GO:0033341	regulation of collagen binding	1	2	0.0290229	0.138649	ENSG00000164171
GO:0034395	regulation of transcription from RNA polymerase II promoter in response to iron	1	2	0.0290229	0.138649	ENSG00000100292
GO:0034439	lipoprotein lipid oxidation	1	2	0.0290229	0.138649	ENSG00000189058
GO:0034442	regulation of lipoprotein oxidation	1	2	0.0290229	0.138649	ENSG00000189058
GO:0042160	lipoprotein modification	1	2	0.0290229	0.138649	ENSG00000189058
GO:0042161	lipoprotein oxidation	1	2	0.0290229	0.138649	ENSG00000189058
GO:0042340	keratan sulfate catabolic process	1	2	0.0290229	0.138649	ENSG00000135677
GO:0042663	regulation of endodermal cell fate specification	1	2	0.0290229	0.138649	ENSG00000107984
GO:0042704	uterine wall breakdown	1	2	0.0290229	0.138649	ENSG00000092969
GO:0042727	flavin-containing compound biosynthetic process	1	2	0.0290229	0.138649	ENSG00000135002
GO:0042823	pyridoxal phosphate biosynthetic process	1	2	0.0290229	0.138649	ENSG00000108439
GO:0043314	negative regulation of neutrophil degranulation	1	2	0.0290229	0.138649	ENSG00000186716
GO:0046725	negative regulation by virus of viral protein levels in host cell	1	2	0.0290229	0.138649	ENSG00000115415
GO:0051012	microtubule sliding	1	2	0.0290229	0.138649	ENSG00000047849
GO:0051943	positive regulation of amino acid uptake involved in synaptic transmission	1	2	0.0290229	0.138649	ENSG00000150093
GO:0051951	positive regulation of glutamate uptake involved in transmission of nerve impulse	1	2	0.0290229	0.138649	ENSG00000150093
GO:0052746	inositol phosphorylation	1	2	0.0290229	0.138649	ENSG00000100605
GO:0060313	negative regulation of blood vessel remodeling	1	2	0.0290229	0.138649	ENSG00000186716
GO:0060434	bronchus morphogenesis	1	2	0.0290229	0.138649	ENSG00000163513
GO:0060587	regulation of lipoprotein lipid oxidation	1	2	0.0290229	0.138649	ENSG00000189058
GO:0062044	negative regulation of cardiac epithelial to mesenchymal transition	1	2	0.0290229	0.138649	ENSG00000092969
GO:0070483	detection of hypoxia	1	2	0.0290229	0.138649	ENSG00000106991
GO:0071846	actin filament debranching	1	2	0.0290229	0.138649	ENSG00000130755
GO:0072183	negative regulation of nephron tubule epithelial cell differentiation	1	2	0.0290229	0.138649	ENSG00000115415
GO:0072554	blood vessel lumenization	1	2	0.0290229	0.138649	ENSG00000128917
GO:0090044	positive regulation of tubulin deacetylation	1	2	0.0290229	0.138649	ENSG00000094631
GO:0097111	endoplasmic reticulum-Golgi intermediate compartment organization	1	2	0.0290229	0.138649	ENSG00000136874
GO:0098886	modification of dendritic spine	1	2	0.0290229	0.138649	ENSG00000171992
GO:1901253	negative regulation of intracellular transport of viral material	1	2	0.0290229	0.138649	ENSG00000130303
GO:1901295	regulation of canonical Wnt signaling pathway involved in cardiac muscle cell fate commitment	1	2	0.0290229	0.138649	ENSG00000107984
GO:1902544	regulation of DNA N-glycosylase activity	1	2	0.0290229	0.138649	ENSG00000139372
GO:1903334	positive regulation of protein folding	1	2	0.0290229	0.138649	ENSG00000030582
GO:1903381	regulation of endoplasmic reticulum stress-induced neuron intrinsic apoptotic signaling pathway	1	2	0.0290229	0.138649	ENSG00000149428
GO:1903382	negative regulation of endoplasmic reticulum stress-induced neuron intrinsic apoptotic signaling pathway	1	2	0.0290229	0.138649	ENSG00000149428
GO:1903393	positive regulation of adherens junction organization	1	2	0.0290229	0.138649	ENSG00000076201
GO:1903966	monounsaturated fatty acid biosynthetic process	1	2	0.0290229	0.138649	ENSG00000145284
GO:1904056	positive regulation of cholangiocyte proliferation	1	2	0.0290229	0.138649	ENSG00000094631
GO:1904291	positive regulation of mitotic DNA damage checkpoint	1	2	0.0290229	0.138649	ENSG00000168078
GO:1905006	negative regulation of epithelial to mesenchymal transition involved in endocardial cushion formation	1	2	0.0290229	0.138649	ENSG00000092969
GO:1905066	regulation of canonical Wnt signaling pathway involved in heart development	1	2	0.0290229	0.138649	ENSG00000107984
GO:1905443	regulation of clathrin coat assembly	1	2	0.0290229	0.138649	ENSG00000130787
GO:1905445	positive regulation of clathrin coat assembly	1	2	0.0290229	0.138649	ENSG00000130787
GO:1905775	negative regulation of DNA helicase activity	1	2	0.0290229	0.138649	ENSG00000073111
GO:2000098	negative regulation of smooth muscle cell-matrix adhesion	1	2	0.0290229	0.138649	ENSG00000189058
GO:2000502	negative regulation of natural killer cell chemotaxis	1	2	0.0290229	0.138649	ENSG00000108691
GO:2000707	positive regulation of dense core granule biogenesis	1	2	0.0290229	0.138649	ENSG00000154229
GO:2001287	negative regulation of caveolin-mediated endocytosis	1	2	0.0290229	0.138649	ENSG00000109103
GO:0001774	microglial cell activation	3	46	0.0295465	0.140375	ENSG00000027697;ENSG00000030582;ENSG00000109861
GO:0006284	base-excision repair	3	46	0.0295465	0.140375	ENSG00000132646;ENSG00000139372;ENSG00000168496
GO:0014075	response to amine	3	46	0.0295465	0.140375	ENSG00000094631;ENSG00000164171;ENSG00000170312
GO:0062208	positive regulation of pattern recognition receptor signaling pathway	3	46	0.0295465	0.140375	ENSG00000068079;ENSG00000108771;ENSG00000137628
GO:0097300	programmed necrotic cell death	3	46	0.0295465	0.140375	ENSG00000100504;ENSG00000100605;ENSG00000247077
GO:0097530	granulocyte migration	6	159	0.0295604	0.140375	ENSG00000092969;ENSG00000108691;ENSG00000110492;ENSG00000137801;ENSG00000166794;ENSG00000169429
GO:0090100	positive regulation of transmembrane receptor protein serine/threonine kinase signaling pathway	5	118	0.0296385	0.140606	ENSG00000092969;ENSG00000106991;ENSG00000137801;ENSG00000151694;ENSG00000163513
GO:0002062	chondrocyte differentiation	5	119	0.0305834	0.14456	ENSG00000110492;ENSG00000115380;ENSG00000134013;ENSG00000149257;ENSG00000163513
GO:0032102	negative regulation of response to external stimulus	11	394	0.0307639	0.14456	ENSG00000030582;ENSG00000091879;ENSG00000094631;ENSG00000105298;ENSG00000108691;ENSG00000108771;ENSG00000110492;ENSG00000122861;ENSG00000137801;ENSG00000168078;ENSG00000186716
GO:0009226	nucleotide-sugar biosynthetic process	2	19	0.0309064	0.14456	ENSG00000113552;ENSG00000117143
GO:0010759	positive regulation of macrophage chemotaxis	2	19	0.0309064	0.14456	ENSG00000110492;ENSG00000137801
GO:0031645	negative regulation of nervous system process	2	19	0.0309064	0.14456	ENSG00000109861;ENSG00000134324
GO:0045540	regulation of cholesterol biosynthetic process	2	19	0.0309064	0.14456	ENSG00000107566;ENSG00000147475
GO:0045780	positive regulation of bone resorption	2	19	0.0309064	0.14456	ENSG00000154229;ENSG00000259207
GO:0051580	regulation of neurotransmitter uptake	2	19	0.0309064	0.14456	ENSG00000150093;ENSG00000259207
GO:0060438	trachea development	2	19	0.0309064	0.14456	ENSG00000163513;ENSG00000169032
GO:0071071	regulation of phospholipid biosynthetic process	2	19	0.0309064	0.14456	ENSG00000069122;ENSG00000134324
GO:0106118	regulation of sterol biosynthetic process	2	19	0.0309064	0.14456	ENSG00000107566;ENSG00000147475
GO:1901978	positive regulation of cell cycle checkpoint	2	19	0.0309064	0.14456	ENSG00000080986;ENSG00000168078
GO:1903232	melanosome assembly	2	19	0.0309064	0.14456	ENSG00000072958;ENSG00000100280
GO:2000369	regulation of clathrin-dependent endocytosis	2	19	0.0309064	0.14456	ENSG00000109103;ENSG00000130787
GO:0061097	regulation of protein tyrosine kinase activity	4	81	0.0309252	0.14456	ENSG00000013588;ENSG00000109103;ENSG00000151694;ENSG00000259207
GO:0051171	regulation of nitrogen compound metabolic process	97	5642	0.0309728	0.144641	ENSG00000001630;ENSG00000013588;ENSG00000026508;ENSG00000027697;ENSG00000030582;ENSG00000067066;ENSG00000071282;ENSG00000073111;ENSG00000076003;ENSG00000077942;ENSG00000092969;ENSG00000094631;ENSG00000100292;ENSG00000100354;ENSG00000100418;ENSG00000100697;ENSG00000102921;ENSG00000104738;ENSG00000104951;ENSG00000105298;ENSG00000106991;ENSG00000107201;ENSG00000107984;ENSG00000109103;ENSG00000109861…
GO:0031334	positive regulation of protein-containing complex assembly	8	250	0.0310304	0.144768	ENSG00000085733;ENSG00000125753;ENSG00000130755;ENSG00000130787;ENSG00000157168;ENSG00000164144;ENSG00000164327;ENSG00000167972
GO:0051100	negative regulation of binding	6	161	0.031156	0.145132	ENSG00000067066;ENSG00000100292;ENSG00000107984;ENSG00000139372;ENSG00000142949;ENSG00000185745
GO:0072583	clathrin-dependent endocytosis	3	47	0.0312297	0.145132	ENSG00000109103;ENSG00000130787;ENSG00000168216
GO:0120163	negative regulation of cold-induced thermogenesis	3	47	0.0312297	0.145132	ENSG00000141179;ENSG00000151694;ENSG00000247077
GO:1905314	semi-lunar valve development	3	47	0.0312297	0.145132	ENSG00000092969;ENSG00000128917;ENSG00000163513
GO:0010562	positive regulation of phosphorus metabolic process	20	872	0.0314346	0.145679	ENSG00000026508;ENSG00000069122;ENSG00000092969;ENSG00000094631;ENSG00000106991;ENSG00000107984;ENSG00000109103;ENSG00000124145;ENSG00000137801;ENSG00000151694;ENSG00000157168;ENSG00000163513;ENSG00000164171;ENSG00000164327;ENSG00000168615;ENSG00000169032;ENSG00000179222;ENSG00000182541;ENSG00000259207;ENSG00000266173
GO:0045937	positive regulation of phosphate metabolic process	20	872	0.0314346	0.145679	ENSG00000026508;ENSG00000069122;ENSG00000092969;ENSG00000094631;ENSG00000106991;ENSG00000107984;ENSG00000109103;ENSG00000124145;ENSG00000137801;ENSG00000151694;ENSG00000157168;ENSG00000163513;ENSG00000164171;ENSG00000164327;ENSG00000168615;ENSG00000169032;ENSG00000179222;ENSG00000182541;ENSG00000259207;ENSG00000266173
GO:0045787	positive regulation of cell cycle	10	346	0.031439	0.145679	ENSG00000080986;ENSG00000092969;ENSG00000135446;ENSG00000151694;ENSG00000154229;ENSG00000167325;ENSG00000168078;ENSG00000168496;ENSG00000170312;ENSG00000171848
GO:0010604	positive regulation of macromolecule metabolic process	64	3520	0.0318092	0.147252	ENSG00000026508;ENSG00000027697;ENSG00000030582;ENSG00000064666;ENSG00000067066;ENSG00000077942;ENSG00000092969;ENSG00000094631;ENSG00000100292;ENSG00000100354;ENSG00000104951;ENSG00000106991;ENSG00000107201;ENSG00000107984;ENSG00000108691;ENSG00000108771;ENSG00000109103;ENSG00000109861;ENSG00000110492;ENSG00000115267;ENSG00000115414;ENSG00000115415;ENSG00000117335;ENSG00000124145;ENSG00000124151…
GO:0001952	regulation of cell-matrix adhesion	5	121	0.0325297	0.150442	ENSG00000122861;ENSG00000124145;ENSG00000137801;ENSG00000189058;ENSG00000259207
GO:0032640	tumor necrosis factor production	6	163	0.0328069	0.150837	ENSG00000027697;ENSG00000100697;ENSG00000105298;ENSG00000107201;ENSG00000115267;ENSG00000137801
GO:0032680	regulation of tumor necrosis factor production	6	163	0.0328069	0.150837	ENSG00000027697;ENSG00000100697;ENSG00000105298;ENSG00000107201;ENSG00000115267;ENSG00000137801
GO:0050777	negative regulation of immune response	7	207	0.0328183	0.150837	ENSG00000030582;ENSG00000100292;ENSG00000104951;ENSG00000105298;ENSG00000108771;ENSG00000117335;ENSG00000186716
GO:0010256	endomembrane system organization	15	605	0.0329356	0.150837	ENSG00000072958;ENSG00000086065;ENSG00000092969;ENSG00000100280;ENSG00000105971;ENSG00000111540;ENSG00000134324;ENSG00000136699;ENSG00000136874;ENSG00000154229;ENSG00000158270;ENSG00000169032;ENSG00000170312;ENSG00000176619;ENSG00000188807
GO:0031641	regulation of myelination	3	48	0.0329622	0.150837	ENSG00000100697;ENSG00000109861;ENSG00000134324
GO:0034314	Arp2/3 complex-mediated actin nucleation	3	48	0.0329622	0.150837	ENSG00000130755;ENSG00000130787;ENSG00000164144
GO:0036230	granulocyte activation	3	48	0.0329622	0.150837	ENSG00000030582;ENSG00000169429;ENSG00000186716
GO:0043124	negative regulation of I-kappaB kinase/NF-kappaB signaling	3	48	0.0329622	0.150837	ENSG00000105298;ENSG00000115415;ENSG00000136560
GO:1902041	regulation of extrinsic apoptotic signaling pathway via death domain receptors	3	48	0.0329622	0.150837	ENSG00000067066;ENSG00000100292;ENSG00000137801
GO:1902930	regulation of alcohol biosynthetic process	3	48	0.0329622	0.150837	ENSG00000049239;ENSG00000107566;ENSG00000147475
GO:2000404	regulation of T cell migration	3	48	0.0329622	0.150837	ENSG00000151694;ENSG00000189058;ENSG00000259207
GO:0006302	double-strand break repair	9	301	0.0333847	0.152134	ENSG00000073111;ENSG00000076003;ENSG00000104738;ENSG00000112118;ENSG00000130024;ENSG00000147536;ENSG00000164430;ENSG00000166508;ENSG00000168496
GO:0070372	regulation of ERK1 and ERK2 cascade	9	301	0.0333847	0.152134	ENSG00000026508;ENSG00000077942;ENSG00000103034;ENSG00000108691;ENSG00000115414;ENSG00000154229;ENSG00000157168;ENSG00000169032;ENSG00000259207
GO:0008625	extrinsic apoptotic signaling pathway via death domain receptors	4	83	0.0334047	0.152134	ENSG00000067066;ENSG00000100292;ENSG00000137801;ENSG00000169372
GO:0032272	negative regulation of protein polymerization	4	83	0.0334047	0.152134	ENSG00000042493;ENSG00000117632;ENSG00000125746;ENSG00000130787
GO:0072527	pyrimidine-containing compound metabolic process	4	83	0.0334047	0.152134	ENSG00000033867;ENSG00000128951;ENSG00000139372;ENSG00000167900
GO:0071705	nitrogen compound transport	40	2044	0.0334885	0.152244	ENSG00000001630;ENSG00000004059;ENSG00000008394;ENSG00000067066;ENSG00000072958;ENSG00000076201;ENSG00000085733;ENSG00000086065;ENSG00000089818;ENSG00000092969;ENSG00000094631;ENSG00000100280;ENSG00000100418;ENSG00000109103;ENSG00000111057;ENSG00000111540;ENSG00000112851;ENSG00000125844;ENSG00000129353;ENSG00000130402;ENSG00000131437;ENSG00000136231;ENSG00000136874;ENSG00000137463;ENSG00000138073…
GO:1901565	organonitrogen compound catabolic process	29	1391	0.0334925	0.152244	ENSG00000001630;ENSG00000026508;ENSG00000076201;ENSG00000086065;ENSG00000087245;ENSG00000094631;ENSG00000100292;ENSG00000100418;ENSG00000102921;ENSG00000104324;ENSG00000104951;ENSG00000105552;ENSG00000107566;ENSG00000109861;ENSG00000113552;ENSG00000128951;ENSG00000132330;ENSG00000135048;ENSG00000135677;ENSG00000136699;ENSG00000139372;ENSG00000142552;ENSG00000147475;ENSG00000163162;ENSG00000166224…
GO:0002224	toll-like receptor signaling pathway	5	122	0.0335312	0.152276	ENSG00000068079;ENSG00000105298;ENSG00000134070;ENSG00000158270;ENSG00000164164
GO:0090068	positive regulation of cell cycle process	8	254	0.033618	0.152525	ENSG00000080986;ENSG00000135446;ENSG00000151694;ENSG00000167325;ENSG00000168078;ENSG00000168496;ENSG00000170312;ENSG00000171848
GO:0035265	organ growth	6	164	0.0336533	0.15254	ENSG00000092969;ENSG00000103034;ENSG00000157168;ENSG00000163513;ENSG00000165060;ENSG00000170312
GO:0006886	intracellular protein transport	20	879	0.0337603	0.152876	ENSG00000004059;ENSG00000067066;ENSG00000072958;ENSG00000076201;ENSG00000085733;ENSG00000094631;ENSG00000100280;ENSG00000100418;ENSG00000111540;ENSG00000112851;ENSG00000131437;ENSG00000136874;ENSG00000137463;ENSG00000138073;ENSG00000164144;ENSG00000170312;ENSG00000186716;ENSG00000189058;ENSG00000196924;ENSG00000266173
GO:0051301	cell division	16	661	0.0339936	0.152876	ENSG00000013810;ENSG00000047849;ENSG00000050820;ENSG00000080986;ENSG00000086065;ENSG00000092969;ENSG00000109103;ENSG00000110492;ENSG00000117632;ENSG00000119969;ENSG00000123975;ENSG00000124151;ENSG00000135446;ENSG00000143228;ENSG00000170312;ENSG00000173207
GO:0002281	macrophage activation involved in immune response	2	20	0.0340151	0.152876	ENSG00000030582;ENSG00000068079
GO:0006067	ethanol metabolic process	2	20	0.0340151	0.152876	ENSG00000137124;ENSG00000173597
GO:0014856	skeletal muscle cell proliferation	2	20	0.0340151	0.152876	ENSG00000105971;ENSG00000162430
GO:0032495	response to muramyl dipeptide	2	20	0.0340151	0.152876	ENSG00000086065;ENSG00000112851
GO:0060973	cell migration involved in heart development	2	20	0.0340151	0.152876	ENSG00000103034;ENSG00000106991
GO:0071605	monocyte chemotactic protein-1 production	2	20	0.0340151	0.152876	ENSG00000112851;ENSG00000189058
GO:0071637	regulation of monocyte chemotactic protein-1 production	2	20	0.0340151	0.152876	ENSG00000112851;ENSG00000189058
GO:0050865	regulation of cell activation	17	716	0.0343899	0.154416	ENSG00000030582;ENSG00000069122;ENSG00000100292;ENSG00000104951;ENSG00000108691;ENSG00000109861;ENSG00000110492;ENSG00000115414;ENSG00000117335;ENSG00000124145;ENSG00000130024;ENSG00000137801;ENSG00000154229;ENSG00000163513;ENSG00000164430;ENSG00000186716;ENSG00000196924
GO:2000045	regulation of G1/S transition of mitotic cell cycle	6	165	0.0345137	0.154826	ENSG00000108691;ENSG00000130024;ENSG00000151694;ENSG00000167325;ENSG00000169372;ENSG00000171848
GO:0010770	positive regulation of cell morphogenesis involved in differentiation	4	84	0.0346867	0.155131	ENSG00000094631;ENSG00000110492;ENSG00000196924;ENSG00000259207
GO:0006636	unsaturated fatty acid biosynthetic process	3	49	0.0347438	0.155131	ENSG00000145284;ENSG00000149485;ENSG00000164687
GO:0007019	microtubule depolymerization	3	49	0.0347438	0.155131	ENSG00000094631;ENSG00000101871;ENSG00000117632
GO:0010862	positive regulation of pathway-restricted SMAD protein phosphorylation	3	49	0.0347438	0.155131	ENSG00000092969;ENSG00000106991;ENSG00000163513
GO:0061082	myeloid leukocyte cytokine production	3	49	0.0347438	0.155131	ENSG00000092969;ENSG00000100292;ENSG00000107201
GO:0043122	regulation of I-kappaB kinase/NF-kappaB signaling	8	256	0.0349653	0.155974	ENSG00000100292;ENSG00000105298;ENSG00000115415;ENSG00000129353;ENSG00000130303;ENSG00000136560;ENSG00000137752;ENSG00000196924
GO:0051216	cartilage development	7	210	0.035064	0.156123	ENSG00000026508;ENSG00000110492;ENSG00000111341;ENSG00000115380;ENSG00000134013;ENSG00000149257;ENSG00000163513
GO:0072330	monocarboxylic acid biosynthetic process	7	210	0.035064	0.156123	ENSG00000074416;ENSG00000107566;ENSG00000128918;ENSG00000145284;ENSG00000147475;ENSG00000149485;ENSG00000164687
GO:0061061	muscle structure development	16	664	0.0352035	0.156598	ENSG00000092969;ENSG00000101335;ENSG00000105971;ENSG00000106991;ENSG00000107984;ENSG00000115641;ENSG00000128917;ENSG00000130024;ENSG00000130402;ENSG00000135766;ENSG00000150093;ENSG00000157168;ENSG00000159176;ENSG00000162430;ENSG00000170312;ENSG00000185551
GO:0098542	defense response to other organism	25	1166	0.0352609	0.156708	ENSG00000027697;ENSG00000030582;ENSG00000067066;ENSG00000068079;ENSG00000102921;ENSG00000105298;ENSG00000107201;ENSG00000108691;ENSG00000108771;ENSG00000115267;ENSG00000115415;ENSG00000117335;ENSG00000119917;ENSG00000130303;ENSG00000136560;ENSG00000137628;ENSG00000137752;ENSG00000149218;ENSG00000151694;ENSG00000158270;ENSG00000162434;ENSG00000164164;ENSG00000164430;ENSG00000185745;ENSG00000205413
GO:0007492	endoderm development	4	85	0.0359969	0.15983	ENSG00000087245;ENSG00000107984;ENSG00000115414;ENSG00000169032
GO:0043065	positive regulation of apoptotic process	13	507	0.0360935	0.16011	ENSG00000030582;ENSG00000087245;ENSG00000092969;ENSG00000100292;ENSG00000108691;ENSG00000109861;ENSG00000128918;ENSG00000130787;ENSG00000137801;ENSG00000150093;ENSG00000169372;ENSG00000179222;ENSG00000213190
GO:0009057	macromolecule catabolic process	29	1401	0.0362639	0.160477	ENSG00000001630;ENSG00000026508;ENSG00000076201;ENSG00000086065;ENSG00000087245;ENSG00000094631;ENSG00000100354;ENSG00000100418;ENSG00000100504;ENSG00000100697;ENSG00000102921;ENSG00000107566;ENSG00000109861;ENSG00000135048;ENSG00000135677;ENSG00000136231;ENSG00000142552;ENSG00000147475;ENSG00000153048;ENSG00000154229;ENSG00000163162;ENSG00000168078;ENSG00000168496;ENSG00000168615;ENSG00000181588…
GO:0030307	positive regulation of cell growth	6	167	0.0362768	0.160477	ENSG00000092969;ENSG00000115414;ENSG00000151694;ENSG00000157168;ENSG00000164327;ENSG00000165060
GO:0031960	response to corticosteroid	6	167	0.0362768	0.160477	ENSG00000094631;ENSG00000106991;ENSG00000110492;ENSG00000132646;ENSG00000167972;ENSG00000168615
GO:0071704	organic substance metabolic process	174	10922	0.0363898	0.160828	ENSG00000001630;ENSG00000006282;ENSG00000013588;ENSG00000026508;ENSG00000027697;ENSG00000027847;ENSG00000030582;ENSG00000033867;ENSG00000049239;ENSG00000064666;ENSG00000067066;ENSG00000069122;ENSG00000069998;ENSG00000071282;ENSG00000073111;ENSG00000074416;ENSG00000076003;ENSG00000076201;ENSG00000077942;ENSG00000086065;ENSG00000086696;ENSG00000087245;ENSG00000091879;ENSG00000092969;ENSG00000094631…
GO:0006974	cellular response to DNA damage stimulus	20	887	0.0365732	0.161345	ENSG00000026508;ENSG00000067066;ENSG00000073111;ENSG00000076003;ENSG00000100292;ENSG00000104738;ENSG00000112118;ENSG00000130024;ENSG00000132646;ENSG00000136560;ENSG00000139372;ENSG00000147536;ENSG00000164430;ENSG00000166508;ENSG00000167325;ENSG00000168078;ENSG00000168496;ENSG00000169372;ENSG00000170312;ENSG00000276043
GO:0010171	body morphogenesis	3	50	0.0365743	0.161345	ENSG00000087245;ENSG00000107984;ENSG00000166224
GO:0002688	regulation of leukocyte chemotaxis	5	125	0.0366499	0.16153	ENSG00000108691;ENSG00000110492;ENSG00000137801;ENSG00000151694;ENSG00000169429
GO:0021915	neural tube development	6	168	0.0371797	0.162335	ENSG00000092969;ENSG00000100605;ENSG00000120254;ENSG00000124145;ENSG00000125753;ENSG00000128918
GO:0071706	tumor necrosis factor superfamily cytokine production	6	168	0.0371797	0.162335	ENSG00000027697;ENSG00000100697;ENSG00000105298;ENSG00000107201;ENSG00000115267;ENSG00000137801
GO:1903555	regulation of tumor necrosis factor superfamily cytokine production	6	168	0.0371797	0.162335	ENSG00000027697;ENSG00000100697;ENSG00000105298;ENSG00000107201;ENSG00000115267;ENSG00000137801
GO:0009110	vitamin biosynthetic process	2	21	0.0372399	0.162335	ENSG00000108439;ENSG00000135002
GO:0035313	wound healing, spreading of epidermal cells	2	21	0.0372399	0.162335	ENSG00000150093;ENSG00000151694
GO:0039535	regulation of RIG-I signaling pathway	2	21	0.0372399	0.162335	ENSG00000108771;ENSG00000137628
GO:0044794	positive regulation by host of viral process	2	21	0.0372399	0.162335	ENSG00000105971;ENSG00000166794
GO:0051315	attachment of mitotic spindle microtubules to kinetochore	2	21	0.0372399	0.162335	ENSG00000080986;ENSG00000143228
GO:0051767	nitric-oxide synthase biosynthetic process	2	21	0.0372399	0.162335	ENSG00000108691;ENSG00000115415
GO:0051769	regulation of nitric-oxide synthase biosynthetic process	2	21	0.0372399	0.162335	ENSG00000108691;ENSG00000115415
GO:0071636	positive regulation of transforming growth factor beta production	2	21	0.0372399	0.162335	ENSG00000117335;ENSG00000137801
GO:0072111	cell proliferation involved in kidney development	2	21	0.0372399	0.162335	ENSG00000115415;ENSG00000259207
GO:0070374	positive regulation of ERK1 and ERK2 cascade	7	213	0.0374094	0.162925	ENSG00000026508;ENSG00000103034;ENSG00000108691;ENSG00000154229;ENSG00000157168;ENSG00000169032;ENSG00000259207
GO:0022612	gland morphogenesis	5	126	0.0377279	0.164042	ENSG00000074527;ENSG00000087245;ENSG00000092969;ENSG00000110492;ENSG00000163513
GO:0044843	cell cycle G1/S phase transition	8	260	0.0377688	0.164042	ENSG00000108691;ENSG00000130024;ENSG00000135446;ENSG00000150093;ENSG00000151694;ENSG00000167325;ENSG00000169372;ENSG00000171848
GO:0071560	cellular response to transforming growth factor beta stimulus	8	260	0.0377688	0.164042	ENSG00000092969;ENSG00000105971;ENSG00000106991;ENSG00000137801;ENSG00000138829;ENSG00000151694;ENSG00000163513;ENSG00000168615
GO:1901361	organic cyclic compound catabolic process	13	511	0.0380548	0.165125	ENSG00000100292;ENSG00000100354;ENSG00000100697;ENSG00000104951;ENSG00000128951;ENSG00000136231;ENSG00000139372;ENSG00000153048;ENSG00000154229;ENSG00000168496;ENSG00000181588;ENSG00000187742;ENSG00000197451
GO:0045859	regulation of protein kinase activity	15	617	0.0380872	0.165125	ENSG00000013588;ENSG00000092969;ENSG00000107984;ENSG00000109103;ENSG00000124145;ENSG00000137801;ENSG00000151694;ENSG00000157168;ENSG00000163513;ENSG00000168615;ENSG00000169032;ENSG00000179222;ENSG00000185551;ENSG00000259207;ENSG00000266173
GO:0051056	regulation of small GTPase mediated signal transduction	9	309	0.0384375	0.166111	ENSG00000092969;ENSG00000111348;ENSG00000112851;ENSG00000117632;ENSG00000150093;ENSG00000155903;ENSG00000170471;ENSG00000186716;ENSG00000203485
GO:0043277	apoptotic cell clearance	3	51	0.0384535	0.166111	ENSG00000108691;ENSG00000137801;ENSG00000259207
GO:0046850	regulation of bone remodeling	3	51	0.0384535	0.166111	ENSG00000110492;ENSG00000154229;ENSG00000259207
GO:2000272	negative regulation of signaling receptor activity	3	51	0.0384535	0.166111	ENSG00000013588;ENSG00000107984;ENSG00000128951
GO:0048675	axon extension	5	127	0.038825	0.167564	ENSG00000085733;ENSG00000094631;ENSG00000115414;ENSG00000150093;ENSG00000198689
GO:0050866	negative regulation of cell activation	7	215	0.0390291	0.168293	ENSG00000030582;ENSG00000069122;ENSG00000100292;ENSG00000104951;ENSG00000110492;ENSG00000124145;ENSG00000186716
GO:0051248	negative regulation of protein metabolic process	22	1008	0.0396302	0.169958	ENSG00000001630;ENSG00000013588;ENSG00000026508;ENSG00000077942;ENSG00000094631;ENSG00000100354;ENSG00000102921;ENSG00000105298;ENSG00000106991;ENSG00000107984;ENSG00000116133;ENSG00000122861;ENSG00000136231;ENSG00000137801;ENSG00000149257;ENSG00000168078;ENSG00000181588;ENSG00000185551;ENSG00000189058;ENSG00000196924;ENSG00000228716;ENSG00000259207
GO:0071482	cellular response to light stimulus	5	128	0.0399415	0.169958	ENSG00000087245;ENSG00000102921;ENSG00000132646;ENSG00000152465;ENSG00000168078
GO:0035023	regulation of Rho protein signal transduction	4	88	0.0400976	0.169958	ENSG00000111348;ENSG00000117632;ENSG00000150093;ENSG00000186716
GO:0055072	iron ion homeostasis	4	88	0.0400976	0.169958	ENSG00000087086;ENSG00000100292;ENSG00000135766;ENSG00000165060
GO:0051726	regulation of cell cycle	24	1124	0.0402717	0.169958	ENSG00000013810;ENSG00000080986;ENSG00000086065;ENSG00000092969;ENSG00000105971;ENSG00000108691;ENSG00000116133;ENSG00000123975;ENSG00000130024;ENSG00000135446;ENSG00000143228;ENSG00000148773;ENSG00000150093;ENSG00000151694;ENSG00000154229;ENSG00000167325;ENSG00000168078;ENSG00000168496;ENSG00000169372;ENSG00000170312;ENSG00000171848;ENSG00000173207;ENSG00000185551;ENSG00000186716
GO:0022602	ovulation cycle process	3	52	0.040381	0.169958	ENSG00000087245;ENSG00000092969;ENSG00000166224
GO:0060688	regulation of morphogenesis of a branching structure	3	52	0.040381	0.169958	ENSG00000074527;ENSG00000110492;ENSG00000179222
GO:0071622	regulation of granulocyte chemotaxis	3	52	0.040381	0.169958	ENSG00000110492;ENSG00000137801;ENSG00000169429
GO:1901564	organonitrogen compound metabolic process	108	6431	0.0404226	0.169958	ENSG00000001630;ENSG00000013588;ENSG00000026508;ENSG00000027697;ENSG00000027847;ENSG00000030582;ENSG00000033867;ENSG00000076201;ENSG00000077942;ENSG00000086065;ENSG00000087245;ENSG00000092969;ENSG00000094631;ENSG00000100258;ENSG00000100292;ENSG00000100354;ENSG00000100418;ENSG00000102921;ENSG00000104324;ENSG00000104951;ENSG00000105298;ENSG00000105552;ENSG00000106348;ENSG00000106991;ENSG00000107201…
GO:0006244	pyrimidine nucleotide catabolic process	2	22	0.0405768	0.169958	ENSG00000128951;ENSG00000139372
GO:0010667	negative regulation of cardiac muscle cell apoptotic process	2	22	0.0405768	0.169958	ENSG00000110492;ENSG00000157168
GO:0034312	diol biosynthetic process	2	22	0.0405768	0.169958	ENSG00000166228;ENSG00000228716
GO:0035455	response to interferon-alpha	2	22	0.0405768	0.169958	ENSG00000119917;ENSG00000130303
GO:0048143	astrocyte activation	2	22	0.0405768	0.169958	ENSG00000027697;ENSG00000030582
GO:0071676	negative regulation of mononuclear cell migration	2	22	0.0405768	0.169958	ENSG00000108691;ENSG00000189058
GO:1901136	carbohydrate derivative catabolic process	6	172	0.0409345	0.169958	ENSG00000026508;ENSG00000113552;ENSG00000128951;ENSG00000135048;ENSG00000135677;ENSG00000139372
GO:0120036	plasma membrane bounded cell projection organization	31	1535	0.0410655	0.169958	ENSG00000026508;ENSG00000030582;ENSG00000047849;ENSG00000076201;ENSG00000085733;ENSG00000087245;ENSG00000094631;ENSG00000100697;ENSG00000103034;ENSG00000107130;ENSG00000107984;ENSG00000110492;ENSG00000113657;ENSG00000115414;ENSG00000117632;ENSG00000124145;ENSG00000125753;ENSG00000131437;ENSG00000137463;ENSG00000142453;ENSG00000142949;ENSG00000150093;ENSG00000162614;ENSG00000169032;ENSG00000178031…
GO:0031110	regulation of microtubule polymerization or depolymerization	4	89	0.0415212	0.169958	ENSG00000094631;ENSG00000101871;ENSG00000117632;ENSG00000125746
GO:0046620	regulation of organ growth	4	89	0.0415212	0.169958	ENSG00000157168;ENSG00000163513;ENSG00000165060;ENSG00000170312
GO:0072384	organelle transport along microtubule	4	89	0.0415212	0.169958	ENSG00000094631;ENSG00000131437;ENSG00000137463;ENSG00000188807
GO:0051234	establishment of localization	83	4794	0.0417364	0.169958	ENSG00000001630;ENSG00000004059;ENSG00000008394;ENSG00000030582;ENSG00000033867;ENSG00000047849;ENSG00000064666;ENSG00000067066;ENSG00000072958;ENSG00000076201;ENSG00000080986;ENSG00000084652;ENSG00000085733;ENSG00000086065;ENSG00000087086;ENSG00000089818;ENSG00000092969;ENSG00000094631;ENSG00000100280;ENSG00000100292;ENSG00000100418;ENSG00000103034;ENSG00000105971;ENSG00000106991;ENSG00000107130…
GO:0010565	regulation of cellular ketone metabolic process	5	130	0.0422327	0.169958	ENSG00000049239;ENSG00000107566;ENSG00000147475;ENSG00000164687;ENSG00000196498
GO:0051983	regulation of chromosome segregation	5	130	0.0422327	0.169958	ENSG00000013810;ENSG00000080986;ENSG00000130024;ENSG00000143228;ENSG00000148773
GO:1990266	neutrophil migration	5	130	0.0422327	0.169958	ENSG00000092969;ENSG00000108691;ENSG00000110492;ENSG00000166794;ENSG00000169429
GO:0071559	response to transforming growth factor beta	8	266	0.0422512	0.169958	ENSG00000092969;ENSG00000105971;ENSG00000106991;ENSG00000137801;ENSG00000138829;ENSG00000151694;ENSG00000163513;ENSG00000168615
GO:0006694	steroid biosynthetic process	6	174	0.0428987	0.169958	ENSG00000001630;ENSG00000049239;ENSG00000086696;ENSG00000107566;ENSG00000116133;ENSG00000147475
GO:0001560	regulation of cell growth by extracellular stimulus	1	3	0.0432182	0.169958	ENSG00000066735
GO:0002514	B cell tolerance induction	1	3	0.0432182	0.169958	ENSG00000163513
GO:0002581	negative regulation of antigen processing and presentation of peptide or polysaccharide antigen via MHC class II	1	3	0.0432182	0.169958	ENSG00000137801
GO:0002939	tRNA N1-guanine methylation	1	3	0.0432182	0.169958	ENSG00000145331
GO:0003275	apoptotic process involved in outflow tract morphogenesis	1	3	0.0432182	0.169958	ENSG00000092969
GO:0003430	growth plate cartilage chondrocyte growth	1	3	0.0432182	0.169958	ENSG00000163513
GO:0006041	glucosamine metabolic process	1	3	0.0432182	0.169958	ENSG00000113552
GO:0006571	tyrosine biosynthetic process	1	3	0.0432182	0.169958	ENSG00000166228
GO:0006982	response to lipid hydroperoxide	1	3	0.0432182	0.169958	ENSG00000008394
GO:0009095	aromatic amino acid family biosynthetic process, prephenate pathway	1	3	0.0432182	0.169958	ENSG00000166228
GO:0009099	valine biosynthetic process	1	3	0.0432182	0.169958	ENSG00000105552
GO:0009149	pyrimidine nucleoside triphosphate catabolic process	1	3	0.0432182	0.169958	ENSG00000128951
GO:0010609	mRNA localization resulting in posttranscriptional regulation of gene expression	1	3	0.0432182	0.169958	ENSG00000181588
GO:0010693	negative regulation of alkaline phosphatase activity	1	3	0.0432182	0.169958	ENSG00000092969
GO:0010751	negative regulation of nitric oxide mediated signal transduction	1	3	0.0432182	0.169958	ENSG00000137801
GO:0010868	negative regulation of triglyceride biosynthetic process	1	3	0.0432182	0.169958	ENSG00000134324
GO:0014858	positive regulation of skeletal muscle cell proliferation	1	3	0.0432182	0.169958	ENSG00000162430
GO:0014900	muscle hyperplasia	1	3	0.0432182	0.169958	ENSG00000100292
GO:0016259	selenocysteine metabolic process	1	3	0.0432182	0.169958	ENSG00000132330
GO:0019293	tyrosine biosynthetic process, by oxidation of phenylalanine	1	3	0.0432182	0.169958	ENSG00000166228
GO:0021943	formation of radial glial scaffolds	1	3	0.0432182	0.169958	ENSG00000150093
GO:0031508	pericentric heterochromatin assembly	1	3	0.0432182	0.169958	ENSG00000119969
GO:0031635	adenylate cyclase-inhibiting opioid receptor signaling pathway	1	3	0.0432182	0.169958	ENSG00000259207
GO:0032290	peripheral nervous system myelin formation	1	3	0.0432182	0.169958	ENSG00000100697
GO:0032764	negative regulation of mast cell cytokine production	1	3	0.0432182	0.169958	ENSG00000100292
GO:0033024	mast cell apoptotic process	1	3	0.0432182	0.169958	ENSG00000151694
GO:0033025	regulation of mast cell apoptotic process	1	3	0.0432182	0.169958	ENSG00000151694
GO:0035684	helper T cell extravasation	1	3	0.0432182	0.169958	ENSG00000108691
GO:0036483	neuron intrinsic apoptotic signaling pathway in response to endoplasmic reticulum stress	1	3	0.0432182	0.169958	ENSG00000149428
GO:0038016	insulin receptor internalization	1	3	0.0432182	0.169958	ENSG00000168216
GO:0038195	urokinase plasminogen activator signaling pathway	1	3	0.0432182	0.169958	ENSG00000122861
GO:0042662	negative regulation of mesodermal cell fate specification	1	3	0.0432182	0.169958	ENSG00000107984
GO:0042819	vitamin B6 biosynthetic process	1	3	0.0432182	0.169958	ENSG00000108439
GO:0045726	positive regulation of integrin biosynthetic process	1	3	0.0432182	0.169958	ENSG00000092969
GO:0046452	dihydrofolate metabolic process	1	3	0.0432182	0.169958	ENSG00000228716
GO:0051795	positive regulation of timing of catagen	1	3	0.0432182	0.169958	ENSG00000092969
GO:0055011	atrial cardiac muscle cell differentiation	1	3	0.0432182	0.169958	ENSG00000115641
GO:0055014	atrial cardiac muscle cell development	1	3	0.0432182	0.169958	ENSG00000115641
GO:0060838	lymphatic endothelial cell fate commitment	1	3	0.0432182	0.169958	ENSG00000185551
GO:0061074	regulation of neural retina development	1	3	0.0432182	0.169958	ENSG00000128917
GO:0061110	dense core granule biogenesis	1	3	0.0432182	0.169958	ENSG00000154229
GO:0070425	negative regulation of nucleotide-binding oligomerization domain containing signaling pathway	1	3	0.0432182	0.169958	ENSG00000112851
GO:0070433	negative regulation of nucleotide-binding oligomerization domain containing 2 signaling pathway	1	3	0.0432182	0.169958	ENSG00000112851
GO:0070494	regulation of thrombin-activated receptor signaling pathway	1	3	0.0432182	0.169958	ENSG00000117632
GO:0070495	negative regulation of thrombin-activated receptor signaling pathway	1	3	0.0432182	0.169958	ENSG00000117632
GO:0071403	cellular response to high density lipoprotein particle stimulus	1	3	0.0432182	0.169958	ENSG00000151694
GO:0071963	establishment or maintenance of cell polarity regulating cell shape	1	3	0.0432182	0.169958	ENSG00000131437
GO:0072135	kidney mesenchymal cell proliferation	1	3	0.0432182	0.169958	ENSG00000115415
GO:0072136	metanephric mesenchymal cell proliferation involved in metanephros development	1	3	0.0432182	0.169958	ENSG00000115415
GO:0099178	regulation of retrograde trans-synaptic signaling by endocanabinoid	1	3	0.0432182	0.169958	ENSG00000164687
GO:0106015	negative regulation of inflammatory response to wounding	1	3	0.0432182	0.169958	ENSG00000110492
GO:0106091	glial cell projection elongation	1	3	0.0432182	0.169958	ENSG00000110492
GO:0140252	regulation protein catabolic process at postsynapse	1	3	0.0432182	0.169958	ENSG00000135766
GO:0140447	cytokine precursor processing	1	3	0.0432182	0.169958	ENSG00000137752
GO:0140462	pericentric heterochromatin organization	1	3	0.0432182	0.169958	ENSG00000119969
GO:0150102	negative regulation of monocyte activation	1	3	0.0432182	0.169958	ENSG00000115414
GO:1900623	regulation of monocyte aggregation	1	3	0.0432182	0.169958	ENSG00000026508
GO:1900625	positive regulation of monocyte aggregation	1	3	0.0432182	0.169958	ENSG00000026508
GO:1901252	regulation of intracellular transport of viral material	1	3	0.0432182	0.169958	ENSG00000130303
GO:1901624	negative regulation of lymphocyte chemotaxis	1	3	0.0432182	0.169958	ENSG00000108691
GO:1902256	regulation of apoptotic process involved in outflow tract morphogenesis	1	3	0.0432182	0.169958	ENSG00000092969
GO:1902856	negative regulation of non-motile cilium assembly	1	3	0.0432182	0.169958	ENSG00000047849
GO:1902990	mitotic telomere maintenance via semi-conservative replication	1	3	0.0432182	0.169958	ENSG00000132646
GO:1903093	regulation of protein K48-linked deubiquitination	1	3	0.0432182	0.169958	ENSG00000164164
GO:1903226	positive regulation of endodermal cell differentiation	1	3	0.0432182	0.169958	ENSG00000169032
GO:1903385	regulation of homophilic cell adhesion	1	3	0.0432182	0.169958	ENSG00000076201
GO:1903650	negative regulation of cytoplasmic transport	1	3	0.0432182	0.169958	ENSG00000164144
GO:1903964	monounsaturated fatty acid metabolic process	1	3	0.0432182	0.169958	ENSG00000145284
GO:1904229	regulation of succinate dehydrogenase activity	1	3	0.0432182	0.169958	ENSG00000165060
GO:1904231	positive regulation of succinate dehydrogenase activity	1	3	0.0432182	0.169958	ENSG00000165060
GO:1904232	regulation of aconitate hydratase activity	1	3	0.0432182	0.169958	ENSG00000165060
GO:1904234	positive regulation of aconitate hydratase activity	1	3	0.0432182	0.169958	ENSG00000165060
GO:1904289	regulation of mitotic DNA damage checkpoint	1	3	0.0432182	0.169958	ENSG00000168078
GO:1904958	positive regulation of midbrain dopaminergic neuron differentiation	1	3	0.0432182	0.169958	ENSG00000107984
GO:1905555	positive regulation of blood vessel branching	1	3	0.0432182	0.169958	ENSG00000110492
GO:1905771	negative regulation of mesodermal cell differentiation	1	3	0.0432182	0.169958	ENSG00000107984
GO:1990428	miRNA transport	1	3	0.0432182	0.169958	ENSG00000163513
GO:2000124	regulation of endocannabinoid signaling pathway	1	3	0.0432182	0.169958	ENSG00000074416
GO:2000474	regulation of opioid receptor signaling pathway	1	3	0.0432182	0.169958	ENSG00000259207
GO:2000588	positive regulation of platelet-derived growth factor receptor-beta signaling pathway	1	3	0.0432182	0.169958	ENSG00000130787
GO:2000705	regulation of dense core granule biogenesis	1	3	0.0432182	0.169958	ENSG00000154229
GO:0043436	oxoacid metabolic process	21	961	0.0433192	0.170215	ENSG00000074416;ENSG00000104951;ENSG00000105552;ENSG00000107566;ENSG00000107897;ENSG00000113552;ENSG00000120254;ENSG00000128918;ENSG00000132330;ENSG00000134324;ENSG00000137752;ENSG00000145284;ENSG00000147475;ENSG00000149485;ENSG00000164687;ENSG00000166224;ENSG00000166228;ENSG00000173597;ENSG00000183010;ENSG00000198721;ENSG00000228716
GO:0045621	positive regulation of lymphocyte differentiation	5	131	0.0434075	0.170423	ENSG00000104951;ENSG00000110492;ENSG00000117335;ENSG00000130024;ENSG00000163513
GO:0022409	positive regulation of cell-cell adhesion	9	317	0.0439888	0.171847	ENSG00000026508;ENSG00000076201;ENSG00000104951;ENSG00000108691;ENSG00000110492;ENSG00000117335;ENSG00000130024;ENSG00000162434;ENSG00000163513
GO:0032682	negative regulation of chemokine production	2	23	0.0440218	0.171847	ENSG00000112851;ENSG00000189058
GO:0035024	negative regulation of Rho protein signal transduction	2	23	0.0440218	0.171847	ENSG00000117632;ENSG00000150093
GO:0035561	regulation of chromatin binding	2	23	0.0440218	0.171847	ENSG00000139372;ENSG00000157657
GO:0046823	negative regulation of nucleocytoplasmic transport	2	23	0.0440218	0.171847	ENSG00000067066;ENSG00000189058
GO:0060045	positive regulation of cardiac muscle cell proliferation	2	23	0.0440218	0.171847	ENSG00000157168;ENSG00000170312
GO:0090042	tubulin deacetylation	2	23	0.0440218	0.171847	ENSG00000094631;ENSG00000196924
GO:0006220	pyrimidine nucleotide metabolic process	3	54	0.0443799	0.172405	ENSG00000033867;ENSG00000128951;ENSG00000139372
GO:0032330	regulation of chondrocyte differentiation	3	54	0.0443799	0.172405	ENSG00000110492;ENSG00000115380;ENSG00000134013
GO:0048662	negative regulation of smooth muscle cell proliferation	3	54	0.0443799	0.172405	ENSG00000100292;ENSG00000103034;ENSG00000189058
GO:0055021	regulation of cardiac muscle tissue growth	3	54	0.0443799	0.172405	ENSG00000157168;ENSG00000163513;ENSG00000170312
GO:0042327	positive regulation of phosphorylation	18	795	0.0443932	0.172405	ENSG00000026508;ENSG00000092969;ENSG00000094631;ENSG00000106991;ENSG00000107984;ENSG00000109103;ENSG00000124145;ENSG00000137801;ENSG00000151694;ENSG00000157168;ENSG00000163513;ENSG00000164327;ENSG00000168615;ENSG00000169032;ENSG00000179222;ENSG00000182541;ENSG00000259207;ENSG00000266173
GO:0046849	bone remodeling	4	91	0.0444534	0.172405	ENSG00000110492;ENSG00000141696;ENSG00000154229;ENSG00000259207
GO:1901216	positive regulation of neuron death	4	91	0.0444534	0.172405	ENSG00000030582;ENSG00000092969;ENSG00000094631;ENSG00000107984
GO:1902882	regulation of response to oxidative stress	4	91	0.0444534	0.172405	ENSG00000094631;ENSG00000162430;ENSG00000183010;ENSG00000228716
GO:0010952	positive regulation of peptidase activity	6	177	0.0459544	0.178083	ENSG00000030582;ENSG00000130787;ENSG00000136560;ENSG00000137752;ENSG00000142552;ENSG00000169372
GO:0070997	neuron death	10	370	0.0460648	0.178366	ENSG00000030582;ENSG00000092969;ENSG00000094631;ENSG00000100292;ENSG00000107984;ENSG00000108691;ENSG00000110492;ENSG00000116133;ENSG00000135766;ENSG00000149428
GO:0051055	negative regulation of lipid biosynthetic process	3	55	0.0464506	0.179714	ENSG00000107566;ENSG00000134324;ENSG00000147475
GO:0034655	nucleobase-containing compound catabolic process	11	423	0.0472563	0.181842	ENSG00000100354;ENSG00000100697;ENSG00000128951;ENSG00000136231;ENSG00000139372;ENSG00000153048;ENSG00000154229;ENSG00000168496;ENSG00000181588;ENSG00000187742;ENSG00000197451
GO:0034644	cellular response to UV	4	93	0.0474988	0.181842	ENSG00000087245;ENSG00000102921;ENSG00000132646;ENSG00000168078
GO:0099072	regulation of postsynaptic membrane neurotransmitter receptor levels	4	93	0.0474988	0.181842	ENSG00000112851;ENSG00000157168;ENSG00000198689;ENSG00000259207
GO:0007097	nuclear migration	2	24	0.0475711	0.181842	ENSG00000176619;ENSG00000188807
GO:0009219	pyrimidine deoxyribonucleotide metabolic process	2	24	0.0475711	0.181842	ENSG00000128951;ENSG00000139372
GO:0010894	negative regulation of steroid biosynthetic process	2	24	0.0475711	0.181842	ENSG00000107566;ENSG00000147475
GO:0014850	response to muscle activity	2	24	0.0475711	0.181842	ENSG00000162430;ENSG00000164171
GO:0031579	membrane raft organization	2	24	0.0475711	0.181842	ENSG00000105971;ENSG00000158270
GO:0039531	regulation of viral-induced cytoplasmic pattern recognition receptor signaling pathway	2	24	0.0475711	0.181842	ENSG00000108771;ENSG00000137628
GO:0045591	positive regulation of regulatory T cell differentiation	2	24	0.0475711	0.181842	ENSG00000104951;ENSG00000117335
GO:0051383	kinetochore organization	2	24	0.0475711	0.181842	ENSG00000080986;ENSG00000143228
GO:0060155	platelet dense granule organization	2	24	0.0475711	0.181842	ENSG00000072958;ENSG00000100280
GO:0098884	postsynaptic neurotransmitter receptor internalization	2	24	0.0475711	0.181842	ENSG00000157168;ENSG00000259207
GO:0140239	postsynaptic endocytosis	2	24	0.0475711	0.181842	ENSG00000157168;ENSG00000259207
GO:1903205	regulation of hydrogen peroxide-induced cell death	2	24	0.0475711	0.181842	ENSG00000094631;ENSG00000183010
GO:0050727	regulation of inflammatory response	10	373	0.0481699	0.183838	ENSG00000030582;ENSG00000068079;ENSG00000074416;ENSG00000109861;ENSG00000110492;ENSG00000137752;ENSG00000164171;ENSG00000164327;ENSG00000168078;ENSG00000186716
GO:0071692	protein localization to extracellular region	10	373	0.0481699	0.183838	ENSG00000001630;ENSG00000076201;ENSG00000092969;ENSG00000100280;ENSG00000138073;ENSG00000138829;ENSG00000142552;ENSG00000164144;ENSG00000168615;ENSG00000171928
GO:0007498	mesoderm development	5	135	0.0483018	0.184194	ENSG00000107984;ENSG00000150093;ENSG00000164171;ENSG00000198431;ENSG00000259207
GO:0032608	interferon-beta production	3	56	0.0485683	0.184768	ENSG00000105298;ENSG00000107201;ENSG00000115267
GO:0032648	regulation of interferon-beta production	3	56	0.0485683	0.184768	ENSG00000105298;ENSG00000107201;ENSG00000115267
GO:2000179	positive regulation of neural precursor cell proliferation	3	56	0.0485683	0.184768	ENSG00000110492;ENSG00000128917;ENSG00000150093
GO:0001843	neural tube closure	4	94	0.0490639	0.186062	ENSG00000092969;ENSG00000120254;ENSG00000124145;ENSG00000125753
GO:0007091	metaphase/anaphase transition of mitotic cell cycle	4	94	0.0490639	0.186062	ENSG00000013810;ENSG00000080986;ENSG00000130024;ENSG00000143228
GO:0032602	chemokine production	4	94	0.0490639	0.186062	ENSG00000100292;ENSG00000112851;ENSG00000151694;ENSG00000189058
GO:0032642	regulation of chemokine production	4	94	0.0490639	0.186062	ENSG00000100292;ENSG00000112851;ENSG00000151694;ENSG00000189058
GO:0090092	regulation of transmembrane receptor protein serine/threonine kinase signaling pathway	8	275	0.0496143	0.188	ENSG00000092969;ENSG00000105971;ENSG00000106991;ENSG00000107984;ENSG00000137801;ENSG00000138829;ENSG00000151694;ENSG00000163513
[truncated: 3,520 more rows]

## Sheet: FigS1C
Response to wounding	Regulation of cell migration|Regulation of cell motility	Response to wounding|Regulation of cell migration|Regulation of cell motility
[truncated: 22 more rows]

[truncated: 3 more sheets: FigS1D, FigS1E, FigS1F]
